# Supplementary material for: Global analysis of protein degradation in prion infected cells
Source: Sci Rep. 2020 Jul 1;10:10800. doi: 10.1038/s41598-020-67505-5 (PMC7329860; doi:10.1038/s41598-020-67505-5)
Supplement: Supplementary file 2 — Supplementary Table S1 [file 41598_2020_67505_MOESM2_ESM.xlsx]

## Sheet: Description and Legend
Description
Peptide-level dynamic SILAC data for measurement of turnover rates in mouse N2a-Cl3 cells
Legend
Sequence	The amino acid sequence of the identified peptide
Missed cleavages	Number of missed enzymatic cleavages
Mass	Monoisotopic mass of the peptide
Proteins	Identifiers of proteins this peptide is associated with
Leading razor protein	Identifiers of the best scoring protein this peptide is associated with
Gene names	Names of genes this peptide is associated with
Protein names	Names of proteins this peptide is associated with
Charges	All charge states that have been observed
PEP	Posterior Error Probability of the identification. This value essentially operates as a p-value, where smaller is more significant
Score	Highest Andromeda score for the associated MS/MS spectra
Ratio H/L	The ratio between two heavy and light label partners
Ratio H/L variability [%]	Coefficient of variability over all redundant quantifiable peptides. It is calculated as the standard deviation of the naturally logarithmized ratios times 100.
Ratio H/L count	Number of redundant peptides (MS1 features) used for quantitation.
* Data were searched by the mouse Uniprot database.
* For additional information regarding column parmeters, refer to: Cox, J. and M. Mann (2008). Nature biotechnology 26(12): 1367-1372.
Data descriptions
-QA	lysate of N2a Cl3 cells infected with RML strain of prion aggregate
+QA	lysate of N2a Cl3 cells infected with RML strain of prion aggregate and subsequently cleared of infection by four weeks of quinacrine treatment
-QA + PK digest	lysate of N2a Cl3 cells infected with RML strain of prion aggregate subjected to proteinase K digestion and PTA precipitation
-QA + NaBu + PK digest	lysate of N2a Cl3 cells infected with RML strain of prion aggregate treated with sodium butyrate to halt cell division then subjected to proteinase K digestion and PTA precipitation

## Sheet: Whole proteome -QA
Sequence	Missed cleavages	Mass	Proteins	Leading razor protein	Gene names	Protein names	Charges	PEP	Score	Ratio H/L day 1	Ratio H/L variability [%] day 1	Ratio H/L count day 1	Ratio H/L day 2	Ratio H/L variability [%] day 2	Ratio H/L count day 2	Ratio H/L day 3	Ratio H/L variability [%] day 3	Ratio H/L count day 3	Ratio H/L day 5	Ratio H/L variability [%] day 5	Ratio H/L count day 5
AAAAAAAAAAAAAAAGAAGK	0	1467.78	P55012	P55012	Slc12a2	Solute carrier family 12 member 2	2;3	1.4598e-24	202.16	1.2725	28.106	3	1.7215	57.219	4	9.847	109.28	4	1.7145	18.977	2
AAAAAAAAAAGAAGGR	0	1197.62	Q8CCS6	Q8CCS6	Pabpn1	Polyadenylate-binding protein 2	2	1.1486e-26	219.8	NaN	NaN	0	2.864	49.987	2	16.433	NaN	1	0.1708	NaN	1
AAAAAAAAAAGAAGGRGSGPGR	1	1708.87	Q8CCS6	Q8CCS6	Pabpn1	Polyadenylate-binding protein 2	2	7.6178e-07	131.35	NaN	NaN	0	NaN	NaN	0	NaN	NaN	0	NaN	NaN	0
AAAAAAAAAAGDSDSWDADTFSMEDPVR	0	2739.17	Q3UGC7	Q3UGC7	Eif3j1	Eukaryotic translation initiation factor 3 subunit J-A	2;3	2.6483e-124	323.77	0.99876	18.265	3	3.6235	31.024	3	7.0641	38.353	2	2.5594	271.91	2
AAAAAAAAAAGDSDSWDADTFSMEDPVRK	1	2867.27	Q3UGC7	Q3UGC7	Eif3j1	Eukaryotic translation initiation factor 3 subunit J-A	3	3.3112e-79	273.88	0.9509	NaN	1	3.5696	NaN	1	1.4306	243.88	2	49.115	NaN	1
AAAAAAAAQMHTK	0	1211.61	Q6NZL0	Q6NZL0	Soga3	Protein SOGA3	2;3	1.2028e-13	201.33	2.5084	6.3193	5	9.9824	112.35	6	35.416	54.013	3	18.705	73.637	3
AAAAAAAAVGDPQPPQPEAPAQGLALDK	0	2595.33	Q5U430	Q5U430	Ubr3	E3 ubiquitin-protein ligase UBR3	3	0.00030723	61.039	NaN	NaN	0	NaN	NaN	0	2.0775	NaN	1	NaN	NaN	0
AAAAAAAGGAALAVSTGLETATLQK	0	2184.18	Q9CQ25	Q9CQ25	Mzt2	Mitotic-spindle organizing protein 2	2;3	2.3507e-55	234.66	NaN	NaN	0	0.92166	NaN	1	NaN	NaN	0	3.9948	35.966	2
AAAAAAGAASGLPGPVAQGLK	0	1747.96	Q91YE6	Q91YE6	Ipo9	Importin-9	2;3	2.8847e-30	213.73	0.77624	32.916	2	3.2031	24.752	3	NaN	NaN	0	7.1748	21.211	2
AAAAAAGPEMVR	0	1113.56	P63085	P63085	Mapk1	Mitogen-activated protein kinase 1	1;2	6.7445e-07	134.77	2.0611	15.349	2	48.879	NaN	1	25.895	NaN	1	24.964	NaN	1
AAAAAAPAGGPAAAAPSGENEAESR	0	2164.01	Q64127	Q64127	Trim24	Transcription intermediary factor 1-alpha	2	1.9779e-10	114.54	NaN	NaN	0	NaN	NaN	0	NaN	NaN	0	NaN	NaN	0
AAAAAASHLNLDALR	0	1463.78	Q8CH72	Q8CH72	Trim32	E3 ubiquitin-protein ligase TRIM32	2	9.4904e-15	180.09	NaN	NaN	0	NaN	NaN	0	NaN	NaN	0	15.312	NaN	1
AAAAAASLLANGHDLAAAMAVDK	0	2122.08	Q91WA4	Q91WA4	Cxxc5	CXXC-type zinc finger protein 5	3	2.059e-09	127.28	2.569	NaN	1	NaN	NaN	0	NaN	NaN	0	NaN	NaN	0
AAAAAEQQQFYLLLGNLLSPDNVVR	0	2700.42	Q8BKC5	Q8BKC5	Ipo5	Importin-5	2;3	5.2947e-118	402.71	NaN	NaN	0	3.4716	NaN	1	NaN	NaN	0	NaN	NaN	0
AAAAAGPGAWAAQEK	0	1368.68	Q8C1Y8	Q8C1Y8	Ccz1	Vacuolar fusion protein CCZ1 homolog	2	7.6353e-11	172.21	1.527	NaN	1	5.1567	NaN	1	1.4528	NaN	1	2.1218	NaN	1
AAAAAMAEQEGAR	0	1245.58	Q9D1H7	Q9D1H7	Get4	Golgi to ER traffic protein 4 homolog	2	8.7537e-13	230.24	NaN	NaN	0	3.9757	NaN	1	9.7431	NaN	1	NaN	NaN	0
AAAAATAATK	0	845.461	Q9D3B1	Q9D3B1	Hacd2	Very-long-chain (3R)-3-hydroxyacyl-CoA dehydratase 2	2	0.00026275	105.52	2.2036	NaN	1	NaN	NaN	0	2.3838	223.39	2	NaN	NaN	0
AAAAATAVGPGAGSAGVAGPGGAGPCATVSVFPGAR	0	3007.49	Q9WVG6	Q9WVG6	Carm1	Histone-arginine methyltransferase CARM1	3	0.00017865	55.366	NaN	NaN	0	NaN	NaN	0	NaN	NaN	0	NaN	NaN	0
AAAAATVVPPMVGGPPFVGPVGFGPADR	0	2604.35	Q91V81	Q91V81	Rbm42	RNA-binding protein 42	3	0.00043592	60.797	NaN	NaN	0	1.4615	NaN	1	NaN	NaN	0	NaN	NaN	0
AAAAAVGPGLGSGPGDSPEGPEADAPER	0	2502.16	Q3UVL4	Q3UVL4	Vps51	Vacuolar protein sorting-associated protein 51 homolog	2;3	2.4596e-15	131.56	1.0854	NaN	1	NaN	NaN	0	NaN	NaN	0	NaN	NaN	0
AAAADGEPLHNEEER	0	1607.72	Q80WW9	Q80WW9	Ddrgk1	DDRGK domain-containing protein 1	2;3	0.00026697	90.689	NaN	NaN	0	NaN	NaN	0	NaN	NaN	0	NaN	NaN	0
AAAADPSTPASSGLSPK	0	1526.76	B2RT41	B2RT41	Zfc3h1		2	0.044674	68.676	NaN	NaN	0	NaN	NaN	0	NaN	NaN	0	NaN	NaN	0
AAAADTGLPVGECEVLR	0	1727.85	P60330	P60330	Espl1	Separin	2	1.0652e-19	187.44	3.0214	NaN	1	NaN	NaN	0	NaN	NaN	0	7.203	NaN	1
AAAAEGVPATR	0	1012.53	Q9CWG9	Q9CWG9	Bloc1s2	Biogenesis of lysosome-related organelles complex 1 subunit 2	2	0.00023706	112.75	NaN	NaN	0	NaN	NaN	0	1.0944	NaN	1	NaN	NaN	0
AAAAEGVPATRR	1	1168.63	Q9CWG9	Q9CWG9	Bloc1s2	Biogenesis of lysosome-related organelles complex 1 subunit 2	2	0.00069253	128.6	NaN	NaN	0	NaN	NaN	0	NaN	NaN	0	NaN	NaN	0
AAAAELSSSSGSER	0	1321.61	Q99LQ1	Q99LQ1	Mbip	MAP3K12-binding inhibitory protein 1	2	4.2394e-07	164.9	NaN	NaN	0	NaN	NaN	0	NaN	NaN	0	NaN	NaN	0
AAAAENPLVFLCAR	0	1501.77	Q9CZJ6	Q9CZJ6	Mis18a	Protein Mis18-alpha	2	0.040141	57.347	NaN	NaN	0	NaN	NaN	0	5.743	NaN	1	NaN	NaN	0
AAAAFEVPAALTTSESTMAAER	0	2194.06	Q9JJY4	Q9JJY4	Ddx20	Probable ATP-dependent RNA helicase DDX20	2;3	2.4385e-25	184.31	1.2832	7.807	3	3.8996	60.311	2	4.85	NaN	1	7.2075	7.6212	2
AAAAGAVVASAASGPAEGK	0	1554.8	Q8CH25	Q8CH25	Sltm	SAFB-like transcription modulator	2	1.41e-36	231.52	0.95492	NaN	1	3.1008	24.93	2	1.4653	NaN	1	NaN	NaN	0
AAAAGAVVASAASGPAEGKK	1	1682.9	Q8CH25	Q8CH25	Sltm	SAFB-like transcription modulator	2;3	1.6385e-07	173.06	NaN	NaN	0	NaN	NaN	0	NaN	NaN	0	NaN	NaN	0
AAAAGDGGAKPLQSAMK	0	1542.78	Q8C190	Q8C190	Vps9d1	VPS9 domain-containing protein 1	2	4.2183e-06	117.03	NaN	NaN	0	NaN	NaN	0	1.5795	NaN	1	NaN	NaN	0
AAAAGGPCVR	0	928.455	Q6ZQH8	Q6ZQH8	Nup188	Nucleoporin NUP188 homolog	2	0.007225	67.032	NaN	NaN	0	NaN	NaN	0	NaN	NaN	0	NaN	NaN	0
AAAALPCQSEHLK	0	1394.7	Q6PG16	Q6PG16	Hjurp	Holliday junction recognition protein	3	0.00027262	103.46	NaN	NaN	0	3.3931	NaN	1	NaN	NaN	0	NaN	NaN	0
AAAALSR	0	658.376	Q9CXT8	Q9CXT8	Pmpcb	Mitochondrial-processing peptidase subunit beta	1	0.06459	69.432	NaN	NaN	0	NaN	NaN	0	NaN	NaN	0	NaN	NaN	0
AAAAMAVSEAWPELELAER	0	2013.98	Q505F5	Q505F5	Lrrc47	Leucine-rich repeat-containing protein 47	2;3	1.1949e-68	334.18	NaN	NaN	0	NaN	NaN	0	NaN	NaN	0	3.3844	NaN	1
AAAANLCPGDVILAIDGFGTESMTHADAQDR	0	3186.47	O70209	O70209	Pdlim3	PDZ and LIM domain protein 3	3	7.4467e-17	121.26	NaN	NaN	0	1.0372	NaN	1	NaN	NaN	0	0.78014	NaN	1
AAAAPGPVELGFAEEAPAWR	0	2009	P46718	P46718	Pdcd2	Programmed cell death protein 2	2;3	1.0956e-07	144.27	3.8244	12.821	2	6.1365	NaN	1	NaN	NaN	0	NaN	NaN	0
AAAAQLSLTQLSSGNPVYEK	0	2047.06	P42567	P42567	Eps15	Epidermal growth factor receptor substrate 15	2	0.033236	87.932	NaN	NaN	0	NaN	NaN	0	NaN	NaN	0	NaN	NaN	0
AAAASAAEAGIATPGTEDSDDALLK	0	2315.11	O35226	O35226	Psmd4	26S proteasome non-ATPase regulatory subunit 4	2;3	1.6505e-156	355.25	2.1173	2.4214	4	9.91	159.32	3	15.867	NaN	1	1.7812	NaN	1
AAAASESLSSGGPGAVR	0	1486.74	Q3UPE3	Q3UPE3	Rmi2	RecQ-mediated genome instability protein 2	2	1.833e-14	160.52	NaN	NaN	0	NaN	NaN	0	NaN	NaN	0	NaN	NaN	0
AAAATAPPSPGPAQPGPR	0	1612.83	D3YXK1	D3YXK1	Samd1	Atherin	2	2.2143e-06	119.76	NaN	NaN	0	0.6866	NaN	1	NaN	NaN	0	NaN	NaN	0
AAAATETSSVFADPVISK	0	1763.89	Q80X85	Q80X85	Mrps7	28S ribosomal protein S7, mitochondrial	2	1.311e-20	194.7	2.2883	33.597	2	8.107	NaN	1	5.7536	165.05	2	17.684	NaN	1
AAAATGLR	0	729.413	Q9CQZ5	Q9CQZ5	Ndufa6	NADH dehydrogenase [ubiquinone] 1 alpha subcomplex subunit 6	1	0.023503	98.415	2.1276	NaN	1	NaN	NaN	0	NaN	NaN	0	NaN	NaN	0
AAAATMAAAAR	0	974.497	Q8C754	Q8C754	Vps52	Vacuolar protein sorting-associated protein 52 homolog	2	6.4452e-06	130.75	NaN	NaN	0	1.2053	NaN	1	NaN	NaN	0	NaN	NaN	0
AAAAVASAASSCRPLGSGTAPNPTAAAPASSPAPGPGPVGK	0	3596.8	P58404	P58404	Strn4	Striatin-4	3;4;5	1.0875e-19	112.34	0.93609	29.055	2	3.2968	1.7424	2	NaN	NaN	0	NaN	NaN	0
AAAAVVEFQR	0	1060.57	Q8BG32	Q8BG32	Psmd11	26S proteasome non-ATPase regulatory subunit 11	2	7.5019e-20	205.7	1.0186	NaN	1	NaN	NaN	0	10.925	NaN	1	7.0073	423.92	2
AAAAVVVPAEWIK	0	1323.76	B1AZI6	B1AZI6	Thoc2	THO complex subunit 2	2	0.00011488	105.98	0.92871	NaN	1	3.589	NaN	1	12.737	NaN	1	2.0547	166.15	2
AAAAYALGR	0	862.466	Q6ZQ73	Q6ZQ73	Cand2	Cullin-associated NEDD8-dissociated protein 2	2	0.00080702	110.63	NaN	NaN	0	NaN	NaN	0	NaN	NaN	0	16.092	NaN	1
AAAAYEHLK	0	972.503	Q9EP69	Q9EP69	Sacm1l	Phosphatidylinositide phosphatase SAC1	2	0.00064225	102	0.75361	NaN	1	2.4183	NaN	1	6.4827	NaN	1	1.0076	NaN	1
AAACAHPVLCVQPHHIGVAVK	0	2234.16	P70255	P70255	Nfic	Nuclear factor 1 C-type	3;4;5	2.273e-25	186.85	1.7637	11.212	3	4.3889	34.934	3	2.6679	8.1059	2	11.651	134.91	3
AAACLTNGHTR	0	1170.56	Q9D6J1	Q9D6J1	Cers4	Ceramide synthase 4	2	0.00014919	122.33	NaN	NaN	0	NaN	NaN	0	NaN	NaN	0	NaN	NaN	0
AAACYVVR	0	908.454	G5E8B9	G5E8B9	Zbtb11		2	0.024637	69.383	NaN	NaN	0	NaN	NaN	0	NaN	NaN	0	NaN	NaN	0
AAADADVSLHNFSAR	0	1543.74	P0C7N9	P0C7N9	Psmg4	Proteasome assembly chaperone 4	2;3	7.6022e-20	199.4	0.85746	4.1134	2	1.6679	21.895	2	5.0986	29.78	2	NaN	NaN	0
AAADAEQAVLAK	0	1156.61	Q5DW34	Q5DW34	Ehmt1	Histone-lysine N-methyltransferase EHMT1	2	5.4997e-07	137.95	1.9089	NaN	1	NaN	NaN	0	NaN	NaN	0	NaN	NaN	0
AAADFATHGK	0	987.477	Q8VDP3	Q8VDP3	Mical1	Protein-methionine sulfoxide oxidase MICAL1	2	9.7235e-05	130.75	NaN	NaN	0	2.9575	NaN	1	NaN	NaN	0	2.8019	NaN	1
AAADGDDSLYPIAVLIDELR	0	2116.07	Q76MZ3	Q76MZ3	Ppp2r1a	Serine/threonine-protein phosphatase 2A 65 kDa regulatory subunit A alpha isoform	2;3	7.3324e-78	301.57	1.346	75.52	3	5.6699	80.376	4	17.977	22.536	2	13.418	11.491	3
AAADGVLAEVR	0	1070.57	Q9WTY1	Q9WTY1	Pdcd7	Programmed cell death protein 7	2	0.00071192	103.26	NaN	NaN	0	4.0578	NaN	1	NaN	NaN	0	NaN	NaN	0
AAADSDPNLDPLMNPHIR	0	1945.93	Q9DB43	Q9DB43	Zfpl1	Zinc finger protein-like 1	3	0.0003547	90.725	1.1587	NaN	1	NaN	NaN	0	2.8695	NaN	1	NaN	NaN	0
AAADTCGAGTLSSR	0	1336.6	Q9ER73	Q9ER73	Elp4	Elongator complex protein 4	2	2.2468e-10	176.42	NaN	NaN	0	2.6056	NaN	1	NaN	NaN	0	2.593	NaN	1
AAADTLQGPMQAAYR	0	1562.75	Q3UJB9	Q3UJB9	Edc4	Enhancer of mRNA-decapping protein 4	2	7.2237e-20	233.54	0.65056	NaN	1	2.8264	NaN	1	2.4559	NaN	1	2.9086	110.81	2
AAAEATQETVESLMQK	0	1705.82	Q80Z10	Q80Z10	Astn2	Astrotactin-2	2	0.0139	89.231	NaN	NaN	0	NaN	NaN	0	NaN	NaN	0	NaN	NaN	0
AAAEAVLEAFR	0	1146.6	Q7TME2	Q7TME2	Spag5	Sperm-associated antigen 5	2	1.8768e-06	175.91	NaN	NaN	0	NaN	NaN	0	NaN	NaN	0	NaN	NaN	0
AAAEDVNVTFEDQQK	0	1663.77	Q3UWL8	Q3UWL8	Pfdn4	Prefoldin subunit 4	2;3	9.4749e-93	401.44	0.8983	NaN	1	3.1192	NaN	1	8.2255	NaN	1	18.608	NaN	1
AAAEDVNVTFEDQQKINKFAR	2	2393.2	Q3UWL8	Q3UWL8	Pfdn4	Prefoldin subunit 4	3	0.0004471	95.554	NaN	NaN	0	NaN	NaN	0	NaN	NaN	0	NaN	NaN	0
AAAEEGCGVGVEDDR	0	1533.64	Q8VCI5	Q8VCI5	Pex19	Peroxisomal biogenesis factor 19	2	6.2145e-09	168.98	NaN	NaN	0	NaN	NaN	0	NaN	NaN	0	NaN	NaN	0
AAAEELLAR	0	942.513	Q6P549	Q6P549	Inppl1	Phosphatidylinositol 3,4,5-trisphosphate 5-phosphatase 2	2	0.001233	105.57	NaN	NaN	0	NaN	NaN	0	2.2969	NaN	1	1.355	NaN	1
AAAEGLMSLLR	0	1130.61	A2A6Q5	A2A6Q5	Cdc27	Cell division cycle protein 27 homolog	2	2.8762e-07	166.07	3.8372	NaN	1	7.7299	NaN	1	NaN	NaN	0	NaN	NaN	0
AAAEISMGTEVSEEDICNILHLCTQVIEISEYR	0	3779.77	Q6DFW4	Q6DFW4	Nop58	Nucleolar protein 58	3	0.00024735	56.709	NaN	NaN	0	NaN	NaN	0	NaN	NaN	0	NaN	NaN	0
AAAEIYEEFLAAFEGSDGNK	0	2130.97	Q6NV83	Q6NV83	U2surp	U2 snRNP-associated SURP motif-containing protein	2;3	2.6337e-42	237.21	NaN	NaN	0	NaN	NaN	0	NaN	NaN	0	NaN	NaN	0
AAAEKPEEQGPAPLPISTQEW	0	2248.1	Q8C8M1	Q8C8M1	Fam60a	Protein FAM60A	2	3.1795e-25	190.11	NaN	NaN	0	NaN	NaN	0	NaN	NaN	0	NaN	NaN	0
AAAELALSCLPHAHALNPNEIQR	0	2495.27	Q3UHH1	Q3UHH1	Zswim8	Zinc finger SWIM domain-containing protein 8	3;4	3.6199e-08	109.75	NaN	NaN	0	NaN	NaN	0	NaN	NaN	0	0.80628	NaN	1
AAAELLQSQGSQAGGSQTLK	0	1943.99	Q9R1T4	Q9R1T4	2020-09-06	Septin-6	2	8.6729e-83	341.85	1.173	NaN	1	4.3557	13.056	2	11.755	NaN	1	8.204	99.93	2
AAAELLQSQGSQAGGSQTLKR	1	2100.09	Q9R1T4	Q9R1T4	2020-09-06	Septin-6	3	7.2466e-07	105.96	NaN	NaN	0	NaN	NaN	0	3.5064	NaN	1	NaN	NaN	0
AAAEVGINSETIVKPASVSEEELLNSIR	0	2925.53	P18155	P18155	Mthfd2	Bifunctional methylenetetrahydrofolate dehydrogenase/cyclohydrolase, mitochondrial;NAD-dependent methylenetetrahydrofolate dehydrogenase;Methenyltetrahydrofolate cyclohydrolase	3	1.4888e-35	179.81	1.0313	8.7975	2	5.3129	NaN	1	1.6924	NaN	1	6.1671	73.335	2
AAAEVNQEYGLDPK	0	1503.72	P97807	P97807	Fh	Fumarate hydratase, mitochondrial	2	7.4899e-15	187.76	0.7442	NaN	1	2.6306	NaN	1	4.6326	160.99	3	27.544	NaN	1
AAAFEDQENETVVVK	0	1648.79	P26039	P26039	Tln1	Talin-1	2	0.0001413	106.67	NaN	NaN	0	NaN	NaN	0	2.9912	NaN	1	NaN	NaN	0
AAAFEQLQK	0	1004.53	Q9CZW5	Q9CZW5	Tomm70a	Mitochondrial import receptor subunit TOM70	2	9.3781e-05	170.32	0.80987	2.4919	2	3.836	3.5894	2	10.533	NaN	1	12.673	NaN	1
AAAFGPDQSLLSPVHVLDLEPR	0	2331.22	Q9D6Z0	Q9D6Z0	Alkbh7	Alpha-ketoglutarate-dependent dioxygenase alkB homolog 7, mitochondrial	3	1.885e-07	100.94	NaN	NaN	0	4.0572	NaN	1	NaN	NaN	0	5.3666	NaN	1
AAAFLGDIALDEEDLR	0	1717.85	P98063	P98063	Bmp1	Bone morphogenetic protein 1	2	0.0019304	78.692	NaN	NaN	0	NaN	NaN	0	NaN	NaN	0	NaN	NaN	0
AAAFVTSPPLSPDPTTPDYINSLLASGDLQLSGSAHCTFSTAQK	0	4533.2	Q62188	Q62188	Dpysl3	Dihydropyrimidinase-related protein 3	4	3.7669e-38	149	0.70191	NaN	1	2.3868	NaN	1	0.71018	NaN	1	1.0686	NaN	1
AAAFVTSPPLSPDPTTPDYLTSLLACGDLQVTGSGHCPYSTAQK	0	4591.19	P97427	P97427	Crmp1	Dihydropyrimidinase-related protein 1	4	2.5508e-54	180.86	2.9393	NaN	1	0.87093	NaN	1	NaN	NaN	0	4.2793	110.7	2
AAAFYVR	0	796.423	Q9D2X5	Q9D2X5	Mau2	MAU2 chromatid cohesion factor homolog	2	0.0035918	113.82	NaN	NaN	0	NaN	NaN	0	NaN	NaN	0	NaN	NaN	0
AAAGAAAAAGGFQR	0	1188.6	E9Q4N7	E9Q4N7	Arid1b		2	3.2283e-10	175.51	5.3736	NaN	1	NaN	NaN	0	NaN	NaN	0	NaN	NaN	0
AAAGAAATDLEVVR	0	1313.69	Q6PD26	Q6PD26	Pigs	GPI transamidase component PIG-S	2	1.0516e-05	163.66	1.5812	NaN	1	4.418	NaN	1	9.1515	NaN	1	15.534	NaN	1
AAAGAGPGPGVSAGPGPGAAASATTAEDR	0	2391.14	Q91X20	Q91X20	Ash2l	Set1/Ash2 histone methyltransferase complex subunit ASH2	3	1.605e-14	119.85	NaN	NaN	0	NaN	NaN	0	NaN	NaN	0	NaN	NaN	0
AAAGGGAAAAAGR	0	970.494	P35282	P35282	Rab21	Ras-related protein Rab-21	1;2	8.7081e-05	127.68	1.1375	NaN	1	NaN	NaN	0	4.2774	NaN	1	13.254	NaN	1
AAAGMVWK	0	832.427	Q99LB0	Q99LB0	Dnttip1	Deoxynucleotidyltransferase terminal-interacting protein 1	2	0.008008	86.512	NaN	NaN	0	5.349	NaN	1	0.34658	NaN	1	0.34735	NaN	1
AAAGQESEGPAVGPPQPLGK	0	1859.94	A2BH40	A2BH40	Arid1a	AT-rich interactive domain-containing protein 1A	2	2.8852e-32	214.23	NaN	NaN	0	1.6416	NaN	1	NaN	NaN	0	NaN	NaN	0
AAAGSAAVSGAGTPVAGPTGR	0	1724.88	Q9Z266	Q9Z266	Snapin	SNARE-associated protein Snapin	2;3	7.1307e-42	273.07	NaN	NaN	0	NaN	NaN	0	NaN	NaN	0	NaN	NaN	0
AAAHCAHVFTTVSQITAIEAQHLLK	0	2716.41	Q9Z1E4	Q9Z1E4	Gys1	Glycogen [starch] synthase, muscle	3;4	1.487e-19	149.71	2.2176	25.472	3	1.5436	15.908	2	3.7238	12.724	2	NaN	NaN	0
AAAHHYGAQCDK	0	1327.57	Q9DCJ5	Q9DCJ5	Ndufa8	NADH dehydrogenase [ubiquinone] 1 alpha subcomplex subunit 8	2;3	3.3373e-06	113.77	NaN	NaN	0	3.1007	3.8805	2	NaN	NaN	0	20.349	60.961	2
AAAHLGCWQK	0	1140.55	Q810L4	Q810L4	Tmem39b	Transmembrane protein 39B	2	0.024813	64.567	NaN	NaN	0	NaN	NaN	0	0.70654	NaN	1	NaN	NaN	0
AAAHVQGLVQVASR	0	1405.78	Q9D061	Q9D061	Acbd6	Acyl-CoA-binding domain-containing protein 6	2;3	5.55e-11	144.1	3.7901	32.421	4	8.4907	11.286	2	9.5859	NaN	1	12.745	24.486	2
AAAKHLIER	1	1007.59	O08759	O08759	Ube3a	Ubiquitin-protein ligase E3A	2	0.23646	64.757	NaN	NaN	0	NaN	NaN	0	NaN	NaN	0	NaN	NaN	0
AAALADMADLEELSR	0	1574.76	Q9Z248	Q9Z248	Aebp2	Zinc finger protein AEBP2	2	0.00039632	87.667	NaN	NaN	0	NaN	NaN	0	NaN	NaN	0	NaN	NaN	0
AAALAHREEESLVVPTK	1	1819.98	Q8R3Y5	Q8R3Y5		Uncharacterized protein C19orf47 homolog	2;3	6.2577e-05	107.98	NaN	NaN	0	NaN	NaN	0	NaN	NaN	0	NaN	NaN	0
AAALATVNAWAEQTGMK	0	1731.86	A2AGT5	A2AGT5	Ckap5	Cytoskeleton-associated protein 5	2	4.5661e-44	306.55	2.2413	NaN	1	4.1863	29.133	2	NaN	NaN	0	NaN	NaN	0
AAALCNVCELSGK	0	1391.65	B2RXC1	B2RXC1	Trappc11	Trafficking protein particle complex subunit 11	2	3.1535e-07	152.54	NaN	NaN	0	NaN	NaN	0	NaN	NaN	0	7.1	NaN	1
AAALDVYNAVSTSFQR	0	1711.85	Q4QY64	Q4QY64	Atad5	ATPase family AAA domain-containing protein 5	2	0.02505	58.674	NaN	NaN	0	NaN	NaN	0	NaN	NaN	0	NaN	NaN	0
AAALEAMK	0	803.421	Q60864	Q60864	Stip1	Stress-induced-phosphoprotein 1	2	0.005572	113.5	0.9254	5.0181	2	3.063	NaN	1	7.3456	NaN	1	32.17	NaN	1
AAALEAMKDYTK	1	1310.65	Q60864	Q60864	Stip1	Stress-induced-phosphoprotein 1	2;3	1.2846e-07	183.85	0.99738	NaN	1	3.0095	NaN	1	NaN	NaN	0	7.6303	NaN	1
AAALEEHNAAMKDQLK	1	1738.87	Q9EP53	Q9EP53	Tsc1	Hamartin	3	0.0052557	66.022	NaN	NaN	0	NaN	NaN	0	NaN	NaN	0	NaN	NaN	0
AAALEFLNR	0	1003.55	Q60864	Q60864	Stip1	Stress-induced-phosphoprotein 1	1;2	2.9819e-13	205.58	0.82984	5.0057	2	2.3094	23.534	2	7.1382	380.05	2	7.6629	170.26	3
AAALEFLNRFEEAK	1	1607.83	Q60864	Q60864	Stip1	Stress-induced-phosphoprotein 1	3	4.8538e-17	144.51	NaN	NaN	0	1.8909	NaN	1	NaN	NaN	0	NaN	NaN	0
AAALEQFK	0	876.471	Q61941	Q61941	Nnt	NAD(P) transhydrogenase, mitochondrial	2	0.0068754	89.55	NaN	NaN	0	0.59048	NaN	1	NaN	NaN	0	NaN	NaN	0
AAALGAGGGAGAGDDDFDQFDKPGAER	0	2535.13	Q9CXK9	Q9CXK9	Rbm33	RNA-binding protein 33	2;3	9.4428e-23	171.39	NaN	NaN	0	NaN	NaN	0	NaN	NaN	0	NaN	NaN	0
AAALGGPEDESGAAEAHFLPR	0	2064.99	Q6PDM1	Q6PDM1	Msl1	Male-specific lethal 1 homolog	3	1.0017e-08	126.69	NaN	NaN	0	4.5891	NaN	1	NaN	NaN	0	NaN	NaN	0
AAALQYPSPSAAQDMVDR	0	1889.89	Q61140	Q61140	Bcar1	Breast cancer anti-estrogen resistance protein 1	2	1.4474e-06	124.12	2.1982	NaN	1	NaN	NaN	0	NaN	NaN	0	NaN	NaN	0
AAALVLQTIWGYK	0	1432.81	P30999	P30999	Ctnnd1	Catenin delta-1	2	6.1125e-07	140.16	4.1947	NaN	1	16.593	NaN	1	9.2641	NaN	1	NaN	NaN	0
AAAMANNLQK	0	1030.52	Q8VH51	Q8VH51	Rbm39	RNA-binding protein 39	2	1.6753e-06	170.06	1.0997	NaN	1	4.0063	NaN	1	12.54	NaN	1	29.948	NaN	1
AAAMDVDTPSGTNSGAGK	0	1648.74	P62878	P62878	Rbx1	E3 ubiquitin-protein ligase RBX1;E3 ubiquitin-protein ligase RBX1, N-terminally processed	2	6.4872e-29	225.13	1.3085	NaN	1	4.4973	NaN	1	12.868	NaN	1	10.546	NaN	1
AAAMDVDTPSGTNSGAGKK	1	1776.83	P62878	P62878	Rbx1	E3 ubiquitin-protein ligase RBX1;E3 ubiquitin-protein ligase RBX1, N-terminally processed	2	3.1407e-14	176.25	1.3146	5.3638	2	NaN	NaN	0	3.6965	NaN	1	NaN	NaN	0
AAANEQLTR	0	972.499	Q9CRB9	Q9CRB9	Chchd3	MICOS complex subunit Mic19	2	0.0012657	166.07	NaN	NaN	0	NaN	NaN	0	NaN	NaN	0	NaN	NaN	0
AAANFFSASCVPCADQSSFPK	0	2260.99	CON__Q0IIK2;CON__Q29443	CON__Q0IIK2			2;3	4.6195e-20	238.07	0.018992	NaN	1	0.017769	NaN	1	0.014824	NaN	1	0.0178	NaN	1
AAANPWDPASSQTAAGLLLNHLVASGIVTK	0	2972.57	Q9CQS9	Q9CQS9	Haus2	HAUS augmin-like complex subunit 2	3	1.4628e-12	114.03	NaN	NaN	0	NaN	NaN	0	0.67407	NaN	1	NaN	NaN	0
AAAPAGVGR	0	768.424	Q8R344	Q8R344	Ccdc12	Coiled-coil domain-containing protein 12	2	0.0022404	110.61	NaN	NaN	0	NaN	NaN	0	NaN	NaN	0	NaN	NaN	0
AAAPAGVGRLEEEALR	1	1608.86	Q8R344	Q8R344	Ccdc12	Coiled-coil domain-containing protein 12	2	4.8072e-05	144.1	NaN	NaN	0	NaN	NaN	0	NaN	NaN	0	NaN	NaN	0
AAAPAPEEEMDECEQALAAEPK	0	2356.02	Q9D8N0	Q9D8N0	Eef1g	Elongation factor 1-gamma	2;3	6.902e-58	241.68	0.97922	13.021	3	NaN	NaN	0	7.0233	7.905	2	24.049	NaN	1
AAAPATLALDPQPQEK	0	1619.85	Q91WG2	Q91WG2	Rabep2	Rab GTPase-binding effector protein 2	2	2.0989e-08	164.13	NaN	NaN	0	NaN	NaN	0	NaN	NaN	0	NaN	NaN	0
AAAPAVSLHGGHLYASLPSLMEQPLALTK	0	2942.57	Q80V24	Q80V24	Vgll4	Transcription cofactor vestigial-like protein 4	4	5.6287e-07	86.131	NaN	NaN	0	NaN	NaN	0	NaN	NaN	0	NaN	NaN	0
AAAPRPPGSAASGRPHDDTDSNR	0	2302.08	Q6PEV3	Q6PEV3	Wipf2	WAS/WASL-interacting protein family member 2	3;4	0.0068923	50.539	NaN	NaN	0	NaN	NaN	0	NaN	NaN	0	NaN	NaN	0
AAAPSAASSPAEVQSLK	0	1583.82	E9PVZ8	E9PVZ8	Golgb1		2	4.734e-06	120.6	NaN	NaN	0	1.497	NaN	1	NaN	NaN	0	NaN	NaN	0
AAAPVQAVEPTPASPWTQR	0	1976.01	Q9JJY4	Q9JJY4	Ddx20	Probable ATP-dependent RNA helicase DDX20	2	2.6375e-36	231.07	1.3396	NaN	1	4.7707	NaN	1	NaN	NaN	0	NaN	NaN	0
AAAQAVEEMR	0	1074.51	P52432	P52432	Polr1c	DNA-directed RNA polymerases I and III subunit RPAC1	2	7.4543e-07	174.02	1.8252	NaN	1	8.5318	NaN	1	19.47	NaN	1	36.883	NaN	1
AAAQCYIDLIIK	0	1377.73	Q9JIF7	Q9JIF7	Copb1	Coatomer subunit beta	2	1.2233e-05	130.98	1.1982	NaN	1	4.858	11.628	2	NaN	NaN	0	NaN	NaN	0
AAAQDSHSSIQTIK	0	1455.73	Q9ESK9	Q9ESK9	Rb1cc1	RB1-inducible coiled-coil protein 1	2	3.0397e-05	136.93	1.6682	NaN	1	NaN	NaN	0	NaN	NaN	0	NaN	NaN	0
AAAQFLTSTWGAQK	0	1478.75	Q9D7Z3	Q9D7Z3	Nol7	Nucleolar protein 7	2	8.0984e-15	215.06	1.9426	NaN	1	7.6657	NaN	1	53.004	NaN	1	28.125	NaN	1
AAAQLGVEELQK	0	1255.68	Q921M4	Q921M4	Golga2	Golgin subfamily A member 2	2	6.7957e-09	192.26	1.582	NaN	1	5.8718	NaN	1	4.9083	NaN	1	46.082	NaN	1
AAAQLLQSQAQQSGAQQTK	0	1956	Q8C1B7	Q8C1B7	2020-09-11	Septin-11	2;3	1.7907e-147	420.65	0.85561	14.264	6	2.6213	12.319	5	8.727	15.423	3	19.38	93.988	2
AAAQLLQSQAQQSGAQQTKK	1	2084.1	Q8C1B7	Q8C1B7	2020-09-11	Septin-11	3	6.519e-20	183.56	0.81989	NaN	1	NaN	NaN	0	NaN	NaN	0	NaN	NaN	0
AAAQQLGEVVK	0	1112.62	E9QAE3	E9QAE3	Btaf1		2	3.4222e-05	164.66	NaN	NaN	0	NaN	NaN	0	NaN	NaN	0	NaN	NaN	0
AAAQVLNTLWQYR	0	1532.81	Q68FH0	Q68FH0	Pkp4	Plakophilin-4	2	1.5653e-17	190.86	NaN	NaN	0	NaN	NaN	0	4.7832	NaN	1	4.6796	NaN	1
AAAQYYLGNVR	0	1224.63	Q8R3H9	Q8R3H9	Ttc4	Tetratricopeptide repeat protein 4	2	2.1619e-05	118.74	NaN	NaN	0	NaN	NaN	0	NaN	NaN	0	0.17049	NaN	1
AAARPNPTAILNEVPQTK	0	1890.03	Q9D6J3	Q9D6J3	Ccdc94	Coiled-coil domain-containing protein 94	3	0.073395	40.645	NaN	NaN	0	0.1812	NaN	1	NaN	NaN	0	NaN	NaN	0
AAASAPAPETPR	0	1137.58	P59222	P59222	Scarf2	Scavenger receptor class F member 2	2	0.0036346	95.483	NaN	NaN	0	NaN	NaN	0	NaN	NaN	0	NaN	NaN	0
AAASAQTSSAVETLPMMPPQSAPIQPK	0	2708.35	O08784	O08784	Tcof1	Treacle protein	3	1.162e-12	124.66	NaN	NaN	0	NaN	NaN	0	NaN	NaN	0	NaN	NaN	0
AAASEGVQVK	0	958.508	Q9Z2D6	Q9Z2D6	Mecp2	Methyl-CpG-binding protein 2	2	0.12318	45.081	NaN	NaN	0	NaN	NaN	0	NaN	NaN	0	NaN	NaN	0
AAASFSPEQAALLPLGEPTAVYK	0	2330.22	Q06831	Q06831	Sox4	Transcription factor SOX-4	3	0.014742	50.098	NaN	NaN	0	NaN	NaN	0	NaN	NaN	0	NaN	NaN	0
AAASGNENIQPPPLAYK	0	1739.88	Q8BMG7	Q8BMG7	Rab3gap2	Rab3 GTPase-activating protein non-catalytic subunit	2	2.2874e-20	201	0.94935	NaN	1	NaN	NaN	0	NaN	NaN	0	2.7455	NaN	1
AAASGPASASAPAAEILLTPAR	0	1992.06	Q91VK4	Q91VK4	Itm2c	Integral membrane protein 2C;CT-BRI3	2	6.8063e-08	106.33	NaN	NaN	0	NaN	NaN	0	NaN	NaN	0	NaN	NaN	0
AAASGYTDLR	0	1023.5	Q3TSG4	Q3TSG4	Alkbh5	RNA demethylase ALKBH5	1;2	5.5802e-05	168.27	NaN	NaN	0	5.4272	NaN	1	NaN	NaN	0	7.2121	NaN	1
AAASLGDTLSEQQLGDSDIPVIVYR	0	2617.32	Q4LDD4	Q4LDD4	Arap1	Arf-GAP with Rho-GAP domain, ANK repeat and PH domain-containing protein 1	3	2.1958e-06	95.209	NaN	NaN	0	NaN	NaN	0	NaN	NaN	0	NaN	NaN	0
AAASPLGESGPSIHPHDK	0	1769.87	Q7TSG2	Q7TSG2	Ctdp1	RNA polymerase II subunit A C-terminal domain phosphatase	2;3;4	5.4554e-28	212.59	0.94963	26.847	3	2.3103	NaN	1	NaN	NaN	0	21.327	NaN	1
AAASVLTTSMVTMEPGYLFLGSR	0	2401.2	Q9EPU4	Q9EPU4	Cpsf1	Cleavage and polyadenylation specificity factor subunit 1	2;3	1.3056e-47	230.86	NaN	NaN	0	4.0942	4.8841	2	1.799	NaN	1	2.6894	NaN	1
AAASVMCHTEPDDADDFVR	0	2105.88	Q3TUU5	Q3TUU5	Tex30	Testis-expressed sequence 30 protein	2;3	1.3599e-111	386.61	3.0872	13.833	2	13.317	NaN	1	NaN	NaN	0	NaN	NaN	0
AAASVTSPGSLELLQPGFSK	0	1959.03	P39429	P39429	Traf2	TNF receptor-associated factor 2	2	2.1248e-19	180.97	NaN	NaN	0	34.829	NaN	1	NaN	NaN	0	34.534	NaN	1
AAATAAAAPQQLSDEELFSQLR	0	2287.14	Q9WU40	Q9WU40	Lemd3	Inner nuclear membrane protein Man1	2;3	9.4727e-64	264.87	1.1183	7.4786	2	NaN	NaN	0	NaN	NaN	0	NaN	NaN	0
AAATAAAAPQQLSDEELFSQLRR	1	2443.25	Q9WU40	Q9WU40	Lemd3	Inner nuclear membrane protein Man1	3	0.00079406	69.747	NaN	NaN	0	NaN	NaN	0	0.33248	NaN	1	NaN	NaN	0
AAATADPGAGNPQAGDSSGGDSGGGLPSPGEQELSR	0	3237.44	Q6VN19	Q6VN19	Ranbp10	Ran-binding protein 10	3	7.4995e-05	60.194	NaN	NaN	0	2.095	NaN	1	11.102	NaN	1	NaN	NaN	0
AAATASSALK	0	889.487	Q9Z160	Q9Z160	Cog1	Conserved oligomeric Golgi complex subunit 1	2	3.1855e-06	133.23	NaN	NaN	0	NaN	NaN	0	NaN	NaN	0	NaN	NaN	0
AAATEHSQR	0	969.463	P14685	P14685	Psmd3	26S proteasome non-ATPase regulatory subunit 3	2	0.025806	76.17	NaN	NaN	0	NaN	NaN	0	NaN	NaN	0	NaN	NaN	0
AAATFNPELITHILDGSPENTR	0	2366.19	Q9R0H0	Q9R0H0	Acox1	Peroxisomal acyl-coenzyme A oxidase 1	3	3.3034e-13	136.06	NaN	NaN	0	NaN	NaN	0	NaN	NaN	0	1.1156	NaN	1
AAATIEMK	0	833.432	Q8CEC6	Q8CEC6	Ppwd1	Peptidylprolyl isomerase domain and WD repeat-containing protein 1	2	0.028789	66.429	NaN	NaN	0	1.3137	NaN	1	NaN	NaN	0	NaN	NaN	0
AAATLAAVSGTPGLGAQPAELGTHK	0	2288.21	E9Q1P8	E9Q1P8	Irf2bp2	Interferon regulatory factor 2-binding protein 2	2;3;4	1.7343e-135	368.8	3.0307	15.355	2	1.8051	NaN	1	NaN	NaN	0	64.832	NaN	1
AAATLAAVSGTPGLGAQPAELGTHKRPASVSSAAAEHEAR	1	3807.96	E9Q1P8	E9Q1P8	Irf2bp2	Interferon regulatory factor 2-binding protein 2	6	0.012748	35.22	NaN	NaN	0	NaN	NaN	0	NaN	NaN	0	NaN	NaN	0
AAATLSFGPER	0	1118.57	Q80TM9	Q80TM9	Nisch	Nischarin	2	9.2911e-07	175.91	4.5037	NaN	1	NaN	NaN	0	NaN	NaN	0	NaN	NaN	0
AAATPESQEPQAK	0	1326.64	P28667	P28667	Marcksl1	MARCKS-related protein	2	1.7045e-10	185.99	NaN	NaN	0	NaN	NaN	0	NaN	NaN	0	NaN	NaN	0
AAATPESQEPQAKGAEASAASK	1	2099.01	P28667	P28667	Marcksl1	MARCKS-related protein	3	0.010255	62.648	NaN	NaN	0	NaN	NaN	0	NaN	NaN	0	NaN	NaN	0
AAATPTETPAPEGSGLGMDAR	0	1998.93	Q7TSV4	Q7TSV4	Pgm2	Phosphoglucomutase-2	2	5.6852e-12	147.51	0.75377	NaN	1	2.0977	NaN	1	2.5615	NaN	1	NaN	NaN	0
AAATQPDGKDTPDEPWAFPAR	1	2240.05	Q78PY7	Q78PY7	Snd1	Staphylococcal nuclease domain-containing protein 1	2;3	5.8194e-41	226.74	0.79093	25.7	5	2.8908	94.506	4	5.1208	38.733	5	18.989	NaN	1
AAATSVPGDLSGTETNLLAR	0	1943	E9PV87	E9PV87	Talpid3	Protein TALPID3	2	0.00020896	118.73	NaN	NaN	0	NaN	NaN	0	NaN	NaN	0	NaN	NaN	0
AAATTSQPVLTSQQIETIFFK	0	2280.2	Q6PAJ1	Q6PAJ1	Bcr	Breakpoint cluster region protein	2;3	1.4542e-32	204.28	0.82632	NaN	1	NaN	NaN	0	2.0576	147.35	2	3.9479	69.774	2
AAAVAAAAAAQCQAR	0	1399.7	Q05A36	Q05A36	Mex3c	RNA-binding E3 ubiquitin-protein ligase MEX3C	2	6.6781e-08	141.88	NaN	NaN	0	NaN	NaN	0	NaN	NaN	0	NaN	NaN	0
AAAVAAAGAGEPLSPEELLPK	0	1961.05	Q9CPQ3	Q9CPQ3	Tomm22	Mitochondrial import receptor subunit TOM22 homolog	2	2.2623e-25	191.05	1.7581	NaN	1	4.7865	NaN	1	NaN	NaN	0	NaN	NaN	0
AAAVALPEEELK	0	1239.67	Q80UJ7	Q80UJ7	Rab3gap1	Rab3 GTPase-activating protein catalytic subunit	2	0.0025815	87.149	NaN	NaN	0	NaN	NaN	0	5.9846	NaN	1	NaN	NaN	0
AAAVALPEEELKK	1	1367.77	Q80UJ7	Q80UJ7	Rab3gap1	Rab3 GTPase-activating protein catalytic subunit	2;3	0.0009329	97.597	0.66949	44.079	2	3.9613	NaN	1	5.0724	12.394	2	NaN	NaN	0
AAAVAMETDDAGNR	0	1390.61	Q9CXU1	Q9CXU1	Med31	Mediator of RNA polymerase II transcription subunit 31	2	0.0001359	113.93	NaN	NaN	0	NaN	NaN	0	NaN	NaN	0	NaN	NaN	0
AAAVAVAAASR	0	956.54	E9Q1P8	E9Q1P8	Irf2bp2	Interferon regulatory factor 2-binding protein 2	2	1.8251e-06	177.7	3.0825	NaN	1	NaN	NaN	0	3.2854	NaN	1	35.169	NaN	1
AAAVGIAQVVISR	0	1253.75	Q925N2	Q925N2	Sfxn2	Sideroflexin-2	2	0.0011895	93.258	NaN	NaN	0	NaN	NaN	0	NaN	NaN	0	2.8098	NaN	1
AAAVGPLGDGELWQSWLPNHVVFLR	0	2731.42	Q8CEC0	Q8CEC0	Nup88	Nuclear pore complex protein Nup88	3	0.0073058	45.395	NaN	NaN	0	2.8472	NaN	1	NaN	NaN	0	NaN	NaN	0
AAAVLGNLIFGSLVSITK	0	1773.04	Q69ZS6	Q69ZS6	Sv2c	Synaptic vesicle glycoprotein 2C	2;3	2.2504e-07	131.06	NaN	NaN	0	NaN	NaN	0	1.4038	NaN	1	0.18551	NaN	1
AAAVLSGASAGSPAGAPGGPGGLSAVGSGPR	0	2503.28	Q9DBD5	Q9DBD5	Pelp1	Proline-, glutamic acid- and leucine-rich protein 1	3	1.642e-23	150.62	1.6859	NaN	1	NaN	NaN	0	NaN	NaN	0	NaN	NaN	0
AAAVNSGSSLPLFDCPTWAGKPPPGLHLDVVK	0	3300.7	Q8R3G1	Q8R3G1	Ppp1r8	Nuclear inhibitor of protein phosphatase 1	3;4	2.4506e-31	163.89	3.1704	3.9814	2	0.92942	1.4107	2	NaN	NaN	0	NaN	NaN	0
AAAVPQR	0	711.403	Q62446	Q62446	Fkbp3	Peptidyl-prolyl cis-trans isomerase FKBP3	1;2	0.0039696	138.53	NaN	NaN	0	NaN	NaN	0	NaN	NaN	0	NaN	NaN	0
AAAVPVEFK	0	930.517	Q91VA7	Q91VA7	Idh3b	Isocitrate dehydrogenase [NAD] subunit, mitochondrial	1;2	0.00090026	109.01	1.0189	5.1707	2	3.4343	11.347	2	2.0162	218.7	2	43.812	NaN	1
AAAVQADDVEVLK	0	1327.7	Q6P4S8	Q6P4S8	Ints1	Integrator complex subunit 1	2	7.5538e-05	124.67	1.5213	NaN	1	4.1005	NaN	1	NaN	NaN	0	NaN	NaN	0
AAAVQDSR	0	816.409	Q9CYX7	Q9CYX7	Rrp15	RRP15-like protein	1;2	0.0078837	122.18	NaN	NaN	0	NaN	NaN	0	NaN	NaN	0	NaN	NaN	0
AAAVRPGAEPWNR	0	1393.72	Q8R2U2	Q8R2U2	BC027231		2	0.00032096	94.692	NaN	NaN	0	NaN	NaN	0	NaN	NaN	0	NaN	NaN	0
AAAVSALAK	0	800.476	Q9QXK3	Q9QXK3	Copg2	Coatomer subunit gamma-2	2	0.010766	75.738	0.86624	NaN	1	2.6629	NaN	1	NaN	NaN	0	31.909	NaN	1
AAAVSDIQDLMR	0	1288.64	Q9CR00	Q9CR00	Psmd9	26S proteasome non-ATPase regulatory subunit 9	2	9.6572e-17	238.51	NaN	NaN	0	4.89	NaN	1	12.606	NaN	1	NaN	NaN	0
AAAVSGVVR	0	828.482	Q8BR90	Q8BR90		UPF0600 protein C5orf51 homolog	2	0.00043504	113.5	NaN	NaN	0	2.8922	NaN	1	3.8322	NaN	1	NaN	NaN	0
AAAVSLENVLLDVK	0	1440.82	Q6ZPF4;A2APV2	A2APV2	Fmnl3;Fmnl2	Formin-like protein 3;Formin-like protein 2	2	7.4406e-08	165.3	3.5407	NaN	1	15.981	NaN	1	9.8052	NaN	1	8.2016	NaN	1
AAAVVDPQQSVVMR	0	1469.77	P43883	P43883	Plin2	Perilipin-2	2	0.0084434	84.188	NaN	NaN	0	NaN	NaN	0	NaN	NaN	0	NaN	NaN	0
AAAVVEEAAAGDVQR	0	1455.73	Q8VEJ4	Q8VEJ4	Nle1	Notchless protein homolog 1	2	1.4575e-18	232	NaN	NaN	0	NaN	NaN	0	NaN	NaN	0	NaN	NaN	0
AAAWGGHEDIVLNLLQHGAEVNK	0	2441.25	F7BE84	F7BE84	Ankrd50		3	5.5138e-11	127.5	NaN	NaN	0	NaN	NaN	0	NaN	NaN	0	NaN	NaN	0
AAAYDLLVEMVK	0	1321.7	Q6ZQ93	Q6ZQ93	Usp34	Ubiquitin carboxyl-terminal hydrolase 34	2	0.00026897	99.283	2.1542	NaN	1	5.4564	NaN	1	3.8003	NaN	1	5.2056	NaN	1
AAAYLDPNLNHTPSSSTK	0	1885.92	P34152	P34152	Ptk2	Focal adhesion kinase 1	2	3.5765e-21	203.32	1.5654	NaN	1	NaN	NaN	0	0.66291	NaN	1	NaN	NaN	0
AAAYYVLAAYYSHLEGAR	0	1987.98	Q571H0	Q571H0	Urb1	Nucleolar pre-ribosomal-associated protein 1	3	0.00012526	74.993	1.5875	NaN	1	NaN	NaN	0	NaN	NaN	0	NaN	NaN	0
AACDEINGHLMEAR	0	1585.7	Q6ZWR6	Q6ZWR6	Syne1	Nesprin-1	3	0.00010031	105.14	NaN	NaN	0	NaN	NaN	0	NaN	NaN	0	NaN	NaN	0
AACDLVR	0	803.396	Q9ERK4	Q9ERK4	Cse1l	Exportin-2	2	0.0051004	129.96	0.96979	NaN	1	3.9219	NaN	1	8.3885	NaN	1	46.865	NaN	1
AACEGPEEHQGAEEEGEGSQGGLYEAIAGHWIR	0	3523.53	Q8CG70	Q8CG70	Leprel2	Prolyl 3-hydroxylase 3	4	7.6751e-13	106.69	NaN	NaN	0	NaN	NaN	0	NaN	NaN	0	NaN	NaN	0
AACEQLHQQQQQQQEETTAATLLLQGEEEGEED	0	3768.67	P42669	P42669	Pura	Transcriptional activator protein Pur-alpha	3	0.00024642	56.728	NaN	NaN	0	NaN	NaN	0	NaN	NaN	0	NaN	NaN	0
AACESFHLAK	0	1132.53	Q9CZX0	Q9CZX0	Elp3	Elongator complex protein 3	2	0.0001271	126.41	1.7652	NaN	1	NaN	NaN	0	NaN	NaN	0	NaN	NaN	0
AACFCHR	0	920.375	Q8VD76	Q8VD76	Gtf2h3	General transcription factor IIH subunit 3	2	0.018438	80.377	0.92748	NaN	1	NaN	NaN	0	NaN	NaN	0	NaN	NaN	0
AACGAVLLAELLER	0	1484.8	Q91W98	Q91W98	Slc15a4	Solute carrier family 15 member 4	2;3	1.6041e-17	226.29	1.5843	NaN	1	0.78985	NaN	1	NaN	NaN	0	3.77	146.65	2
AACIAEQYHTVLK	0	1502.76	P97329	P97329	Kif20a	Kinesin-like protein KIF20A	2;3	2.0868e-11	208.56	NaN	NaN	0	NaN	NaN	0	NaN	NaN	0	NaN	NaN	0
AACLCFR	0	896.4	Q8R2U6;P0C028;P0C027;Q9JI46	Q9JI46	Nudt4;Nudt11;Nudt10;Nudt3	Diphosphoinositol polyphosphate phosphohydrolase 2;Diphosphoinositol polyphosphate phosphohydrolase 3-beta;Diphosphoinositol polyphosphate phosphohydrolase 3-alpha;Diphosphoinositol polyphosphate phosphohydrolase 1	2	0.0039654	143.22	1.0974	9.0867	2	4.948	NaN	1	14.741	NaN	1	NaN	NaN	0
AACLESAQEPAGAWSNK	0	1788.81	Q8VDJ3	Q8VDJ3	Hdlbp	Vigilin	2	1.5816e-36	278.27	1.5538	NaN	1	2.4944	NaN	1	5.5125	NaN	1	NaN	NaN	0
AACLIQAYWK	0	1222.62	Q8BP00	Q8BP00	Iqcb1	IQ calmodulin-binding motif-containing protein 1	2	0.00020844	114.6	NaN	NaN	0	NaN	NaN	0	NaN	NaN	0	NaN	NaN	0
AACQEAQVFGNQLIPPNAQVK	0	2282.15	Q9ESW4	Q9ESW4	Agk	Acylglycerol kinase, mitochondrial	2;3	1.296e-48	252.2	NaN	NaN	0	2.0327	21.15	2	NaN	NaN	0	NaN	NaN	0
AACVLTTQTLMR	0	1363.7	Q3UH60	Q3UH60	Dip2b	Disco-interacting protein 2 homolog B	2	3.8561e-24	237.08	NaN	NaN	0	1.9778	NaN	1	1.5719	NaN	1	NaN	NaN	0
AACYFTMGLYEK	0	1452.64	F8VPP8	F8VPP8	Zc3h7b		2	0.00070293	94.692	NaN	NaN	0	NaN	NaN	0	NaN	NaN	0	NaN	NaN	0
AADAEAEVASLNR	0	1315.64	P21107	P21107	Tpm3	Tropomyosin alpha-3 chain	2;3	2.9711e-12	200.71	NaN	NaN	0	NaN	NaN	0	NaN	NaN	0	NaN	NaN	0
AADAEAEVASLNRR	1	1471.74	P21107	P21107	Tpm3	Tropomyosin alpha-3 chain	2;3	6.3256e-17	221.59	NaN	NaN	0	NaN	NaN	0	NaN	NaN	0	NaN	NaN	0
AADAHVDAHYYEQNEQPTGTCAACITGGNR	0	3276.39	P55264	P55264	Adk	Adenosine kinase	3;4	1.8419e-36	179.81	0.74945	NaN	1	2.9331	NaN	1	7.9024	NaN	1	NaN	NaN	0
AADAVEDLR	0	958.472	Q9WVE8	Q9WVE8	Pacsin2	Protein kinase C and casein kinase substrate in neurons protein 2	2	0.0033643	115.71	NaN	NaN	0	NaN	NaN	0	NaN	NaN	0	NaN	NaN	0
AADAVEDLRWFR	1	1447.72	Q9WVE8	Q9WVE8	Pacsin2	Protein kinase C and casein kinase substrate in neurons protein 2	3	0.034774	63.624	NaN	NaN	0	NaN	NaN	0	NaN	NaN	0	NaN	NaN	0
AADDFDDDEGEEEDEAAAAAAAAAIGYR	0	2828.15	Q923E4	Q923E4	Sirt1	NAD-dependent protein deacetylase sirtuin-1;SirtT1 75 kDa fragment	3	0.048274	34.418	NaN	NaN	0	NaN	NaN	0	NaN	NaN	0	NaN	NaN	0
AADDGLFR	0	863.414	A2AKX3	A2AKX3	Setx	Probable helicase senataxin	2	0.0061359	109.01	NaN	NaN	0	NaN	NaN	0	NaN	NaN	0	NaN	NaN	0
AADEDWDSELEDDLLGEDLLSGKK	1	2662.21	Q9CXK9	Q9CXK9	Rbm33	RNA-binding protein 33	3	0.030728	44.415	NaN	NaN	0	NaN	NaN	0	NaN	NaN	0	NaN	NaN	0
AADEEAFEDNSEEYIRR	1	2042.88	Q9ERK4	Q9ERK4	Cse1l	Exportin-2	3	0.0004934	73.498	NaN	NaN	0	NaN	NaN	0	NaN	NaN	0	NaN	NaN	0
AADELEAFLGGGAPGSR	0	1616.78	Q5U3K5	Q5U3K5	Rabl6	Rab-like protein 6	2;3	4.3804e-19	196.5	NaN	NaN	0	4.0496	NaN	1	NaN	NaN	0	4.8134	NaN	1
AADELEAFLGGGAPGSRHPGGGDYEEL	1	2671.22	Q5U3K5	Q5U3K5	Rabl6	Rab-like protein 6	3	5.6132e-16	131.13	NaN	NaN	0	NaN	NaN	0	NaN	NaN	0	NaN	NaN	0
AADELMCIDGIPVK	0	1530.74	Q9EQJ9	Q9EQJ9	Magi3	Membrane-associated guanylate kinase, WW and PDZ domain-containing protein 3	2	0.0033358	73.781	NaN	NaN	0	NaN	NaN	0	NaN	NaN	0	NaN	NaN	0
AADEPAYLTVGTDVSAK	0	1706.84	F8VPQ2	F8VPQ2	Arid4a		2	0.00043878	92.65	NaN	NaN	0	NaN	NaN	0	0.65017	NaN	1	NaN	NaN	0
AADEPQLLHGAGICK	0	1578.78	Q8K3Y3	Q8K3Y3	Lin28a	Protein lin-28 homolog A	2;3	7.046e-06	140.78	NaN	NaN	0	1.9426	40.308	2	3.3504	NaN	1	9.0749	126.6	2
AADFEDLLSSQGFNAHK	0	1848.86	Q80TZ3	Q80TZ3	Dnajc6	Putative tyrosine-protein phosphatase auxilin	3	1.0272e-07	136.57	NaN	NaN	0	NaN	NaN	0	NaN	NaN	0	NaN	NaN	0
AADFQLHTHVNDGTEFGGSIYQK	0	2534.18	A0A140T8V3;Q60931	A0A140T8V3	Vdac3	Voltage-dependent anion-selective channel protein 3	2;3;4	2.6117e-113	371.57	0.79441	23.562	11	2.5377	13	18	3.2093	372.48	2	4.0087	165.77	3
AADFSDPAFLAHTNR	0	1631.77	CON__ENSEMBL:ENSBTAP00000018574	CON__ENSEMBL:ENSBTAP00000018574			2;3	6.9479e-05	134.18	NaN	NaN	0	0.46757	NaN	1	NaN	NaN	0	NaN	NaN	0
AADGDLVSPATQPCAVLDSFK	0	2161.04	Q8BHN1	Q8BHN1	Txlng	Gamma-taxilin	2	3.6569e-08	120.7	NaN	NaN	0	1.1965	NaN	1	NaN	NaN	0	2.2664	NaN	1
AADGTGVVGGGAVGGGLPK	0	1538.81	O55229	O55229	Chkb	Choline/ethanolamine kinase	2	2.8784e-16	172.09	0.82575	NaN	1	0.55529	NaN	1	1.366	NaN	1	0.69274	NaN	1
AADHLEALAAIEDFFLEHETLVTSMAK	0	2971.46	Q8CHW4	Q8CHW4	Eif2b5	Translation initiation factor eIF-2B subunit epsilon	3;4	1.9296e-142	336.54	2.7354	7.5058	5	1.3739	5.8275	2	23.33	122.53	3	NaN	NaN	0
AADHLKPFLDDSTLR	0	1697.87	Q922U1	Q922U1	Prpf3	U4/U6 small nuclear ribonucleoprotein Prp3	2;3;4	2.1891e-15	194.3	1.9895	0.61368	2	1.7806	91.305	2	NaN	NaN	0	0.74892	NaN	1
AADIAEALYSVPR	0	1374.71	O08791;Q07802	O08791	Ebf3;Ebf1	Transcription factor COE3;Transcription factor COE1	3	0.007419	68.171	NaN	NaN	0	NaN	NaN	0	NaN	NaN	0	NaN	NaN	0
AADIEQQAVFAVFDENK	0	1893.91	CON__Q28107	CON__Q28107			2;3	1.2125e-32	272.5	0.095993	NaN	1	NaN	NaN	0	NaN	NaN	0	NaN	NaN	0
AADIEQVFR	0	1047.53	Q9QX47	Q9QX47	Son	Protein SON	2	2.2957e-06	202.17	2.6353	NaN	1	4.5589	NaN	1	46.656	NaN	1	73.574	NaN	1
AADIGVAMGQTGTDVCK	0	1692.78	Q80XR2	Q80XR2	Atp2c1	Calcium-transporting ATPase type 2C member 1	2	1.5519e-09	151.7	NaN	NaN	0	NaN	NaN	0	NaN	NaN	0	NaN	NaN	0
AADIIDGLR	0	942.513	Q60520	Q60520	Sin3a	Paired amphipathic helix protein Sin3a	2	0.00011148	119.27	0.87466	NaN	1	NaN	NaN	0	11.274	NaN	1	15.337	NaN	1
AADISLDNLVEGK	0	1343.69	P70399	P70399	Tp53bp1	Tumor suppressor p53-binding protein 1	2	2.3876e-07	147.37	1.2549	NaN	1	NaN	NaN	0	23.311	NaN	1	NaN	NaN	0
AADISQWAGPLCLQEVDEPPQHALR	0	2800.36	P70296	P70296	Pebp1	Phosphatidylethanolamine-binding protein 1;Hippocampal cholinergic neurostimulating peptide	3;4	4.9387e-29	196.81	0.74911	45.174	3	0.8741	78.224	2	NaN	NaN	0	6.7061	NaN	1
AADKLAPAQYIR	1	1315.72	Q9CSN1	Q9CSN1	Snw1	SNW domain-containing protein 1	3	0.00025443	134.13	NaN	NaN	0	NaN	NaN	0	NaN	NaN	0	NaN	NaN	0
AADLGQIPDVDIDSDGVFK	0	1973.96	Q9DAK9	Q9DAK9	Phpt1	14 kDa phosphohistidine phosphatase	2;3	3.6171e-10	161.21	0.64555	NaN	1	2.3612	NaN	1	NaN	NaN	0	7.0433	362.32	2
AADLLLTVTADHNLLLYEAHSLQLQK	0	2889.56	Q8C4J7	Q8C4J7	Tbl3	Transducin beta-like protein 3	3;4	1.0455e-37	215.07	4.1276	NaN	1	1.2323	NaN	1	6.7553	NaN	1	7.529	NaN	1
AADLLVNPLDPR	0	1292.71	O54781	O54781	Srpk2	SRSF protein kinase 2;SRSF protein kinase 2 N-terminal;SRSF protein kinase 2 C-terminal	2	4.1082e-05	126.67	0.75165	NaN	1	3.1924	NaN	1	NaN	NaN	0	5.9232	253.72	2
AADLLYAMCDR	0	1297.58	P17426	P17426	Ap2a1	AP-2 complex subunit alpha-1	2	2.7131e-07	167.67	0.90683	NaN	1	2.9646	38.707	2	5.8021	NaN	1	14.411	NaN	1
AADLQIQMTK	0	1117.58	O35855	O35855	Bcat2	Branched-chain-amino-acid aminotransferase, mitochondrial	2	2.0226e-06	150.35	NaN	NaN	0	1.9471	NaN	1	NaN	NaN	0	NaN	NaN	0
AADLVEALYGMPHNNQEIILK	0	2338.2	O08791;Q07802	O08791	Ebf3;Ebf1	Transcription factor COE3;Transcription factor COE1	2;3	1.4682e-51	261.78	2.779	NaN	1	8.5577	NaN	1	NaN	NaN	0	5.4383	148.17	2
AADLVSENCETYEAHMR	0	1994.85	Q9JLI6	Q9JLI6	Scly	Selenocysteine lyase	3	4.5383e-10	151.8	0.66347	NaN	1	NaN	NaN	0	4.2894	NaN	1	NaN	NaN	0
AADMDLEWR	0	1105.49	Q80UG2	Q80UG2	Plxna4	Plexin-A4	2	0.00015008	133.68	NaN	NaN	0	NaN	NaN	0	NaN	NaN	0	NaN	NaN	0
AADMGNPVGQSGLGMAYLYGR	0	2126.99	Q9Z2G6	Q9Z2G6	Sel1l	Protein sel-1 homolog 1	2;3	6.7989e-52	254.84	1.4541	NaN	1	2.9922	NaN	1	4.4181	157.88	2	1.9896	NaN	1
AADPPAENSSAPEAEQGGAE	0	1896.8	P62960	P62960	Ybx1	Nuclease-sensitive element-binding protein 1	2	3.2111e-10	180.7	NaN	NaN	0	NaN	NaN	0	NaN	NaN	0	NaN	NaN	0
AADQFDLYSSQQNK	0	1613.73	Q80X32	Q80X32		UPF0461 protein C5orf24 homolog	2	2.8057e-10	176.78	NaN	NaN	0	NaN	NaN	0	0.20432	NaN	1	NaN	NaN	0
AADQYKPK	0	919.476	P19096	P19096	Fasn	Fatty acid synthase;[Acyl-carrier-protein] S-acetyltransferase;[Acyl-carrier-protein] S-malonyltransferase;3-oxoacyl-[acyl-carrier-protein] synthase;3-oxoacyl-[acyl-carrier-protein] reductase;3-hydroxyacyl-[acyl-carrier-protein] dehydratase;Enoyl-[acyl-carrier-protein] reductase;Oleoyl-[acyl-carrier-protein] hydrolase	2	0.1733	41.652	1.3829	NaN	1	NaN	NaN	0	NaN	NaN	0	NaN	NaN	0
AADRIQFACSVCK	1	1524.72	Q9DBR0	Q9DBR0	Akap8	A-kinase anchor protein 8	2;3	1.647e-09	180.2	NaN	NaN	0	NaN	NaN	0	NaN	NaN	0	NaN	NaN	0
AADRLPNLASPSAEGPPRPSPGTAPR	1	2581.34	O88746	O88746	Tom1	Target of Myb protein 1	4	0.027231	43.956	NaN	NaN	0	NaN	NaN	0	NaN	NaN	0	NaN	NaN	0
AADSDLQITNAQTK	0	1474.73	P97868	P97868	Rbbp6	E3 ubiquitin-protein ligase RBBP6	2	1.8163e-17	224.66	1.504	NaN	1	NaN	NaN	0	NaN	NaN	0	54.875	NaN	1
AADSGERPLATSPPGTVK	0	1752.9	O88286	O88286	Wiz	Protein Wiz	2;3	1.8185e-09	147.06	0.56812	NaN	1	NaN	NaN	0	NaN	NaN	0	0.76072	NaN	1
AADSICDGDLVDNQIR	0	1760.8	P35601	P35601	Rfc1	Replication factor C subunit 1	2	4.7865e-27	245.94	2.1537	30.522	2	3.9324	77.983	2	6.9065	70.494	2	4.6465	94.6	2
AADSLDTCPILSK	0	1389.68	Q6PHP4	Q6PHP4	Znf512b		2	0.00018459	120.06	NaN	NaN	0	NaN	NaN	0	7.5907	NaN	1	NaN	NaN	0
AADSQNSGEGNTSAAESSFSQEVAR	0	2499.07	F6ZDS4	F6ZDS4	Tpr	Nucleoprotein TPR	2;3	2.5702e-245	468.28	NaN	NaN	0	NaN	NaN	0	NaN	NaN	0	NaN	NaN	0
AADSQNSGEGNTSAAESSFSQEVAREQQPTSASER	1	3612.58	F6ZDS4	F6ZDS4	Tpr	Nucleoprotein TPR	3	3.4906e-44	179.76	NaN	NaN	0	NaN	NaN	0	NaN	NaN	0	NaN	NaN	0
AADTQVSETLK	0	1161.59	E9PVA8	E9PVA8	Gcn1l1		2	4.6568e-14	229.17	0.81755	NaN	1	NaN	NaN	0	2.8042	4.8854	2	NaN	NaN	0
AADTQVSETLKR	1	1317.69	E9PVA8	E9PVA8	Gcn1l1		2	7.4261e-16	232.41	1.0359	NaN	1	4.4131	NaN	1	8.1348	NaN	1	NaN	NaN	0
AADVDCLTLGQYMQPTK	0	1909.89	Q99M04	Q99M04	Lias	Lipoyl synthase, mitochondrial	2	1.8516e-61	262.07	1.0447	NaN	1	2.7046	NaN	1	2.511	NaN	1	NaN	NaN	0
AADVENVPPVISTPHHYLISIYR	0	2590.35	Q9JKC8	Q9JKC8	Ap3m1	AP-3 complex subunit mu-1	3;4	2.2038e-18	176.54	2.2299	17.39	2	0.74468	2.5459	2	NaN	NaN	0	2.3672	22.221	2
AADVHEVR	0	895.451	P52480	P52480	Pkm	Pyruvate kinase PKM	2	0.019189	73.26	NaN	NaN	0	NaN	NaN	0	25.584	NaN	1	19.077	NaN	1
AADVLVYLADDTVVPLAVENLSSISAHELHR	0	3316.73	Q3UFK8	Q3UFK8	Frmd8	FERM domain-containing protein 8	3;4	4.3847e-32	165.31	8.8003	60.429	2	5.2772	NaN	1	2.2297	NaN	1	NaN	NaN	0
AADVNMTDEEGR	0	1306.55	Q9D061	Q9D061	Acbd6	Acyl-CoA-binding domain-containing protein 6	2	1.7502e-16	218.55	NaN	NaN	0	NaN	NaN	0	NaN	NaN	0	NaN	NaN	0
AADVSVTHRPPLSPEAEAEAETPETVDR	0	2973.43	Q9CW46	Q9CW46	Raver1	Ribonucleoprotein PTB-binding 1	3	1.8518e-29	167.23	NaN	NaN	0	NaN	NaN	0	NaN	NaN	0	NaN	NaN	0
AADWSSQYSMVTGNSR	0	1758.76	Q8CBY3	Q8CBY3	Leng8	Leukocyte receptor cluster member 8 homolog	2	5.1853e-19	202.32	NaN	NaN	0	NaN	NaN	0	NaN	NaN	0	NaN	NaN	0
AAEAAINILK	0	1012.59	Q9WTX2	Q9WTX2	Prkra	Interferon-inducible double-stranded RNA-dependent protein kinase activator A	2	9.6593e-07	136.8	1.1155	NaN	1	3.6101	NaN	1	16.619	NaN	1	26.998	NaN	1
AAEAGVTEEQYGYLGTSAK	0	1943.91	P14873	P14873	Map1b	Microtubule-associated protein 1B;MAP1B heavy chain;MAP1 light chain LC1	2;3	1.4912e-100	347.55	1.0301	36.771	10	2.1489	53.072	6	2.4009	81.317	12	2.0721	78.775	16
AAEAHHTVHHQALIIK	0	1774.96	Q9Z1S0	Q9Z1S0	Bub1b	Mitotic checkpoint serine/threonine-protein kinase BUB1 beta	3;4	1.6905e-09	165.45	3.0436	NaN	1	33.145	7.6323	2	17.928	NaN	1	NaN	NaN	0
AAEAHPQDDHVEEECFHDCSASFEEEQPGAHVAGSK	0	4006.64	Q91Z38	Q91Z38	Ttc1	Tetratricopeptide repeat protein 1	4;5;6	1.2107e-83	230.95	NaN	NaN	0	5.8143	NaN	1	NaN	NaN	0	NaN	NaN	0
AAECNIVVTQPR	0	1356.68	O70133	O70133	Dhx9	ATP-dependent RNA helicase A	2;3	7.0583e-09	167.09	0.94921	17.183	3	3.2881	NaN	1	2.2674	159.13	3	43.749	NaN	1
AAEDLFVNIR	0	1146.6	P28660	P28660	Nckap1	Nck-associated protein 1	2	2.5397e-05	170.24	1.1969	NaN	1	3.2469	NaN	1	NaN	NaN	0	NaN	NaN	0
AAEDNPYWVSPAYSK	0	1696.77	Q3TWF6	Q3TWF6	Wdr70	WD repeat-containing protein 70	2	1.2598e-05	128.31	0.79878	NaN	1	2.7979	NaN	1	NaN	NaN	0	NaN	NaN	0
AAEDPVSEVTVGVSVLAER	0	1926.99	P28867	P28867	Prkcd	Protein kinase C delta type;Protein kinase C delta type regulatory subunit;Protein kinase C delta type catalytic subunit	2	3.7349e-12	151.56	NaN	NaN	0	0.13757	NaN	1	NaN	NaN	0	NaN	NaN	0
AAEDRLASTGSGQSFLAR	1	1835.91	Q8BUK6	Q8BUK6	Hook3	Protein Hook homolog 3	3	1.9053e-05	145.04	NaN	NaN	0	NaN	NaN	0	NaN	NaN	0	NaN	NaN	0
AAEDSALQYMNFMNVIFAAQK	0	2361.11	Q8VD76	Q8VD76	Gtf2h3	General transcription factor IIH subunit 3	2	1.1501e-32	207.66	NaN	NaN	0	NaN	NaN	0	NaN	NaN	0	NaN	NaN	0
AAEEAASSFSGLQAQLAQAEQLAQSLQETAHQEQDALK	0	3996.93	Q8VDC1	Q8VDC1	Fyco1	FYVE and coiled-coil domain-containing protein 1	3	0.0016158	43.686	NaN	NaN	0	NaN	NaN	0	NaN	NaN	0	NaN	NaN	0
AAEEAASTLASSIHPEQCIK	0	2112.02	Q80TV8	Q80TV8	Clasp1	CLIP-associating protein 1	2;3	5.1928e-41	220.99	NaN	NaN	0	3.9621	NaN	1	9.3756	NaN	1	NaN	NaN	0
AAEEALKTVDQYKTEIER	2	2093.06	Q8BR07	Q8BR07	Bicd1	Protein bicaudal D homolog 1	3	0.0097743	78.848	NaN	NaN	0	NaN	NaN	0	NaN	NaN	0	NaN	NaN	0
AAEEATLTVR	0	1059.56	Q9CRW3	Q9CRW3		UPF0538 protein C2orf76 homolog	2	0.0016407	95.502	NaN	NaN	0	NaN	NaN	0	NaN	NaN	0	NaN	NaN	0
AAEEAWTQSQQK	0	1375.64	Q61712	Q61712	Dnajc1	DnaJ homolog subfamily C member 1	2	7.4754e-24	269.99	NaN	NaN	0	NaN	NaN	0	5.0709	NaN	1	NaN	NaN	0
AAEEFVNIYYETMDK	0	1821.81	Q3UNA4	Q3UNA4	Nxt2	NTF2-related export protein 2	2	2.5019e-05	127.56	0.77451	NaN	1	NaN	NaN	0	0.95739	NaN	1	NaN	NaN	0
AAEEFVNVYYTTMDK	0	1779.8	Q9QZV9	Q9QZV9	Nxt1	NTF2-related export protein 1	2	2.8072e-05	126.32	1.2384	NaN	1	3.2284	NaN	1	NaN	NaN	0	4.6423	NaN	1
AAEEGKDYPFAR	1	1352.64	Q9JI44	Q9JI44	Dmap1	DNA methyltransferase 1-associated protein 1	2	0.0058781	94.363	NaN	NaN	0	NaN	NaN	0	NaN	NaN	0	NaN	NaN	0
AAEEIGIK	0	829.455	Q922D8	Q922D8	Mthfd1	C-1-tetrahydrofolate synthase, cytoplasmic;Methylenetetrahydrofolate dehydrogenase;Methenyltetrahydrofolate cyclohydrolase;Formyltetrahydrofolate synthetase;C-1-tetrahydrofolate synthase, cytoplasmic, N-terminally processed	2	0.0033171	91.9	NaN	NaN	0	NaN	NaN	0	NaN	NaN	0	NaN	NaN	0
AAEEKEPAAPASPAPSPVPSPTPAQPQK	1	2749.39	A2AJI0	A2AJI0	Map7d1	MAP7 domain-containing protein 1	3	4.2098e-16	132.94	NaN	NaN	0	NaN	NaN	0	NaN	NaN	0	NaN	NaN	0
AAEELDMENEFLLPPVFGEEYEEQPRPR	0	3333.55	Q9CU65	Q9CU65	Zmym2	Zinc finger MYM-type protein 2	3	1.1663e-20	147.18	1.1588	NaN	1	4.985	NaN	1	NaN	NaN	0	NaN	NaN	0
AAEELTWER	0	1103.52	Q6ZQ89	Q6ZQ89	2020-03-06	E3 ubiquitin-protein ligase MARCH6	2	0.0001774	149.65	6.5522	NaN	1	NaN	NaN	0	NaN	NaN	0	NaN	NaN	0
AAEEPPCIIAVLCDLHDGLLVEAK	0	2632.32	Q64701	Q64701	Rbl1	Retinoblastoma-like protein 1	3	3.3709e-12	116.65	9.4639	NaN	1	NaN	NaN	0	9.4525	NaN	1	8.4165	NaN	1
AAEEQLSAR	0	973.483	Q8BHX1	Q8BHX1	Haus1	HAUS augmin-like complex subunit 1	2	0.0026535	126.31	NaN	NaN	0	NaN	NaN	0	NaN	NaN	0	NaN	NaN	0
AAEESRETQLLVSGR	1	1644.84	E9PVX6	E9PVX6	Mki67		3	0.029387	60.549	NaN	NaN	0	NaN	NaN	0	NaN	NaN	0	NaN	NaN	0
AAEEVGYPVMIK	0	1305.66	Q5SWU9	Q5SWU9	Acaca	Acetyl-CoA carboxylase 1;Biotin carboxylase	2	0.00024704	120.99	0.73813	NaN	1	3.0369	NaN	1	8.3527	NaN	1	17.104	NaN	1
AAEEVPPPSEGLASTATVPETTPAAK	0	2520.26	Q8K3W3	Q8K3W3	Casc3	Protein CASC3	3	0.007453	51.39	NaN	NaN	0	NaN	NaN	0	NaN	NaN	0	NaN	NaN	0
AAEFLAACAGGDLDEAR	0	1735.78	Q3UMT1	Q3UMT1	Ppp1r12c	Protein phosphatase 1 regulatory subunit 12C	2	0.0011733	154.47	NaN	NaN	0	NaN	NaN	0	NaN	NaN	0	NaN	NaN	0
AAEFLQMLEAIK	0	1362.72	Q8K3J5	Q8K3J5	Znf131	Zinc finger protein 131	2	6.719e-05	135.86	NaN	NaN	0	4.4559	NaN	1	NaN	NaN	0	NaN	NaN	0
AAEFNSNLNR	0	1134.54	Q9D8M7	Q9D8M7	Phf10	PHD finger protein 10	2	9.2291e-06	170.3	1.6896	NaN	1	NaN	NaN	0	NaN	NaN	0	NaN	NaN	0
AAEGASDPAGLSEGSGR	0	1530.69	Q6P5D8	Q6P5D8	Smchd1	Structural maintenance of chromosomes flexible hinge domain-containing protein 1	2	8.8952e-19	186.16	1.1468	NaN	1	NaN	NaN	0	4.0702	NaN	1	NaN	NaN	0
AAEGDASEDSLMVDWFR	0	1897.82	Q3TN34	Q3TN34	Micall2	MICAL-like protein 2	2	1.1963e-27	237.53	1.3511	NaN	1	5.4557	NaN	1	NaN	NaN	0	NaN	NaN	0
AAEGGLSSPEFSELCIWLGSQIK	0	2478.21	Q80VD1	Q80VD1	Fam98b	Protein FAM98B	2;3	3.4754e-14	147.83	1.6154	NaN	1	0.92172	NaN	1	NaN	NaN	0	0.91586	27.805	2
AAEGISSDSLLSVPGQK	0	1657.85	Q8BPN8	Q8BPN8	Dmxl2	DmX-like protein 2	2	1.7491e-07	136.99	NaN	NaN	0	NaN	NaN	0	NaN	NaN	0	NaN	NaN	0
AAEGVSAADMAK	0	1119.52	Q8CGC6	Q8CGC6	Rbm28	RNA-binding protein 28	2	0.00072992	98.943	1.6124	NaN	1	NaN	NaN	0	21.196	NaN	1	NaN	NaN	0
AAEHDSDSVEPPGSEALLDAVLR	0	2377.14	Q8CIL4	Q8CIL4		Uncharacterized protein C1orf131 homolog	2;3	1.9613e-64	278.3	3.063	8.5073	2	5.4554	114.47	2	NaN	NaN	0	NaN	NaN	0
AAEHEVPLQER	0	1277.64	Q148V7	Q148V7	Kiaa1468	LisH domain and HEAT repeat-containing protein KIAA1468	2	6.0049e-05	123.96	0.95794	NaN	1	NaN	NaN	0	NaN	NaN	0	NaN	NaN	0
AAEHILEDLITIDVENVMEDICSK	0	2756.32	Q9Z0W3	Q9Z0W3	Nup160	Nuclear pore complex protein Nup160	3	7.2759e-18	141.1	NaN	NaN	0	NaN	NaN	0	NaN	NaN	0	NaN	NaN	0
AAEHNPMKPEVAGEGSQGETGK	0	2223.02	Q8R3F9	Q8R3F9	Tut1	Speckle targeted PIP5K1A-regulated poly(A) polymerase	2;3;4	7.4025e-10	117.4	NaN	NaN	0	NaN	NaN	0	NaN	NaN	0	NaN	NaN	0
AAEHNPMKPEVAGEGSQGETGKEASHPSSVSWR	1	3446.59	Q8R3F9	Q8R3F9	Tut1	Speckle targeted PIP5K1A-regulated poly(A) polymerase	5	0.0059476	54.017	NaN	NaN	0	NaN	NaN	0	NaN	NaN	0	NaN	NaN	0
AAEHPEPPK	0	974.482	Q3UJB0	Q3UJB0	Sf3b2		2	0.0020283	115.7	NaN	NaN	0	NaN	NaN	0	NaN	NaN	0	NaN	NaN	0
AAEHPEPPKGELQLPPPPPPGHYGAWAAQELQAR	1	3635.83	Q3UJB0	Q3UJB0	Sf3b2		3;4	3.556e-26	143.75	0.91818	NaN	1	1.5033	NaN	1	NaN	NaN	0	7.9732	NaN	1
AAEIEELQR	0	1057.54	O08970	O08970	Tuft1	Tuftelin	2	0.038493	85.676	NaN	NaN	0	NaN	NaN	0	NaN	NaN	0	NaN	NaN	0
AAEILYQLALK	0	1231.72	P27046	P27046	Man2a1	Alpha-mannosidase 2	2	1.6493e-05	122.52	NaN	NaN	0	2.7513	NaN	1	3.4628	NaN	1	3.6559	NaN	1
AAEISAMLK	0	932.5	Q8K205	Q8K205	Pop1		2	0.0023223	94.302	1.9138	NaN	1	NaN	NaN	0	NaN	NaN	0	NaN	NaN	0
AAEIVPSDMYK	0	1222.59	Q8BTF7	Q8BTF7	Lig4	DNA ligase 4	2	0.1071	48.602	NaN	NaN	0	NaN	NaN	0	NaN	NaN	0	NaN	NaN	0
AAEIYGVTHTR	0	1216.62	Q9DCD2	Q9DCD2	Xab2	Pre-mRNA-splicing factor SYF1	2;3	2.7105e-07	148.94	1.9723	NaN	1	6.3411	45.795	2	22.663	24.897	2	NaN	NaN	0
AAELEEELK	0	1030.52	Q3UMT1	Q3UMT1	Ppp1r12c	Protein phosphatase 1 regulatory subunit 12C	2	0.0071512	99.136	NaN	NaN	0	NaN	NaN	0	NaN	NaN	0	NaN	NaN	0
AAELEMELNEHSLVIDTLK	0	2154.09	O70591	O70591	Pfdn2	Prefoldin subunit 2	2;3	1.0238e-37	241.93	NaN	NaN	0	6.0227	98.981	7	NaN	NaN	0	4.0557	21.246	2
AAELEMELNEHSLVIDTLKEVDETRK	2	3011.51	O70591	O70591	Pfdn2	Prefoldin subunit 2	4	1.4061e-08	100.88	NaN	NaN	0	NaN	NaN	0	NaN	NaN	0	NaN	NaN	0
AAELEPEQLLAWQGLASLYEK	0	2358.21	F8VPK0	F8VPK0	Ttc37		2	1.9154e-25	195.15	NaN	NaN	0	NaN	NaN	0	NaN	NaN	0	5.2833	NaN	1
AAELESLELLVEALSATHSSETFK	0	2574.31	Q9EQR6	Q9EQR6	Fancg	Fanconi anemia group G protein homolog	3	9.3466e-09	112.23	NaN	NaN	0	2.0154	NaN	1	NaN	NaN	0	NaN	NaN	0
AAELEYESVLCVKPDVSVYR	0	2326.15	Q9CR95	Q9CR95	Necap1	Adaptin ear-binding coat-associated protein 1	2	1.095e-07	123.38	NaN	NaN	0	NaN	NaN	0	NaN	NaN	0	NaN	NaN	0
AAELFHQLSQALEVLTDAAAR	0	2253.18	Q91WT4	Q91WT4	Dnajc17	DnaJ homolog subfamily C member 17	2;3	1.5378e-25	196.66	NaN	NaN	0	3.2025	83.862	2	3.124	NaN	1	NaN	NaN	0
AAELFVETIAK	0	1190.65	Q9CQ36	Q9CQ36	Pole4	DNA polymerase epsilon subunit 4	2	0.00015452	140.16	NaN	NaN	0	NaN	NaN	0	NaN	NaN	0	NaN	NaN	0
AAELGHSLK	0	924.503	Q3TZM9	Q3TZM9	Alg11	GDP-Man:Man(3)GlcNAc(2)-PP-Dol alpha-1,2-mannosyltransferase	2	0.055407	57.859	NaN	NaN	0	2.9688	NaN	1	NaN	NaN	0	NaN	NaN	0
AAELIANSLATAGDGLIELR	0	1997.08	P67778	P67778	Phb	Prohibitin	2;3	3.1464e-91	324.94	1.6186	10.693	4	2.1752	26.974	12	11.601	206.1	7	6.9228	105.26	7
AAELIGTFVSPEVFLK	0	1719.94	B9EJR8	B9EJR8	Dnaaf5	Dynein assembly factor 5, axonemal	2	9.9629e-06	124.12	NaN	NaN	0	2.3083	NaN	1	NaN	NaN	0	69.033	NaN	1
AAELLGVER	0	956.529	Q6XPS7	Q6XPS7	Tha1		2	0.062747	55.549	NaN	NaN	0	4.5631	NaN	1	NaN	NaN	0	NaN	NaN	0
AAELLLPAAAAWR	0	1351.76	G3X8U3	G3X8U3	2210016F16Rik		2	0.00021033	117.31	0.72679	NaN	1	1.1664	31.868	2	NaN	NaN	0	3.5682	NaN	1
AAELLMSCFR	0	1196.57	Q8BFV2	Q8BFV2	Pcid2	PCI domain-containing protein 2	2	1.4996e-07	204.62	1.9537	NaN	1	8.317	31.47	2	NaN	NaN	0	23.697	NaN	1
AAELQAR	0	757.408	Q922U1	Q922U1	Prpf3	U4/U6 small nuclear ribonucleoprotein Prp3	2	0.054125	82.671	NaN	NaN	0	NaN	NaN	0	NaN	NaN	0	NaN	NaN	0
AAELQEQLSSEK	0	1331.66	Q70FJ1	Q70FJ1	Akap9	A-kinase anchor protein 9	2	0.00022731	118.28	NaN	NaN	0	NaN	NaN	0	NaN	NaN	0	NaN	NaN	0
AAELQSGLEANR	0	1257.63	Q8CEE0	Q8CEE0	Cep57	Centrosomal protein of 57 kDa	2	0.0040427	76.85	NaN	NaN	0	NaN	NaN	0	NaN	NaN	0	NaN	NaN	0
AAELVEAK	0	829.455	Q9JM05	Q9JM05	Pias4	E3 SUMO-protein ligase PIAS4	2	0.0027316	84.568	NaN	NaN	0	NaN	NaN	0	NaN	NaN	0	NaN	NaN	0
AAEMEHLLER	0	1197.58	Q9DBY1	Q9DBY1	Syvn1	E3 ubiquitin-protein ligase synoviolin	2;3	1.6923e-06	160.36	0.78573	NaN	1	1.6169	NaN	1	1.5239	119.77	2	NaN	NaN	0
AAEMLLFGK	0	978.521	Q9WUR2	Q9WUR2	Eci2	Enoyl-CoA delta isomerase 2, mitochondrial	2	0.00087828	107.66	NaN	NaN	0	2.2206	6.3812	2	NaN	NaN	0	4.4622	NaN	1
AAEMMASLLK	0	1063.54	Q61768	Q61768	Kif5b	Kinesin-1 heavy chain	2	0.00031169	110.87	0.48117	NaN	1	4.3089	11.282	2	NaN	NaN	0	7.6269	NaN	1
AAENGAQSAPLPLEGVDISPK	0	2063.05	P30416	P30416	Fkbp4	Peptidyl-prolyl cis-trans isomerase FKBP4;Peptidyl-prolyl cis-trans isomerase FKBP4, N-terminally processed	2	6.7727e-30	210.08	1.271	NaN	1	4.6149	NaN	1	NaN	NaN	0	NaN	NaN	0
AAEPLLTLER	0	1111.62	Q8CCP0	Q8CCP0	Nemf	Nuclear export mediator factor Nemf	2	2.0933e-06	143.45	1.1079	NaN	1	4.7446	NaN	1	14.958	NaN	1	NaN	NaN	0
AAEPLTFR	0	903.481	Q8VCE4	Q8VCE4		Uncharacterized protein C9orf40 homolog	2	0.001225	124.83	NaN	NaN	0	NaN	NaN	0	NaN	NaN	0	NaN	NaN	0
AAEPMEASLGPR	0	1227.59	Q6P6J9	Q6P6J9	Txndc15	Thioredoxin domain-containing protein 15	2	0.00085155	115.57	NaN	NaN	0	NaN	NaN	0	NaN	NaN	0	0.42301	NaN	1
AAEPWVLK	0	912.507	E1U8D0	E1U8D0	Soga1	Protein SOGA1;N-terminal form;C-terminal 80 kDa form	2	0.011477	70.912	NaN	NaN	0	NaN	NaN	0	NaN	NaN	0	NaN	NaN	0
AAEQAHLWAELVFLYDK	0	2003.02	Q68FD5	Q68FD5	Cltc	Clathrin heavy chain 1	3	5.4719e-05	104.61	NaN	NaN	0	NaN	NaN	0	NaN	NaN	0	NaN	NaN	0
AAEQEAQLLSQLK	0	1427.76	Q9Z1J2	Q9Z1J2	Nek4	Serine/threonine-protein kinase Nek4	2	0.010852	70.685	NaN	NaN	0	NaN	NaN	0	NaN	NaN	0	NaN	NaN	0
AAEQMSTLPIDAPSPLENLEQK	0	2381.18	P27546	P27546	Map4	Microtubule-associated protein 4	2;3	1.1497e-24	227.67	0.7569	3.5912	2	3.1222	45.03	2	6.0286	43.83	2	NaN	NaN	0
AAESALQVVEK	0	1143.61	Q8CB77	Q8CB77	Tceb3	Transcription elongation factor B polypeptide 3	2	3.9602e-05	152.69	NaN	NaN	0	NaN	NaN	0	NaN	NaN	0	NaN	NaN	0
AAESGELIGACEFMK	0	1611.73	Q6GQT0	Q6GQT0	Cdc14a	Dual specificity protein phosphatase CDC14A	2	2.4809e-08	164.04	NaN	NaN	0	NaN	NaN	0	1.4341	NaN	1	NaN	NaN	0
AAESIIDTK	0	946.497	Q8K202	Q8K202	Polr1e	DNA-directed RNA polymerase I subunit RPA49	2	0.0011723	107.69	1.3371	NaN	1	5.1652	NaN	1	16.631	NaN	1	NaN	NaN	0
AAESLADPTEYENLFPGLK	0	2064.01	O55029	O55029	Copb2	Coatomer subunit beta	2	5.9689e-06	165.51	NaN	NaN	0	NaN	NaN	0	NaN	NaN	0	NaN	NaN	0
AAESSAMAATEK	0	1165.53	Q9Z1P6	Q9Z1P6	Ndufa7	NADH dehydrogenase [ubiquinone] 1 alpha subcomplex subunit 7	2	5.4394e-15	195.83	NaN	NaN	0	NaN	NaN	0	NaN	NaN	0	NaN	NaN	0
AAESSVAPSREELLGTK	1	1743.9	Q8BJZ4	Q8BJZ4	Mrps35	28S ribosomal protein S35, mitochondrial	2;3	1.1008e-26	237.48	1.8498	6.7251	2	0.42465	NaN	1	36.193	NaN	1	NaN	NaN	0
AAETDPGMVHLALGSDLTTLGLNLNSPENLYPK	0	3450.73	Q8C5L3	Q8C5L3	Cnot2	CCR4-NOT transcription complex subunit 2	3	2.607e-26	145.65	0.93696	NaN	1	1.0932	NaN	1	2.2091	NaN	1	1.0648	NaN	1
AAETEAQEGVTR	0	1260.59	E9Q6J5	E9Q6J5	Bod1l		2	5.7149e-05	166.11	NaN	NaN	0	NaN	NaN	0	NaN	NaN	0	NaN	NaN	0
AAETHFGFETVSEGEK	0	1737.78	Q9CXI0	Q9CXI0	Coq5	2-methoxy-6-polyprenyl-1,4-benzoquinol methylase, mitochondrial	3	3.5214e-13	182.35	2.0901	NaN	1	NaN	NaN	0	7.1989	NaN	1	NaN	NaN	0
AAETLNFGPEWLR	0	1502.75	Q99MR1	Q99MR1	Gigyf1	PERQ amino acid-rich with GYF domain-containing protein 1	2	2.1636e-05	151.79	NaN	NaN	0	NaN	NaN	0	NaN	NaN	0	NaN	NaN	0
AAETPAVASCWSGPQVSPEHK	0	2208.03	Q8BTI8	Q8BTI8	Srrm2	Serine/arginine repetitive matrix protein 2	3	0.00012556	86.005	1.7509	NaN	1	NaN	NaN	0	NaN	NaN	0	4.1755	NaN	1
AAETQTLNFGPEWLR	0	1731.86	Q6Y7W8	Q6Y7W8	Gigyf2	PERQ amino acid-rich with GYF domain-containing protein 2	2	1.0192e-19	240.21	1.8708	NaN	1	2.1812	NaN	1	3.1171	NaN	1	4.7385	NaN	1
AAETVELHK	0	996.524	Q9D1J3	Q9D1J3	Sarnp	SAP domain-containing ribonucleoprotein	1;2	4.8513e-05	180.45	1.3843	NaN	1	4.8567	18.008	2	16.745	NaN	1	41.246	NaN	1
AAETVELHKLK	1	1237.7	Q9D1J3	Q9D1J3	Sarnp	SAP domain-containing ribonucleoprotein	2;3	1.1321e-05	174.86	NaN	NaN	0	NaN	NaN	0	NaN	NaN	0	5.9418	NaN	1
AAETVTCSIPDSVPIDITVK	0	2115.08	Q3TMP1	Q3TMP1	Gtf3c3		2	8.6223e-19	172.1	NaN	NaN	0	NaN	NaN	0	NaN	NaN	0	NaN	NaN	0
AAEVANAAEFIR	0	1260.65	Q9JI39	Q9JI39	Abcb10	ATP-binding cassette sub-family B member 10, mitochondrial	2	2.8244e-08	169.93	NaN	NaN	0	NaN	NaN	0	0.41212	NaN	1	NaN	NaN	0
AAEVESVKEQLPAK	1	1497.8	P27546	P27546	Map4	Microtubule-associated protein 4	2	0.00042841	148.78	NaN	NaN	0	NaN	NaN	0	NaN	NaN	0	NaN	NaN	0
AAEVFTMLQTK	0	1237.64	Q80SZ6	Q80SZ6	Nxf7		2	5.4043e-07	155.84	0.65339	NaN	1	4.4205	NaN	1	NaN	NaN	0	2.2847	NaN	1
AAEVGDDFLGDFVVGER	0	1794.84	Q9Z0H8	Q9Z0H8	Clip2	CAP-Gly domain-containing linker protein 2	2	1.2269e-12	194.12	1.0243	NaN	1	3.4392	NaN	1	2.1264	NaN	1	1.7342	NaN	1
AAEVLNK	0	743.418	Q9D0E1	Q9D0E1	Hnrnpm	Heterogeneous nuclear ribonucleoprotein M	1	0.01597	138.37	NaN	NaN	0	NaN	NaN	0	NaN	NaN	0	NaN	NaN	0
AAEVPNEELVSLLLK	0	1623.91	Q8BX70	Q8BX70	Vps13c	Vacuolar protein sorting-associated protein 13C	2	0.00013023	109.24	NaN	NaN	0	NaN	NaN	0	6.7459	NaN	1	7.9793	NaN	1
AAEVVANAVRPGPDNPCTK	0	1964.97	Q3U3N6	Q3U3N6	Enthd2	AP-4 complex accessory subunit tepsin	3	0.0036371	58.073	NaN	NaN	0	NaN	NaN	0	NaN	NaN	0	NaN	NaN	0
AAEVWMDEYK	0	1240.54	Q6PB93;O08832	Q6PB93	Galnt2;Galnt4	Polypeptide N-acetylgalactosaminyltransferase 2;Polypeptide N-acetylgalactosaminyltransferase 2 soluble form;Polypeptide N-acetylgalactosaminyltransferase 4	2	2.3848e-06	159.37	1.0724	2.8291	2	4.4268	NaN	1	8.408	NaN	1	6.6472	138.59	2
AAEVYGVR	0	863.45	Q9R1Q8	Q9R1Q8	Tagln3	Transgelin-3	2	0.0015836	117.93	1.0125	NaN	1	4.6495	NaN	1	5.8493	NaN	1	35.804	NaN	1
AAEVYTR	0	808.408	Q3UMU9	Q3UMU9	Hdgfrp2	Hepatoma-derived growth factor-related protein 2	2	0.03102	89.296	NaN	NaN	0	NaN	NaN	0	NaN	NaN	0	NaN	NaN	0
AAFADLDLR	0	990.513	O88796	O88796	Rpp30	Ribonuclease P protein subunit p30	2	0.000183	122.18	0.91307	NaN	1	3.0787	NaN	1	7.806	NaN	1	31.686	NaN	1
AAFAHFPELYDFALSNVAEVDAR	0	2552.23	Q8CFQ3	Q8CFQ3	Aqr	Intron-binding protein aquarius	3	1.6099e-13	133.26	3.2311	NaN	1	NaN	NaN	0	NaN	NaN	0	NaN	NaN	0
AAFALGGLGSGFASTK	0	1453.76	B2RQC6	B2RQC6	Cad	CAD protein;Glutamine-dependent carbamoyl-phosphate synthase;Aspartate carbamoyltransferase;Dihydroorotase	2	2.3055e-08	158.4	0.94044	NaN	1	3.7414	8.7445	2	11.537	80.29	3	8.1727	3.5591	2
AAFAVDPQAPTLGSEPMMLGSPTSPK	0	2599.27	Q8R4R6	Q8R4R6	Nup35	Nucleoporin NUP53	3	1.184e-13	128.52	1.6104	NaN	1	7.2344	NaN	1	3.4191	NaN	1	NaN	NaN	0
AAFCLEELMMTNPHNHLYCQQYAEVK	0	3196.42	Q9CRD2	Q9CRD2	Emc2	ER membrane protein complex subunit 2	3;4	4.9017e-56	234.92	NaN	NaN	0	1.1244	18.826	2	NaN	NaN	0	NaN	NaN	0
AAFDDAIAELDTLSEESYK	0	2086.96	P62259	P62259	Ywhae	14-3-3 protein epsilon	2;3	1.2261e-53	304.42	0.89198	13.7	6	3.0044	29.115	3	8.2268	137.12	7	12.761	136.59	8
AAFDDAIAELDTLSEESYKDSTLIMQLLR	1	3257.6	P62259	P62259	Ywhae	14-3-3 protein epsilon	3;4	1.388e-53	204.79	NaN	NaN	0	0.88396	3.4271	2	6.948	NaN	1	17.92	NaN	1
AAFDSLLHVTVR	0	1327.72	A6H584	A6H584	Col6a5	Collagen alpha-5(VI) chain	3	0.00085829	93.011	NaN	NaN	0	NaN	NaN	0	NaN	NaN	0	NaN	NaN	0
AAFECMYTLLDSCLDR	0	1963.85	Q6ZQ38	Q6ZQ38	Cand1	Cullin-associated NEDD8-dissociated protein 1	2;3	3.3332e-48	279.86	0.87302	5.727	2	3.1085	6.7676	2	44.496	291.92	2	8.8912	2.0075	2
AAFEELEK	0	935.46	Q91VW5	Q91VW5	Golga4	Golgin subfamily A member 4	2	0.007592	104.44	NaN	NaN	0	NaN	NaN	0	NaN	NaN	0	NaN	NaN	0
AAFGCSGTWLATVEQR	0	1752.83	Q3U821	Q3U821	Wdr75		2;3	7.0482e-27	241.31	NaN	NaN	0	NaN	NaN	0	2.0819	NaN	1	1.2239	NaN	1
AAFGGSGGR	0	778.372	CON__P35908	CON__P35908			2	0.0011606	139.97	NaN	NaN	0	NaN	NaN	0	NaN	NaN	0	NaN	NaN	0
AAFGGSGGRGSSSGGGYSSGSSSYGSGGR	1	2500.06	CON__P35908	CON__P35908			2;3	1.9404e-20	169.1	NaN	NaN	0	NaN	NaN	0	NaN	NaN	0	NaN	NaN	0
AAFGGSGGRGSSSGGGYSSGSSSYGSGGRQSGSR	2	3015.31	CON__P35908	CON__P35908			4	3.2527e-08	93.529	NaN	NaN	0	NaN	NaN	0	NaN	NaN	0	NaN	NaN	0
AAFGILSYEHRPLK	0	1600.87	A2AGH6	A2AGH6	Med12	Mediator of RNA polymerase II transcription subunit 12	3	0.0088394	65.092	NaN	NaN	0	1.2066	NaN	1	NaN	NaN	0	NaN	NaN	0
AAFGISDSYVDGSSFDPQR	0	2017.9	Q8BTI8	Q8BTI8	Srrm2	Serine/arginine repetitive matrix protein 2	2	2.4026e-36	231.07	0.92175	35.288	2	1.1403	NaN	1	6.8643	NaN	1	0.94307	NaN	1
AAFGISDSYVDGSSFDPQRR	1	2174	Q8BTI8	Q8BTI8	Srrm2	Serine/arginine repetitive matrix protein 2	3	0.00017883	87.932	NaN	NaN	0	NaN	NaN	0	NaN	NaN	0	NaN	NaN	0
AAFGLSEAGFNTACLTK	0	1756.85	Q8K2B3	Q8K2B3	Sdha	Succinate dehydrogenase [ubiquinone] flavoprotein subunit, mitochondrial	2	1.4407e-49	286.29	0.60777	NaN	1	2.5425	12.851	2	19.592	NaN	1	6.5426	NaN	1
AAFGPGKGPIMLDEVECTGTESSLASCR	1	2939.35	Q07797	Q07797	Lgals3bp	Galectin-3-binding protein	3	1.0608e-05	87.339	NaN	NaN	0	NaN	NaN	0	NaN	NaN	0	NaN	NaN	0
AAFGSFAVNGPTTLVDK	0	1693.87	Q9JIH2	Q9JIH2	Nup50	Nuclear pore complex protein Nup50	2	6.9895e-05	107.53	NaN	NaN	0	2.8012	NaN	1	50.602	NaN	1	6.912	NaN	1
AAFGSFAVNGPTTLVDKK	1	1821.96	Q9JIH2	Q9JIH2	Nup50	Nuclear pore complex protein Nup50	3	2.5774e-05	106.93	NaN	NaN	0	NaN	NaN	0	NaN	NaN	0	2.3256	NaN	1
AAFLEAQSLVQEEK	0	1561.8	J3QQ27	J3QQ27	2610015P09Rik		2	0.00021164	111.86	NaN	NaN	0	NaN	NaN	0	NaN	NaN	0	NaN	NaN	0
AAFLHVVK	0	883.528	A2AHC3	A2AHC3	Camsap1	Calmodulin-regulated spectrin-associated protein 1	2	0.0061051	117.7	NaN	NaN	0	NaN	NaN	0	NaN	NaN	0	NaN	NaN	0
AAFLLAMR	0	891.5	Q8VE73	Q8VE73	Cul7	Cullin-7	2	7.6485e-07	189.46	6.5913	NaN	1	2.9955	NaN	1	NaN	NaN	0	NaN	NaN	0
AAFLLTVLSERPEHHSLAFR	0	2293.23	Q3UHH1	Q3UHH1	Zswim8	Zinc finger SWIM domain-containing protein 8	4	0.00011563	80.975	NaN	NaN	0	NaN	NaN	0	12.543	NaN	1	NaN	NaN	0
AAFLQSLVEDR	0	1247.65	Q3U2P1	Q3U2P1	Sec24a	Protein transport protein Sec24A	2	2.3286e-06	195.7	NaN	NaN	0	1.8489	NaN	1	2.6472	NaN	1	1.2091	NaN	1
AAFLQYCR	0	1027.49	Q8R0G9	Q8R0G9	Nup133	Nuclear pore complex protein Nup133	2	0.0040222	99.384	0.86841	NaN	1	NaN	NaN	0	NaN	NaN	0	NaN	NaN	0
AAFLSEQLQPLSR	0	1458.78	Q62470	Q62470	Itga3	Integrin alpha-3;Integrin alpha-3 heavy chain;Integrin alpha-3 light chain	2	2.9754e-06	154.05	1.2589	NaN	1	NaN	NaN	0	NaN	NaN	0	NaN	NaN	0
AAFLSPDDPAVWAGLMAACHADDK	0	2528.15	F8VPK0	F8VPK0	Ttc37		3	0.10989	29.227	1.1605	NaN	1	NaN	NaN	0	NaN	NaN	0	NaN	NaN	0
AAFLSSLTDVR	0	1178.63	Q3UVL4	Q3UVL4	Vps51	Vacuolar protein sorting-associated protein 51 homolog	2	2.0092e-08	145.72	NaN	NaN	0	3.3429	NaN	1	NaN	NaN	0	NaN	NaN	0
AAFPGLDVLIYLK	0	1418.82	Q8R3N1	Q8R3N1	Nop14	Nucleolar protein 14	2	0.0014328	83.869	1.5273	NaN	1	5.3578	NaN	1	7.6868	NaN	1	NaN	NaN	0
AAFPLHDCR	0	1085.51	Q6P9J9	Q6P9J9	Ano6	Anoctamin-6	2	0.23304	38.086	NaN	NaN	0	NaN	NaN	0	NaN	NaN	0	NaN	NaN	0
AAFPLLYVR	0	1048.61	Q91YR5	Q91YR5	Mettl13	Methyltransferase-like protein 13	2	7.1206e-05	150.02	1.2027	NaN	1	2.0316	10.186	2	NaN	NaN	0	8.7894	4.811	2
AAFQLDCSILSR	0	1379.69	Q6ZQA6	Q6ZQA6	Igsf3	Immunoglobulin superfamily member 3	2	0.00046248	107.95	NaN	NaN	0	NaN	NaN	0	4.9727	NaN	1	NaN	NaN	0
AAFQLGSPWR	0	1131.58	P47738	P47738	Aldh2	Aldehyde dehydrogenase, mitochondrial	2	8.7636e-07	163.9	0.85617	11.439	2	3.3782	NaN	1	23.777	NaN	1	10.055	2.0845	2
AAFQPLR	0	801.45	E9Q777	E9Q777	Akap11		2	0.030786	77.748	NaN	NaN	0	NaN	NaN	0	NaN	NaN	0	NaN	NaN	0
AAFQSLLDAR	0	1090.58	Q63829	Q63829	Commd3	COMM domain-containing protein 3	2	0.0030529	98.04	NaN	NaN	0	NaN	NaN	0	NaN	NaN	0	NaN	NaN	0
AAFQSQYK	0	941.461	Q810A7	Q810A7	Ddx42	ATP-dependent RNA helicase DDX42	2	0.0013967	132.29	1.2418	NaN	1	5.3331	NaN	1	NaN	NaN	0	21.907	NaN	1
AAFQYGIK	0	896.476	Q9Z1M8	Q9Z1M8	Ik	Protein Red	2	0.0024776	173.85	4.9151	NaN	1	14.442	NaN	1	9.4887	105.85	2	4.7574	NaN	1
AAFSKDESKEPIVEVR	2	1803.94	P13595	P13595	Ncam1	Neural cell adhesion molecule 1	2;3;4	1.3591e-29	271.73	NaN	NaN	0	0.47172	229.33	3	2.1143	NaN	1	1.0082	NaN	1
AAFTAFEEVQLPR	0	1477.76	Q9D8X2	Q9D8X2	Ccdc124	Coiled-coil domain-containing protein 124	2;3	9.1002e-16	263.6	1.1823	NaN	1	4.5525	NaN	1	0.13333	NaN	1	2.4088	34.863	2
AAFTCIK	0	809.411	Q7TMY8	Q7TMY8	Huwe1	E3 ubiquitin-protein ligase HUWE1	2	0.019531	81.381	NaN	NaN	0	4.3458	NaN	1	8.6174	NaN	1	4.9763	NaN	1
AAFVLPEFTR	0	1149.62	Q64674	Q64674	Srm	Spermidine synthase	2	2.2013e-06	144.09	1.0463	10.779	2	3.8667	NaN	1	42.018	NaN	1	8.6571	9.9147	2
AAFVTLLTGAK	0	1090.64	G5E895	G5E895	Akr1b10		1;2	1.2974e-07	149.72	NaN	NaN	0	2.0929	15.456	2	33.086	NaN	1	7.3384	18.728	2
AAFYEDQINYYDTYIK	0	2015.92	Q3UQ44	Q3UQ44	Iqgap2	Ras GTPase-activating-like protein IQGAP2	2	2.8124e-27	249.97	0.80746	NaN	1	2.0048	NaN	1	0.98985	NaN	1	0.97073	NaN	1
AAFYHQPWAQEAVGR	0	1729.83	Q99JR8	Q99JR8	Smarcd2	SWI/SNF-related matrix-associated actin-dependent regulator of chromatin subfamily D member 2	2;3	2.6135e-07	148.28	NaN	NaN	0	2.5167	44.32	2	NaN	NaN	0	2.7827	199.44	2
AAGAAAALAFLNQESR	0	1559.81	Q9CPP0	Q9CPP0	Npm3	Nucleoplasmin-3	2	4.0334e-96	330.69	2.6696	2.9391	2	2.6142	10.958	2	53.777	94.386	2	12.13	4.7929	2
AAGAAAIITEPEHTK	0	1478.77	Q8BK67	Q8BK67	Rcc2	Protein RCC2	2;3	1.1226e-19	196.76	0.7592	NaN	1	2.7687	10.519	3	8.2843	NaN	1	11.715	110.93	2
AAGAAAIITEPEHTKER	1	1763.92	Q8BK67	Q8BK67	Rcc2	Protein RCC2	2	0.00044219	119.45	NaN	NaN	0	NaN	NaN	0	NaN	NaN	0	NaN	NaN	0
AAGAAEAGEAAVAVVEVGSAQQFEELLR	0	2742.38	Q9CQM9	Q9CQM9	Glrx3	Glutaredoxin-3	2;3	2.9904e-92	381.45	NaN	NaN	0	3.596	43.366	10	5.9671	110.29	6	0.67206	166.3	3
AAGAAQLTVNSEK	0	1258.65	Q9JME5	Q9JME5	Ap3b2	AP-3 complex subunit beta-2	2	2.7661e-10	180.36	1.3813	7.0926	3	2.7409	NaN	1	6.0522	NaN	1	3.6626	157.45	3
AAGAEEYAQQEVVK	0	1491.72	P16330	P16330	Cnp	2,3-cyclic-nucleotide 3-phosphodiesterase	2	1.8982e-05	141.89	NaN	NaN	0	NaN	NaN	0	NaN	NaN	0	NaN	NaN	0
AAGAGKVTK	1	801.471	P10126	P10126	Eef1a1	Elongation factor 1-alpha 1	2	0.036071	110.12	NaN	NaN	0	NaN	NaN	0	NaN	NaN	0	NaN	NaN	0
AAGAGNEAAALFLATSGAHANHR	0	2177.07	Q810B6	Q810B6	Ankfy1	Rabankyrin-5	3;4	9.0136e-11	145.58	0.9927	NaN	1	3.7828	NaN	1	NaN	NaN	0	NaN	NaN	0
AAGAGTAGPASGPGVVR	0	1394.73	O35144	O35144	Terf2	Telomeric repeat-binding factor 2	2	1.3113e-07	140.24	NaN	NaN	0	NaN	NaN	0	9.0019	NaN	1	4.5666	NaN	1
AAGALGSASSGSMPNLAAR	0	1687.83	Q8BIE6	Q8BIE6	Frmd4a	FERM domain-containing protein 4A	2	2.4672e-97	316.65	2.8598	NaN	1	10.485	NaN	1	NaN	NaN	0	NaN	NaN	0
AAGAQIQGMK	0	973.501	Q61941	Q61941	Nnt	NAD(P) transhydrogenase, mitochondrial	2	0.099004	51.43	NaN	NaN	0	NaN	NaN	0	NaN	NaN	0	6.1599	NaN	1
AAGARPLTSPESLSR	0	1511.81	Q9Z1R2	Q9Z1R2	Bag6	Large proline-rich protein BAG6	3	0.00077556	78.244	NaN	NaN	0	2.4437	NaN	1	NaN	NaN	0	9.4359	NaN	1
AAGCEGIAPPTLGER	0	1497.72	Q8BK58	Q8BK58	Hspbap1	HSPB1-associated protein 1	2	5.2387e-06	141.08	1.161	8.1891	2	2.4519	NaN	1	NaN	NaN	0	3.3098	NaN	1
AAGCSIPVASVATGFPAGQTHLK	0	2239.14	Q91YP3	Q91YP3	Dera	Deoxyribose-phosphate aldolase	3	1.3678e-07	97.974	NaN	NaN	0	2.4021	NaN	1	NaN	NaN	0	NaN	NaN	0
AAGDDEAMFIDENFCTALEYGLPPTAGWGMGIDR	0	3689.61	Q99MN1	Q99MN1	Kars	Lysine--tRNA ligase	3	6.3918e-06	62.833	NaN	NaN	0	3.1576	NaN	1	NaN	NaN	0	NaN	NaN	0
AAGDETGAK	0	818.377	P97351	P97351	Rps3a	40S ribosomal protein S3a	2	0.016399	69.825	NaN	NaN	0	3.6183	NaN	1	NaN	NaN	0	NaN	NaN	0
AAGDGDVKLSTLGSGGESGGDGSPGGAGATAAR	1	2802.3	Q80UU9	Q80UU9	Pgrmc2	Membrane-associated progesterone receptor component 2	3	1.8898e-31	164.54	NaN	NaN	0	NaN	NaN	0	NaN	NaN	0	NaN	NaN	0
AAGDTVVIENSDISPEMESPEK	0	2317.06	Q61595	Q61595	Ktn1	Kinectin	2;3	3.1586e-33	289.61	0.96861	NaN	1	NaN	NaN	0	NaN	NaN	0	NaN	NaN	0
AAGEAGEAGVAR	0	1057.52	O70279	O70279	Dgcr14	Protein DGCR14	2	0.0010074	111.27	NaN	NaN	0	NaN	NaN	0	NaN	NaN	0	NaN	NaN	0
AAGEECPMFTPPGGETVEQVK	0	2233	Q8BZA9	Q8BZA9	Tigar	Fructose-2,6-bisphosphatase TIGAR	2	1.6336e-06	159.12	1.1641	NaN	1	3.3695	NaN	1	NaN	NaN	0	NaN	NaN	0
AAGEGQFADWPQGSR	0	1575.71	P03975	P03975	Iap	IgE-binding protein	2	1.5089e-65	319.37	1.1794	NaN	1	2.5657	156.02	2	14.824	NaN	1	66.318	NaN	1
AAGELGIAVCNIPSAAVEETADSTVCHILNLYR	0	3513.72	P56546	P56546	Ctbp2	C-terminal-binding protein 2	3	2.6153e-96	249.46	3.1347	NaN	1	NaN	NaN	0	1.7671	NaN	1	2.3972	22.442	2
AAGEPIKEGDNDYFTCITK	1	2127.98	P54103	P54103	Dnajc2	DnaJ homolog subfamily C member 2;DnaJ homolog subfamily C member 2, N-terminally processed	2;3	4.7231e-46	288.46	1.1245	10.861	2	4.5374	23.196	3	14.78	NaN	1	NaN	NaN	0
AAGEVMEPANLLAEEKDEDLLFE	1	2532.19	P57746	P57746	Atp6v1d	V-type proton ATPase subunit D	2;3	2.8368e-53	251.8	0.93693	1.2587	2	4.7285	NaN	1	10.446	NaN	1	36.575	NaN	1
AAGFERPSPVQLK	0	1398.76	Q9JJY4	Q9JJY4	Ddx20	Probable ATP-dependent RNA helicase DDX20	2;3	0.0002109	117.25	NaN	NaN	0	NaN	NaN	0	NaN	NaN	0	NaN	NaN	0
AAGFKDPLLASGTDGVGTK	1	1803.94	Q64737	Q64737	Gart	Trifunctional purine biosynthetic protein adenosine-3;Phosphoribosylamine--glycine ligase;Phosphoribosylformylglycinamidine cyclo-ligase;Phosphoribosylglycinamide formyltransferase	2;3	6.975e-49	268.93	0.74081	17.144	2	3.429	NaN	1	6.5759	42.624	2	NaN	NaN	0
AAGFSSSPSWEGR	0	1337.6	Q6PGC1	Q6PGC1	Dhx29	ATP-dependent RNA helicase Dhx29	2	5.9465e-07	140.49	0.94769	NaN	1	3.6436	NaN	1	9.1457	NaN	1	NaN	NaN	0
AAGGAGAQVGGSISSGSSASSVTVTR	0	2221.09	P48678	P48678	Lmna	Prelamin-A/C;Lamin-A/C	2;3	4.3123e-55	262.5	1.1261	13.49	10	3.9771	28.709	10	5.8851	NaN	1	7.2116	19.119	5
AAGGAVAVAPECR	0	1227.6	O89050	O89050	Mkln1	Muskelin	2	1.0021e-06	161.63	2.9206	NaN	1	NaN	NaN	0	NaN	NaN	0	NaN	NaN	0
AAGGAVSTPAPGK	0	1082.57	E9Q5C9	E9Q5C9	Nolc1		2	2.2408e-05	150.04	1.1297	NaN	1	3.2241	NaN	1	11.177	NaN	1	2.9535	NaN	1
AAGGAVSTPAPGKK	1	1210.67	E9Q5C9	E9Q5C9	Nolc1		2;3	0.0023971	104.52	NaN	NaN	0	NaN	NaN	0	NaN	NaN	0	NaN	NaN	0
AAGIEIQK	0	828.471	A0A1W2P7S8;Q6A068;A0A1W2P7Z8;A0A1W2P7H4;A0A1W2P855;A0A1W2P6Q8	Q6A068	Cdc5l	Cell division cycle 5-like protein	2	0.0067979	91.626	1.4179	NaN	1	NaN	NaN	0	15.173	NaN	1	NaN	NaN	0
AAGIIHLGATSCYVGDNTDLIILR	0	2542.32	P54822	P54822	Adsl	Adenylosuccinate lyase	2;3	1.9773e-105	289.01	1.7229	4.1378	2	1.2418	25.851	2	6.4072	17.357	3	6.8858	36.31	2
AAGKGPLATGGIK	1	1139.67	Q8K003	Q8K003	Tma7	Translation machinery-associated protein 7	3	0.029809	63.944	NaN	NaN	0	NaN	NaN	0	NaN	NaN	0	NaN	NaN	0
AAGKGPLATGGIKK	2	1267.76	Q8K003	Q8K003	Tma7	Translation machinery-associated protein 7	3	4.1906e-08	161.25	NaN	NaN	0	NaN	NaN	0	NaN	NaN	0	NaN	NaN	0
AAGLAGSSVITALISPTTR	0	1785	Q9QXP4	Q9QXP4	Donson	Protein downstream neighbor of Son	3	0.18468	28.505	NaN	NaN	0	NaN	NaN	0	NaN	NaN	0	0.1535	NaN	1
AAGLATMISTMRPDIDNMDEYVR	0	2569.2	Q99NB9	Q99NB9	Sf3b1	Splicing factor 3B subunit 1	2;3	2.4075e-26	191.65	1.4588	NaN	1	3.2809	32.649	2	NaN	NaN	0	13.482	143.99	2
AAGLGDLGAALLQLVR	0	1536.9	O08580	O08580	Esrra	Steroid hormone receptor ERR1	2;3	6.1221e-10	164.68	NaN	NaN	0	NaN	NaN	0	NaN	NaN	0	NaN	NaN	0
AAGLQSEIGQVK	0	1199.65	Q99MI1	Q99MI1	Erc1	ELKS/Rab6-interacting/CAST family member 1	2	0.0023351	88.495	NaN	NaN	0	11.29	NaN	1	NaN	NaN	0	NaN	NaN	0
AAGMEDYSAEEEESWYDHQDLEQDLHLAAELGK	0	3778.62	A2A6T1	A2A6T1	Cdr2l	Cerebellar degeneration-related protein 2-like	4	0.00050419	50.322	NaN	NaN	0	NaN	NaN	0	NaN	NaN	0	NaN	NaN	0
AAGMGSYVQPQR	0	1263.6	Q9DB42	Q9DB42	Znf593	Zinc finger protein 593	2	1.1494e-07	187.5	3.2675	18.796	2	12.72	23.625	3	3.3274	NaN	1	NaN	NaN	0
AAGMLSQLDLFSR	0	1407.72	Q61249	Q61249	Igbp1	Immunoglobulin-binding protein 1	2	2.3817e-12	204.5	NaN	NaN	0	3.4147	30.046	2	NaN	NaN	0	NaN	NaN	0
AAGMYLEHYLDSIENLPFELQR	0	2608.26	Q8C0D7	Q8C0D7	Ing4	Inhibitor of growth protein 4	3	0.24494	15.896	NaN	NaN	0	NaN	NaN	0	NaN	NaN	0	NaN	NaN	0
AAGPAIPSHLLSTPYPFGLSPGSVVQDSR	0	2920.51	Q3U3C9	Q3U3C9	Gse1	Genetic suppressor element 1	3	3.4021e-10	104.51	NaN	NaN	0	NaN	NaN	0	NaN	NaN	0	NaN	NaN	0
AAGPGLGSVAMGPR	0	1239.64	A2BH40	A2BH40	Arid1a	AT-rich interactive domain-containing protein 1A	2	2.2589e-07	160.75	0.58604	NaN	1	NaN	NaN	0	9.7326	NaN	1	NaN	NaN	0
AAGPISER	0	799.419	Q8QZY9	Q8QZY9	Sf3b4	Splicing factor 3B subunit 4	2	0.011038	98.523	NaN	NaN	0	NaN	NaN	0	NaN	NaN	0	NaN	NaN	0
AAGQGFSVAPNR	0	1173.59	Q8CJ27	Q8CJ27	Aspm	Abnormal spindle-like microcephaly-associated protein homolog	2	0.00024041	117.01	NaN	NaN	0	NaN	NaN	0	NaN	NaN	0	NaN	NaN	0
AAGQQDLMINNPLSQDEGSLWNK	0	2528.2	Q80XQ2	Q80XQ2	Tbc1d5	TBC1 domain family member 5	3	0.0037246	57.216	NaN	NaN	0	NaN	NaN	0	0.28716	NaN	1	NaN	NaN	0
AAGSDLLDEVFFNSEVDEK	0	2083.96	E9QAP7	E9QAP7	Taf4a		2	2.3548e-31	201.48	NaN	NaN	0	NaN	NaN	0	NaN	NaN	0	NaN	NaN	0
AAGSGELGVTVK	0	1087.59	Q80X90	Q80X90	Flnb	Filamin-B	2	0.00086896	90.108	NaN	NaN	0	NaN	NaN	0	0.23579	185.47	3	0.38154	280.88	2
AAGSIASAQKPPAGK	0	1352.74	P27546	P27546	Map4	Microtubule-associated protein 4	2;3	3.1961e-45	234.65	0.58333	109.23	3	2.9018	NaN	1	5.8574	54.012	2	NaN	NaN	0
AAGSIASAQKPPAGKVQIVSK	1	2007.15	P27546	P27546	Map4	Microtubule-associated protein 4	3	0.00010372	108.25	NaN	NaN	0	NaN	NaN	0	NaN	NaN	0	NaN	NaN	0
AAGSLLTDECR	0	1191.56	Q922B1	Q922B1	Macrod1	O-acetyl-ADP-ribose deacetylase MACROD1	2	0.015014	69.275	1.1661	NaN	1	NaN	NaN	0	NaN	NaN	0	NaN	NaN	0
AAGTCGVLLR	0	1016.54	Q9D773	Q9D773	Mrpl2	39S ribosomal protein L2, mitochondrial	2	1.0413e-05	155.75	1.2551	NaN	1	2.6178	NaN	1	NaN	NaN	0	1.0938	NaN	1
AAGTDGPFQEVDGVASTR	0	1776.83	A2A8L5	A2A8L5	Ptprf	Receptor-type tyrosine-protein phosphatase F	2	9.4909e-07	126.95	NaN	NaN	0	NaN	NaN	0	NaN	NaN	0	NaN	NaN	0
AAGTDGSDFQHR	0	1260.55	Q5XKN4	Q5XKN4	Jagn1	Protein jagunal homolog 1	2	1.9327e-07	202.05	NaN	NaN	0	NaN	NaN	0	7.1821	NaN	1	NaN	NaN	0
AAGTLLNGPPQFSTTPEIK	0	1941.02	Q8K0V4	Q8K0V4	Cnot3	CCR4-NOT transcription complex subunit 3	2	5.3849e-36	223.39	0.43751	NaN	1	NaN	NaN	0	NaN	NaN	0	1.4495	NaN	1
AAGTLYTYPENWR	0	1540.73	Q9D8N0	Q9D8N0	Eef1g	Elongation factor 1-gamma	2	1.5502e-54	296.25	1.0805	NaN	1	3.5454	1.5352	2	9.6542	NaN	1	33.563	355.95	2
AAGTSNYWEDLR	0	1381.63	O88630	O88630	Gosr1	Golgi SNAP receptor complex member 1	2	0.00026653	127.87	NaN	NaN	0	NaN	NaN	0	NaN	NaN	0	NaN	NaN	0
AAGTSNYWEDLRK	1	1509.72	O88630	O88630	Gosr1	Golgi SNAP receptor complex member 1	2	6.0865e-14	244.16	2.6733	NaN	1	9.8121	NaN	1	27.173	NaN	1	NaN	NaN	0
AAGTTVVEVEEIVDIGSFAPEDIHIPK	0	2835.45	Q9D0K2	Q9D0K2	Oxct1	Succinyl-CoA:3-ketoacid coenzyme A transferase 1, mitochondrial	3;4	6.0514e-20	136.77	0.60068	16.393	4	1.9372	28.1	2	4.9708	69.376	5	5.371	30.859	9
AAGVCLMLLSTCCEDDIVPHVLPFIK	0	2957.45	P70168	P70168	Kpnb1	Importin subunit beta-1	3	2.7468e-13	120.64	0.95448	NaN	1	3.0695	NaN	1	6.5423	NaN	1	NaN	NaN	0
AAGVEAAAEVAATEPK	0	1483.75	Q9D0E1	Q9D0E1	Hnrnpm	Heterogeneous nuclear ribonucleoprotein M	2	6.2384e-48	243.4	0.70559	45.376	7	2.099	63.603	7	1.3733	52.044	6	1.5669	62.351	5
AAGVPCALVTSCSATFTGDR	0	2039.94	Q8R2R3	Q8R2R3	Aagab	Alpha- and gamma-adaptin-binding protein p34	2	0.0053536	60.549	NaN	NaN	0	NaN	NaN	0	NaN	NaN	0	NaN	NaN	0
AAGVPSASITWR	0	1214.64	Q05793	Q05793	Hspg2	Basement membrane-specific heparan sulfate proteoglycan core protein;Endorepellin;LG3 peptide	2	0.074531	53.327	NaN	NaN	0	NaN	NaN	0	NaN	NaN	0	NaN	NaN	0
AAGVSVEPFWPGLFAK	0	1674.88	P47955;E9Q3T0	P47955	Rplp1;Gm10073	60S acidic ribosomal protein P1	2;3	3.5008e-09	180.97	2.5025	9.0307	3	0.85047	6.9268	2	22.438	NaN	1	5.2789	36.842	3
AAGVVLEMIR	0	1057.6	Q9WTM5	Q9WTM5	Ruvbl2	RuvB-like 2	2	1.7663e-06	171.73	0.76508	23.168	2	3.0869	NaN	1	35.563	NaN	1	7.6922	120.69	3
AAGWSELSER	0	1104.52	Q9CZL5	Q9CZL5	Pcbd2	Pterin-4-alpha-carbinolamine dehydratase 2	2	1.7112e-06	153.05	0.65212	6.8807	2	2.3804	NaN	1	7.6923	NaN	1	NaN	NaN	0
AAGYDLFSAYDYTISPMEK	0	2140.97	Q8VCG1	Q8VCG1	Dut		2;3	6.3618e-50	272.5	3.9374	32.023	4	7.2001	25.842	2	2.2573	108.03	2	26.907	176.07	3
AAGYNFYGTER	0	1247.56	P70700	P70700	Polr1b	DNA-directed RNA polymerase I subunit RPA2	2	2.9586e-07	191.17	1.9925	NaN	1	7.4699	NaN	1	NaN	NaN	0	NaN	NaN	0
AAHACATVGNK	0	1098.52	Q4G5Y1	Q4G5Y1	Klhdc2	Kelch domain-containing protein 2	2	1.9224e-06	183.43	12.859	NaN	1	NaN	NaN	0	NaN	NaN	0	NaN	NaN	0
AAHACDSQGTNCPTAGHPK	0	1978.84	B1AQJ2	B1AQJ2	Usp36	Ubiquitin carboxyl-terminal hydrolase 36	2;3;4	3.7659e-22	196.95	2.0971	3.5959	2	5.7631	NaN	1	NaN	NaN	0	NaN	NaN	0
AAHANPPTLLLPVVHMLEGHDPDDLAFLR	0	3158.63	Q80UM7	Q80UM7	Mogs	Mannosyl-oligosaccharide glucosidase	4	9.3828e-09	98.967	1.126	NaN	1	NaN	NaN	0	NaN	NaN	0	NaN	NaN	0
AAHDNMDIDK	0	1128.49	Q9D8B3	Q9D8B3	Chmp4b	Charged multivesicular body protein 4b	2;3	0.0022716	111.06	NaN	NaN	0	NaN	NaN	0	NaN	NaN	0	NaN	NaN	0
AAHFFSTLQEWPQTHQASISYTGPR	0	2859.37	Q9ESW4	Q9ESW4	Agk	Acylglycerol kinase, mitochondrial	3;4	3.4477e-29	181.69	2.8967	18.838	2	0.80967	7.9721	3	NaN	NaN	0	5.0598	NaN	1
AAHFLHGCNSK	0	1240.58	Q8BGZ4	Q8BGZ4	Cdc23	Cell division cycle protein 23 homolog	2;3	1.2018e-07	238.51	1.1612	7.2915	4	3.7769	11.365	5	5.9377	58.918	2	18.184	90.959	4
AAHFVFR	0	846.45	P13595	P13595	Ncam1	Neural cell adhesion molecule 1	1;2	0.0070285	114.67	2.4345	NaN	1	13.033	11.297	2	31.306	335.52	2	31.2	96.791	3
AAHGGSAASSALK	0	1126.57	Q6P5G6	Q6P5G6	Ubxn7	UBX domain-containing protein 7	2	1.3599e-12	178.1	1.6116	NaN	1	6.4387	NaN	1	18.729	NaN	1	NaN	NaN	0
AAHIFFTDTCPEPLFSELGR	0	2307.1	Q64324	Q64324	Stxbp2	Syntaxin-binding protein 2	3	8.962e-05	85.937	NaN	NaN	0	NaN	NaN	0	NaN	NaN	0	NaN	NaN	0
AAHIFNESLVCHQIR	0	1793.9	P46735	P46735	Myo1b	Unconventional myosin-Ib	2;3;4	3.5227e-19	237.37	1.2421	3.7465	2	5.6214	7.0244	2	65.669	NaN	1	17.93	0.4161	2
AAHLCAEAALR	0	1181.6	P50580	P50580	Pa2g4	Proliferation-associated protein 2G4	2	1.9477e-07	191.17	1.1229	11.127	8	3.6696	6.211	9	10.979	236.22	7	10.726	201.84	10
AAHLEEFNYQTK	0	1449.69	Q6GQV7	Q6GQV7	Edrf1	Erythroid differentiation-related factor 1	2	0.00030813	106	NaN	NaN	0	NaN	NaN	0	NaN	NaN	0	NaN	NaN	0
AAHLHSLHQK	0	1140.62	Q8BH60	Q8BH60	Gopc	Golgi-associated PDZ and coiled-coil motif-containing protein	2	0.0027289	92.439	3.8503	NaN	1	13.433	NaN	1	NaN	NaN	0	NaN	NaN	0
AAHLMDVAGNK	0	1125.56	D3Z7X0;Q8K370	Q8K370	Acad12;Acad10	Acyl-CoA dehydrogenase family member 10	2	5.3107e-06	154.35	NaN	NaN	0	NaN	NaN	0	NaN	NaN	0	NaN	NaN	0
AAHNNLMAMAK	0	1170.56	CON__ENSEMBL:ENSBTAP00000007350	CON__ENSEMBL:ENSBTAP00000007350			2	2.5316e-06	223.83	0.21897	NaN	1	NaN	NaN	0	NaN	NaN	0	NaN	NaN	0
AAHQESDNENEIQIQNQLK	0	2208.04	A2A791	A2A791	Zmym4	Zinc finger MYM-type protein 4	3	0.00040709	105	NaN	NaN	0	NaN	NaN	0	NaN	NaN	0	NaN	NaN	0
AAHSALESFLR	0	1200.63	P97313	P97313	Prkdc	DNA-dependent protein kinase catalytic subunit	3	0.0025182	80.037	NaN	NaN	0	NaN	NaN	0	NaN	NaN	0	NaN	NaN	0
AAHSEGHITAGLDMK	0	1536.74	P80314	P80314	Cct2	T-complex protein 1 subunit beta	2;3	1.7117e-40	295.32	1.2121	15.563	22	3.591	47.944	31	9.1861	199.43	21	6.2559	195.55	24
AAHSIDTLGSASAR	0	1355.68	Q80XL6	Q80XL6	Acad11	Acyl-CoA dehydrogenase family member 11	2	5.6934e-07	150.46	NaN	NaN	0	NaN	NaN	0	NaN	NaN	0	NaN	NaN	0
AAHTEDINACTLTTSPR	0	1856.87	Q99N57	Q99N57	Raf1	RAF proto-oncogene serine/threonine-protein kinase	2;3	3.6024e-32	270.8	NaN	NaN	0	NaN	NaN	0	NaN	NaN	0	NaN	NaN	0
AAHVFFTDSCPDALFNELVK	0	2280.09	O08599	O08599	Stxbp1	Syntaxin-binding protein 1	2;3	1.3587e-90	301.83	1.1401	NaN	1	1.1238	5.9279	5	15.551	NaN	1	7.5582	NaN	1
AAHVLMPHESTVEHTHVDINEMESPLATR	0	3250.55	Q3V1L4	Q3V1L4	Nt5c2	Cytosolic purine 5-nucleotidase	3;4;5	4.8334e-54	210.39	1.2995	30.122	2	2.8998	12.071	2	NaN	NaN	0	NaN	NaN	0
AAHVSEQFAR	0	1114.55	Q8VE73	Q8VE73	Cul7	Cullin-7	2	0.0014168	98.582	NaN	NaN	0	8.3171	NaN	1	4.917	NaN	1	NaN	NaN	0
AAHYCHSTLK	0	1186.56	Q6ZPU9	Q6ZPU9	Kbp	KIF1-binding protein	2	2.4156e-05	171.99	2.2675	NaN	1	7.6163	NaN	1	NaN	NaN	0	NaN	NaN	0
AAHYFGMK	0	923.432	Q8R0X7	Q8R0X7	Sgpl1	Sphingosine-1-phosphate lyase 1	2	0.0026731	107.74	0.7674	8.8532	2	2.3063	25.739	3	7.8126	44.048	2	NaN	NaN	0
AAHYGLQLLER	0	1269.68	Q923A2	Q923A2	Spdl1	Protein Spindly	2;3	8.546e-06	146.11	2.7097	NaN	1	NaN	NaN	0	NaN	NaN	0	NaN	NaN	0
AAIAAAAAAAAAK	0	1040.6	Q9CR57	Q9CR57	Rpl14	60S ribosomal protein L14	2	1.9545e-14	224.24	1.5151	14.569	8	4.5177	3.1264	6	11.454	284.13	9	9.4179	109.04	13
AAIAFLHALWQDR	0	1510.8	Q6ZQH8	Q6ZQH8	Nup188	Nucleoporin NUP188 homolog	2;3	2.9339e-06	154.24	NaN	NaN	0	5.2444	NaN	1	NaN	NaN	0	NaN	NaN	0
AAIAHLQQK	0	978.561	Q69ZZ6	Q69ZZ6	Tmcc1	Transmembrane and coiled-coil domains protein 1	2	0.002515	128.86	1.999	NaN	1	5.4418	NaN	1	NaN	NaN	0	NaN	NaN	0
AAIAQALAGEVSVVPPSR	0	1734.96	Q3UKJ7	Q3UKJ7	Smu1	WD40 repeat-containing protein SMU1;WD40 repeat-containing protein SMU1, N-terminally processed	2;3	4.2218e-21	200.19	1.3053	NaN	1	5.1522	NaN	1	NaN	NaN	0	10.341	23.869	2
AAIAQLNGK	0	884.508	Q8C2Q3	Q8C2Q3	Rbm14	RNA-binding protein 14	2	4.4151e-06	124.37	1.1483	NaN	1	1.7788	NaN	1	8.0711	NaN	1	NaN	NaN	0
AAIASIPVGSFESGTTGRPGSTPR	0	2315.19	Q924A2	Q924A2	Cic	Protein capicua homolog	3	0.011942	50.397	NaN	NaN	0	NaN	NaN	0	NaN	NaN	0	NaN	NaN	0
AAIDAGYR	0	835.419	P21300;P45377	P21300	Akr1b7;Akr1b8	Aldose reductase-related protein 1;Aldose reductase-related protein 2	2	0.0077204	87.284	0.59182	NaN	1	NaN	NaN	0	NaN	NaN	0	NaN	NaN	0
AAIDLSHGLLSR	0	1251.69	E9Q2S7	E9Q2S7	Zfp266		2	2.6565e-05	123.79	NaN	NaN	0	NaN	NaN	0	NaN	NaN	0	NaN	NaN	0
AAIDWFDGK	0	1021.49	P56959;Q8BQ46	P56959	Fus;Taf15	RNA-binding protein FUS	1;2	8.6121e-05	170.66	0.95467	16.246	7	3.1765	10.361	4	9.557	61.033	7	42.376	136.18	3
AAIDWFDGKEFSGNPIK	1	1893.93	P56959	P56959	Fus	RNA-binding protein FUS	2;3	3.3295e-34	274.45	0.91586	6.3395	3	3.3356	13.046	3	NaN	NaN	0	6.2189	77.894	2
AAIESGHDDHESHIK	0	1644.75	Q6NXK2	Q6NXK2	Znf532	Zinc finger protein 532	2	0.10192	44.309	NaN	NaN	0	0.30796	NaN	1	NaN	NaN	0	NaN	NaN	0
AAIGCGIVESILNWVK	0	1728.92	Q01320	Q01320	Top2a	DNA topoisomerase 2-alpha	2;3	5.273e-28	254.53	2.5022	NaN	1	9.4163	NaN	1	7.9103	163.73	2	8.9313	NaN	1
AAIGFFITGGK	0	1080.6	A2AKG8	A2AKG8	Focad	Focadhesin	2	0.0047374	79.148	NaN	NaN	0	NaN	NaN	0	NaN	NaN	0	1.5797	NaN	1
AAIGLVPEVPK	0	1092.65	Q8BWQ6	Q8BWQ6		UPF0505 protein C16orf62 homolog	2	0.0019112	84.213	1.2823	44.316	2	4.1356	NaN	1	NaN	NaN	0	NaN	NaN	0
AAIGVHLGCTSACVAVYK	0	1875.93	Q99M31	Q99M31	Hspa14	Heat shock 70 kDa protein 14	2	2.6525e-11	161.62	NaN	NaN	0	1.7354	NaN	1	NaN	NaN	0	NaN	NaN	0
AAIHGLSMYQEIGFQK	0	1791.9	Q9WVF7	Q9WVF7	Pole	DNA polymerase epsilon catalytic subunit A	2;3	1.6172e-17	188.09	NaN	NaN	0	NaN	NaN	0	2.8645	NaN	1	8.3785	14.168	2
AAIHQILTENTPVFEQLSVPQR	0	2490.32	Q80VL1	Q80VL1	Tdrkh	Tudor and KH domain-containing protein	2;3	9.8209e-135	385.79	5.9393	NaN	1	1.2945	24.035	2	NaN	NaN	0	15.248	NaN	1
AAIIADCSTFR	0	1223.6	Q80XI3	Q80XI3	Eif4g3	Eukaryotic translation initiation factor 4 gamma 3	2	0.00019655	117.81	1.3031	NaN	1	NaN	NaN	0	NaN	NaN	0	NaN	NaN	0
AAIIHQHLGR	0	1114.64	Q99MP8	Q99MP8	Brap	BRCA1-associated protein	2	0.00012534	178.08	2.5026	NaN	1	4.4214	NaN	1	19.174	NaN	1	3.7716	93.026	2
AAIILGYR	0	875.523	Q68FD9	Q68FD9	Kiaa1549	UPF0606 protein KIAA1549	2	0.012202	94.163	NaN	NaN	0	NaN	NaN	0	NaN	NaN	0	NaN	NaN	0
AAIISAEGDSK	0	1060.54	P67778	P67778	Phb	Prohibitin	2	4.3737e-06	131.44	1.098	33.976	2	NaN	NaN	0	6.5527	NaN	1	NaN	NaN	0
AAIKLQELLK	1	1125.71	Q99PL5	Q99PL5	Rrbp1	Ribosome-binding protein 1	3	0.0038062	101.46	NaN	NaN	0	NaN	NaN	0	NaN	NaN	0	NaN	NaN	0
AAILGFTSPVWAVR	0	1486.83	A8C756	A8C756	Thada	Thyroid adenoma-associated protein homolog	2	0.00031052	105.98	NaN	NaN	0	NaN	NaN	0	NaN	NaN	0	NaN	NaN	0
AAILPTSIFLTNK	0	1387.81	Q8CIG8	Q8CIG8	Prmt5	Protein arginine N-methyltransferase 5	2	4.1858e-07	161.17	2.5108	NaN	1	0.77821	NaN	1	NaN	NaN	0	6.6649	31.275	2
AAILPTSIFLTNKK	1	1515.9	Q8CIG8	Q8CIG8	Prmt5	Protein arginine N-methyltransferase 5	3	0.00072019	91.307	2.3881	NaN	1	NaN	NaN	0	NaN	NaN	0	NaN	NaN	0
AAILQQTAEYIFSLEQEK	0	2081.07	Q9JIZ5	Q9JIZ5	Tfap4		2;3	7.3912e-21	198.23	7.7087	NaN	1	5.145	NaN	1	NaN	NaN	0	NaN	NaN	0
AAILQTEVDALR	0	1298.72	Q99MI1;Q6PH08	Q99MI1	Erc1;Erc2	ELKS/Rab6-interacting/CAST family member 1;ERC protein 2	2	1.1796e-08	208.15	1.5383	NaN	1	NaN	NaN	0	NaN	NaN	0	NaN	NaN	0
AAILSMLPEEEVAATK	0	1671.88	Q8BYY4	Q8BYY4	Ttc39b	Tetratricopeptide repeat protein 39B	2	0.0012909	83.214	NaN	NaN	0	NaN	NaN	0	0.24687	NaN	1	NaN	NaN	0
AAIPVDLR	0	853.502	Q8R2T8	Q8R2T8	Gtf3c5	General transcription factor 3C polypeptide 5	2	0.0075449	87.754	NaN	NaN	0	4.5543	NaN	1	3.2277	NaN	1	NaN	NaN	0
AAIQDGLLGMFLK	0	1375.75	Q8C7X2	Q8C7X2	Emc1	ER membrane protein complex subunit 1	2	3.8432e-05	140.75	2.3529	2.1156	2	1.1121	12.257	3	5.8523	31.74	2	4.7469	116.89	2
AAIQSQLDGVR	0	1156.62	Q6KAR6	Q6KAR6	Exoc3	Exocyst complex component 3	2	0.00016808	116.05	1.7967	NaN	1	NaN	NaN	0	NaN	NaN	0	NaN	NaN	0
AAISETEDMPLFEPK	0	1676.8	Q9DB00	Q9DB00	Gon4l	GON-4-like protein	2	0.00085629	107.85	NaN	NaN	0	NaN	NaN	0	NaN	NaN	0	NaN	NaN	0
AAISQPGISEDLEK	0	1456.74	Q8BP40	Q8BP40	Acp6	Lysophosphatidic acid phosphatase type 6	2	6.4856e-05	128.88	0.57648	NaN	1	NaN	NaN	0	NaN	NaN	0	NaN	NaN	0
AAISSGIEDPVPTLHLTDR	0	1991.03	Q8K0V4	Q8K0V4	Cnot3	CCR4-NOT transcription complex subunit 3	2;3	1.1174e-22	201.06	0.76163	35.724	2	2.988	NaN	1	2.3172	114.88	2	0.43871	NaN	1
AAITVEHLAIK	0	1164.69	Q9JIK5	Q9JIK5	Ddx21	Nucleolar RNA helicase 2	2	2.3277e-07	193.38	1.1569	NaN	1	3.3414	23.046	2	14.738	NaN	1	14.224	NaN	1
AAIVCYDLTDSSSFER	0	1832.83	P35290	P35290	Rab24	Ras-related protein Rab-24	2	0.12304	43.549	NaN	NaN	0	NaN	NaN	0	NaN	NaN	0	NaN	NaN	0
AAIVHNVDSDDLISMGSNDIDTLK	0	2542.22	O54965	O54965	Rnf13	E3 ubiquitin-protein ligase RNF13	3	0.034178	47.728	NaN	NaN	0	NaN	NaN	0	NaN	NaN	0	1.3367	NaN	1
AAIVVHSR	0	851.498	Q91VE0;Q60714	Q91VE0	Slc27a4;Slc27a1	Long-chain fatty acid transport protein 4;Long-chain fatty acid transport protein 1	2	0.0099923	81.191	NaN	NaN	0	NaN	NaN	0	15.697	NaN	1	NaN	NaN	0
AAIVYHTK	0	901.502	Q5F2E7	Q5F2E7	Nufip2	Nuclear fragile X mental retardation-interacting protein 2	2	0.0022364	111.01	1.7511	NaN	1	NaN	NaN	0	5.0046	173.1	2	NaN	NaN	0
AAIYHAFSHK	0	1143.58	Q9CR08	Q9CR08	Pop4	Ribonuclease P protein subunit p29	2	0.00016596	113.26	NaN	NaN	0	NaN	NaN	0	NaN	NaN	0	NaN	NaN	0
AAIYLLISQLR	0	1259.76	O35134	O35134	Polr1a	DNA-directed RNA polymerase I subunit RPA1	2	9.2699e-07	167.23	2.9527	NaN	1	NaN	NaN	0	NaN	NaN	0	NaN	NaN	0
AAKEAMEDGEIDGNKVTLDWAKPK	2	2615.29	P09405	P09405	Ncl	Nucleolin	3;4;5	4.7782e-12	139.2	NaN	NaN	0	NaN	NaN	0	NaN	NaN	0	NaN	NaN	0
AAKEEAERPEK	1	1256.64	O08795	O08795	Prkcsh	Glucosidase 2 subunit beta	2;3	0.034286	97.163	NaN	NaN	0	NaN	NaN	0	NaN	NaN	0	NaN	NaN	0
AAKEEAERPEKEAK	2	1584.81	O08795	O08795	Prkcsh	Glucosidase 2 subunit beta	3;4	0.004791	89.747	NaN	NaN	0	NaN	NaN	0	NaN	NaN	0	NaN	NaN	0
AAKPSVPK	0	796.481	Q80ZM5	Q80ZM5	H1fx		2	0.0035376	101.28	2.107	NaN	1	25.385	NaN	1	NaN	NaN	0	2.7962	NaN	1
AALAAAGGAGGGGGGAGSR	0	1384.68	E9Q6B2	E9Q6B2	Ccdc85c	Coiled-coil domain-containing protein 85C	2	1.6461e-12	175.21	NaN	NaN	0	NaN	NaN	0	NaN	NaN	0	NaN	NaN	0
AALAAAQFK	0	889.502	Q69ZK6	Q69ZK6	Jmjd1c	Probable JmjC domain-containing histone demethylation protein 2C	2	0.005768	84.244	NaN	NaN	0	NaN	NaN	0	1.9177	NaN	1	0.91587	NaN	1
AALAATLEEYK	0	1178.62	Q2KN98	Q2KN98	Specc1l	Cytospin-A	2	3.9283e-05	161.27	0.41581	NaN	1	NaN	NaN	0	NaN	NaN	0	NaN	NaN	0
AALADVLR	0	827.486	Q3UMY5	Q3UMY5	Eml4	Echinoderm microtubule-associated protein-like 4	2	0.0023584	116.54	1.0045	NaN	1	4.0568	NaN	1	7.445	NaN	1	NaN	NaN	0
AALAEALR	0	813.471	Q8VC03	Q8VC03	Eml3	Echinoderm microtubule-associated protein-like 3	2	0.0027646	95.541	NaN	NaN	0	NaN	NaN	0	NaN	NaN	0	NaN	NaN	0
AALAEEQTEVAVK	0	1357.71	Q8C092	Q8C092	Taf5	Transcription initiation factor TFIID subunit 5	2	0.00030475	107.24	NaN	NaN	0	NaN	NaN	0	15.625	NaN	1	0.37891	NaN	1
AALAEITEMVAQLHGTMIK	0	2026.06	F8VPU2	F8VPU2	Farp1	FERM, RhoGEF and pleckstrin domain-containing protein 1	3	2.5934e-09	132.13	NaN	NaN	0	4.9731	NaN	1	NaN	NaN	0	8.8278	NaN	1
AALAFGFLDLLK	0	1277.74	Q8R3P6	Q8R3P6	Vwa9	von Willebrand factor A domain-containing protein 9	2	0.00023554	102.06	0.97956	NaN	1	3.8758	NaN	1	31.785	NaN	1	NaN	NaN	0
AALAGGTTMIIDHVVPEPESSLTEAYEK	0	2928.44	Q62188	Q62188	Dpysl3	Dihydropyrimidinase-related protein 3	3;4	4.0729e-35	170.53	0.7585	30.91	5	2.5672	19.705	6	6.0235	198.37	4	6.1951	184.54	6
AALAGGTTMIIDHVVPEPGSSLLTSFEK	0	2840.46	P97427	P97427	Crmp1	Dihydropyrimidinase-related protein 1	3	2.3112e-20	142.46	2.4778	NaN	1	0.83648	NaN	1	4.1703	NaN	1	3.0905	83.591	2
AALAGGTTMIIDHVVPEPGTSLLAAFDQWR	0	3136.6	O08553	O08553	Dpysl2	Dihydropyrimidinase-related protein 2	3;4	5.5244e-37	185.02	0.81427	3.3128	2	3.1675	36.802	3	14.401	115.02	2	3.5771	NaN	1
AALAGHLQTCR	0	1196.61	Q6PFX9	Q6PFX9	Tnks	Tankyrase-1	3	0.0066125	72.531	NaN	NaN	0	NaN	NaN	0	10.959	NaN	1	NaN	NaN	0
AALAGYPR	0	817.445	Q61205	Q61205	Pafah1b3	Platelet-activating factor acetylhydrolase IB subunit gamma	2	0.0071794	88.734	0.90494	NaN	1	5.3023	NaN	1	1.0301	NaN	1	NaN	NaN	0
AALAHPFFQDVTKPVPHLR	0	2143.17	P97377	P97377	Cdk2	Cyclin-dependent kinase 2	3;4;5	1.024e-21	202.5	15.238	134.4	4	1.8707	11.078	5	NaN	NaN	0	NaN	NaN	0
AALAHSEIATTQAASTK	0	1669.86	Q9QXS1	Q9QXS1	Plec	Plectin	2;3	9.9048e-59	308.74	1.0759	0.79165	2	3.4829	5.1362	2	5.2137	38.565	2	NaN	NaN	0
AALANDFDTPR	0	1189.57	Q8BYM8	Q8BYM8	Cars2	Probable cysteine--tRNA ligase, mitochondrial	2	0.15155	41.876	NaN	NaN	0	NaN	NaN	0	NaN	NaN	0	NaN	NaN	0
AALAPLPPLPAQFK	0	1432.84	Q9CR26	Q9CR26	Vta1	Vacuolar protein sorting-associated protein VTA1 homolog	2	2.2683e-06	131.72	0.84134	NaN	1	1.1966	130.83	2	NaN	NaN	0	7.2669	NaN	1
AALASAHQCHPLPQTLSVLK	0	2141.14	Q91YL3	Q91YL3	Uckl1	Uridine-cytidine kinase-like 1	3;4	1.2429e-10	136.14	1.195	NaN	1	2.4909	57.694	2	NaN	NaN	0	7.8019	100.41	3
AALAVEPSPGGVQYIIATQVGPGPQVLDDTHDHLLGQDGLPQR	0	4429.27	Q99JF5	Q99JF5	Mvd	Diphosphomevalonate decarboxylase	4	1.6046e-11	81.098	0.66994	NaN	1	2.8564	NaN	1	NaN	NaN	0	NaN	NaN	0
AALCAVHVIR	0	1108.62	P22892	P22892	Ap1g1	AP-1 complex subunit gamma-1	2	2.305e-09	221.28	0.94427	NaN	1	3.0968	14.787	2	10.268	NaN	1	40.062	NaN	1
AALCHFCIDMLNAK	0	1662.77	Q9DB05	Q9DB05	Napa	Alpha-soluble NSF attachment protein	2;3	5.8164e-61	301.6	1.0269	22.113	2	4.3339	2.0061	2	8.3007	48.888	2	4.9817	194.53	2
AALCHFIVDELNAK	0	1599.81	P28663	P28663	Napb	Beta-soluble NSF attachment protein	2;3	7.3655e-26	254.53	1.0305	0.8132	2	3.4792	NaN	1	3.722	NaN	1	3.8332	NaN	1
AALCLTVNAGNPPLEALLAVEHVK	0	2499.35	Q8CGC7	Q8CGC7	Eprs	Bifunctional glutamate/proline--tRNA ligase;Glutamate--tRNA ligase;Proline--tRNA ligase	2;3	8.2639e-37	189.37	0.7269	NaN	1	2.448	NaN	1	3.4492	31.986	2	3.6591	NaN	1
AALDAGVFQSVWVSTDHDEIENVAK	0	2700.3	Q99KK2	Q99KK2	Cmas	N-acylneuraminate cytidylyltransferase	3	1.1929e-30	184.02	NaN	NaN	0	NaN	NaN	0	NaN	NaN	0	NaN	NaN	0
AALDCSTSHLDEFYSDPHAVAGALK	0	2674.23	Q3UIA2	Q3UIA2	Arhgap17	Rho GTPase-activating protein 17	3;4	9.294e-09	110.68	NaN	NaN	0	2.7023	NaN	1	NaN	NaN	0	NaN	NaN	0
AALDDDVPVLLFESPR	0	1755.9	Q7TT79	Q7TT79	Mcph1	Microcephalin	2;3	2.993e-06	134.18	4.7134	NaN	1	NaN	NaN	0	NaN	NaN	0	0.86606	NaN	1
AALDEAQGVGLDSTGYYDQEIYGGSDSR	0	2936.29	Q99NB9	Q99NB9	Sf3b1	Splicing factor 3B subunit 1	3	3.575e-35	172.32	1.5426	NaN	1	NaN	NaN	0	1.1393	NaN	1	3.3493	NaN	1
AALDECLR	0	946.454	Q91YK2	Q91YK2	Rrp1b	Ribosomal RNA processing protein 1 homolog B	2	0.00032576	148.07	1.5856	NaN	1	4.8533	NaN	1	17.238	NaN	1	21.997	NaN	1
AALDGTPGMIGYGMAK	0	1551.74	Q8BVI4	Q8BVI4	Qdpr	Dihydropteridine reductase	2	6.0189e-09	165.66	0.28847	NaN	1	0.60995	156.54	2	0.78848	NaN	1	NaN	NaN	0
AALDMQSYR	0	1053.49	Q80XS6	Q80XS6	Samd4b	Protein Smaug homolog 2	2	0.0035065	91.783	NaN	NaN	0	NaN	NaN	0	NaN	NaN	0	NaN	NaN	0
AALDQDLCDQLDQLLQQQSVASTFLSDLK	0	3262.6	Q9QWF0	Q9QWF0	Chaf1a	Chromatin assembly factor 1 subunit A	3	9.4295e-15	123.24	11.945	NaN	1	NaN	NaN	0	NaN	NaN	0	NaN	NaN	0
AALDSSNLPLLLPGVEMEFWK	0	2329.2	E9Q7L1	E9Q7L1	Urb2		2;3	1.0355e-41	220.46	1.488	NaN	1	NaN	NaN	0	4.8751	NaN	1	5.047	51.307	2
AALEALGSCLNNK	0	1359.68	Q9CZN7	Q9CZN7	Shmt2	Serine hydroxymethyltransferase	2;3	4.3496e-26	246.93	0.58366	9.3485	3	2.2141	3.7336	2	6.3088	5.2659	2	29.383	371.75	2
AALEALLGR	0	912.539	Q70IV5	Q70IV5	Synm	Synemin	2	0.019178	84.743	NaN	NaN	0	NaN	NaN	0	NaN	NaN	0	NaN	NaN	0
AALEAQNALHNMK	0	1409.71	P28659	P28659	Celf1	CUGBP Elav-like family member 1	2;3	4.9765e-17	218.07	0.98617	21.536	4	4.8559	37.867	4	11.427	67.037	2	15.799	29.972	2
AALEAVAAPER	0	1096.59	Q80YR4	Q80YR4	Znf598	Zinc finger protein 598	2	0.00017695	119.68	1.2365	NaN	1	1.1532	NaN	1	7.3591	NaN	1	2.7138	NaN	1
AALEAVGGTVVLE	0	1227.67	Q9DB15	Q9DB15	Mrpl12	39S ribosomal protein L12, mitochondrial	2	2.3993e-06	193.38	NaN	NaN	0	NaN	NaN	0	NaN	NaN	0	NaN	NaN	0
AALEAWPALQIAVENGFGGVHSQEK	0	2621.32	Q8C8T8	Q8C8T8	Tsr2	Pre-rRNA-processing protein TSR2 homolog	3	1.0555e-17	138.49	2.0004	11.383	2	NaN	NaN	0	NaN	NaN	0	4.0608	NaN	1
AALEEFSR	0	921.456	P97496	P97496	Smarcc1	SWI/SNF complex subunit SMARCC1	2	0.00025917	150.84	2.0277	NaN	1	7.7145	NaN	1	27.094	NaN	1	74.449	NaN	1
AALEEHMFQK	0	1202.58	Q6NXY1	Q6NXY1	Tbc1d31	TBC1 domain family member 31	2	0.027126	60.892	NaN	NaN	0	NaN	NaN	0	NaN	NaN	0	NaN	NaN	0
AALEELQR	0	928.498	P58854	P58854	Tubgcp3	Gamma-tubulin complex component 3	2	0.00018268	160.03	NaN	NaN	0	NaN	NaN	0	8.8006	NaN	1	20.253	NaN	1
AALEELVR	0	899.508	Q61035	Q61035	Hars	Histidine--tRNA ligase, cytoplasmic	1;2	0.00093943	142.64	0.97538	NaN	1	4.3147	16.882	3	11.039	NaN	1	59.553	NaN	1
AALEEVYPDLTPEENR	0	1844.88	Q9DBR1	Q9DBR1	Xrn2	5-3 exoribonuclease 2	2	0.015569	72.29	NaN	NaN	0	NaN	NaN	0	NaN	NaN	0	NaN	NaN	0
AALEEVYPDLTPEENRR	1	2000.98	Q9DBR1	Q9DBR1	Xrn2	5-3 exoribonuclease 2	2;3	2.5588e-09	151.16	0.9206	17.849	2	2.9806	40.547	2	0.93057	NaN	1	1.755	NaN	1
AALEQDMAFWYGPHWQEIIPCTPATQHYVK	0	3586.68	P14901	P14901	Hmox1	Heme oxygenase 1	4	4.6134e-05	62.713	NaN	NaN	0	NaN	NaN	0	NaN	NaN	0	NaN	NaN	0
AALEQEKESQQLMR	1	1659.83	Q8BL66	Q8BL66	Eea1	Early endosome antigen 1	3	0.0013076	110.92	NaN	NaN	0	NaN	NaN	0	NaN	NaN	0	NaN	NaN	0
AALEQPCEGSLTRPK	0	1655.83	P84086	P84086	Cplx2	Complexin-2	2;3	1.0646e-10	171.29	1.3986	10.648	2	3.681	2.9696	2	7.1068	NaN	1	NaN	NaN	0
AALETDENLLLCAPTGAGK	0	1942.97	Q6P4T2	Q6P4T2	Snrnp200	U5 small nuclear ribonucleoprotein 200 kDa helicase	2;3	2.3652e-122	358.91	0.85053	37.338	2	4.2571	NaN	1	11.491	NaN	1	54.085	NaN	1
AALEYLGSFDHYAT	0	1556.71	A2A8L5	A2A8L5	Ptprf	Receptor-type tyrosine-protein phosphatase F	2	0.0015931	87.806	NaN	NaN	0	NaN	NaN	0	NaN	NaN	0	NaN	NaN	0
AALFLQTLK	0	1003.61	Q3USH5	Q3USH5	Sfswap	Splicing factor, suppressor of white-apricot homolog	1;2	0.00011941	145.34	1.9518	NaN	1	6.0142	NaN	1	NaN	NaN	0	8.3163	NaN	1
AALGEPVR	0	811.455	O88952	O88952	Lin7c	Protein lin-7 homolog C	2	0.0053314	101.64	1.676	NaN	1	NaN	NaN	0	NaN	NaN	0	NaN	NaN	0
AALGEPVRLER	1	1209.68	O88952	O88952	Lin7c	Protein lin-7 homolog C	2	0.0011555	113.18	NaN	NaN	0	NaN	NaN	0	NaN	NaN	0	NaN	NaN	0
AALGGDGLR	0	828.445	P57791	P57791	Rce1	CAAX prenyl protease 2	2	0.013757	71.491	NaN	NaN	0	NaN	NaN	0	NaN	NaN	0	NaN	NaN	0
AALGQGVAPVHTQK	0	1375.76	O08784	O08784	Tcof1	Treacle protein	2;3	3.44e-34	261.52	0.9175	5.4473	2	3.2995	0.87272	2	8.4618	3.545	2	20.956	83.547	2
AALGSSSQNVTEYVVR	0	1679.85	Q3THK3	Q3THK3	Gtf2f1	General transcription factor IIF subunit 1	2;3	1.0717e-63	333.77	1.373	19.299	2	3.8403	NaN	1	15.873	29.378	2	3.852	181.75	2
AALGSSSQNVTEYVVRVPK	1	2004.06	Q3THK3	Q3THK3	Gtf2f1	General transcription factor IIF subunit 1	2;3	6.0181e-27	212.03	NaN	NaN	0	NaN	NaN	0	NaN	NaN	0	NaN	NaN	0
AALHLYSNTLNFQISEVEPK	0	2273.17	Q9QY36	Q9QY36	Naa10	N-alpha-acetyltransferase 10	2;3	1.1352e-71	315.13	1.3047	14.555	2	1.8125	37.409	4	9.11	44.111	3	5.2421	52.711	3
AALIAENFR	0	1003.55	Q8VEC4	Q8VEC4	Calhm2	Calcium homeostasis modulator protein 2	2	0.00017003	139.31	2.2906	NaN	1	NaN	NaN	0	3.9778	NaN	1	1.7496	NaN	1
AALIMQVLQLTADQIAMLPPEQR	0	2549.37	Q8C7E9;Q8BIQ5	Q8BIQ5	Cstf2t;Cstf2	Cleavage stimulation factor subunit 2 tau variant;Cleavage stimulation factor subunit 2	3	3.7613e-18	174.71	NaN	NaN	0	2.1306	NaN	1	NaN	NaN	0	NaN	NaN	0
AALIYTCTVCR	0	1326.64	Q9D115	Q9D115	Znf706	Zinc finger protein 706	2	3.3987e-07	205.12	4.3428	136.14	3	8.5874	128.63	5	5.8841	47.523	2	12.271	259	3
AALLAELASLEADALR	0	1625.9	Q3TW96	Q3TW96	Uap1l1	UDP-N-acetylhexosamine pyrophosphorylase-like protein 1	2	2.5064e-19	181.66	NaN	NaN	0	NaN	NaN	0	NaN	NaN	0	NaN	NaN	0
AALLDPFAAVR	0	1142.64	B9EJR8	B9EJR8	Dnaaf5	Dynein assembly factor 5, axonemal	2	1.694e-05	122.19	2.0412	NaN	1	6.0349	NaN	1	4.5039	NaN	1	NaN	NaN	0
AALLDQIR	0	898.524	Q91YD9	Q91YD9	Wasl	Neural Wiskott-Aldrich syndrome protein	2	0.00079633	146.21	NaN	NaN	0	6.9803	NaN	1	NaN	NaN	0	NaN	NaN	0
AALLEAGMPESTEDK	0	1560.73	Q6ZPJ3	Q6ZPJ3	Ube2o	E2/E3 hybrid ubiquitin-protein ligase UBE2O	2	1.1892e-05	164.13	1.297	NaN	1	4.8844	NaN	1	NaN	NaN	0	2.6465	238.8	2
AALLEFEER	0	1076.55	Q9CXK9	Q9CXK9	Rbm33	RNA-binding protein 33	2	0.00042638	129.42	NaN	NaN	0	NaN	NaN	0	NaN	NaN	0	NaN	NaN	0
AALLETLSLLLGK	0	1340.83	E9PVA8	E9PVA8	Gcn1l1		2;3	1.2524e-13	200.71	1.0594	NaN	1	4.6562	NaN	1	56.205	NaN	1	10.312	NaN	1
AALLEVFQEAHEQSVGMLHLTESINR	0	2921.47	P25206	P25206	Mcm3	DNA replication licensing factor MCM3	3;4	5.9683e-111	340.57	1.0444	16.334	3	2.5075	NaN	1	42.129	122.94	3	NaN	NaN	0
AALLGEELASAAGAR	0	1398.75	Q8CGU1	Q8CGU1	Calcoco1	Calcium-binding and coiled-coil domain-containing protein 1	2	3.4006e-15	189.57	1.8678	NaN	1	9.5627	NaN	1	5.695	NaN	1	0.40721	NaN	1
AALLNAVLHSAYSEPFLLPHLK	0	2403.33	Q8BJW5	Q8BJW5	Nol11	Nucleolar protein 11	3;4	2.4047e-18	161.8	1.3835	9.4977	2	2.9645	NaN	1	NaN	NaN	0	NaN	NaN	0
AALLNFDEFAVSK	0	1423.73	Q6P9Q4	Q6P9Q4	Fhod1	FH1/FH2 domain-containing protein 1	2	0.00023032	115.18	NaN	NaN	0	NaN	NaN	0	0.77537	NaN	1	NaN	NaN	0
AALLNQHYQVNFK	0	1544.81	Q8CGC7	Q8CGC7	Eprs	Bifunctional glutamate/proline--tRNA ligase;Glutamate--tRNA ligase;Proline--tRNA ligase	2;3	9.5679e-195	438.46	0.81937	12.58	8	2.9428	10.146	11	31.993	219.05	5	8.2192	20.247	7
AALLSGPPGVGK	0	1065.62	P35601	P35601	Rfc1	Replication factor C subunit 1	2	0.0013922	93.649	1.9601	NaN	1	12.274	NaN	1	29.493	NaN	1	15.819	NaN	1
AALLTQQADSPEDR	0	1513.74	Q80Y81	Q80Y81	Elac2	Zinc phosphodiesterase ELAC protein 2	2	1.0466e-10	164.64	1.2908	NaN	1	NaN	NaN	0	NaN	NaN	0	NaN	NaN	0
AALLTQQADSPEDREPQQK	1	2124.04	Q80Y81	Q80Y81	Elac2	Zinc phosphodiesterase ELAC protein 2	2;3	4.0148e-52	292.82	1.3251	NaN	1	2.5609	50.495	2	10.367	NaN	1	NaN	NaN	0
AALNALQPPEFR	0	1325.71	Q78T54	Q78T54	Vma21	Vacuolar ATPase assembly integral membrane protein Vma21	2	1.0754e-07	173.75	NaN	NaN	0	2.2326	NaN	1	NaN	NaN	0	NaN	NaN	0
AALNATDAVK	0	972.524	Q8C804	Q8C804	Spice1	Spindle and centriole-associated protein 1	2	0.065726	56.258	NaN	NaN	0	NaN	NaN	0	2.8745	NaN	1	NaN	NaN	0
AALNELLK	0	870.517	F8VPK0	F8VPK0	Ttc37		2	0.031831	64.265	NaN	NaN	0	NaN	NaN	0	NaN	NaN	0	NaN	NaN	0
AALNELVECVGCTR	0	1590.75	Q6PD28	Q6PD28	Ppp2r5b		2	1.0281e-10	182.08	NaN	NaN	0	NaN	NaN	0	1.3844	NaN	1	0.64189	NaN	1
AALNGADIYAGCCTLK	0	1696.79	Q921F4	Q921F4	Hnrnpll	Heterogeneous nuclear ribonucleoprotein L-like	2;3	3.4924e-40	244.73	1.3476	45.691	2	3.3744	NaN	1	8.9409	NaN	1	7.7526	NaN	1
AALPGMLSELDVDVNEGSLMELHGHIAR	0	2973.47	A0A0J9YUD5	A0A0J9YUD5			4	3.1669e-35	172.61	NaN	NaN	0	NaN	NaN	0	NaN	NaN	0	NaN	NaN	0
AALPLTTSDTK	0	1116.6	Q7TMY8	Q7TMY8	Huwe1	E3 ubiquitin-protein ligase HUWE1	2	1.6813e-05	122.28	1.7858	NaN	1	NaN	NaN	0	7.4214	NaN	1	NaN	NaN	0
AALPNLSLHLDLEK	0	1532.86	P40749	P40749	Syt4	Synaptotagmin-4	3	0.14563	26.769	NaN	NaN	0	NaN	NaN	0	NaN	NaN	0	NaN	NaN	0
AALPSHVVTMLDNFPTNLHPMSQLSAAITALNSESNFAR	0	4165.07	Q9CZU6	Q9CZU6	Cs	Citrate synthase, mitochondrial	3;4;5	0	435.82	0.79867	15.57	7	2.7585	9.5049	7	7.1969	140.98	3	1.6752	NaN	1
AALPSMGK	0	773.411	P03975	P03975	Iap	IgE-binding protein	1	0.03212	99.799	1.1818	NaN	1	4.7711	NaN	1	15.013	NaN	1	NaN	NaN	0
AALPTPALTPEDK	0	1322.71	Q6PB44	Q6PB44	Ptpn23	Tyrosine-protein phosphatase non-receptor type 23	2	0.00097476	88.948	0.96921	NaN	1	NaN	NaN	0	NaN	NaN	0	NaN	NaN	0
AALQAAPESADDSPSQLSK	0	1884.91	Q9WVH4	Q9WVH4	Foxo3	Forkhead box protein O3	2	6.7532e-13	178.85	NaN	NaN	0	NaN	NaN	0	NaN	NaN	0	NaN	NaN	0
AALQALKR	1	869.545	Q9D8B3;Q9D7F7	Q9D8B3	Chmp4b;Chmp4c	Charged multivesicular body protein 4b;Charged multivesicular body protein 4c	2	0.013929	119.56	NaN	NaN	0	NaN	NaN	0	NaN	NaN	0	NaN	NaN	0
AALQAQLQDHK	0	1221.65	Q6ZWQ0	Q6ZWQ0	Syne2	Nesprin-2	2	1.5153e-05	123.5	NaN	NaN	0	NaN	NaN	0	NaN	NaN	0	NaN	NaN	0
AALQDLTR	0	886.487	P70700	P70700	Polr1b	DNA-directed RNA polymerase I subunit RPA2	2	0.001225	124.83	1.4934	NaN	1	9.5848	NaN	1	11.79	NaN	1	NaN	NaN	0
AALQEELSDVLIYLVALAAR	0	2157.2	Q9QY93	Q9QY93	Dctpp1	dCTP pyrophosphatase 1	3	0.02278	98.573	NaN	NaN	0	NaN	NaN	0	NaN	NaN	0	NaN	NaN	0
AALQELLSK	0	971.565	P62852	P62852	Rps25	40S ribosomal protein S25	1;2	7.0043e-05	213.85	1.2842	13.909	6	3.8325	24.938	5	8.6997	132.97	4	30.577	35.276	4
AALQENECLLASSTFAQAEVK	0	2279.11	Q6PB66	Q6PB66	Lrpprc	Leucine-rich PPR motif-containing protein, mitochondrial	2;3	1.1858e-118	342.36	0.9139	12.588	2	4.5418	30.084	2	6.4092	1.024	2	10.838	15.448	2
AALQFLMR	0	948.522	E9PZP8	E9PZP8	Herc1		2	0.0001551	163.34	NaN	NaN	0	NaN	NaN	0	NaN	NaN	0	NaN	NaN	0
AALQLVVDPGDPR	0	1349.73	Q8BTW9	Q8BTW9	Pak4	Serine/threonine-protein kinase PAK 4	2	0.050986	56.359	NaN	NaN	0	NaN	NaN	0	0.98532	NaN	1	NaN	NaN	0
AALQNTTLQSLGLTGGSATIR	0	2072.12	Q8VBT9	Q8VBT9	Aspscr1	Tether containing UBX domain for GLUT4	2	7.5467e-105	344.38	1.1992	NaN	1	5.8133	NaN	1	NaN	NaN	0	NaN	NaN	0
AALQTIGEDQGQNPYTELLVLEAHR	0	2765.4	Q3UDP0	Q3UDP0	Wdr41	WD repeat-containing protein 41	3	1.1131e-23	166.59	NaN	NaN	0	3.39	NaN	1	NaN	NaN	0	NaN	NaN	0
AALQVEEESWNAYPYTR	0	2025.94	O35954	O35954	Pitpnm1	Membrane-associated phosphatidylinositol transfer protein 1	2	1.9215e-06	127.36	NaN	NaN	0	NaN	NaN	0	NaN	NaN	0	NaN	NaN	0
AALRPLVKPK	0	1091.72	P62911;P17932	P62911	Rpl32;Rpl32-ps	60S ribosomal protein L32;Putative 60S ribosomal protein L32	2	0.00016491	120.92	1.4393	2.762	4	4.3532	140.13	9	13.017	307.09	4	86.896	300.49	6
AALRPTDVVLEVGPGTGNMTVK	0	2224.19	Q9D0D4	Q9D0D4	Dimt1	Probable dimethyladenosine transferase	2;3	5.9924e-38	229.4	1.7508	16.818	2	3.8059	72.399	2	NaN	NaN	0	9.112	NaN	1
AALSEELDAVDTGVGR	0	1601.79	O54786	O54786	Dffa	DNA fragmentation factor subunit alpha	2;3	2.5734e-26	256.96	NaN	NaN	0	NaN	NaN	0	NaN	NaN	0	NaN	NaN	0
AALSEMVEYITHNR	0	1632.79	Q60996	Q60996	Ppp2r5c	Serine/threonine-protein phosphatase 2A 56 kDa regulatory subunit gamma isoform	2;3	2.5532e-22	256.19	1.7583	34.679	2	9.0451	23.927	2	2.7273	NaN	1	4.0079	137.53	2
AALSENEQLKK	1	1229.66	F6VAN0	F6VAN0	Atf6	Cyclic AMP-dependent transcription factor ATF-6 alpha;Processed cyclic AMP-dependent transcription factor ATF-6 alpha	2	0.0049882	93.178	NaN	NaN	0	NaN	NaN	0	0.57215	NaN	1	NaN	NaN	0
AALSGLLHR	0	936.551	Q99JY0	Q99JY0	Hadhb	Trifunctional enzyme subunit beta, mitochondrial;3-ketoacyl-CoA thiolase	2	9.4315e-05	206.5	1.0355	5.5347	2	4.6393	9.2036	2	5.0403	398.63	2	7.326	51.417	2
AALSGSYVNFGVFR	0	1486.76	Q9EPK7	Q9EPK7	Xpo7	Exportin-7	2	3.4069e-10	174.98	1.3216	NaN	1	3.0353	NaN	1	NaN	NaN	0	NaN	NaN	0
AALSHGSHQQR	0	1190.59	F8VQB8;Q99J85	F8VQB8	Npcd;Nptxr	Neuronal pentraxin receptor	2	0.00021278	102.07	NaN	NaN	0	NaN	NaN	0	NaN	NaN	0	NaN	NaN	0
AALSLPETASCDEIQGK	0	1788.86	O35134	O35134	Polr1a	DNA-directed RNA polymerase I subunit RPA1	2;3	1.2264e-09	155.02	2.0798	NaN	1	NaN	NaN	0	10.493	NaN	1	NaN	NaN	0
AALSSFQK	0	850.455	P61202	P61202	Cops2	COP9 signalosome complex subunit 2	2	0.0032261	107.59	1.0864	NaN	1	2.5799	24.872	2	NaN	NaN	0	22.195	NaN	1
AALSSQQQQQLALLLQQFQALK	0	2454.36	Q6Y7W8	Q6Y7W8	Gigyf2	PERQ amino acid-rich with GYF domain-containing protein 2	2;3	2.0791e-107	347.73	1.9295	NaN	1	5.5129	2.2563	2	NaN	NaN	0	15.312	NaN	1
AALSSSELLELGDSLMR	0	1790.91	Q6ZPS6	Q6ZPS6	Ankib1	Ankyrin repeat and IBR domain-containing protein 1	2	4.4601e-19	196.38	NaN	NaN	0	NaN	NaN	0	NaN	NaN	0	1.7163	NaN	1
AALSVDEVEK	0	1059.54	Q6NZJ6	Q6NZJ6	Eif4g1	Eukaryotic translation initiation factor 4 gamma 1	2	0.010153	76.17	NaN	NaN	0	NaN	NaN	0	NaN	NaN	0	NaN	NaN	0
AALSVDEVEKK	1	1187.64	Q6NZJ6	Q6NZJ6	Eif4g1	Eukaryotic translation initiation factor 4 gamma 1	2;3	1.6381e-05	153.05	1.5391	25.035	2	NaN	NaN	0	NaN	NaN	0	36.741	NaN	1
AALSVQDSSHSLPER	0	1595.79	B2RQC2	B2RQC2	Usp42	Ubiquitin carboxyl-terminal hydrolase 42	3	0.10658	35.726	4.4857	NaN	1	NaN	NaN	0	NaN	NaN	0	NaN	NaN	0
AALTAEHFVALQSLLK	0	1710.97	Q8K2Q0	Q8K2Q0	Commd9	COMM domain-containing protein 9	2;3	1.7717e-35	279.77	1.5322	NaN	1	3.5769	NaN	1	3.2195	NaN	1	NaN	NaN	0
AALTCITCR	0	1064.51	Q91VY9	Q91VY9	Znf622	Zinc finger protein 622	2	4.9029e-05	169.06	2.8614	NaN	1	NaN	NaN	0	NaN	NaN	0	NaN	NaN	0
AALTDVQR	0	872.472	Q9Z0Y1	Q9Z0Y1	Dctn3	Dynactin subunit 3	2	2.2278e-05	192.28	1.0545	NaN	1	3.0036	NaN	1	8.7924	NaN	1	23.668	NaN	1
AALTFVQDENMINFIK	0	1852.94	Q8BYY4	Q8BYY4	Ttc39b	Tetratricopeptide repeat protein 39B	2;3	3.2161e-30	259.55	1.2311	NaN	1	7.274	NaN	1	6.8541	NaN	1	5.8307	NaN	1
AALTHNDNHFNYEK	0	1672.76	Q80XD1	Q80XD1	Chn2	Beta-chimaerin	2;3;4	5.961e-34	297.64	1.2891	7.2142	3	3.4827	19.071	3	13.77	14.371	2	2.8332	NaN	1
AALTIDEK	0	859.465	CON__P34955	CON__P34955			2	0.001903	113.5	0.026886	NaN	1	NaN	NaN	0	0.02332	NaN	1	NaN	NaN	0
AALTWILSSNK	0	1202.67	Q6DVA0	Q6DVA0	Lemd2	LEM domain-containing protein 2	2	8.2876e-14	228.37	0.81639	NaN	1	NaN	NaN	0	10.667	NaN	1	5.7498	NaN	1
AALVAGMYPNLVHVDR	0	1724.9	B2RR83	B2RR83	Ythdc2	Probable ATP-dependent RNA helicase YTHDC2	2;3	2.0204e-06	139.32	NaN	NaN	0	NaN	NaN	0	1.0413	101.45	2	2.0955	NaN	1
AALVDINCVK	0	1101.59	Q9QUJ7	Q9QUJ7	Acsl4	Long-chain-fatty-acid--CoA ligase 4	2	2.2853e-06	137.9	6.9834	NaN	1	NaN	NaN	0	5.343	NaN	1	2.4784	NaN	1
AALVDLEPGTMDSVR	0	1572.78	Q922F4	Q922F4	Tubb6	Tubulin beta-6 chain	2	4.2021e-24	231.17	0.83861	NaN	1	2.0954	42.713	2	8.3972	NaN	1	26.553	NaN	1
AALVGGTTMIIGHVLPDKETSLVEAYEK	1	2941.55	Q9EQF6	Q9EQF6	Dpysl5	Dihydropyrimidinase-related protein 5	3	1.2031e-27	154.49	0.81707	NaN	1	NaN	NaN	0	NaN	NaN	0	NaN	NaN	0
AALVVSETAEPGSR	0	1385.72	Q5NCQ5	Q5NCQ5	Dph1	Diphthamide biosynthesis protein 1	2	0.012552	54.608	NaN	NaN	0	NaN	NaN	0	NaN	NaN	0	NaN	NaN	0
AALWALQGGTSVVIANGTHPK	0	2090.13	Q9Z110	Q9Z110	Aldh18a1	Delta-1-pyrroline-5-carboxylate synthase;Glutamate 5-kinase;Gamma-glutamyl phosphate reductase	3	1.8519e-16	182.95	0.45583	NaN	1	1.8221	NaN	1	20.915	NaN	1	6.2835	NaN	1
AALYACTK	0	896.443	Q922G2	Q922G2	Fam76a	Protein FAM76A	2	0.055145	47.574	NaN	NaN	0	NaN	NaN	0	NaN	NaN	0	NaN	NaN	0
AALYFQR	0	867.46	Q8BGZ4	Q8BGZ4	Cdc23	Cell division cycle protein 23 homolog	2	0.013292	85.061	NaN	NaN	0	NaN	NaN	0	NaN	NaN	0	NaN	NaN	0
AALYGGVEGGGTR	0	1206.6	Q9QZ08	Q9QZ08	Nagk	N-acetyl-D-glucosamine kinase	2	4.3668e-07	164.97	NaN	NaN	0	NaN	NaN	0	2.8433	NaN	1	NaN	NaN	0
AAMAVGGAGGSR	0	1003.49	Q8CIG8	Q8CIG8	Prmt5	Protein arginine N-methyltransferase 5	1;2	0.00010702	106.88	0.78935	NaN	1	1.4443	43.746	2	9.2038	NaN	1	19.821	NaN	1
AAMDAVCAK	0	935.42	Q8VE10	Q8VE10	Naa40	N-alpha-acetyltransferase 40	2	0.012966	75.109	NaN	NaN	0	NaN	NaN	0	NaN	NaN	0	NaN	NaN	0
AAMDMGDFDHPEEILK	0	1817.8	Q8VCY6	Q8VCY6	Utp6	U3 small nucleolar RNA-associated protein 6 homolog	2;3	7.1426e-14	176.25	1.2073	19.4	2	4.0523	33.191	2	9.9478	NaN	1	13.428	119.1	2
AAMEAINPR	0	971.486	Q7TT37	Q7TT37	Ikbkap	Elongator complex protein 1	2	0.00047436	114.6	NaN	NaN	0	2.1664	NaN	1	5.6962	NaN	1	4.5503	NaN	1
AAMEALQSQALHATSQQPLR	0	2150.09	Q8CHH9	Q8CHH9	2020-09-08	Septin-8	2;3	7.0983e-51	258.2	0.77649	NaN	1	3.0642	19.729	3	14.893	NaN	1	6.8196	NaN	1
AAMEALQSQALHATSQQPLRK	1	2278.19	Q8CHH9	Q8CHH9	2020-09-08	Septin-8	3;4	7.0284e-16	179.78	0.96273	21.546	2	2.2954	16.662	3	9.0086	NaN	1	2.0634	102.99	2
AAMEALVVEVSK	0	1245.66	O70133	O70133	Dhx9	ATP-dependent RNA helicase A	2	7.0583e-09	154.24	0.95304	NaN	1	3.5051	69.89	2	4.1675	27.505	3	1.6199	164.12	2
AAMEFHEHLHSIGTK	0	1706.82	Q8K394	Q8K394	Plcl2	Inactive phospholipase C-like protein 2	3;4	6.9061e-06	134.9	1.0777	18.615	3	3.3782	15.035	3	NaN	NaN	0	11.265	29.218	2
AAMEPIVISAK	0	1128.62	P26039	P26039	Tln1	Talin-1	2	0.00016991	107.79	1.2045	NaN	1	4.9353	NaN	1	14.65	NaN	1	38.277	NaN	1
AAMEVEAPSK	0	1031.5	Q9D937	Q9D937		Uncharacterized protein C11orf98 homolog	2	0.001042	103.55	1.1715	NaN	1	NaN	NaN	0	8.6319	5.2665	2	13.436	NaN	1
AAMFTAGSNFNHVVQSEK	0	1936.91	Q9EQK7	Q9EQK7	Icmt	Protein-S-isoprenylcysteine O-methyltransferase	2;3	6.4556e-09	139.67	2.6282	35.912	2	8.048	NaN	1	12.5	107.46	2	36.049	90.291	2
AAMGDLTPPQQQQLTTFLQQLQALK	0	2768.45	Q99MR1	Q99MR1	Gigyf1	PERQ amino acid-rich with GYF domain-containing protein 1	3	1.6608e-05	83.602	NaN	NaN	0	1.7577	NaN	1	NaN	NaN	0	0.60128	NaN	1
AAMGELYER	0	1038.48	P19246	P19246	Nefh	Neurofilament heavy polypeptide	2	0.0014016	128.38	2.2947	NaN	1	NaN	NaN	0	4.1958	NaN	1	3.6507	NaN	1
AAMGLGAQGLILSR	0	1356.75	Q8BU33	Q8BU33	Ilvbl	Acetolactate synthase-like protein	2	0.0021654	83.182	NaN	NaN	0	NaN	NaN	0	7.4466	NaN	1	NaN	NaN	0
AAMGNFVDLCR	0	1252.57	Q8BNV1	Q8BNV1	Trmt2a	tRNA (uracil-5-)-methyltransferase homolog A	2	3.2225e-05	138.26	NaN	NaN	0	4.3361	NaN	1	NaN	NaN	0	NaN	NaN	0
AAMHTYSSPTVATQSPK	0	1775.85	Q9JJY4	Q9JJY4	Ddx20	Probable ATP-dependent RNA helicase DDX20	2;3	1.466e-43	301.93	1.1396	NaN	1	2.2107	96.957	2	11.976	NaN	1	10.911	NaN	1
AAMIELVER	0	1030.55	Q9QXA7	Q9QXA7	Trim44	Tripartite motif-containing protein 44	2	0.006153	101.64	1.4932	NaN	1	NaN	NaN	0	NaN	NaN	0	NaN	NaN	0
AAMIVNQLSK	0	1073.59	Q02257	Q02257	Jup	Junction plakoglobin	2	8.2712e-05	138.06	0.21008	NaN	1	NaN	NaN	0	NaN	NaN	0	NaN	NaN	0
AAMIVNQLSKK	1	1201.69	Q02257	Q02257	Jup	Junction plakoglobin	2;3	0.00010219	152.06	NaN	NaN	0	NaN	NaN	0	NaN	NaN	0	NaN	NaN	0
AAMIWIVGEYAER	0	1507.75	O35643;Q9DBG3	Q9DBG3	Ap1b1;Ap2b1	AP-1 complex subunit beta-1;AP-2 complex subunit beta	2;3	3.4664e-06	151.83	0.97014	NaN	1	1.6494	8.4708	2	3.4441	139.01	2	1.8335	NaN	1
AAMLGQEDPPQHGLPR	0	1715.84	P19096	P19096	Fasn	Fatty acid synthase;[Acyl-carrier-protein] S-acetyltransferase;[Acyl-carrier-protein] S-malonyltransferase;3-oxoacyl-[acyl-carrier-protein] synthase;3-oxoacyl-[acyl-carrier-protein] reductase;3-hydroxyacyl-[acyl-carrier-protein] dehydratase;Enoyl-[acyl-carrier-protein] reductase;Oleoyl-[acyl-carrier-protein] hydrolase	2;3	2.4328e-34	234.79	0.68763	27.828	4	2.7177	108.73	6	7.6858	116.66	3	19.117	228.81	2
AAMLSLLR	0	873.511	Q60680	Q60680	Chuk	Inhibitor of nuclear factor kappa-B kinase subunit alpha	2	0.0071163	88.904	NaN	NaN	0	NaN	NaN	0	NaN	NaN	0	NaN	NaN	0
AAMQTHMER	0	1073.47	Q6PAT0	Q6PAT0	Adat3	Probable inactive tRNA-specific adenosine deaminase-like protein 3	2	0.00041043	117.89	NaN	NaN	0	NaN	NaN	0	NaN	NaN	0	2.5019	NaN	1
AAMWNPSIFLK	0	1276.66	Q9D7B1	Q9D7B1	Dus2	tRNA-dihydrouridine(20) synthase [NAD(P)+]-like	2	0.029241	61.09	3.2933	NaN	1	1.5118	NaN	1	NaN	NaN	0	NaN	NaN	0
AAMYDIISSPTK	0	1295.64	Q6KCD5	Q6KCD5	Nipbl	Nipped-B-like protein	2	0.00051129	132.32	NaN	NaN	0	NaN	NaN	0	NaN	NaN	0	NaN	NaN	0
AANAAENDFSVSQAEVSSR	0	1951.89	Q6P542	Q6P542	Abcf1	ATP-binding cassette sub-family F member 1	2;3	1.8177e-138	375.65	1.3372	6.614	2	3.9539	27.148	2	10.479	19.25	2	NaN	NaN	0
AANAASGAGGSSAAAGSRPGDGGSLGSGAR	0	2444.14	Q4VAA2	Q4VAA2	Cdv3	Protein CDV3	2;3	2.6955e-31	159.56	0.38993	152.34	2	NaN	NaN	0	NaN	NaN	0	NaN	NaN	0
AANAITKNNDLVR	1	1398.76	Q9JHJ0	Q9JHJ0	Tmod3	Tropomodulin-3	3	0.010885	87.667	NaN	NaN	0	NaN	NaN	0	NaN	NaN	0	NaN	NaN	0
AANATMATSGSAR	0	1207.56	Q91VC3	Q91VC3	Eif4a3	Eukaryotic initiation factor 4A-III;Eukaryotic initiation factor 4A-III, N-terminally processed	2	1.1806e-24	202.03	1.5056	16.842	9	4.5132	26.001	11	6.2005	96.613	2	12.729	25.702	2
AANATTNPSQLLPLELVDK	0	1994.07	P62322	P62322	Lsm5	U6 snRNA-associated Sm-like protein LSm5	2;3	3.2704e-29	222.75	0.79075	NaN	1	1.7066	52.929	2	NaN	NaN	0	4.2442	10.761	2
AANDREEDGCSQAIPLVPLTEENEEAMENEQFQHLLR	1	4281.95	Q9R1X4	Q9R1X4	Timeless	Protein timeless homolog	4	1.6337e-24	122.96	NaN	NaN	0	NaN	NaN	0	NaN	NaN	0	NaN	NaN	0
AANEAGYFNEEMAPIEVK	0	1981.91	Q8BWT1	Q8BWT1	Acaa2	3-ketoacyl-CoA thiolase, mitochondrial	2	2.7858e-07	131.35	NaN	NaN	0	NaN	NaN	0	NaN	NaN	0	NaN	NaN	0
AANFENHSGR	0	1101.5	Q64727	Q64727	Vcl	Vinculin	2	1.7593e-06	141.48	0.91817	NaN	1	NaN	NaN	0	10.253	NaN	1	22.934	NaN	1
AANFVHMDTAQK	0	1331.63	P08414	P08414	Camk4	Calcium/calmodulin-dependent protein kinase type IV	2;3	4.1997e-13	272.15	1.309	15.619	2	6.6377	99.227	3	8.1455	56.414	2	46.669	43.118	2
AANGVVLATEK	0	1071.59	P49722	P49722	Psma2	Proteasome subunit alpha type-2	1;2	2.2638e-06	145.25	0.87536	10.414	2	2.4874	38.649	2	4.8815	67.378	2	20.949	NaN	1
AANILVGENLICK	0	1413.77	Q04736	Q04736	Yes1	Tyrosine-protein kinase Yes	2	0.00023352	114.83	NaN	NaN	0	NaN	NaN	0	NaN	NaN	0	NaN	NaN	0
AANIPEQNTIGFMFACVGR	0	2095	Q78JE5	Q78JE5	Fbxo22	F-box only protein 22	2	8.073e-22	190.27	1.1409	NaN	1	6.6983	NaN	1	3.9685	NaN	1	NaN	NaN	0
AANLEMFK	0	922.458	Q8VHR5	Q8VHR5	Gatad2b	Transcriptional repressor p66-beta	2	0.0022364	135.83	3.1239	14.853	2	NaN	NaN	0	NaN	NaN	0	NaN	NaN	0
AANLNSIIHR	0	1107.61	P53564	P53564	Cux1	Homeobox protein cut-like 1	2	0.0051321	78.264	NaN	NaN	0	NaN	NaN	0	NaN	NaN	0	NaN	NaN	0
AANMIPAHDSPLAALAFDASGTK	0	2268.12	Q80W47	Q80W47	Wipi2	WD repeat domain phosphoinositide-interacting protein 2	2;3	2.1173e-31	200.6	NaN	NaN	0	1.8575	19.541	2	1.7213	NaN	1	2.3493	NaN	1
AANMPDSELFELISENR	0	1934.9	Q9WVF7	Q9WVF7	Pole	DNA polymerase epsilon catalytic subunit A	2;3	8.7124e-19	190.27	4.9486	NaN	1	1.6394	NaN	1	21.816	2.2639	2	1.5147	NaN	1
AANNGALPPDLSYIVR	0	1669.88	Q9D0M3	Q9D0M3	Cyc1	Cytochrome c1, heme protein, mitochondrial	2	1.5602e-05	117.2	0.90145	NaN	1	2.8383	NaN	1	2.461	NaN	1	5.7401	346.75	2
AANNISSLLTK	0	1130.63	P97770	P97770	Thumpd3	THUMP domain-containing protein 3	2	2.1004e-07	152.28	1.334	NaN	1	4.1094	NaN	1	6.8024	NaN	1	15.507	NaN	1
AANPGCFLEDFVR	0	1494.69	Q80UJ7	Q80UJ7	Rab3gap1	Rab3 GTPase-activating protein catalytic subunit	2	2.4894e-11	197.21	0.86069	NaN	1	2.7992	NaN	1	NaN	NaN	0	2.5901	138.19	2
AANPVDFLSK	0	1060.56	Q9DBE9	Q9DBE9	Ftsj3	pre-rRNA processing protein FTSJ3	2	0.0021347	94.692	2.091	NaN	1	4.5091	NaN	1	17.36	NaN	1	3.2473	NaN	1
AANQPEAFSADELK	0	1489.7	Q8BJS8	Q8BJS8	Mtbp	Mdm2-binding protein	2	0.011622	67.08	NaN	NaN	0	NaN	NaN	0	NaN	NaN	0	0.73313	NaN	1
AANSFNPNWSLK	0	1347.66	E9Q555	E9Q555	Rnf213	E3 ubiquitin-protein ligase RNF213	2	4.2347e-11	159.83	NaN	NaN	0	NaN	NaN	0	NaN	NaN	0	NaN	NaN	0
AANSLEAFIFETQDK	0	1682.82	Q9JKR6	Q9JKR6	Hyou1	Hypoxia up-regulated protein 1	2;3	7.1072e-66	328.43	0.67392	15.791	4	2.4739	3.0975	2	4.9198	239.87	3	12.532	145.55	4
AANSLEAFIFETQDKLYQPEYQEVSTEEQR	1	3562.67	Q9JKR6	Q9JKR6	Hyou1	Hypoxia up-regulated protein 1	3	4.1712e-11	103.42	NaN	NaN	0	NaN	NaN	0	NaN	NaN	0	NaN	NaN	0
AANSLEAFIFETQDKLYQPEYQEVSTEEQREEISGK	2	4205.99	Q9JKR6	Q9JKR6	Hyou1	Hypoxia up-regulated protein 1	4	9.1724e-10	94.188	NaN	NaN	0	NaN	NaN	0	NaN	NaN	0	NaN	NaN	0
AANVLITR	0	856.513	Q99J95	Q99J95	Cdk9	Cyclin-dependent kinase 9	2	0.0026529	107.9	NaN	NaN	0	NaN	NaN	0	6.2004	NaN	1	4.1724	NaN	1
AANVLLSEHGEVK	0	1365.73	Q99KH8	Q99KH8	Stk24	Serine/threonine-protein kinase 24;Serine/threonine-protein kinase 24 35 kDa subunit;Serine/threonine-protein kinase 24 12 kDa subunit	2	7.0375e-05	132.32	0.72128	NaN	1	NaN	NaN	0	6.239	NaN	1	NaN	NaN	0
AANVVASTK	0	859.476	Q9JKY5	Q9JKY5	Hip1r	Huntingtin-interacting protein 1-related protein	2	0.020187	69.812	NaN	NaN	0	NaN	NaN	0	NaN	NaN	0	13.968	NaN	1
AANYDFYQLLEEK	0	1602.76	Q8VE18	Q8VE18	Smg8	Protein SMG8	2	5.1931e-09	174.4	1.0886	NaN	1	1.4361	NaN	1	7.6634	NaN	1	NaN	NaN	0
AAPAAAAAMAPPGPR	0	1318.68	Q8BMF4	Q8BMF4	Dlat	Dihydrolipoyllysine-residue acetyltransferase component of pyruvate dehydrogenase complex, mitochondrial	2;3	1.0687e-09	154.56	0.50468	18.906	2	1.7849	8.2208	2	7.6215	90.447	3	19.331	NaN	1
AAPAAGPVFWR	0	1141.6	Q8BHF7	Q8BHF7	Pgs1	CDP-diacylglycerol--glycerol-3-phosphate 3-phosphatidyltransferase, mitochondrial	2	0.023698	60.436	NaN	NaN	0	0.96391	NaN	1	NaN	NaN	0	NaN	NaN	0
AAPAAVLGPSALGQSGPGSMAPWCSVSSGPSR	0	3009.44	Q8VE80	Q8VE80	Thoc3	THO complex subunit 3	3	1.6431e-23	134.67	NaN	NaN	0	1.3948	NaN	1	NaN	NaN	0	NaN	NaN	0
AAPAAYDASDTHLQILGKPVMER	0	2453.24	O35969	O35969	Gamt	Guanidinoacetate N-methyltransferase	3;4	7.9568e-19	162.85	NaN	NaN	0	NaN	NaN	0	NaN	NaN	0	NaN	NaN	0
AAPAEAEVAAAPGLTEAAEAAELTR	0	2379.19	B9EJR8	B9EJR8	Dnaaf5	Dynein assembly factor 5, axonemal	2;3	6.3953e-13	121.19	1.98	11.668	2	1.1243	NaN	1	NaN	NaN	0	NaN	NaN	0
AAPAPSLISVFSSPQELGASLAQLVAQR	0	2807.52	Q9CQ60	Q9CQ60	Pgls	6-phosphogluconolactonase	3	2.3368e-20	142.22	NaN	NaN	0	1.203	NaN	1	NaN	NaN	0	NaN	NaN	0
AAPAPTHVR	0	918.504	Q0VGU4	Q0VGU4	Vgf		2	0.00034613	119.29	2.4157	47.836	2	3.8601	161.25	2	NaN	NaN	0	34.594	NaN	1
AAPASIPPFPVLEPVTSCK	0	1980.04	CON__Q3SZ57	CON__Q3SZ57			2	0.0037844	68.168	0.38603	NaN	1	NaN	NaN	0	NaN	NaN	0	0.66814	NaN	1
AAPCIYWLPLTESQIVQK	0	2116.1	Q9JIX8	Q9JIX8	Acin1	Apoptotic chromatin condensation inducer in the nucleus	2;3	1.0978e-08	174.05	2.1692	50.089	2	1.6186	6.734	4	7.2599	NaN	1	8.909	2.7132	2
AAPCPDPSLSVWRPDIYFASVSETFEK	0	3068.46	O35134	O35134	Polr1a	DNA-directed RNA polymerase I subunit RPA1	3	2.6604e-09	98	7.2773	NaN	1	1.9836	NaN	1	NaN	NaN	0	3.4004	NaN	1
AAPDILIATPGR	0	1193.68	Q921N6	Q921N6	Ddx27	Probable ATP-dependent RNA helicase DDX27	2	0.003722	80.916	NaN	NaN	0	4.9193	NaN	1	2.9132	NaN	1	4.0468	NaN	1
AAPDITGHK	0	908.472	P97300	P97300	Nptn	Neuroplastin	2	0.0056918	84.498	NaN	NaN	0	4.3584	NaN	1	14.202	NaN	1	9.7053	NaN	1
AAPEATLCLR	0	1100.56	Q32NY4	Q32NY4	Cnnm3	Metal transporter CNNM3	2	0.0030247	91.318	NaN	NaN	0	5.2104	NaN	1	NaN	NaN	0	NaN	NaN	0
AAPEDFLGK	0	946.476	Q8R3N6	Q8R3N6	Thoc1	THO complex subunit 1	2	0.049343	58.815	NaN	NaN	0	NaN	NaN	0	2.2587	NaN	1	NaN	NaN	0
AAPEDVAALQAEITR	0	1553.8	A2BDX3	A2BDX3	Mocs3	Adenylyltransferase and sulfurtransferase MOCS3;Molybdopterin-synthase adenylyltransferase;Molybdopterin-synthase sulfurtransferase	2	2.4286e-06	142.91	1.5334	NaN	1	0.54395	NaN	1	10.287	NaN	1	8.2819	NaN	1
AAPEESEAQAEGCSEER	0	1848.74	Q9CRB2	Q9CRB2	Nhp2	H/ACA ribonucleoprotein complex subunit 2	2	1.9589e-20	219.95	NaN	NaN	0	NaN	NaN	0	NaN	NaN	0	NaN	NaN	0
AAPEPAAGGGGAAAQAPSAR	0	1676.82	Q80ZM8	Q80ZM8	Crls1	Cardiolipin synthase (CMP-forming)	2	6.6494e-11	145.69	NaN	NaN	0	NaN	NaN	0	NaN	NaN	0	NaN	NaN	0
AAPEPQQPMELYQPSAESLR	0	2241.07	Q9QZR0	Q9QZR0	Rnf25	E3 ubiquitin-protein ligase RNF25	2	5.6323e-06	149.22	NaN	NaN	0	NaN	NaN	0	NaN	NaN	0	NaN	NaN	0
AAPEVLESDVSSSITLLK	0	1857.99	Q9DB96	Q9DB96	Ngdn	Neuroguidin	2	0.00013496	85.837	NaN	NaN	0	NaN	NaN	0	NaN	NaN	0	NaN	NaN	0
AAPEVSSIIK	0	1013.58	Q9D8S3	Q9D8S3	Arfgap3	ADP-ribosylation factor GTPase-activating protein 3	2	0.16422	43.442	NaN	NaN	0	NaN	NaN	0	NaN	NaN	0	NaN	NaN	0
AAPFNNWMEGAMEDLQDTFIVHTIEEIQGLTTAHEQFK	0	4361.04	Q7TPR4	Q7TPR4	Actn1	Alpha-actinin-1	4	0.24513	4.9948	NaN	NaN	0	NaN	NaN	0	NaN	NaN	0	NaN	NaN	0
AAPFTLEYR	0	1066.54	Q9D819	Q9D819	Ppa1	Inorganic pyrophosphatase	2	0.00056601	113.5	1.0492	13.888	2	3.3353	NaN	1	6.2256	96.088	2	12.577	NaN	1
AAPGAGDPLNAK	0	1080.56	Q9D2R6	Q9D2R6	Coa3	Cytochrome c oxidase assembly factor 3 homolog, mitochondrial	2	0.026474	59.645	NaN	NaN	0	NaN	NaN	0	NaN	NaN	0	NaN	NaN	0
AAPGGASPTIFSR	0	1230.64	Q9D0S9	Q9D0S9	Hint2	Histidine triad nucleotide-binding protein 2, mitochondrial	2	0.011587	66.267	NaN	NaN	0	NaN	NaN	0	NaN	NaN	0	NaN	NaN	0
AAPGGGFQNIACLR	0	1430.71	Q9Z120	Q9Z120	Mettl1	tRNA (guanine-N(7)-)-methyltransferase	2	4.7971e-08	166.09	1.5445	4.8087	2	4.0917	NaN	1	6.0606	NaN	1	NaN	NaN	0
AAPGSGTSTFSFAPPSK	0	1608.78	Q80U93	Q80U93	Nup214	Nuclear pore complex protein Nup214	2	3.8764e-05	128.46	NaN	NaN	0	3.73	NaN	1	17.79	NaN	1	8.8875	NaN	1
AAPGTAGSSVSSICGVCGK	0	1764.81	Q3TN34	Q3TN34	Micall2	MICAL-like protein 2	2	5.7673e-10	141.85	1.8425	NaN	1	NaN	NaN	0	NaN	NaN	0	16.809	NaN	1
AAPGYHMAK	0	944.454	Q9ET01;Q8CI94;Q9WUB3	Q8CI94	Pygl;Pygb;Pygm	Glycogen phosphorylase, liver form;Glycogen phosphorylase, brain form;Glycogen phosphorylase, muscle form	2	0.053282	58.194	NaN	NaN	0	NaN	NaN	0	NaN	NaN	0	NaN	NaN	0
AAPIHEQTLYK	0	1269.67	Q921S7	Q921S7	Mrpl37	39S ribosomal protein L37, mitochondrial	2;3	5.8485e-05	130.98	0.9362	NaN	1	3.788	21.253	2	5.082	NaN	1	NaN	NaN	0
AAPLGPVK	0	751.459	A2ACQ1	A2ACQ1	Dhx35		1	0.08624	46.663	NaN	NaN	0	3.6572	NaN	1	NaN	NaN	0	NaN	NaN	0
AAPLWDSK	0	886.455	O54950;Q8BGM7	O54950	Prkag1;Prkag3	5-AMP-activated protein kinase subunit gamma-1;5-AMP-activated protein kinase subunit gamma-3	2	0.016477	75.189	NaN	NaN	0	NaN	NaN	0	2.0369	NaN	1	0.97237	NaN	1
AAPMLVAR	0	827.469	O35709	O35709	Enc1	Ectoderm-neural cortex protein 1	2	0.10551	49.59	NaN	NaN	0	NaN	NaN	0	NaN	NaN	0	NaN	NaN	0
AAPPGEYFSVGSQVSCR	0	1810.83	Q9D0R8	Q9D0R8	Lsm12	Protein LSM12 homolog	2	1.6058e-13	170.95	1.0029	NaN	1	2.4195	NaN	1	1.3674	89.166	2	0.66278	NaN	1
AAPPPPPPPPPLESSPR	0	1702.9	A2AN08	A2AN08	Ubr4	E3 ubiquitin-protein ligase UBR4	2	0.0011101	71.241	NaN	NaN	0	NaN	NaN	0	NaN	NaN	0	NaN	NaN	0
AAPPQESGCPAQLEEQVK	0	1937.92	Q9JJY4	Q9JJY4	Ddx20	Probable ATP-dependent RNA helicase DDX20	2;3	5.9459e-15	177.88	1.1678	3.4868	2	2.2577	NaN	1	NaN	NaN	0	NaN	NaN	0
AAPQAGSGSVCGETASVPGLPTEGSVPLPADFFSK	0	3387.63	P10637	P10637	Mapt	Microtubule-associated protein tau	3	8.6915e-16	115.37	NaN	NaN	0	NaN	NaN	0	NaN	NaN	0	NaN	NaN	0
AAPQLFR	0	801.45	Q99J99	Q99J99	Mpst	3-mercaptopyruvate sulfurtransferase	2	0.0041353	109.88	0.97008	NaN	1	NaN	NaN	0	5.2278	NaN	1	NaN	NaN	0
AAPQPLNLVSSVTLSK	0	1623.92	P58462	P58462	Foxp1	Forkhead box protein P1	2	5.3405e-07	147.18	1.4494	NaN	1	NaN	NaN	0	NaN	NaN	0	NaN	NaN	0
AAPRPPPAISVSVSAPAFYAPQK	0	2321.25	Q62523	Q62523	Zyx	Zyxin	2;3	1.2554e-38	215.23	NaN	NaN	0	NaN	NaN	0	NaN	NaN	0	NaN	NaN	0
AAPSAGSAAAAAEEEESR	0	1673.75	Q5SSI6	Q5SSI6	Utp18	U3 small nucleolar RNA-associated protein 18 homolog	2;3	6.0017e-47	262.37	NaN	NaN	0	NaN	NaN	0	NaN	NaN	0	NaN	NaN	0
AAPSAGSAAAAAEEEESRLR	1	1942.93	Q5SSI6	Q5SSI6	Utp18	U3 small nucleolar RNA-associated protein 18 homolog	3	2.8461e-06	109.5	1.8697	NaN	1	NaN	NaN	0	NaN	NaN	0	NaN	NaN	0
AAPSCAIMISTYEFGK	0	1744.82	Q9D8K8	Q9D8K8	Slc25a39	Solute carrier family 25 member 39	2	0.00023162	96.734	NaN	NaN	0	NaN	NaN	0	NaN	NaN	0	NaN	NaN	0
AAPSEPAGFPR	0	1098.55	P56213	P56213	Gfer	FAD-linked sulfhydryl oxidase ALR	2	0.037024	70.908	NaN	NaN	0	NaN	NaN	0	NaN	NaN	0	NaN	NaN	0
AAPSEVAAAVLGEGDGGAFGSWLDGR	0	2459.17	Q9CR29	Q9CR29	Ccdc43	Coiled-coil domain-containing protein 43	2;3	2.4716e-29	175.51	NaN	NaN	0	0.99543	0.82812	2	2.9287	108.67	2	6.491	51.367	2
AAPSGSVNCEEFAEFQELLK	0	2225.03	Q8R3Q6	Q8R3Q6	Ccdc58	Coiled-coil domain-containing protein 58	2	0.0001607	82.102	NaN	NaN	0	NaN	NaN	0	NaN	NaN	0	NaN	NaN	0
AAPSKPGLGLLPDYDDEEEEEEEGGGEER	0	3116.36	Q8R1N0	Q8R1N0	Znf830	Zinc finger protein 830	3	0.0017403	77.802	NaN	NaN	0	NaN	NaN	0	NaN	NaN	0	NaN	NaN	0
AAPSPAPAEPAAPK	0	1273.67	Q9JLV1	Q9JLV1	Bag3	BAG family molecular chaperone regulator 3	2	3.7833e-09	174.57	1.1885	NaN	1	4.0042	NaN	1	10.514	NaN	1	NaN	NaN	0
AAPSPSGGGGSGGGGGTPGPIGPPASGHPAVSSMQGK	0	3082.45	P47809	P47809	Map2k4	Dual specificity mitogen-activated protein kinase kinase 4	3	3.002e-06	67.487	NaN	NaN	0	NaN	NaN	0	NaN	NaN	0	NaN	NaN	0
AAPSSEGDSCDGVEATDAEEPGGNIVATK	0	2833.22	P53564	P53564	Cux1	Homeobox protein cut-like 1	3	1.7128e-20	153.57	NaN	NaN	0	NaN	NaN	0	NaN	NaN	0	NaN	NaN	0
AAPSTADEGWDNQNW	0	1660.68	Q9EPJ9	Q9EPJ9	Arfgap1	ADP-ribosylation factor GTPase-activating protein 1	2	2.6701e-14	248.21	NaN	NaN	0	NaN	NaN	0	NaN	NaN	0	NaN	NaN	0
AAPSVPTPLYGHVGR	0	1520.81	Q6SKR2	Q6SKR2	N6amt1		2	0.00018643	99.283	NaN	NaN	0	NaN	NaN	0	NaN	NaN	0	NaN	NaN	0
AAPTEPPEAPEATAAGGVTSK	0	1950.95	Q8VC30	Q8VC30	Dak	Bifunctional ATP-dependent dihydroxyacetone kinase/FAD-AMP lyase (cyclizing);ATP-dependent dihydroxyacetone kinase;FAD-AMP lyase (cyclizing)	2	3.9011e-05	92.773	NaN	NaN	0	1.8036	NaN	1	NaN	NaN	0	1.2801	NaN	1
AAPVHTGEEDAEETPHHWWTDTCR	0	2831.2	Q8K205	Q8K205	Pop1		3;4	2.1431e-45	207.89	NaN	NaN	0	3.612	NaN	1	NaN	NaN	0	NaN	NaN	0
AAPVPCPER	0	995.486	Q8K327	Q8K327	Champ1	Chromosome alignment-maintaining phosphoprotein 1	2	0.038802	60.478	NaN	NaN	0	9.0278	NaN	1	NaN	NaN	0	NaN	NaN	0
AAPVSLAGLATVR	0	1224.72	Q3UHC7	Q3UHC7	Dab2ip	Disabled homolog 2-interacting protein	2	0.0023347	85.821	NaN	NaN	0	NaN	NaN	0	NaN	NaN	0	1.6371	NaN	1
AAPVTGGMGAVLMR	0	1329.69	Q9QX47	Q9QX47	Son	Protein SON	2	5.4837e-06	147.74	NaN	NaN	0	6.3348	NaN	1	2.4122	NaN	1	NaN	NaN	0
AAPWGSNPSPSAESTQAMDR	0	2058.91	Q8R1A4	Q8R1A4	Dock7	Dedicator of cytokinesis protein 7	2	7.5689e-25	203.27	0.65802	14.62	2	NaN	NaN	0	NaN	NaN	0	3.6566	NaN	1
AAPWTSFLPPPPPMPGSGLGPGKPGLK	0	2653.41	P97801	P97801	Smn1	Survival motor neuron protein	3	2.8308e-06	92.41	0.7609	NaN	1	2.463	NaN	1	6.4764	NaN	1	6.9622	NaN	1
AAQADSKAEEKTATNVPANVSK	2	2229.12	O54916	O54916	Reps1	RalBP1-associated Eps domain-containing protein 1	3	0.028302	78.674	NaN	NaN	0	NaN	NaN	0	NaN	NaN	0	NaN	NaN	0
AAQAGVAVGDWVLNIDGENAGSLTHIEAQNK	0	3147.56	Q3TJD7	Q3TJD7	Pdlim7	PDZ and LIM domain protein 7	3	1.0383e-86	253.49	3.2676	NaN	1	8.7182	NaN	1	NaN	NaN	0	1.0401	NaN	1
AAQAHEDIIHGSGK	0	1432.71	P47199	P47199	Cryz	Quinone oxidoreductase	2;3	9.4077e-15	194.7	0.79109	NaN	1	NaN	NaN	0	3.3371	NaN	1	2.6972	NaN	1
AAQALAAQAVASR	0	1226.67	Q8BLY2	Q8BLY2	Tarsl2	Probable threonine--tRNA ligase 2, cytoplasmic	2	5.1962e-21	238.01	1.1509	NaN	1	NaN	NaN	0	6.9215	NaN	1	67.909	NaN	1
AAQAPPLPAAPPNTDAVASTQTALLQK	0	2641.41	P56873	P56873	Sssca1	Sjoegren syndrome/scleroderma autoantigen 1 homolog	3	5.7633e-07	96.181	NaN	NaN	0	NaN	NaN	0	NaN	NaN	0	NaN	NaN	0
AAQASLNALNDPIAVEQALQEK	0	2293.19	E9Q6R7	E9Q6R7	Utrn		2;3	3.1844e-107	351.42	2.5245	NaN	1	5.5142	188.78	2	2.4025	NaN	1	10.684	8.1935	2
AAQAVSLLR	0	927.55	Q8BJY1	Q8BJY1	Psmd5	26S proteasome non-ATPase regulatory subunit 5	2	2.2396e-05	195.81	0.72804	18.489	2	3.4134	9.5591	2	7.3393	NaN	1	34.982	NaN	1
AAQDFFSTCR	0	1201.52	P70697	P70697	Urod	Uroporphyrinogen decarboxylase	2	0.00016199	121.35	NaN	NaN	0	NaN	NaN	0	NaN	NaN	0	NaN	NaN	0
AAQDRVLSLETSVSELSSQLNESKEK	2	2847.45	Q8BL66	Q8BL66	Eea1	Early endosome antigen 1	4	0.038622	43.233	NaN	NaN	0	NaN	NaN	0	NaN	NaN	0	NaN	NaN	0
AAQDSDLVK	0	945.477	Q921T2	Q921T2	Tor1aip1	Torsin-1A-interacting protein 1	2	0.014145	86.67	NaN	NaN	0	NaN	NaN	0	NaN	NaN	0	NaN	NaN	0
AAQDSDLVKHEVDQELTDGFK	1	2344.12	Q921T2	Q921T2	Tor1aip1	Torsin-1A-interacting protein 1	3;4	1.4079e-05	117.84	NaN	NaN	0	NaN	NaN	0	NaN	NaN	0	NaN	NaN	0
AAQEEYIK	0	950.471	P05064;A6ZI46	P05064	Aldoa;Aldoart1	Fructose-bisphosphate aldolase A;Fructose-bisphosphate aldolase	2	0.0036843	100.19	NaN	NaN	0	3.3778	13.384	3	21.873	61.506	2	NaN	NaN	0
AAQEEYIKR	1	1106.57	P05064;A6ZI46	P05064	Aldoa;Aldoart1	Fructose-bisphosphate aldolase A;Fructose-bisphosphate aldolase	2	0.00070779	141.39	1.2977	NaN	1	NaN	NaN	0	NaN	NaN	0	NaN	NaN	0
AAQEFKHDSFVPCSEK	1	1878.86	Q68FF6	Q68FF6	Git1	ARF GTPase-activating protein GIT1	3	0.006448	86.214	NaN	NaN	0	NaN	NaN	0	NaN	NaN	0	NaN	NaN	0
AAQEQELESLR	0	1272.63	Q9JIG7	Q9JIG7	Ccdc22	Coiled-coil domain-containing protein 22	2	7.089e-07	157.66	NaN	NaN	0	NaN	NaN	0	0.34782	NaN	1	NaN	NaN	0
AAQEQVLNASR	0	1185.61	P54103	P54103	Dnajc2	DnaJ homolog subfamily C member 2;DnaJ homolog subfamily C member 2, N-terminally processed	2	1.3395e-09	207.83	1.1707	NaN	1	4.3644	NaN	1	10.079	NaN	1	29.518	NaN	1
AAQFDVVK	0	876.471	P59470	P59470	Polr3b	DNA-directed RNA polymerase III subunit RPC2	2	0.01659	75.109	NaN	NaN	0	NaN	NaN	0	NaN	NaN	0	NaN	NaN	0
AAQFVDLLGYFSLK	0	1570.84	A2AN08	A2AN08	Ubr4	E3 ubiquitin-protein ligase UBR4	2	5.5147e-05	130.1	1.3832	NaN	1	4.4391	NaN	1	NaN	NaN	0	NaN	NaN	0
AAQGEPQVQFK	0	1201.61	P62827;Q61820	P62827	Ran;Rasl2-9	GTP-binding nuclear protein Ran;GTP-binding nuclear protein Ran, testis-specific isoform	1;2	1.0989e-07	183.65	0.88522	9.4261	2	3.2159	39.662	3	8.7502	2.7185	2	10.215	165.91	3
AAQHDVAETILLK	0	1407.77	Q571H0	Q571H0	Urb1	Nucleolar pre-ribosomal-associated protein 1	2;3	7.6788e-09	169.23	NaN	NaN	0	2.0272	41.431	2	NaN	NaN	0	21.545	NaN	1
AAQHPGQHLIGLR	0	1396.77	Q3ZK22	Q3ZK22	Vezt	Vezatin	2;3	9.1712e-05	103.43	0.72814	NaN	1	3.2093	NaN	1	NaN	NaN	0	NaN	NaN	0
AAQHQANQAAVAAQAAAAAATVMTQSTAK	0	2751.37	Q8C181	Q8C181	Mbnl2	Muscleblind-like protein 2	3	4.6169e-16	131.79	NaN	NaN	0	NaN	NaN	0	NaN	NaN	0	5.1008	NaN	1
AAQIFITELTLR	0	1374.79	P70353	P70353	Nfyc	Nuclear transcription factor Y subunit gamma	2	0.090063	90.827	0.89273	NaN	1	NaN	NaN	0	NaN	NaN	0	NaN	NaN	0
AAQIGAHTLSGACLDPAAFK	0	1998	Q921G7	Q921G7	Etfdh	Electron transfer flavoprotein-ubiquinone oxidoreductase, mitochondrial	2;3	9.6154e-20	183.7	2.3524	NaN	1	1.9244	NaN	1	NaN	NaN	0	3.5913	NaN	1
AAQKINEGLEHLAK	1	1520.83	Q9CWZ7	Q9CWZ7	Napg	Gamma-soluble NSF attachment protein	2;3	4.561e-37	281.32	NaN	NaN	0	NaN	NaN	0	NaN	NaN	0	NaN	NaN	0
AAQLATEIADIK	0	1242.68	Q8BL66	Q8BL66	Eea1	Early endosome antigen 1	2	8.3365e-09	227.36	1.0599	23.989	2	3.7337	NaN	1	9.3136	14.186	2	42.207	343.86	2
AAQLATEIADIKSKYDEEK	2	2122.08	Q8BL66	Q8BL66	Eea1	Early endosome antigen 1	3;4	0.00027945	111.7	NaN	NaN	0	NaN	NaN	0	NaN	NaN	0	NaN	NaN	0
AAQLCGAGMAAVVDK	0	1460.71	O08528	O08528	Hk2	Hexokinase-2	2	5.3458e-05	116.01	1.15	NaN	1	0.33856	NaN	1	2.5072	NaN	1	6.9781	331.95	3
AAQLCGAGMAAVVEK	0	1474.73	P17710	P17710	Hk1	Hexokinase-1	2	4.1741e-06	144.57	1.5659	155.67	3	1.2815	22.857	2	8.8738	203.36	3	3.9489	305.27	3
AAQLFLCSLGLK	0	1319.73	Q8R418	Q8R418	Dicer1	Endoribonuclease Dicer	2	8.7067e-05	120.68	NaN	NaN	0	4.5749	NaN	1	NaN	NaN	0	NaN	NaN	0
AAQLIGTCSQNVAAIQEQVLGLGALR	0	2680.43	Q99P31	Q99P31	Hspbp1	Hsp70-binding protein 1	2;3	7.1679e-166	404.11	1.584	9.7429	2	7.7928	NaN	1	NaN	NaN	0	19.319	NaN	1
AAQLLDKDGTFLSTLEHFLSR	1	2361.23	Q8VCM8	Q8VCM8	Ncln	Nicalin	3;4	6.8847e-33	212.39	0.58902	NaN	1	NaN	NaN	0	4.475	92.795	2	NaN	NaN	0
AAQLPNDVVLQIMELCGATR	0	2198.12	O54916	O54916	Reps1	RalBP1-associated Eps domain-containing protein 1	2;3	4.9227e-11	146.78	NaN	NaN	0	0.82029	NaN	1	2.1863	36.078	2	2.1584	NaN	1
AAQLQGDEEPSGPPLSAQAQQK	0	2249.09	G3X8X0	G3X8X0	Dhx16		2	3.8863e-07	98.58	NaN	NaN	0	0.48315	NaN	1	NaN	NaN	0	NaN	NaN	0
AAQLQGLSHFLR	0	1339.74	Q80VQ0	Q80VQ0	Aldh3b1	Aldehyde dehydrogenase family 3 member B1	2;3	7.2998e-05	127.83	1.1396	14.228	2	4.6634	7.5049	2	NaN	NaN	0	NaN	NaN	0
AAQLQHSEK	0	1010.51	D3YZP9	D3YZP9	Ccdc6	Coiled-coil domain-containing protein 6	2	0.0029995	120.99	NaN	NaN	0	NaN	NaN	0	NaN	NaN	0	NaN	NaN	0
AAQLTSFPK	0	961.523	Q8BZH4	Q8BZH4	Pogz	Pogo transposable element with ZNF domain	2	0.0031012	83.265	1.353	NaN	1	NaN	NaN	0	0.17058	NaN	1	NaN	NaN	0
AAQLTYNYGR	0	1155.57	B1AY10	B1AY10	Nfx1	Transcriptional repressor NF-X1	2	0.051862	51.749	NaN	NaN	0	NaN	NaN	0	NaN	NaN	0	NaN	NaN	0
AAQLVQLQGPDAHGVFLVR	0	2018.11	O09039	O09039	Sh2b3	SH2B adapter protein 3	3	0.0036041	61.477	NaN	NaN	0	NaN	NaN	0	NaN	NaN	0	NaN	NaN	0
AAQLYVSSNSTLSSR	0	1582.8	Q9DBM1	Q9DBM1	Gpatch1	G patch domain-containing protein 1	2	0.00014528	153.75	NaN	NaN	0	2.4625	NaN	1	NaN	NaN	0	NaN	NaN	0
AAQMHSGYQR	0	1147.52	Q8C2Q3	Q8C2Q3	Rbm14	RNA-binding protein 14	2	2.4782e-06	177.06	0.83345	NaN	1	3.3003	NaN	1	7.8341	NaN	1	44.41	NaN	1
AAQMLQSPK	0	972.506	Q8BTT6	Q8BTT6	Diexf	Digestive organ expansion factor homolog	2	0.00042019	117.39	1.2995	NaN	1	1.7436	NaN	1	13.174	NaN	1	NaN	NaN	0
AAQNEIWQTFFGGR	0	1623.78	Q9JHF5	Q9JHF5	Tcirg1	V-type proton ATPase subunit a	2	9.8566e-05	124.1	NaN	NaN	0	NaN	NaN	0	NaN	NaN	0	NaN	NaN	0
AAQPGALCDVSEELSR	0	1701.8	Q6PAM1	Q6PAM1	Txlna	Alpha-taxilin	2	6.2204e-13	173.44	2.6085	NaN	1	3.0287	159.73	2	22.149	NaN	1	NaN	NaN	0
AAQPPTETAESSQAEEEK	0	1901.85	P06837	P06837	Gap43	Neuromodulin	2;3	1.2632e-12	213.69	NaN	NaN	0	NaN	NaN	0	NaN	NaN	0	NaN	NaN	0
AAQPPTETAESSQAEEEKDAVDEAKPK	1	2855.33	P06837	P06837	Gap43	Neuromodulin	3;4	0.0012011	63.272	NaN	NaN	0	NaN	NaN	0	NaN	NaN	0	NaN	NaN	0
AAQPTDDPLSLLDPLWTLNKT	1	2308.2	Q6PB44	Q6PB44	Ptpn23	Tyrosine-protein phosphatase non-receptor type 23	2	1.3425e-07	131.61	2.6021	NaN	1	0.95418	NaN	1	2.2523	NaN	1	4.6637	NaN	1
AAQQAASSSGQGQQAQTPTGK	0	2000.95	Q8BK63	Q8BK63	Csnk1a1	Casein kinase I isoform alpha	2;3	2.6757e-122	383.07	4.9087	17.517	2	NaN	NaN	0	NaN	NaN	0	NaN	NaN	0
AAQSAFSIPSAGGGGGPYGSQDSVHSSPEDSVGAR	0	3289.49	Q71FD5	Q71FD5	Znrf2	E3 ubiquitin-protein ligase ZNRF2	3	0.00053283	66.014	NaN	NaN	0	NaN	NaN	0	NaN	NaN	0	NaN	NaN	0
AAQSALATVFNLHLDQTPSR	0	2139.11	Q91ZS8	Q91ZS8	Adarb1	Double-stranded RNA-specific editase 1	3	1.0931e-32	216.3	3.9427	NaN	1	1.1536	NaN	1	NaN	NaN	0	4.8818	36.916	2
AAQSGEGDEALAPTQTLAEKPTEGPEAGGAEEEPPGGER	0	3832.75	O54988	O54988	Slk	STE20-like serine/threonine-protein kinase	3	1.2609e-75	205.11	NaN	NaN	0	NaN	NaN	0	NaN	NaN	0	NaN	NaN	0
AAQSLDEMSQTITDLLNEQK	0	2234.07	Q9ESK9	Q9ESK9	Rb1cc1	RB1-inducible coiled-coil protein 1	2	1.7307e-107	363.68	1.3847	NaN	1	NaN	NaN	0	NaN	NaN	0	1.4411	NaN	1
AAQSLLNK	0	843.481	Q61655;Q8BZY3	Q61655	Ddx19a;Ddx19b	ATP-dependent RNA helicase DDX19A	2	0.0057705	94.407	0.82031	43.162	2	3.2458	NaN	1	11.638	NaN	1	NaN	NaN	0
AAQSSVTASPQTEEFFDLIASSQSR	0	2656.26	Q6IR34	Q6IR34	Gpsm1	G-protein-signaling modulator 1	2;3	1.6479e-45	210.98	1.5292	NaN	1	5.9003	NaN	1	NaN	NaN	0	6.0042	NaN	1
AAQTAEDAMQIMEQMTK	0	1895.84	Q922J3	Q922J3	Clip1	CAP-Gly domain-containing linker protein 1	2;3	7.438e-119	454.13	1.7467	NaN	1	4.9888	NaN	1	NaN	NaN	0	NaN	NaN	0
AAQTCGGTDTTEGLFNMDEDEDTDPEKK	1	3074.26	B2RS91	B2RS91	Rrn3	RNA polymerase I-specific transcription initiation factor RRN3	3	4.4036e-20	133.95	NaN	NaN	0	NaN	NaN	0	NaN	NaN	0	NaN	NaN	0
AAQTGQVDGELIR	0	1356.7	E1U8D0	E1U8D0	Soga1	Protein SOGA1;N-terminal form;C-terminal 80 kDa form	2	0.00044011	105.25	3.1657	NaN	1	NaN	NaN	0	NaN	NaN	0	NaN	NaN	0
AAQTSVAYGCIK	0	1267.62	Q9D0I9	Q9D0I9	Rars	Arginine--tRNA ligase, cytoplasmic	2	1.0692e-08	156.83	0.81363	9.5948	6	2.6729	8.3665	5	7.0016	168.37	4	22.429	202.69	3
AAQTTIETAIHSLIETLK	0	1939.06	F8VQ05	F8VQ05	Fryl		2;3	1.592e-28	180.92	NaN	NaN	0	4.1636	9.888	2	17.771	132.92	2	6.3965	NaN	1
AAQVAQDEEIAR	0	1299.64	Q810U5	Q810U5	Ccdc50	Coiled-coil domain-containing protein 50	2	3.8064e-08	221.59	NaN	NaN	0	NaN	NaN	0	NaN	NaN	0	NaN	NaN	0
AAQVMGPPDR	0	1040.51	Q3TIX6	Q3TIX6	Fubp3		2	0.00011367	128.36	NaN	NaN	0	2.8962	NaN	1	10.99	NaN	1	8.1994	NaN	1
AAQVTIQSSGTFSTK	0	1524.78	CON__ENSEMBL:ENSBTAP00000024146	CON__ENSEMBL:ENSBTAP00000024146			2	0.099599	44.765	NaN	NaN	0	NaN	NaN	0	NaN	NaN	0	NaN	NaN	0
AAQYACSLLGHALQR	0	1657.84	Q9Z210;D6RFQ2	Q9Z210	Pex11b	Peroxisomal membrane protein 11B	2;3	8.7772e-11	173.72	NaN	NaN	0	2.543	NaN	1	3.6443	NaN	1	3.9926	NaN	1
AAQYFYQNR	0	1159.54	Q8R2U7	Q8R2U7	Lrrc42	Leucine-rich repeat-containing protein 42	2	6.1424e-05	117.93	NaN	NaN	0	NaN	NaN	0	NaN	NaN	0	NaN	NaN	0
AAQYQVNQAAAAQAAATAAAMGIPQAVLPPLPK	0	3201.7	Q9JKP5	Q9JKP5	Mbnl1	Muscleblind-like protein 1	3;4	2.1846e-09	95.212	NaN	NaN	0	NaN	NaN	0	NaN	NaN	0	NaN	NaN	0
AARNPEPQDQGELFQGVDPR	1	2223.07	Q0VGU4	Q0VGU4	Vgf		3	1.6593e-13	181.64	NaN	NaN	0	NaN	NaN	0	NaN	NaN	0	NaN	NaN	0
AASAAAATTSPAPR	0	1241.64	Q5DU09	Q5DU09	Znf652	Zinc finger protein 652	2	0.00043222	98.737	NaN	NaN	0	2.3388	NaN	1	NaN	NaN	0	NaN	NaN	0
AASAAATAAASAATAASAASGSPGSGEGSAGGEK	0	2720.25	Q62318	Q62318	Trim28	Transcription intermediary factor 1-beta	3	5.8498e-53	200.4	1.1675	20.878	4	3.6236	2.1908	2	2.8803	NaN	1	10.553	137.38	3
AASAAFQENVGR	0	1219.59	Q8BYA0	Q8BYA0	Tbcd	Tubulin-specific chaperone D	2	2.327e-16	236.16	0.89227	NaN	1	4.3112	NaN	1	11.941	NaN	1	5.3166	NaN	1
AASAAGASPAATPAAPESGTIPK	0	1993.01	Q8C0I1	Q8C0I1	Agps	Alkyldihydroxyacetonephosphate synthase, peroxisomal	2;3	3.0914e-58	255.39	0.69717	NaN	1	0.97267	137.29	2	NaN	NaN	0	NaN	NaN	0
AASAALILPESPSMK	0	1484.79	Q8JZY2	Q8JZY2	Commd10	COMM domain-containing protein 10	2	1.6438e-14	174.84	NaN	NaN	0	2.6017	NaN	1	NaN	NaN	0	NaN	NaN	0
AASAASSEHFEK	0	1233.56	O88384	O88384	Vti1b	Vesicle transport through interaction with t-SNAREs homolog 1B	2	1.4545e-41	238.01	1.3928	NaN	1	NaN	NaN	0	NaN	NaN	0	NaN	NaN	0
AASADSTTEGTPTDGFTVLSTK	0	2156.01	Q9QZQ8	Q9QZQ8	H2afy	Core histone macro-H2A.1	2	2.3585e-130	330.52	0.74359	40.611	5	2.9538	46.218	3	4.3524	33.536	2	25.517	NaN	1
AASAFFTYVSLNQEGKPMPVPQLVPETEDEK	0	3421.68	Q91V12	Q91V12	Acot7	Cytosolic acyl coenzyme A thioester hydrolase	3;4	2.6096e-36	171.31	0.81319	38.672	3	4.3148	NaN	1	NaN	NaN	0	5.2739	NaN	1
AASAFFTYVSLNQEGKPMPVPQLVPETEDEKK	1	3549.77	Q91V12	Q91V12	Acot7	Cytosolic acyl coenzyme A thioester hydrolase	4	2.0111e-08	88.842	0.59655	NaN	1	NaN	NaN	0	NaN	NaN	0	NaN	NaN	0
AASAFFTYVSLNQEGKPMPVPQLVPETEDEKKR	2	3705.87	Q91V12	Q91V12	Acot7	Cytosolic acyl coenzyme A thioester hydrolase	4;5	0.00093626	45.527	NaN	NaN	0	1.7249	26.967	2	NaN	NaN	0	NaN	NaN	0
AASAHAIGTVK	0	1024.57	P31324	P31324	Prkar2b	cAMP-dependent protein kinase type II-beta regulatory subunit	2	2.8938e-07	190.96	0.70888	11.085	4	2.5674	15.416	3	3.254	NaN	1	33.528	152.11	2
AASALYACTK	0	1054.51	Q80XP8	Q80XP8	Fam76b	Protein FAM76B	2	0.00051545	99.815	1.0115	NaN	1	NaN	NaN	0	NaN	NaN	0	NaN	NaN	0
AASAPYFEILEK	0	1337.69	Q921G8	Q921G8	Tubgcp2	Gamma-tubulin complex component 2	2	6.2931e-06	132.78	0.91151	NaN	1	2.0664	NaN	1	7.4555	NaN	1	6.6555	NaN	1
AASASQGGR	0	803.389	Q9CYN2	Q9CYN2	Spcs2	Signal peptidase complex subunit 2	2	0.022061	63.565	0.095402	NaN	1	NaN	NaN	0	NaN	NaN	0	NaN	NaN	0
AASAWCCLR	0	1093.48	Q3TFQ1	Q3TFQ1	Spryd7	SPRY domain-containing protein 7	2	4.0357e-05	211.1	0.56533	NaN	1	3.1164	NaN	1	NaN	NaN	0	NaN	NaN	0
AASAWLEAGLAR	0	1214.64	Q66GT5	Q66GT5	Ptpmt1	Phosphatidylglycerophosphatase and protein-tyrosine phosphatase 1	2	1.6084e-11	163.94	NaN	NaN	0	NaN	NaN	0	NaN	NaN	0	NaN	NaN	0
AASCGLSAWR	0	1077.5	E9Q411	E9Q411	Nbas		2	0.0058908	80.455	NaN	NaN	0	3.5481	NaN	1	NaN	NaN	0	NaN	NaN	0
AASDIAMTELPPTHPIR	0	1818.93	P62259	P62259	Ywhae	14-3-3 protein epsilon	2;3	3.8989e-42	266.93	0.76233	7.3125	4	2.5012	65.19	7	4.3781	40.2	4	16.122	108.45	3
AASDLQIAASTFTSFGK	0	1713.86	Q9DC50	Q9DC50	Crot	Peroxisomal carnitine O-octanoyltransferase	2	1.6251e-06	128.21	NaN	NaN	0	NaN	NaN	0	NaN	NaN	0	NaN	NaN	0
AASDPLLSSVSPAVSK	0	1527.81	Q64092	Q64092	Tfe3	Transcription factor E3	2	1.1111e-05	184.98	NaN	NaN	0	NaN	NaN	0	NaN	NaN	0	NaN	NaN	0
AASEDELLLPR	0	1212.63	Q61249	Q61249	Igbp1	Immunoglobulin-binding protein 1	2	5.823e-13	166.33	NaN	NaN	0	NaN	NaN	0	NaN	NaN	0	NaN	NaN	0
AASEEMEALR	0	1105.51	E9Q9R9	E9Q9R9	Dlg5		2	0.18396	42.287	NaN	NaN	0	0.7087	NaN	1	NaN	NaN	0	NaN	NaN	0
AASEGLSLMLIGPEDVINFK	0	2103.09	Q9ESV0	Q9ESV0	Ddx24	ATP-dependent RNA helicase DDX24	2;3	2.9136e-47	240.42	NaN	NaN	0	4.0088	7.7553	2	NaN	NaN	0	8.3433	48.204	2
AASELYTK	0	881.449	Q99104	Q99104	Myo5a	Unconventional myosin-Va	1;2	0.000306	157.58	0.88228	NaN	1	3.7485	30.649	2	8.0215	NaN	1	NaN	NaN	0
AASETGASGVTAQQGDAQLGEVENLEDFAYSPAPR	0	3535.63	O88413	O88413	Tulp3	Tubby-related protein 3	3	1.0696e-45	169.94	4.3098	NaN	1	NaN	NaN	0	NaN	NaN	0	NaN	NaN	0
AASEVQGLPVDPR	0	1337.69	E9Q6D6	E9Q6D6	Zfp277		2	0.00010874	124.67	NaN	NaN	0	NaN	NaN	0	3.741	NaN	1	NaN	NaN	0
AASFLNADGPK	0	1089.55	A2AAY5	A2AAY5	Sh3pxd2b	SH3 and PX domain-containing protein 2B	2	0.0004491	109.44	NaN	NaN	0	NaN	NaN	0	NaN	NaN	0	NaN	NaN	0
AASFPEGVPETEDGK	0	1532.7	Q8BMK1	Q8BMK1	Mettl2	Methyltransferase-like protein 2	2	0.075813	42.001	NaN	NaN	0	NaN	NaN	0	NaN	NaN	0	NaN	NaN	0
AASGACMTCNR	0	1197.47	B1AR10	B1AR10	Mllt6		2	0.00086502	99.653	NaN	NaN	0	NaN	NaN	0	NaN	NaN	0	NaN	NaN	0
AASGAPLRPATVLGTMEMGR	0	1985.02	Q8CG76	Q8CG76	Akr7a2	Aflatoxin B1 aldehyde reductase member 2	2;3	1.2343e-24	186.05	0.89965	NaN	1	2.4187	NaN	1	4.7126	NaN	1	7.042	NaN	1
AASGEAKPK	0	857.461	P43276;P43274	P43276	Hist1h1b;Hist1h1e	Histone H1.5;Histone H1.4	2	0.0028312	120.87	NaN	NaN	0	NaN	NaN	0	NaN	NaN	0	NaN	NaN	0
AASGEAKPQAK	0	1056.56	P15864	P15864	Hist1h1c	Histone H1.2	2	0.0071539	84.817	NaN	NaN	0	NaN	NaN	0	NaN	NaN	0	0.95522	406.13	2
AASGESGASGGGGSTEEAFMTFYSEVK	0	2613.12	Q6NZB0	Q6NZB0	Dnajc8	DnaJ homolog subfamily C member 8	2;3	3.1964e-99	280.54	1.4876	7.9592	3	5.5446	44.052	2	13.256	38.239	2	8.6298	NaN	1
AASGESGASGGGGSTEEAFMTFYSEVKQIEKR	2	3267.5	Q6NZB0	Q6NZB0	Dnajc8	DnaJ homolog subfamily C member 8	3	7.6118e-07	97.124	NaN	NaN	0	NaN	NaN	0	NaN	NaN	0	NaN	NaN	0
AASGFNATEDAQTLR	0	1550.73	P97429	P97429	Anxa4	Annexin A4	2	3.0508e-22	216.91	0.90746	NaN	1	1.5531	NaN	1	NaN	NaN	0	5.8367	NaN	1
AASGSALLWPR	0	1127.61	Q9DB29	Q9DB29	Iah1	Isoamyl acetate-hydrolyzing esterase 1 homolog	2	4.9072e-06	155.58	NaN	NaN	0	NaN	NaN	0	NaN	NaN	0	NaN	NaN	0
AASHEQAAAALK	0	1166.6	Q811D0	Q811D0	Dlg1	Disks large homolog 1	2	2.8623e-08	169.65	1.1303	NaN	1	4.6408	NaN	1	NaN	NaN	0	NaN	NaN	0
AASHTSDFNPNAGSDQR	0	1773.77	O70305	O70305	Atxn2	Ataxin-2	2;3	1.3221e-84	327.94	1.6546	11.383	2	7.7636	15.554	2	9.68	NaN	1	NaN	NaN	0
AASHVLQTVWSYK	0	1488.77	P98203	P98203	Arvcf	Armadillo repeat protein deleted in velo-cardio-facial syndrome homolog	2;3	2.0134e-13	169.89	3.8641	NaN	1	0.86279	NaN	1	4.7605	189.79	4	6.5504	189.36	2
AASIFGGAKPVDTAAR	0	1530.82	Q8BGD9	Q8BGD9	Eif4b	Eukaryotic translation initiation factor 4B	2;3	3.8072e-34	231.74	1.1671	6.7003	5	3.6529	150.39	3	17.126	NaN	1	29.505	NaN	1
AASIFGGAKPVDTAARER	1	1815.96	Q8BGD9	Q8BGD9	Eif4b	Eukaryotic translation initiation factor 4B	3	0.0031104	77.24	NaN	NaN	0	NaN	NaN	0	NaN	NaN	0	NaN	NaN	0
AASIKQPPGTAPLQEPPDSSLQPLLK	1	2682.46	Q0VBD2	Q0VBD2	Mcm10	Protein MCM10 homolog	3	0.044986	42.454	NaN	NaN	0	NaN	NaN	0	NaN	NaN	0	NaN	NaN	0
AASIQNTVQNLR	0	1313.71	Q8BUH8	Q8BUH8	Senp7	Sentrin-specific protease 7	2	2.3711e-08	189.18	1.7803	NaN	1	NaN	NaN	0	NaN	NaN	0	83.588	NaN	1
AASITSEVFNK	0	1165.6	Q920B9	Q920B9	Supt16h	FACT complex subunit SPT16	2	2.5212e-07	186.41	1.0343	11.348	2	2.9101	NaN	1	6.9662	NaN	1	7.8226	296.39	2
AASIYSSWAEEQR	0	1496.69	Q6DFZ1	Q6DFZ1	Gbf1		2	1.1946e-05	147.74	NaN	NaN	0	NaN	NaN	0	24.991	NaN	1	NaN	NaN	0
AASKPIEAAMAAAAAPGSGNGVGGGGGTAGPGSGAGTLPR	0	3318.64	Q9CZW5	Q9CZW5	Tomm70a	Mitochondrial import receptor subunit TOM70	4	2.9314e-07	74.603	NaN	NaN	0	2.4192	NaN	1	NaN	NaN	0	NaN	NaN	0
AASLEAVSYAIDSLK	0	1536.8	Q9Z223	Q9Z223	Mocs2	Molybdopterin synthase catalytic subunit	2;3	2.2918e-19	222.49	2.3495	NaN	1	NaN	NaN	0	NaN	NaN	0	15.467	NaN	1
AASLGLLQFPILNASVDENCQNITYK	0	2878.45	P53395	P53395	Dbt	Lipoamide acyltransferase component of branched-chain alpha-keto acid dehydrogenase complex, mitochondrial	3	7.6502e-24	186.02	NaN	NaN	0	2.5202	NaN	1	NaN	NaN	0	5.9486	NaN	1
AASLGSSQPSRPHVGEAATATK	0	2122.08	P51125	P51125	Cast	Calpastatin	2;3;4	7.7986e-14	153.95	0.83153	0.96187	2	4.5979	NaN	1	2.9132	NaN	1	NaN	NaN	0
AASLHWTSER	0	1156.56	Q9CXV1	Q9CXV1	Sdhd	Succinate dehydrogenase [ubiquinone] cytochrome b small subunit, mitochondrial	2	5.4821e-06	164.68	0.94277	NaN	1	4.084	NaN	1	9.0726	NaN	1	23.435	NaN	1
AASLLEHHASQLCQHVNR	0	2070.02	Q9JIG7	Q9JIG7	Ccdc22	Coiled-coil domain-containing protein 22	2;3;4;5	4.1866e-58	264.16	0.99914	5.7739	5	3.2408	7.8003	7	43.179	39.139	5	8.8945	3.6602	3
AASLQQDLLFLQDQLGLR	0	2028.1	Q9D786	Q9D786	Haus5	HAUS augmin-like complex subunit 5	2;3	7.9593e-45	276.18	4.0082	NaN	1	0.96447	43.232	2	5.5753	NaN	1	2.9767	72.251	2
AASLVGK	0	644.386	Q9D892	Q9D892	Itpa	Inosine triphosphate pyrophosphatase	1	0.0036036	128.38	0.97019	NaN	1	3.0401	NaN	1	NaN	NaN	0	NaN	NaN	0
AASNCGIVESILNWVK	0	1759.89	Q64511	Q64511	Top2b	DNA topoisomerase 2-beta	2;3	2.7601e-08	149.86	0.95558	8.6243	2	3.8939	NaN	1	21.13	NaN	1	NaN	NaN	0
AASNLRDNYR	1	1178.58	P27773	P27773	Pdia3	Protein disulfide-isomerase A3	2	0.01579	125.48	NaN	NaN	0	NaN	NaN	0	NaN	NaN	0	NaN	NaN	0
AASNMALGK	0	861.438	Q60676	Q60676	Ppp5c	Serine/threonine-protein phosphatase 5	2	0.0030291	93.374	0.93629	NaN	1	3.4918	NaN	1	6.9061	NaN	1	10.604	NaN	1
AASPQDLAGGYTSSLACHR	0	1960.91	P51949	P51949	Mnat1	CDK-activating kinase assembly factor MAT1	3	5.8834e-10	137.14	1.7023	NaN	1	NaN	NaN	0	6.8359	NaN	1	NaN	NaN	0
AASPSICIANTHLLYNPR	0	1997.02	Q8K1C0	Q8K1C0	Angel2	Protein angel homolog 2	3	9.6324e-12	164.62	0.89809	NaN	1	2.6559	40.014	2	1.9064	12.336	2	NaN	NaN	0
AASPSKPPISNASATPVGR	0	1806.96	Q8K298	Q8K298	Anln	Actin-binding protein anillin	2;3	2.1523e-05	96.866	7.1266	NaN	1	NaN	NaN	0	6.0422	NaN	1	3.7162	NaN	1
AASQGSESPLLPTQR	0	1540.78	O89032	O89032	Sh3pxd2a	SH3 and PX domain-containing protein 2A	2	1.0413e-12	223.36	NaN	NaN	0	NaN	NaN	0	NaN	NaN	0	NaN	NaN	0
AASQGTQVPTVTEGVAAALLLSK	0	2211.21	E9PVA8	E9PVA8	Gcn1l1		2;3	5.55e-19	182.17	0.98851	3.6634	2	3.2561	16.09	2	8.9491	4.1742	2	9.1346	NaN	1
AASQGYTVAR	0	1022.51	Q9Z2G6	Q9Z2G6	Sel1l	Protein sel-1 homolog 1	2	0.00013694	124.98	NaN	NaN	0	NaN	NaN	0	1.2403	NaN	1	0.48817	NaN	1
AASQPSKSEQSSR	1	1361.65	O08784	O08784	Tcof1	Treacle protein	2	0.00031216	134.18	NaN	NaN	0	NaN	NaN	0	NaN	NaN	0	NaN	NaN	0
AASQSAADYNQVVPTR	0	1676.81	Q6DFV3	Q6DFV3	Arhgap21	Rho GTPase-activating protein 21	2	8.5046e-05	158.86	NaN	NaN	0	NaN	NaN	0	NaN	NaN	0	NaN	NaN	0
AASQSGLGPSHPSLSTNSK	0	1824.9	Q8R149	Q8R149	Bud13	BUD13 homolog	2;3	1.1158e-16	181.26	1.2123	19.324	2	5.3245	NaN	1	NaN	NaN	0	NaN	NaN	0
AASQSLSIQSK	0	1118.59		REV__Q8BIW1			2	0.0026637	112.11	NaN	NaN	0	NaN	NaN	0	NaN	NaN	0	NaN	NaN	0
AASSCFLMACEKPGK	0	1655.75	Q921H9	Q921H9	Coa7	Cytochrome c oxidase assembly factor 7	3	0.0050384	66.246	2.6846	NaN	1	NaN	NaN	0	NaN	NaN	0	NaN	NaN	0
AASSCFLMACEKPGKK	1	1783.84	Q921H9	Q921H9	Coa7	Cytochrome c oxidase assembly factor 7	4	0.088063	47.621	NaN	NaN	0	NaN	NaN	0	NaN	NaN	0	NaN	NaN	0
AASSGGQAEQLDALVK	0	1543.78	Q80Y14	Q80Y14	Glrx5	Glutaredoxin-related protein 5, mitochondrial	2	0.0030918	76.563	NaN	NaN	0	NaN	NaN	0	3.1706	NaN	1	NaN	NaN	0
AASSIDQFSIR	0	1193.6	Q9QYE6	Q9QYE6	Golga5	Golgin subfamily A member 5	2	0.0005355	147.74	NaN	NaN	0	NaN	NaN	0	NaN	NaN	0	NaN	NaN	0
AASSIYINSR	0	1080.56	O08688	O08688	Capn5	Calpain-5	2	0.0054962	81.95	NaN	NaN	0	NaN	NaN	0	0.5758	NaN	1	NaN	NaN	0
AASSLFSAK	0	880.465	Q9JIH2	Q9JIH2	Nup50	Nuclear pore complex protein Nup50	2	0.00024255	126.52	NaN	NaN	0	NaN	NaN	0	7.4111	NaN	1	NaN	NaN	0
AASSPNLSNGETESVK	0	1589.75	P97820	P97820	Map4k4	Mitogen-activated protein kinase kinase kinase kinase 4	2	0.00037564	131.79	NaN	NaN	0	NaN	NaN	0	NaN	NaN	0	NaN	NaN	0
AASSPSNPAALPVASDSSPMGSK	0	2128.01	Q61818	Q61818	Rai1	Retinoic acid-induced protein 1	2	4.3739e-23	208.59	NaN	NaN	0	NaN	NaN	0	NaN	NaN	0	NaN	NaN	0
AASSSCQLTQLLLNLGCPSYAQLYLEEAESSLR	0	3671.78	P60330	P60330	Espl1	Separin	3	0.00017479	58.21	NaN	NaN	0	NaN	NaN	0	3.1269	NaN	1	NaN	NaN	0
AASSTSQSGLSNSSHNCSNK	0	2022.87	Q6P9N1	Q6P9N1	Fam126a	Hyccin	3	9.0602e-05	85.808	NaN	NaN	0	NaN	NaN	0	NaN	NaN	0	NaN	NaN	0
AASTASHRPIK	0	1137.63	Q9DCL8	Q9DCL8	Ppp1r2	Protein phosphatase inhibitor 2	2;3	1.2159e-26	242.12	NaN	NaN	0	0.65273	NaN	1	0.36151	NaN	1	0.12974	NaN	1
AASTASHRPIKGILK	1	1548.91	Q9DCL8	Q9DCL8	Ppp1r2	Protein phosphatase inhibitor 2	2;3	0.00064512	100.19	NaN	NaN	0	NaN	NaN	0	NaN	NaN	0	NaN	NaN	0
AASTDIAGLEESFR	0	1465.7	Q9CRB6	Q9CRB6	Tppp3	Tubulin polymerization-promoting protein family member 3	2	1.9159e-40	268.58	0.68529	NaN	1	NaN	NaN	0	5.9391	NaN	1	26.353	NaN	1
AASTDIAGLEESFRK	1	1593.8	Q9CRB6	Q9CRB6	Tppp3	Tubulin polymerization-promoting protein family member 3	2	5.9037e-46	290.28	0.96886	NaN	1	2.6812	NaN	1	5.9824	NaN	1	13.973	NaN	1
AASTDLGAGEAVVGK	0	1344.69	E9Q9Q2	E9Q9Q2	R3hdm1		2	4.365e-13	188.29	1.5831	NaN	1	3.1302	NaN	1	6.5312	NaN	1	NaN	NaN	0
AASVDLELK	0	944.518	Q9CWM4	Q9CWM4	Pfdn1	Prefoldin subunit 1	2	0.00081056	169.12	NaN	NaN	0	NaN	NaN	0	NaN	NaN	0	NaN	NaN	0
AASVDLELKK	1	1072.61	Q9CWM4	Q9CWM4	Pfdn1	Prefoldin subunit 1	2	7.2565e-06	168.26	0.82554	NaN	1	4.5941	NaN	1	10.925	NaN	1	NaN	NaN	0
AASVDLELKKAFTELQAK	2	1961.08	Q9CWM4	Q9CWM4	Pfdn1	Prefoldin subunit 1	3	7.6272e-05	105.9	NaN	NaN	0	NaN	NaN	0	NaN	NaN	0	NaN	NaN	0
AASVEAQAHTELLKQELESSQLK	1	2509.3	E9PVZ8	E9PVZ8	Golgb1		3	1.3101e-06	123.58	NaN	NaN	0	NaN	NaN	0	NaN	NaN	0	NaN	NaN	0
AASWSPLVTLR	0	1199.67	Q3V384	Q3V384	Lace1	Lactation elevated protein 1	2	0.055079	50.805	NaN	NaN	0	NaN	NaN	0	NaN	NaN	0	NaN	NaN	0
AASWVHFDNLK	0	1286.64	P53569	P53569	Cebpz	CCAAT/enhancer-binding protein zeta	2;3	4.3271e-07	166.66	1.6293	NaN	1	3.9355	86.596	2	NaN	NaN	0	26.382	NaN	1
AASYLLSIHK	0	1101.62	Q8BX17	Q8BX17	Gemin5	Gem-associated protein 5	2	1.1803e-06	159.28	0.8479	19.759	2	3.5363	29.802	2	48.924	NaN	1	7.6456	2.6423	2
AATAAADFTAK	0	1036.52	Q9Z1Z2	Q9Z1Z2	Strap	Serine-threonine kinase receptor-associated protein	2	2.8163e-05	140.11	1.2944	NaN	1	1.7266	NaN	1	10.886	NaN	1	3.9778	NaN	1
AATAAEVAASGSGEAR	0	1417.68	Q8BLR9	Q8BLR9	Hif1an	Hypoxia-inducible factor 1-alpha inhibitor	2	9.7273e-18	191.29	NaN	NaN	0	NaN	NaN	0	4.0606	NaN	1	NaN	NaN	0
AATAAGAAGLAGGHHR	0	1387.71	Q9D0D5	Q9D0D5	Gtf2e1	General transcription factor IIE subunit 1	2;3	1.0569e-57	277.1	1.1242	11.474	9	4.1001	15.227	10	12.572	201.61	9	12.707	170.4	6
AATAAVPGAAAGR	0	1082.58	Q8CHW4	Q8CHW4	Eif2b5	Translation initiation factor eIF-2B subunit epsilon	2	1.4932e-05	125.48	1.0925	NaN	1	NaN	NaN	0	8.1955	NaN	1	59.421	NaN	1
AATACFGFPK	0	1068.51	Q8CE96	Q8CE96	Trmt6	tRNA (adenine(58)-N(1))-methyltransferase non-catalytic subunit TRM6	2	0.00016011	121.62	0.9422	NaN	1	3.0135	NaN	1	7.5458	NaN	1	3.7761	NaN	1
AATADLEQYDR	0	1251.57	P81117	P81117	Nucb2	Nucleobindin-2;Nesfatin-1	2	8.242e-27	294.93	NaN	NaN	0	NaN	NaN	0	NaN	NaN	0	NaN	NaN	0
AATAECDVVMAATEPELLEDEDAKR	1	2733.25	Q9QYI3	Q9QYI3	Dnajc7	DnaJ homolog subfamily C member 7	3	1.5689e-14	141.64	NaN	NaN	0	0.99439	NaN	1	4.4617	NaN	1	7.8109	NaN	1
AATAGAALWSDVDSLVK	0	1673.86	Q8C7I4	Q8C7I4	Apol9b		2	4.6429e-06	124.12	0.64302	NaN	1	NaN	NaN	0	NaN	NaN	0	NaN	NaN	0
AATAGGGPGAAAGAVGAGGAAAASGLAVYR	0	2370.2	P97496	P97496	Smarcc1	SWI/SNF complex subunit SMARCC1	2;3	5.8222e-31	154.63	1.9496	NaN	1	6.2605	NaN	1	NaN	NaN	0	3.0162	136.86	2
AATAGSQAGPGGLVAGK	0	1411.74	Q8C4B4	Q8C4B4	Unc119b	Protein unc-119 homolog B	2	5.1286e-14	181.66	NaN	NaN	0	NaN	NaN	0	NaN	NaN	0	NaN	NaN	0
AATALKDVVK	1	1014.61	Q922R8	Q922R8	Pdia6	Protein disulfide-isomerase A6	2	4.0093e-06	191.45	0.8119	NaN	1	NaN	NaN	0	NaN	NaN	0	NaN	NaN	0
AATAMQYFTK	0	1130.54	Q05915	Q05915	Gch1	GTP cyclohydrolase 1	2	1.6511e-06	140.84	1.7636	NaN	1	3.957	NaN	1	12.82	NaN	1	43.72	NaN	1
AATAPLLEAVDNLSAFASNPEFSSVPAQISPEGR	0	3455.72	P26039	P26039	Tln1	Talin-1	3;4	2.9265e-44	170.29	4.3602	NaN	1	1.9367	NaN	1	2.3603	17.333	2	13.078	NaN	1
AATEAVHHIHLQNFSR	0	1829.93	Q52KG4	Q52KG4	Zbtb45		3	7.5468e-05	105.28	NaN	NaN	0	NaN	NaN	0	NaN	NaN	0	NaN	NaN	0
AATECMCNLAMSK	0	1485.61	Q99KD5	Q99KD5	Unc45a	Protein unc-45 homolog A	2	2.4572e-11	199.68	1.6864	22.73	2	3.895	NaN	1	NaN	NaN	0	NaN	NaN	0
AATEELLANK	0	1058.56	B9EKI3	B9EKI3	Tmf1	TATA element modulatory factor	2	0.0012609	123.21	0.80837	NaN	1	NaN	NaN	0	NaN	NaN	0	NaN	NaN	0
AATENIPVVR	0	1068.59	Q8JZM7	Q8JZM7	Cdc73	Parafibromin	2	7.1564e-05	158.07	2.4612	NaN	1	2.1391	NaN	1	1.6635	NaN	1	NaN	NaN	0
AATENSENDITMQSLPK	0	1847.86	Q61687	Q61687	Atrx	Transcriptional regulator ATRX	2	8.3567e-09	228.17	NaN	NaN	0	NaN	NaN	0	NaN	NaN	0	NaN	NaN	0
AATEPPSLR	0	940.498	Q61136	Q61136	Prpf4b	Serine/threonine-protein kinase PRP4 homolog	2	0.016419	68.95	NaN	NaN	0	NaN	NaN	0	3.589	NaN	1	NaN	NaN	0
AATESPFLDYGENLVQK	0	1880.92	P60330	P60330	Espl1	Separin	2	1.1153e-18	186.76	1.9667	NaN	1	0.58706	NaN	1	2.6427	NaN	1	7.9051	NaN	1
AATESVPCNPSPLQGELR	0	1924.93	Q8R3Y5	Q8R3Y5		Uncharacterized protein C19orf47 homolog	2	1.7628e-08	133.98	1.5676	NaN	1	NaN	NaN	0	NaN	NaN	0	NaN	NaN	0
AATETNLPLLFLPVHR	0	1791	Q61586	Q61586	Gpam	Glycerol-3-phosphate acyltransferase 1, mitochondrial	3	5.1318e-06	125.28	0.67849	NaN	1	0.76607	NaN	1	NaN	NaN	0	NaN	NaN	0
AATFFGCIGIDK	0	1298.63	P55264	P55264	Adk	Adenosine kinase	2	0.00026897	110.39	0.8851	13.89	2	2.7593	NaN	1	34.593	16.697	2	5.1975	NaN	1
AATFFGEVVK	0	1067.57	Q9JK23	Q9JK23	Psmg1	Proteasome assembly chaperone 1	1;2	5.2058e-09	159.58	1.0139	3.138	2	3.7417	2.475	2	19.709	382.63	2	24.362	85.739	2
AATFGLILDDVSLTHLTFGK	0	2118.14	P67778	P67778	Phb	Prohibitin	2;3	1.4651e-50	287.14	2.2395	35.638	16	1.4827	40.545	4	3.0202	98.702	7	3.3453	NaN	1
AATFGLILDDVSLTHLTFGKEFTEAVEAK	1	3122.62	P67778	P67778	Phb	Prohibitin	4	9.9407e-07	80.984	NaN	NaN	0	NaN	NaN	0	NaN	NaN	0	NaN	NaN	0
AATFRPGLVSETLSIR	0	1716.95	Q9R1X4	Q9R1X4	Timeless	Protein timeless homolog	3	6.7366e-06	121.82	NaN	NaN	0	2.8749	NaN	1	NaN	NaN	0	NaN	NaN	0
AATGAISAVFGR	0	1119.6	Q80YV3	Q80YV3	Trrap	Transformation/transcription domain-associated protein	2	0.00030978	113.1	NaN	NaN	0	NaN	NaN	0	NaN	NaN	0	NaN	NaN	0
AATGEEVSAEDLGGADLHCR	0	2056.91	Q3ULD5	Q3ULD5	Mccc2	Methylcrotonoyl-CoA carboxylase beta chain, mitochondrial	2;3	2.1471e-47	244.44	0.87159	NaN	1	3.0451	NaN	1	10.962	NaN	1	NaN	NaN	0
AATGNTSEGEEVFLLIQSEK	0	2122.04	Q8BS45	Q8BS45	Ttc26	Intraflagellar transport protein 56	2	0.0002197	81.311	NaN	NaN	0	NaN	NaN	0	NaN	NaN	0	NaN	NaN	0
AATHSAQVQLVSEATR	0	1667.86	Q3U6N9	Q3U6N9		UPF0488 protein C8orf33 homolog	2;3	7.3165e-19	202.13	2.9475	48.558	2	6.0749	43.264	2	NaN	NaN	0	10.619	NaN	1
AATIIATSEGSLWGLDR	0	1759.91	P12367	P12367	Prkar2a	cAMP-dependent protein kinase type II-alpha regulatory subunit	2	3.1444e-25	207.66	0.74519	NaN	1	NaN	NaN	0	NaN	NaN	0	NaN	NaN	0
AATIPVSQISTIAGSK	0	1542.86	Q8R322	Q8R322	Gle1	Nucleoporin GLE1	2	0.00016552	101.38	1.8178	NaN	1	NaN	NaN	0	NaN	NaN	0	NaN	NaN	0
AATITATSPGALWGLDR	0	1699.89	P31324	P31324	Prkar2b	cAMP-dependent protein kinase type II-beta regulatory subunit	2	1.0151e-19	211.22	1.0388	43.825	2	NaN	NaN	0	13.576	NaN	1	4.9219	NaN	1
AATIVIQSYLR	0	1233.71	Q99104	Q99104	Myo5a	Unconventional myosin-Va	2	1.9888e-07	195.7	1.7532	1.4784	2	1.5229	7.5995	4	NaN	NaN	0	4.7643	NaN	1
AATLAQELEK	0	1072.58	Q9CU62	Q9CU62	Smc1a	Structural maintenance of chromosomes protein 1A	2	2.0801e-06	186.76	1.0792	35.966	2	6.4411	73.784	2	9.2295	39.062	2	63.543	36.945	2
AATLDFR	0	792.413	Q7TMC8	Q7TMC8	Fuk		2	0.027032	76.035	NaN	NaN	0	NaN	NaN	0	NaN	NaN	0	NaN	NaN	0
AATLEGWK	0	874.455	Q8BH74	Q8BH74	Nup107	Nuclear pore complex protein Nup107	2	0.0031462	104.21	NaN	NaN	0	1.4077	NaN	1	3.6049	NaN	1	NaN	NaN	0
AATLELSEVK	0	1059.58	P55937	P55937	Golga3	Golgin subfamily A member 3	2	0.00044487	111.46	0.88956	NaN	1	NaN	NaN	0	NaN	NaN	0	NaN	NaN	0
AATLELSEVKK	1	1187.68	P55937	P55937	Golga3	Golgin subfamily A member 3	2;3	0.0032447	102.55	NaN	NaN	0	NaN	NaN	0	NaN	NaN	0	NaN	NaN	0
AATLMMLGR	0	962.504	Q9QYI3	Q9QYI3	Dnajc7	DnaJ homolog subfamily C member 7	2	0.00010637	163.67	1.9683	2.6294	2	6.0729	12.554	4	10.054	144.4	2	19.195	NaN	1
AATLPNTEGEQPGPSVGPVGK	0	2005.01	Q9D6T0	Q9D6T0	Nosip	Nitric oxide synthase-interacting protein	2	1.0078e-39	295.49	3.4572	NaN	1	2.6803	NaN	1	NaN	NaN	0	NaN	NaN	0
AATLQPEPAASTALHHAVALVLLSR	0	2536.41	Q80TE0	Q80TE0	Rpap1	RNA polymerase II-associated protein 1	4	4.7459e-16	151.47	NaN	NaN	0	0.96838	NaN	1	NaN	NaN	0	NaN	NaN	0
AATLSTLAGQPLLER	0	1539.86	CON__Q03247	CON__Q03247			2	6.7228e-11	216.03	NaN	NaN	0	0.2342	NaN	1	NaN	NaN	0	NaN	NaN	0
AATMSAVEAATCR	0	1337.61	Q9DCC4	Q9DCC4	Pycrl	Pyrroline-5-carboxylate reductase 3	2	5.2008e-16	215.83	0.89053	13.98	2	3.0272	41.649	3	8.5713	NaN	1	9.678	127.11	2
AATNLENQLHSAQK	0	1523.77	Q8VDN4	Q8VDN4	Ccdc92	Coiled-coil domain-containing protein 92	2	0.00013471	114.02	NaN	NaN	0	3.8096	NaN	1	NaN	NaN	0	NaN	NaN	0
AATNSHHGGAGAMETR	0	1566.7	Q61337	Q61337	Bad	Bcl2-associated agonist of cell death	2;3	1.1191e-05	114.29	0.91457	5.8101	2	NaN	NaN	0	8.0888	NaN	1	NaN	NaN	0
AATPFSDSWYHPAYPPSHSGAWNSR	0	2788.24	Q8R3Q0	Q8R3Q0	Saraf	Store-operated calcium entry-associated regulatory factor	4	2.439e-08	103.29	1.4387	NaN	1	NaN	NaN	0	NaN	NaN	0	NaN	NaN	0
AATPPNPSNPADSAGNLVAP	0	1859.9	Q9JLV1	Q9JLV1	Bag3	BAG family molecular chaperone regulator 3	2	2.0427e-07	163.33	NaN	NaN	0	NaN	NaN	0	0.24739	NaN	1	0.43751	NaN	1
AATQFWR	0	878.44	P08003	P08003	Pdia4	Protein disulfide-isomerase A4	2	0.0044135	127.66	0.71813	NaN	1	2.3206	17.496	2	8.3905	NaN	1	13.173	NaN	1
AATSAMWACQHCTFMNQPGTGHCEMCSLPR	0	3496.41	P60670	P60670	Nploc4	Nuclear protein localization protein 4 homolog	4	3.6009e-31	155.8	NaN	NaN	0	NaN	NaN	0	NaN	NaN	0	NaN	NaN	0
AATSEGPLFAASIEK	0	1490.76	Q80YV2	Q80YV2	Zc3hc1	Nuclear-interacting partner of ALK	2	2.1989e-05	114.72	2.486	NaN	1	3.5346	NaN	1	16.666	NaN	1	NaN	NaN	0
AATSHFNVR	0	1001.5	Q68FH4	Q68FH4	Galk2	N-acetylgalactosamine kinase	2	0.099376	47.603	NaN	NaN	0	NaN	NaN	0	NaN	NaN	0	NaN	NaN	0
AATSPALFNR	0	1046.55	Q9JHU4	Q9JHU4	Dync1h1	Cytoplasmic dynein 1 heavy chain 1	2	2.9286e-06	159.04	0.76502	20.692	2	2.901	NaN	1	5.3967	68.695	2	30.89	NaN	1
AATSTLSVCDFLGEK	0	1597.77	Q8BR63	Q8BR63	Fam177a1	Protein FAM177A1	2	1.3656e-20	219.43	NaN	NaN	0	NaN	NaN	0	NaN	NaN	0	3.7864	NaN	1
AATTAAVVAEEDTELR	0	1645.82	Q66JX5	Q66JX5	Fgfr1op	FGFR1 oncogene partner	2	1.2261e-13	158.42	NaN	NaN	0	NaN	NaN	0	NaN	NaN	0	NaN	NaN	0
AATTGHVIDIYACALDQTGLLEMK	0	2590.28	Q01405	Q01405	Sec23a	Protein transport protein Sec23A	2;3	1.6772e-110	342.97	2.3068	45.816	2	1.961	4.355	2	18.689	NaN	1	7.9298	NaN	1
AATTGSGVKVPR	1	1142.64	Q9CZY3	Q9CZY3	Ube2v1	Ubiquitin-conjugating enzyme E2 variant 1	2	7.3832e-06	160.53	NaN	NaN	0	NaN	NaN	0	NaN	NaN	0	NaN	NaN	0
AATTNPSQGEDLK	0	1330.64	P13595	P13595	Ncam1	Neural cell adhesion molecule 1	2	0.02563	73.9	NaN	NaN	0	NaN	NaN	0	NaN	NaN	0	NaN	NaN	0
AATTNPSQGEDLKMDEGNFK	1	2151.97	P13595	P13595	Ncam1	Neural cell adhesion molecule 1	3	8.9281e-08	126.4	NaN	NaN	0	NaN	NaN	0	NaN	NaN	0	NaN	NaN	0
AATTVLQELK	0	1072.61	Q8CJ67	Q8CJ67	Stau2	Double-stranded RNA-binding protein Staufen homolog 2	2	8.0383e-05	141.2	NaN	NaN	0	3.5967	NaN	1	NaN	NaN	0	12.414	NaN	1
AATVMLAAGWTHSSPAGFR	0	1929.95	P11930	P11930	Nudt19	Nucleoside diphosphate-linked moiety X motif 19, mitochondrial	3	9.2894e-17	179.46	3.9473	NaN	1	13.925	NaN	1	45.967	NaN	1	NaN	NaN	0
AATVSGPQSTPHLYGPPQYNVQYSGSATVK	0	3104.52	Q80TH2	Q80TH2	Erbb2ip	Protein LAP2	3	0.00019873	58.98	NaN	NaN	0	NaN	NaN	0	NaN	NaN	0	NaN	NaN	0
AATYMIICQISVK	0	1496.77	G3X9B1	G3X9B1	Heatr1		2	9.8419e-12	152.54	1.1937	25.164	2	NaN	NaN	0	1.9567	74.632	2	0.30003	NaN	1
AAVAAVHGAVHELLEFAR	0	1860	Q61140	Q61140	Bcar1	Breast cancer anti-estrogen resistance protein 1	2;3	7.4869e-35	230.14	10.235	46.854	3	11.101	NaN	1	NaN	NaN	0	NaN	NaN	0
AAVAGEDGR	0	844.404	Q9Z204	Q9Z204	Hnrnpc	Heterogeneous nuclear ribonucleoproteins C1/C2	2	0.24223	37.558	NaN	NaN	0	4.209	NaN	1	NaN	NaN	0	NaN	NaN	0
AAVAGSSHVCSCK	0	1332.59	Q9Z2U2	Q9Z2U2	Zfp292	Zinc finger protein 292	2	0.00012239	126.71	2.5412	NaN	1	NaN	NaN	0	NaN	NaN	0	NaN	NaN	0
AAVAIQSQFR	0	1089.59	P63054	P63054	Pcp4	Purkinje cell protein 4	2	0.0024445	108.98	NaN	NaN	0	NaN	NaN	0	NaN	NaN	0	NaN	NaN	0
AAVAPVTWSVISLLR	0	1581.92	Q8VEC4	Q8VEC4	Calhm2	Calcium homeostasis modulator protein 2	2	0.00022385	102.4	NaN	NaN	0	NaN	NaN	0	NaN	NaN	0	NaN	NaN	0
AAVASGQFDASK	0	1150.56	Q9D8C8	Q9D8C8	Ppp1r35	Protein phosphatase 1 regulatory subunit 35	2	0.0036362	78.759	1.0309	42.935	2	NaN	NaN	0	6.5441	0.77746	2	27.666	NaN	1
AAVASLLQSVQVPEFTPK	0	1884.04	Q02053	Q02053	Uba1	Ubiquitin-like modifier-activating enzyme 1	2;3	1.1642e-67	319.89	2.5811	14.252	3	0.74723	NaN	1	19.563	NaN	1	4.5051	13.455	3
AAVASVTPEK	0	971.529	Q60875	Q60875	Arhgef2	Rho guanine nucleotide exchange factor 2	2	0.00031067	112.84	0.80529	NaN	1	NaN	NaN	0	7.8102	NaN	1	10.992	NaN	1
AAVASVTPEKQATELALLQR	1	2095.16	Q60875	Q60875	Arhgef2	Rho guanine nucleotide exchange factor 2	3	0.0001318	91.065	NaN	NaN	0	NaN	NaN	0	NaN	NaN	0	NaN	NaN	0
AAVAVAVR	0	755.465	Q61749	Q61749	Eif2b4	Translation initiation factor eIF-2B subunit delta	2	0.0011892	98.415	NaN	NaN	0	NaN	NaN	0	NaN	NaN	0	NaN	NaN	0
AAVAVPNRPPDAVLR	0	1544.88	P51660	P51660	Hsd17b4	Peroxisomal multifunctional enzyme type 2;(3R)-hydroxyacyl-CoA dehydrogenase;Enoyl-CoA hydratase 2	2;3	0.00061413	84.566	1.6121	7.1853	2	6.8712	NaN	1	5.0927	62.904	2	21.408	NaN	1
AAVAVVPLLSEDKPVTMSETENPK	0	2524.31	Q6NZF1	Q6NZF1	Zc3h11a	Zinc finger CCCH domain-containing protein 11A	3	9.0054e-18	148.19	1.4479	NaN	1	NaN	NaN	0	NaN	NaN	0	1.3839	NaN	1
AAVAWANQNR	0	1099.55	Q8K2D3	Q8K2D3	Edc3	Enhancer of mRNA-decapping protein 3	2	1.165e-08	155.51	NaN	NaN	0	8.9326	NaN	1	15.379	NaN	1	17.939	NaN	1
AAVAWEAGKPLSIEEIEVAPPK	0	2304.24	P28474	P28474	Adh5	Alcohol dehydrogenase class-3	2;3	6.7316e-25	202.18	0.69389	3.7707	2	1.955	15.588	2	NaN	NaN	0	4.2923	130.66	3
AAVCDCILQEQVYVR	0	1822.87	Q9D0G0	Q9D0G0	Mrps30	28S ribosomal protein S30, mitochondrial	2	1.6546e-26	255.3	2.5737	NaN	1	7.1682	NaN	1	NaN	NaN	0	67.304	NaN	1
AAVDAGFVPNDMQVGQTGK	0	1903.91	Q99LC5	Q99LC5	Etfa	Electron transfer flavoprotein subunit alpha, mitochondrial	2;3	3.8914e-36	227.56	0.58874	43.263	2	1.8483	13.025	4	1.7863	196.78	2	3.1817	321.42	2
AAVDSDVVSLPR	0	1227.65	Q8R3F9	Q8R3F9	Tut1	Speckle targeted PIP5K1A-regulated poly(A) polymerase	2	0.039011	76.1	NaN	NaN	0	NaN	NaN	0	NaN	NaN	0	NaN	NaN	0
AAVDSFYLLYR	0	1316.68	Q8BTX9	Q8BTX9	Hsdl1	Inactive hydroxysteroid dehydrogenase-like protein 1	2	1.383e-18	222.18	NaN	NaN	0	NaN	NaN	0	NaN	NaN	0	NaN	NaN	0
AAVDSWNAIVADVR	0	1485.76	Q7TPV2	Q7TPV2	Dzip3	E3 ubiquitin-protein ligase DZIP3	2	0.0016051	83.573	NaN	NaN	0	NaN	NaN	0	NaN	NaN	0	NaN	NaN	0
AAVEDINPADDPNNQGEDEFEEAEQVR	0	3000.29	Q8BXA1	Q8BXA1	Golim4	Golgi integral membrane protein 4	3	1.7128e-14	128.97	1.9785	NaN	1	NaN	NaN	0	NaN	NaN	0	NaN	NaN	0
AAVEEGIVLGGGCALLR	0	1683.9	P63038	P63038	Hspd1	60 kDa heat shock protein, mitochondrial	2;3	5.9733e-38	257.54	0.81914	12.701	5	2.7449	16.474	8	3.9422	39.402	17	12.35	149.64	15
AAVEELLR	0	899.508	Q8VCN9	Q8VCN9	Tbcc	Tubulin-specific chaperone C	2	0.0016239	120.65	1.3762	NaN	1	NaN	NaN	0	11.308	NaN	1	NaN	NaN	0
AAVELALLGAR	0	1082.64	Q8VDP3	Q8VDP3	Mical1	Protein-methionine sulfoxide oxidase MICAL1	2	3.7233e-07	152.34	0.55122	NaN	1	1.7257	NaN	1	NaN	NaN	0	NaN	NaN	0
AAVELVEK	0	857.486	Q3V3R1	Q3V3R1	Mthfd1l	Monofunctional C1-tetrahydrofolate synthase, mitochondrial	2	0.0052156	113.5	0.78452	NaN	1	NaN	NaN	0	7.1848	NaN	1	27.424	NaN	1
AAVENLPTFLVELSR	0	1657.9	P70168	P70168	Kpnb1	Importin subunit beta-1	2;3	6.6175e-18	215.53	1.0323	NaN	1	1.9437	8.441	4	32.517	97.374	2	3.1883	90.614	6
AAVEQLLK	0	870.517	Q80X82	Q80X82	Sympk	Symplekin	2	4.4041e-05	132.09	1.6227	NaN	1	NaN	NaN	0	NaN	NaN	0	NaN	NaN	0
AAVEQLTEEQK	0	1244.62	P19123	P19123	Tnnc1	Troponin C, slow skeletal and cardiac muscles	2	1.4391e-06	182.28	NaN	NaN	0	NaN	NaN	0	NaN	NaN	0	NaN	NaN	0
AAVEQVPVEPYK	0	1328.7	Q6P3A8	Q6P3A8	Bckdhb	2-oxoisovalerate dehydrogenase subunit beta, mitochondrial	2	1.4219e-08	160.75	0.54583	NaN	1	2.0335	NaN	1	7.677	NaN	1	NaN	NaN	0
AAVESLGFILFR	0	1321.74	Q3TXS7	Q3TXS7	Psmd1	26S proteasome non-ATPase regulatory subunit 1	2	6.8273e-12	244.8	3.1697	9.9281	3	1.1064	NaN	1	11.223	120.73	2	8.1076	10.82	3
AAVETLGVPCFLGGMSR	0	1763.87	Q8BU33	Q8BU33	Ilvbl	Acetolactate synthase-like protein	2	2.9577e-06	130.1	NaN	NaN	0	NaN	NaN	0	NaN	NaN	0	NaN	NaN	0
AAVEVFEK	0	891.47	Q8BKT8	Q8BKT8	Haus7	HAUS augmin-like complex subunit 7	2	0.004913	118.74	NaN	NaN	0	NaN	NaN	0	NaN	NaN	0	NaN	NaN	0
AAVEWFDGK	0	1021.49	Q61545	Q61545	Ewsr1	RNA-binding protein EWS	1;2	3.8308e-06	144.09	1.0104	NaN	1	3.6364	8.3451	2	6.2614	39.308	3	28.098	218.73	4
AAVEWFDGKDFQGSK	1	1683.79	Q61545	Q61545	Ewsr1	RNA-binding protein EWS	2;3	5.8268e-40	270.27	0.56046	NaN	1	3	25.422	3	NaN	NaN	0	1.1718	108.28	2
AAVEWFDGKDFQGSKLK	2	1924.97	Q61545	Q61545	Ewsr1	RNA-binding protein EWS	3;4	3.3086e-18	204.67	NaN	NaN	0	NaN	NaN	0	NaN	NaN	0	NaN	NaN	0
AAVFEEIDTYER	0	1441.67	Q8K2D3	Q8K2D3	Edc3	Enhancer of mRNA-decapping protein 3	2	2.1583e-08	174.86	NaN	NaN	0	3.3973	NaN	1	4.3917	NaN	1	3.0119	NaN	1
AAVFGDECAR	0	1094.48	Q9EQQ0	Q9EQQ0	Suv39h2	Histone-lysine N-methyltransferase SUV39H2	2	0.0002749	113.71	NaN	NaN	0	NaN	NaN	0	NaN	NaN	0	NaN	NaN	0
AAVGEGCSGPLLATLDK	0	1657.83	Q7TMC8	Q7TMC8	Fuk		2	0.00022561	107.14	0.9098	NaN	1	NaN	NaN	0	NaN	NaN	0	NaN	NaN	0
AAVGMAEEHCEFVIGFISGSR	0	2266.05	P13439	P13439	Umps	Uridine 5-monophosphate synthase;Orotate phosphoribosyltransferase;Orotidine 5-phosphate decarboxylase	2;3	1.1669e-64	307.32	3.8781	NaN	1	2.9155	17.384	3	12.896	35.485	2	10.386	NaN	1
AAVGSGAMEASTK	0	1178.56	Q8CGF5	Q8CGF5	Tmem56	Transmembrane protein 56	2	0.00044947	104.82	0.71688	NaN	1	NaN	NaN	0	NaN	NaN	0	NaN	NaN	0
AAVGSPGSLESAPR	0	1297.66	Q9JMA2	Q9JMA2	Qtrt1	Queuine tRNA-ribosyltransferase	2	3.9627e-07	152.07	0.49222	NaN	1	3.0115	NaN	1	1.3917	NaN	1	NaN	NaN	0
AAVGTACGLALGNYNDLYHWSVR	0	2507.2	Q9D2R0	Q9D2R0	Aacs	Acetoacetyl-CoA synthetase	3	9.5379e-49	237.15	1.4617	19.333	2	1.4226	NaN	1	24.493	NaN	1	7.6714	43.907	3
AAVGVTGNDITTPPNK	0	1553.8	P27546	P27546	Map4	Microtubule-associated protein 4	2	1.845e-12	205.31	NaN	NaN	0	NaN	NaN	0	NaN	NaN	0	NaN	NaN	0
AAVHYDR	0	830.404	O08583	O08583	Alyref	THO complex subunit 4	2	0.028679	91.906	NaN	NaN	0	NaN	NaN	0	NaN	NaN	0	NaN	NaN	0
AAVHYTVGCLCQEVTLNK	0	2062	Q9D084	Q9D084	Apitd1	Centromere protein S	3	0.0066239	60.307	1.0054	NaN	1	2.9791	NaN	1	NaN	NaN	0	NaN	NaN	0
AAVIGDVIR	0	912.539	Q9JIK5	Q9JIK5	Ddx21	Nucleolar RNA helicase 2	1;2	0.0001425	133.12	1.3227	0.43122	2	1.6136	141.93	2	13.004	12.783	2	56.526	NaN	1
AAVLDHLR	0	893.508	Q8CHT3	Q8CHT3	Ints5	Integrator complex subunit 5	2	0.031406	64.567	NaN	NaN	0	NaN	NaN	0	NaN	NaN	0	NaN	NaN	0
AAVLDLEK	0	857.486	Q8BL66	Q8BL66	Eea1	Early endosome antigen 1	2	0.0035376	122.18	1.1917	NaN	1	3.1803	NaN	1	8.1994	NaN	1	NaN	NaN	0
AAVLESLLR	0	970.581	Q8CC12	Q8CC12	Cdan1	Codanin-1	2	2.0675e-13	163.77	NaN	NaN	0	NaN	NaN	0	NaN	NaN	0	NaN	NaN	0
AAVLFQQVK	0	1002.59	Q920I9	Q920I9	Wdr7	WD repeat-containing protein 7	2	0.0038294	90.706	NaN	NaN	0	NaN	NaN	0	NaN	NaN	0	NaN	NaN	0
AAVLIFANK	0	945.565	Q9D4P0	Q9D4P0	Arl5b	ADP-ribosylation factor-like protein 5B	2	0.0043023	80.462	NaN	NaN	0	NaN	NaN	0	NaN	NaN	0	10.459	NaN	1
AAVLVQQWVSYADTELIPAACGATLPALGLR	0	3253.72	Q9Z1Q9	Q9Z1Q9	Vars	Valine--tRNA ligase	3;4	1.0714e-36	180.71	0.8354	NaN	1	2.6239	9.3845	2	11.946	111.83	2	2.4259	104.24	2
AAVLYVMDLSEQCGHGLK	0	1989.97	Q99ME9	Q99ME9	Gtpbp4	Nucleolar GTP-binding protein 1	2;3	1.9075e-45	287.45	2.2834	6.4074	3	10.949	46.013	3	100.32	171.37	3	20.071	60.505	2
AAVMATLLFPGQEFK	0	1621.85	Q9WVQ5	Q9WVQ5	Apip	Methylthioribulose-1-phosphate dehydratase	2;3	2.8699e-22	213.35	1.6851	3.0654	2	NaN	NaN	0	6.6645	143.07	2	9.5949	NaN	1
AAVMHDILDMMPEGIK	0	1769.85	Q99PV0	Q99PV0	Prpf8	Pre-mRNA-processing-splicing factor 8	2;3	1.6579e-20	164.53	1.0602	NaN	1	4.6356	NaN	1	NaN	NaN	0	14.629	NaN	1
AAVMVHQLSK	0	1082.59	Q02248	Q02248	Ctnnb1	Catenin beta-1	2	4.2124e-05	152.34	NaN	NaN	0	NaN	NaN	0	NaN	NaN	0	NaN	NaN	0
AAVMVYDDANKK	1	1323.65	Q03173	Q03173	Enah	Protein enabled homolog	2;3	2.3558e-07	169.44	1.121	16.654	2	NaN	NaN	0	10.701	18.966	2	14.327	156.49	2
AAVMVYDDANKKWVPAGGSTGFSR	2	2526.23	Q03173	Q03173	Enah	Protein enabled homolog	3;4	6.2934e-09	123.84	NaN	NaN	0	NaN	NaN	0	NaN	NaN	0	NaN	NaN	0
AAVNVVDFDDKYIVSASGDR	1	2140.04	Q5SRY7;Q3ULA2	Q5SRY7	Fbxw11;Btrc	F-box/WD repeat-containing protein 11;F-box/WD repeat-containing protein 1A	3	5.8484e-11	147.9	NaN	NaN	0	NaN	NaN	0	NaN	NaN	0	NaN	NaN	0
AAVPDAVGK	0	826.455	Q8VDN2;Q6PIC6	Q8VDN2	Atp1a1;Atp1a3	Sodium/potassium-transporting ATPase subunit alpha-1;Sodium/potassium-transporting ATPase subunit alpha-3	2	0.011365	75.109	1.4134	NaN	1	NaN	NaN	0	14.401	NaN	1	55.667	NaN	1
AAVPELLEQQEEDR	0	1625.79	Q9D8U8	Q9D8U8	Snx5	Sorting nexin-5	2	7.7112e-34	211.64	NaN	NaN	0	NaN	NaN	0	NaN	NaN	0	NaN	NaN	0
AAVPELLEQQEEDRSK	1	1840.92	Q9D8U8	Q9D8U8	Snx5	Sorting nexin-5	2	0.029974	63.473	NaN	NaN	0	NaN	NaN	0	NaN	NaN	0	NaN	NaN	0
AAVPLNNLQEQLQR	0	1592.86	O88700	O88700	Blm	Bloom syndrome protein homolog	2	2.1645e-10	160.33	NaN	NaN	0	23.559	NaN	1	0.31546	112.8	2	7.5661	NaN	1
AAVPSAVHLPR	0	1116.64	Q3UFF7	Q3UFF7	Lyplal1	Lysophospholipase-like protein 1	2	0.00098625	86.67	0.85113	NaN	1	2.7899	NaN	1	10.178	NaN	1	NaN	NaN	0
AAVPSGASTGIYEALELR	0	1803.94	P17183;P17182;P21550	P17182	Eno2;Eno1;Eno3	Gamma-enolase;Alpha-enolase;Beta-enolase	2;3	1.4174e-28	185.32	0.77703	13.194	12	2.5802	33.185	4	3.7383	155.63	18	5.4265	203.04	22
AAVPSGASTGIYEALELRDNDK	1	2276.13	P17182	P17182	Eno1	Alpha-enolase	3	2.2082e-10	127.58	0.77953	NaN	1	0.52861	NaN	1	6.6032	NaN	1	NaN	NaN	0
AAVPTACDDEDTLLTGDANSQHQVSGSEAGLSQEGR	0	3685.64	E9Q4Y8	E9Q4Y8	8030474K03Rik		3	1.4903e-35	150.45	2.0848	NaN	1	4.8247	NaN	1	NaN	NaN	0	NaN	NaN	0
AAVPTPAK	0	753.438	P09405	P09405	Ncl	Nucleolin	2	0.021186	84.916	NaN	NaN	0	NaN	NaN	0	NaN	NaN	0	NaN	NaN	0
AAVPTVSDQAAAMQLSQCAK	0	2045.99	Q71LX4	Q71LX4	Tln2	Talin-2	2	2.9601e-42	237.1	NaN	NaN	0	NaN	NaN	0	NaN	NaN	0	NaN	NaN	0
AAVQCLQALR	0	1128.61	G3X9B1	G3X9B1	Heatr1		2	3.4216e-06	179.21	1.0768	NaN	1	4.2088	NaN	1	12.002	NaN	1	8.0182	NaN	1
AAVQGPQGDTQEPKPQVEELGLR	0	2446.25	Q8BY35	Q8BY35	Fgd2	FYVE, RhoGEF and PH domain-containing protein 2	3	3.448e-05	84.573	NaN	NaN	0	NaN	NaN	0	NaN	NaN	0	NaN	NaN	0
AAVQILKPEEHMYWK	0	1841.95	Q571H0	Q571H0	Urb1	Nucleolar pre-ribosomal-associated protein 1	3;4	0.0025373	74.789	NaN	NaN	0	3.4416	NaN	1	NaN	NaN	0	NaN	NaN	0
AAVQLLQEQEAR	0	1354.72	Q3UPH7	Q3UPH7	Arhgef40	Rho guanine nucleotide exchange factor 40	2	1.3658e-08	151.83	NaN	NaN	0	NaN	NaN	0	1.5023	NaN	1	7.417	NaN	1
AAVQQAPDESQMAQTPDGTQLPSGHPSPATSQGSGSK	0	3647.68	Q8VC19	Q8VC19	Alas1	5-aminolevulinate synthase, nonspecific, mitochondrial	3	3.3076e-10	89.823	1.8191	NaN	1	NaN	NaN	0	NaN	NaN	0	NaN	NaN	0
AAVQQLQAEGLSPR	0	1466.78	Q8K354	Q8K354	Cbr3	Carbonyl reductase [NADPH] 3	2	2.906e-19	213.34	0.87131	NaN	1	2.6094	NaN	1	3.5675	NaN	1	4.7337	NaN	1
AAVQTFQNTYQVLAVTFNDTSDQIISGGIDNDIK	0	3685.81	Q6PE01	Q6PE01	Snrnp40	U5 small nuclear ribonucleoprotein 40 kDa protein	3;4	5.3696e-83	230.52	3.1359	7.731	3	NaN	NaN	0	1.2818	1.7311	2	1.1776	NaN	1
AAVQVLDDIEK	0	1199.64	P16332	P16332	Mut	Methylmalonyl-CoA mutase, mitochondrial	2	1.4987e-05	123.63	1.0028	NaN	1	3.9241	NaN	1	8.9836	NaN	1	NaN	NaN	0
AAVRPDGDSAPGPVPR	0	1560.8	P58468	P58468	Fam207a	Protein FAM207A	2;3	0.0013025	78.692	2.2609	1.0908	2	4.6257	NaN	1	NaN	NaN	0	NaN	NaN	0
AAVSCRPSTSECNMGNK	0	1867.8	Q9D410	Q9D410	Dmrtc1c1		3	5.1931e-06	114.27	0.91357	NaN	1	2.5999	NaN	1	NaN	NaN	0	NaN	NaN	0
AAVSDELR	0	859.44	Q8BIE6	Q8BIE6	Frmd4a	FERM domain-containing protein 4A	2	0.0059967	110.12	NaN	NaN	0	NaN	NaN	0	NaN	NaN	0	NaN	NaN	0
AAVSDELRQWYQR	1	1620.8	Q8BIE6	Q8BIE6	Frmd4a	FERM domain-containing protein 4A	3	0.00065423	113.22	NaN	NaN	0	NaN	NaN	0	NaN	NaN	0	NaN	NaN	0
AAVSEAEAQFYEQNSR	0	1798.81	O88325	O88325	Naglu		2	7.2697e-96	329.37	1.0764	NaN	1	2.3525	NaN	1	6.2847	NaN	1	NaN	NaN	0
AAVSETVLVSAPQDHDAQAASDPQATAADSPLEDFR	0	3679.72	Q8K305	Q8K305	Nsl1	Kinetochore-associated protein NSL1 homolog	3;4	8.3031e-58	195.08	3.92	NaN	1	NaN	NaN	0	NaN	NaN	0	NaN	NaN	0
AAVSHWQQQSYLDSGIHSGATTTAPSLSGK	0	3084.49	Q02248	Q02248	Ctnnb1	Catenin beta-1	3;4	4.0245e-05	66.201	NaN	NaN	0	NaN	NaN	0	NaN	NaN	0	NaN	NaN	0
AAVSTTMAK	0	878.453	Q8K368	Q8K368	Fanci	Fanconi anemia group I protein homolog	2	0.070554	53.968	0.52859	NaN	1	NaN	NaN	0	NaN	NaN	0	NaN	NaN	0
AAVSVFQPPVGGFSFDNCR	0	2053.97	P70195	P70195	Psmb7	Proteasome subunit beta type-7	2	6.9106e-17	182.02	NaN	NaN	0	NaN	NaN	0	NaN	NaN	0	NaN	NaN	0
AAVTEVVVPADGAEARPLAAEELAAQK	0	2675.41	Q9D198	Q9D198	Syf2	Pre-mRNA-splicing factor SYF2	2;3	7.9839e-28	161.19	0.58924	NaN	1	NaN	NaN	0	NaN	NaN	0	NaN	NaN	0
AAVTEVVVPADGAEARPLAAEELAAQKR	1	2831.51	Q9D198	Q9D198	Syf2	Pre-mRNA-splicing factor SYF2	3	4.5751e-07	94.542	NaN	NaN	0	NaN	NaN	0	NaN	NaN	0	NaN	NaN	0
AAVTIQSK	0	816.471	Q8CJ27	Q8CJ27	Aspm	Abnormal spindle-like microcephaly-associated protein homolog	2	0.01659	75.109	NaN	NaN	0	NaN	NaN	0	0.12371	NaN	1	NaN	NaN	0
AAVTPGKK	1	770.465	P09405	P09405	Ncl	Nucleolin	2	0.0051716	143.85	NaN	NaN	0	NaN	NaN	0	NaN	NaN	0	NaN	NaN	0
AAVTSLFAK	0	906.517	CON__Q3SX09	CON__Q3SX09			2	0.00057338	147.29	0.027239	NaN	1	0.74288	NaN	1	NaN	NaN	0	NaN	NaN	0
AAVVASPLLDQQR	0	1366.76	E9Q784	E9Q784	Zc3h13		2	7.956e-05	131.28	1.1234	NaN	1	1.5894	NaN	1	NaN	NaN	0	NaN	NaN	0
AAVVENVVK	0	927.539	Q61103	Q61103	Dpf2	Zinc finger protein ubi-d4	2	0.0014974	129.42	NaN	NaN	0	NaN	NaN	0	NaN	NaN	0	NaN	NaN	0
AAVVHHFESLPAGSTLIFYK	0	2186.15	Q8BYU6	Q8BYU6	Tor1aip2	Torsin-1A-interacting protein 2	2;3;4	2.5849e-32	214.88	1.3283	NaN	1	2.0205	17.047	3	13.061	49.943	2	5.6311	54.521	3
AAVVSEAQDSQVTSTK	0	1619.8	Q8R3Y5	Q8R3Y5		Uncharacterized protein C19orf47 homolog	2	5.4456e-34	253.42	1.7117	NaN	1	6.2999	NaN	1	7.0118	NaN	1	NaN	NaN	0
AAVVTSPPPTTAPHK	0	1472.8	Q9QYC0	Q9QYC0	Add1	Alpha-adducin	3	0.0024756	75.669	NaN	NaN	0	2.723	NaN	1	4.6333	NaN	1	NaN	NaN	0
AAVYNHFISDGVK	0	1419.71	CON__Q2UVX4	CON__Q2UVX4			2;3	1.0124e-11	225.58	NaN	NaN	0	NaN	NaN	0	NaN	NaN	0	NaN	NaN	0
AAVYQEWLEK	0	1235.62	Q3TRR0	Q3TRR0	Map9	Microtubule-associated protein 9	2	0.00010637	129.42	NaN	NaN	0	NaN	NaN	0	NaN	NaN	0	NaN	NaN	0
AAVYSGISFK	0	1041.55	E9Q7L1	E9Q7L1	Urb2		2	0.00010924	124.23	1.5849	NaN	1	NaN	NaN	0	NaN	NaN	0	NaN	NaN	0
AAWAEYEAEK	0	1166.52	Q61687	Q61687	Atrx	Transcriptional regulator ATRX	2	0.0015402	96.948	NaN	NaN	0	NaN	NaN	0	4.3054	NaN	1	NaN	NaN	0
AAWALGNYHR	0	1157.57	Q8CBY3	Q8CBY3	Leng8	Leukocyte receptor cluster member 8 homolog	2	1.3923e-06	139.31	NaN	NaN	0	NaN	NaN	0	NaN	NaN	0	NaN	NaN	0
AAWDHMK	0	857.385	P51660	P51660	Hsd17b4	Peroxisomal multifunctional enzyme type 2;(3R)-hydroxyacyl-CoA dehydrogenase;Enoyl-CoA hydratase 2	2	0.019531	81.381	NaN	NaN	0	NaN	NaN	0	NaN	NaN	0	NaN	NaN	0
AAWDVEWAVLK	0	1286.67	Q3UHU5	Q3UHU5	Mtcl1	Microtubule cross-linking factor 1	2	0.00054403	114.89	2.1495	NaN	1	NaN	NaN	0	NaN	NaN	0	NaN	NaN	0
AAWEAYLSR	0	1065.52	P13439	P13439	Umps	Uridine 5-monophosphate synthase;Orotate phosphoribosyltransferase;Orotidine 5-phosphate decarboxylase	2	8.2888e-05	146.58	1.0825	NaN	1	3.6931	NaN	1	14.037	NaN	1	26.36	NaN	1
AAWEDPVEWVR	0	1356.65	Q8CH77	Q8CH77	Nav1	Neuron navigator 1	2	1.4752e-05	146.23	3.8288	NaN	1	9.7022	NaN	1	NaN	NaN	0	NaN	NaN	0
AAWEVDSGR	0	989.457	P45952	P45952	Acadm	Medium-chain specific acyl-CoA dehydrogenase, mitochondrial	2	0.0011119	107.01	0.71336	NaN	1	2.7822	NaN	1	9.4999	NaN	1	4.1697	NaN	1
AAWGALEK	0	844.444	Q8BJ37	Q8BJ37	Tdp1	Tyrosyl-DNA phosphodiesterase 1	2	0.062254	57.047	NaN	NaN	0	NaN	NaN	0	NaN	NaN	0	NaN	NaN	0
AAWGEETDYTPVWCMR	0	1970.83	P70697	P70697	Urod	Uroporphyrinogen decarboxylase	2	8.0671e-28	254.07	NaN	NaN	0	NaN	NaN	0	NaN	NaN	0	NaN	NaN	0
AAWNALQDEVGR	0	1328.65	Q505D7	Q505D7	Opa3	Optic atrophy 3 protein homolog	2	5.0725e-06	154.81	2.0145	NaN	1	NaN	NaN	0	NaN	NaN	0	NaN	NaN	0
AAWPVLR	0	811.47	Q5SWP3	Q5SWP3	Nacad	NAC-alpha domain-containing protein 1	2	0.015826	81.716	NaN	NaN	0	NaN	NaN	0	NaN	NaN	0	NaN	NaN	0
AAWRPPR	0	852.472	Q9R0N0	Q9R0N0	Galk1	Galactokinase	2	0.0062361	95.957	0.74296	NaN	1	2.096	NaN	1	7.5742	NaN	1	11.165	NaN	1
AAWYTAGIVGGLSTVAMCAPSEK	0	2339.13	Q91VC9	Q91VC9	Ghitm	Growth hormone-inducible transmembrane protein	2	9.5072e-14	144.29	NaN	NaN	0	NaN	NaN	0	NaN	NaN	0	NaN	NaN	0
AAWYTIDSR	0	1081.52	A2ASS6	A2ASS6	Ttn	Titin	2	0.026378	78.113	NaN	NaN	0	NaN	NaN	0	NaN	NaN	0	NaN	NaN	0
AAYADLLTPLISK	0	1374.78	Q8CGF6	Q8CGF6	Wdr47	WD repeat-containing protein 47	2	3.7138e-05	141.1	0.93656	NaN	1	4.8009	NaN	1	NaN	NaN	0	NaN	NaN	0
AAYAHFLNVQGR	0	1345.69	Q8CAK1	Q8CAK1	Iba57	Putative transferase CAF17 homolog, mitochondrial	2;3	6.0031e-07	163.2	1.7459	NaN	1	3.2341	NaN	1	1.313	NaN	1	1.704	NaN	1
AAYDAFNSWK	0	1171.53	Q8BWF0	Q8BWF0	Aldh5a1	Succinate-semialdehyde dehydrogenase, mitochondrial	2	0.00011533	128.12	NaN	NaN	0	NaN	NaN	0	3.4658	NaN	1	NaN	NaN	0
AAYDREESPNLEEYEPNTVASLLK	1	2737.31	Q62172	Q62172	Ralbp1	RalA-binding protein 1	3	1.9115e-08	108.57	0.59585	NaN	1	2.9314	NaN	1	NaN	NaN	0	NaN	NaN	0
AAYDVSSFSFFQR	0	1523.7	Q9CQW1	Q9CQW1	Ykt6	Synaptobrevin homolog YKT6	2	1.7237e-13	199.11	NaN	NaN	0	4.0069	NaN	1	9.2843	NaN	1	2.7837	NaN	1
AAYEAELGDAR	0	1164.54	P48678	P48678	Lmna	Prelamin-A/C;Lamin-A/C	2	0.00011167	141.95	NaN	NaN	0	NaN	NaN	0	7.3482	NaN	1	NaN	NaN	0
AAYEAELGDARK	1	1292.64	P48678	P48678	Lmna	Prelamin-A/C;Lamin-A/C	2;3	0.031998	73.067	0.9941	NaN	1	NaN	NaN	0	NaN	NaN	0	NaN	NaN	0
AAYEPPVLFR	0	1161.62	Q8VED2	Q8VED2	Bloc1s4	Biogenesis of lysosome-related organelles complex 1 subunit 4	2	0.034879	57.859	NaN	NaN	0	NaN	NaN	0	NaN	NaN	0	NaN	NaN	0
AAYFGIYDTAK	0	1218.59	P51881	P51881	Slc25a5	ADP/ATP translocase 2;ADP/ATP translocase 2, N-terminally processed	1;2	4.0754e-07	136.57	0.88778	11.354	5	3.0298	16.228	4	7.3089	NaN	1	13.199	217.45	2
AAYFGVYDTAK	0	1204.58	P48962	P48962	Slc25a4	ADP/ATP translocase 1	1;2	0.0003732	128.27	0.74162	5.5757	3	2.6745	4.1933	4	7.341	9.1115	2	28.815	6.213	2
AAYHHFQR	0	1028.49	Q8BIH0	Q8BIH0	Sap130	Histone deacetylase complex subunit SAP130	2	0.00085143	129.96	1.4061	NaN	1	NaN	NaN	0	2.0106	NaN	1	2.2836	NaN	1
AAYHPEFPTVLTALEIDNAVVANSLIDMR	0	3169.61	Q924W5	Q924W5	Smc6	Structural maintenance of chromosomes protein 6	3	0.000629	55.783	NaN	NaN	0	NaN	NaN	0	NaN	NaN	0	NaN	NaN	0
AAYIYFTDFCPDSLFNK	0	2070.94	Q60770	Q60770	Stxbp3	Syntaxin-binding protein 3	2	1.5669e-09	151.55	NaN	NaN	0	NaN	NaN	0	1.3917	NaN	1	1.456	NaN	1
AAYIYIR	0	868.481	Q91YT0	Q91YT0	Ndufv1	NADH dehydrogenase [ubiquinone] flavoprotein 1, mitochondrial	2	0.0037548	143.22	1.3021	NaN	1	4.5009	NaN	1	NaN	NaN	0	NaN	NaN	0
AAYKEYISNK	1	1185.6	P25976	P25976	Ubtf	Nucleolar transcription factor 1	2	0.0066287	136.52	NaN	NaN	0	NaN	NaN	0	NaN	NaN	0	NaN	NaN	0
AAYLDDLR	0	935.471	Q9JHK4	Q9JHK4	Rabggta	Geranylgeranyl transferase type-2 subunit alpha	2	0.005999	91.9	0.84545	NaN	1	2.4667	NaN	1	6.0541	NaN	1	NaN	NaN	0
AAYLLGCSLEELSSAIFK	0	1971	Q9JMH9	Q9JMH9	Myo18a	Unconventional myosin-XVIIIa	2;3	1.7396e-06	163.99	NaN	NaN	0	NaN	NaN	0	NaN	NaN	0	NaN	NaN	0
AAYLNLSQEPAHPAMALHAR	0	2160.09	B1AR17	B1AR17	Chd3		3;4	1.5753e-15	164.57	NaN	NaN	0	4.5935	1.843	2	12.075	NaN	1	4.7587	NaN	1
AAYLNMSEDPSHPSMALNTR	0	2204	Q6PDQ2	Q6PDQ2	Chd4	Chromodomain-helicase-DNA-binding protein 4	2;3	1.7072e-121	379.84	1.6872	24.653	3	7.5518	24.637	2	NaN	NaN	0	NaN	NaN	0
AAYLQWR	0	906.471	Q91W86	Q91W86	Vps11	Vacuolar protein sorting-associated protein 11 homolog	1;2	0.0027591	140.79	1.2137	NaN	1	4.5245	NaN	1	NaN	NaN	0	0.31855	NaN	1
AAYMADHLK	0	1018.49	Q5NBY9	Q5NBY9	Patz1		2	0.038802	60.478	NaN	NaN	0	NaN	NaN	0	NaN	NaN	0	NaN	NaN	0
AAYNLVR	0	805.445	Q9CQI6	Q9CQI6	Cotl1	Coactosin-like protein	2	0.0072935	99.511	1.0143	NaN	1	NaN	NaN	0	NaN	NaN	0	46.458	NaN	1
AAYNPGQAVPWNAVK	0	1584.8	Q8VDP4	Q8VDP4	Ccar2	Cell cycle and apoptosis regulator protein 2	2	2.0104e-07	147.78	1.3428	NaN	1	3.1634	NaN	1	8.1594	NaN	1	NaN	NaN	0
AAYNVTLLNFMDPQK	0	1723.86	Q8BGW1	Q8BGW1	Fto	Alpha-ketoglutarate-dependent dioxygenase FTO	2	3.4367e-15	189.43	NaN	NaN	0	4.1414	NaN	1	0.57836	NaN	1	1.7667	NaN	1
AAYPDLENPPLIVTPSQQPK	0	2177.14	Q9D0I9	Q9D0I9	Rars	Arginine--tRNA ligase, cytoplasmic	2;3	4.7147e-41	222.56	NaN	NaN	0	2.0305	8.9091	2	NaN	NaN	0	NaN	NaN	0
AAYQEVFKPENVSLR	0	1749.9	Q6ZPY2	Q6ZPY2	Smg5	Protein SMG5	2;3	0.0018465	80.96	NaN	NaN	0	NaN	NaN	0	7.3379	NaN	1	4.0665	NaN	1
AAYSFYNIHTETPLLDLMNDALIIAK	0	2936.5	O70311	O70311	Nmt2	Glycylpeptide N-tetradecanoyltransferase 2	3	4.6728e-09	109.23	NaN	NaN	0	1.8298	NaN	1	NaN	NaN	0	NaN	NaN	0
AAYSFYNVHTQTPLLDLMSDALVLAK	0	2880.47	O70310	O70310	Nmt1	Glycylpeptide N-tetradecanoyltransferase 1	3	4.3538e-18	156.47	1.0433	NaN	1	3.0976	NaN	1	6.3324	295.45	2	NaN	NaN	0
AAYSNFWCGMTSQGYYK	0	2032.84	Q8K297	Q8K297	Colgalt1	Procollagen galactosyltransferase 1	2	3.4555e-41	251.3	0.67472	NaN	1	5.3062	NaN	1	NaN	NaN	0	5.6274	NaN	1
AAYVLFYQR	0	1129.59	P35123;Q99K46;Q8R5H1	Q8R5H1	Usp4;Usp11;Usp15	Ubiquitin carboxyl-terminal hydrolase 4;Ubiquitin carboxyl-terminal hydrolase 11;Ubiquitin carboxyl-terminal hydrolase 15	2	1.2259e-05	201.97	1.5278	NaN	1	6.5256	NaN	1	10.058	222.89	2	16.021	NaN	1
AAYYPPSQIAQLRPSPR	0	1914.01	P29341	P29341	Pabpc1	Polyadenylate-binding protein 1	3	0.0036768	62.104	NaN	NaN	0	NaN	NaN	0	NaN	NaN	0	10.284	NaN	1
ACACNPYGTVQQQSSCNPVTGQCQCLPHVSGR	0	3620.54	P02468	P02468	Lamc1	Laminin subunit gamma-1	3	1.3989e-18	131.81	NaN	NaN	0	NaN	NaN	0	NaN	NaN	0	NaN	NaN	0
ACADAGLLDESFLR	0	1536.72	Q9ES00	Q9ES00	Ube4b	Ubiquitin conjugation factor E4 B	2	4.0887e-32	245.08	1.854	NaN	1	7.7788	NaN	1	23.319	NaN	1	36.941	NaN	1
ACADATLSQITNNIDPVGR	0	2014.97	P62874	P62874	Gnb1	Guanine nucleotide-binding protein G(I)/G(S)/G(T) subunit beta-1	2;3	6.4471e-98	374.23	1.908	9.4807	2	2.9743	102.55	2	NaN	NaN	0	NaN	NaN	0
ACAEALGSLK	0	1018.51	P56873	P56873	Sssca1	Sjoegren syndrome/scleroderma autoantigen 1 homolog	2	3.4844e-05	122.13	NaN	NaN	0	NaN	NaN	0	NaN	NaN	0	NaN	NaN	0
ACAELHQNVNVK	0	1381.68	Q9EQH3	Q9EQH3	Vps35	Vacuolar protein sorting-associated protein 35	2;3	2.3489e-11	201.75	0.94673	10.535	6	3.1743	12.817	8	9.2966	186.27	6	51.242	269.64	4
ACAETIDPASLWEY	0	1624.71	Q61553	Q61553	Fscn1	Fascin	2	6.572e-15	174.02	NaN	NaN	0	NaN	NaN	0	0.043408	NaN	1	0.10007	NaN	1
ACALGSEQSASSCVPCPPGHYIEK	0	2604.14	Q3UZV7	Q3UZV7		UPF0577 protein KIAA1324-like homolog	3	1.2791e-28	192.58	1.316	NaN	1	NaN	NaN	0	NaN	NaN	0	NaN	NaN	0
ACALQVLSAILEGSK	0	1558.84	Q6P1G0	Q6P1G0	Heatr6	HEAT repeat-containing protein 6	2;3	1.2539e-10	168.82	NaN	NaN	0	NaN	NaN	0	34.663	NaN	1	NaN	NaN	0
ACALSHINTK	0	1113.56	Q921W4	Q921W4	Cryzl1	Quinone oxidoreductase-like protein 1	2	3.2272e-08	204.91	1.0402	NaN	1	4.2993	NaN	1	16.18	NaN	1	58.461	NaN	1
ACALSIAESCRPGDK	0	1633.76	Q8K2B3	Q8K2B3	Sdha	Succinate dehydrogenase [ubiquinone] flavoprotein subunit, mitochondrial	2;3	1.6916e-14	203.11	0.58503	0.27058	2	2.1703	13.338	2	4.5338	23.913	2	6.9623	NaN	1
ACALSIAESCRPGDKVPSIK	1	2158.09	Q8K2B3	Q8K2B3	Sdha	Succinate dehydrogenase [ubiquinone] flavoprotein subunit, mitochondrial	3	2.109e-05	96.012	NaN	NaN	0	NaN	NaN	0	NaN	NaN	0	0.48058	NaN	1
ACANDLLIDEFLK	0	1520.75	O35099	O35099	Map3k5	Mitogen-activated protein kinase kinase kinase 5	2	5.6368e-07	159.09	1.277	21.091	2	4.4404	NaN	1	NaN	NaN	0	4.7471	NaN	1
ACARPLISVYSEK	0	1492.77	Q9D8E6	Q9D8E6	Rpl4	60S ribosomal protein L4	2	1.6042e-08	193.28	NaN	NaN	0	NaN	NaN	0	NaN	NaN	0	NaN	NaN	0
ACARPLISVYSEKGESSGK	1	2038.02	Q9D8E6	Q9D8E6	Rpl4	60S ribosomal protein L4	3	2.6352e-12	191.41	NaN	NaN	0	NaN	NaN	0	NaN	NaN	0	2.0564	NaN	1
ACCISTGGHSQCSESLPVR	0	2104.91	Q6NWW9	Q6NWW9	Fndc3b	Fibronectin type III domain-containing protein 3B	3	1.0634e-05	98.165	NaN	NaN	0	NaN	NaN	0	NaN	NaN	0	NaN	NaN	0
ACCKPGSHSQQTTLLDLMDALPSSGPVTQK	0	3226.54	Q8CHU3	Q8CHU3	Epn2	Epsin-2	3;4	2.4582e-31	160.26	NaN	NaN	0	NaN	NaN	0	NaN	NaN	0	3.7812	NaN	1
ACCPLEGVKPSPQQTEYR	0	2118.98	Q8BNV1	Q8BNV1	Trmt2a	tRNA (uracil-5-)-methyltransferase homolog A	2;3	1.1457e-06	120.9	1.6668	NaN	1	8.0475	100.57	2	11.091	NaN	1	2.7845	NaN	1
ACDDAFIALLPVRPR	0	1712.9	Q3URU2	Q3URU2	Peg3	Paternally-expressed gene 3 protein	3	4.4454e-08	159.08	2.8881	NaN	1	5.5603	NaN	1	0.99131	NaN	1	0.80264	NaN	1
ACDEGHIIPK	0	1138.54	Q9JHI5	Q9JHI5	Ivd	Isovaleryl-CoA dehydrogenase, mitochondrial	2	0.00073787	107.57	NaN	NaN	0	NaN	NaN	0	2.6968	NaN	1	NaN	NaN	0
ACDELELHQR	0	1269.58	Q8R5C8	Q8R5C8	Zmynd11	Zinc finger MYND domain-containing protein 11	2	0.00030697	111.06	NaN	NaN	0	NaN	NaN	0	NaN	NaN	0	NaN	NaN	0
ACDELVEEMEHYGK	0	1708.71	Q9R0B9	Q9R0B9	Plod2	Procollagen-lysine,2-oxoglutarate 5-dioxygenase 2	3	1.5221e-10	175.28	2.2746	NaN	1	NaN	NaN	0	NaN	NaN	0	NaN	NaN	0
ACDESFQPLGDIMK	0	1609.71	Q6Y7W8	Q6Y7W8	Gigyf2	PERQ amino acid-rich with GYF domain-containing protein 2	2	6.8667e-40	282.05	1.5886	NaN	1	NaN	NaN	0	NaN	NaN	0	22.823	NaN	1
ACDESVLMDLK	0	1279.58	Q91VN6	Q91VN6	Ddx41	Probable ATP-dependent RNA helicase DDX41	2	2.0345e-05	142.43	2.1742	NaN	1	7.5623	NaN	1	6.8085	NaN	1	NaN	NaN	0
ACDGNVDHAATHISNR	0	1736.76	P54729	P54729	Nub1	NEDD8 ultimate buster 1	2;3	1.3762e-50	313.88	3.3585	53.989	3	16.104	NaN	1	0.89697	NaN	1	1.5798	NaN	1
ACDGRPCAGAVQK	0	1388.63	Q9JHN8	Q9JHN8	Stk19	Serine/threonine-protein kinase 19	2	0.010628	70.942	NaN	NaN	0	NaN	NaN	0	NaN	NaN	0	NaN	NaN	0
ACDLGHVWACANASR	0	1686.74	Q921H9	Q921H9	Coa7	Cytochrome c oxidase assembly factor 7	2;3	7.7239e-06	139.89	NaN	NaN	0	NaN	NaN	0	NaN	NaN	0	NaN	NaN	0
ACDLLDAR	0	932.439	P21300	P21300	Akr1b7	Aldose reductase-related protein 1	2	0.0094234	82.716	0.54049	NaN	1	NaN	NaN	0	NaN	NaN	0	2.2857	NaN	1
ACDLLLFLR	0	1119.61	Q8C3R1	Q8C3R1	Brat1	BRCA1-associated ATM activator 1	2	8.7113e-05	178.08	NaN	NaN	0	1.5538	8.3462	2	NaN	NaN	0	NaN	NaN	0
ACDLPAWVHFPDTER	0	1812.83	Q3TZZ7	Q3TZZ7	Esyt2	Extended synaptotagmin-2	3	0.00015007	99.481	0.59392	NaN	1	NaN	NaN	0	NaN	NaN	0	4.8405	NaN	1
ACDLVHNFTDAVIR	0	1629.79	Q99N17;Q3V1F1;G3UW78	Q99N17	Cyp4f16;Cyp4f37;Cyp4f17		2;3	4.644e-10	171.29	NaN	NaN	0	NaN	NaN	0	2.8759	NaN	1	NaN	NaN	0
ACDMHVADMLVK	0	1388.63	P29594	P29594	Casp2	Caspase-2;Caspase-2 subunit p18;Caspase-2 subunit p13;Caspase-2 subunit p12	2;3	3.2393e-05	143.96	NaN	NaN	0	NaN	NaN	0	NaN	NaN	0	NaN	NaN	0
ACDQEKPAPSFSCLK	0	1736.79	P97817	P97817	Cdr2	Cerebellar degeneration-related protein 2	3	0.14855	26.059	NaN	NaN	0	NaN	NaN	0	NaN	NaN	0	NaN	NaN	0
ACDYIQELR	0	1166.54	Q61069	Q61069	Usf1	Upstream stimulatory factor 1	2	9.6052e-05	185.72	2.0627	1.7816	2	7.2162	NaN	1	NaN	NaN	0	10.53	NaN	1
ACEAITVGK	0	947.475	P36916	P36916	Gnl1	Guanine nucleotide-binding protein-like 1	2	0.0014016	103.56	0.87743	NaN	1	NaN	NaN	0	NaN	NaN	0	NaN	NaN	0
ACEFAGFQCQIQFGPHNEQK	0	2395.05	P26039	P26039	Tln1	Talin-1	2;3	1.9317e-72	324.38	0.97832	NaN	1	6.6431	NaN	1	NaN	NaN	0	5.1065	NaN	1
ACEGLMLLVSLPEPAAAK	0	1868.97	Q8CDM8	Q8CDM8	Fam160b1	Protein FAM160B1	2	2.9158e-06	123.02	NaN	NaN	0	0.88762	NaN	1	0.67956	NaN	1	NaN	NaN	0
ACEHLTSNVLPLLLEQFHK	0	2248.17	Q9D071	Q9D071	Mms19	MMS19 nucleotide excision repair protein homolog	3;4	4.9531e-10	139.49	0.85059	NaN	1	3.4073	32.596	2	NaN	NaN	0	3.6505	NaN	1
ACELLAIDK	0	1031.53	O54786	O54786	Dffa	DNA fragmentation factor subunit alpha	2	0.010427	90.906	NaN	NaN	0	NaN	NaN	0	NaN	NaN	0	NaN	NaN	0
ACENSCILYSDLGLPK	0	1838.85	P50615	P50615	Btg3	Protein BTG3	2	1.2132e-12	179.67	NaN	NaN	0	NaN	NaN	0	NaN	NaN	0	NaN	NaN	0
ACEPGVDYVYK	0	1299.58	CON__Q2UVX4	CON__Q2UVX4			2	0.0016519	93.649	0.6447	NaN	1	NaN	NaN	0	0.42534	NaN	1	NaN	NaN	0
ACEPIIQNFCHDVADNQIDSGDLMECLIQNK	0	3646.62	Q61543	Q61543	Glg1	Golgi apparatus protein 1	3;4	1.2826e-51	197.14	1.9147	19.255	2	6.341	20.381	2	23.935	NaN	1	5.2421	NaN	1
ACEQPTHWK	0	1155.51	Q8VHI3	Q8VHI3	Pofut2	GDP-fucose protein O-fucosyltransferase 2	2	0.00069969	96.668	NaN	NaN	0	NaN	NaN	0	NaN	NaN	0	NaN	NaN	0
ACESCYATQSHQWYSWGPPNMQCR	0	3003.19	Q924K8	Q924K8	Mta3	Metastasis-associated protein MTA3	3	7.0391e-38	201.15	NaN	NaN	0	NaN	NaN	0	NaN	NaN	0	NaN	NaN	0
ACFCDEHTR	0	1194.45	Q922H9	Q922H9	Znf330	Zinc finger protein 330	2	0.00023284	127.02	NaN	NaN	0	NaN	NaN	0	NaN	NaN	0	NaN	NaN	0
ACFCLLEGDK	0	1211.53	Q62018	Q62018	Ctr9	RNA polymerase-associated protein CTR9 homolog	2	0.0013247	99.802	0.75309	NaN	1	NaN	NaN	0	NaN	NaN	0	NaN	NaN	0
ACFCLLEGDKMDQADAQFHFVLNQSPNNIPALLGK	1	3960.9	Q62018	Q62018	Ctr9	RNA polymerase-associated protein CTR9 homolog	4	1.1602e-18	119.18	1.681	37.607	2	NaN	NaN	0	NaN	NaN	0	NaN	NaN	0
ACFGAENLMR	0	1167.52	Q6PGG6	Q6PGG6	Gnl3l	Guanine nucleotide-binding protein-like 3-like protein	2	1.7151e-05	159.46	10.367	NaN	1	NaN	NaN	0	NaN	NaN	0	NaN	NaN	0
ACFHCETCK	0	1211.45	Q61792	Q61792	Lasp1	LIM and SH3 domain protein 1	2;3	3.1538e-07	208.35	1.0005	6.2052	2	3.2571	0.59988	2	9.8432	5.5162	2	19.578	30.503	2
ACFLSETVK	0	1053.52	Q91YP0	Q91YP0	L2hgdh	L-2-hydroxyglutarate dehydrogenase, mitochondrial	2	0.0046645	84.368	0.78663	NaN	1	NaN	NaN	0	NaN	NaN	0	NaN	NaN	0
ACFLYFK	0	947.458	P52019	P52019	Sqle	Squalene monooxygenase	2	0.033723	72.618	NaN	NaN	0	NaN	NaN	0	NaN	NaN	0	2.3987	NaN	1
ACFTMDPK	0	968.41	Q9Z1Q9	Q9Z1Q9	Vars	Valine--tRNA ligase	2	0.012072	78.324	NaN	NaN	0	2.1258	NaN	1	6.979	NaN	1	35.547	NaN	1
ACFVGLIESPEGTQELK	0	1876.92	Q99K74	Q99K74	Med24	Mediator of RNA polymerase II transcription subunit 24	2	1.2264e-09	155.02	NaN	NaN	0	NaN	NaN	0	NaN	NaN	0	3.7418	NaN	1
ACFVHTGVYNLGTPR	0	1690.83	E9PWG2	E9PWG2	Trappc8		2;3	2.5602e-18	215.87	1.6327	11.973	2	3.5062	NaN	1	NaN	NaN	0	NaN	NaN	0
ACFVLEK	0	865.437	Q9QYH6	Q9QYH6	Maged1	Melanoma-associated antigen D1	2	0.040977	68.915	NaN	NaN	0	NaN	NaN	0	NaN	NaN	0	NaN	NaN	0
ACFYNLDK	0	1029.46	Q8JZX4	Q8JZX4	Rbm17	Splicing factor 45	2	0.0038437	98.997	1.4584	NaN	1	5.3233	NaN	1	2.8281	NaN	1	NaN	NaN	0
ACGDSTLTQITAGLDPVGR	0	1930.94	P62880	P62880	Gnb2	Guanine nucleotide-binding protein G(I)/G(S)/G(T) subunit beta-2	2;3	2.7733e-127	408.01	1.6558	30.674	3	7.1254	7.9709	2	3.2776	157.29	2	5.1897	NaN	1
ACGHVVCGK	0	986.443	P52734	P52734	Fgd1	FYVE, RhoGEF and PH domain-containing protein 1	2	0.0030626	93.262	1.5917	NaN	1	NaN	NaN	0	NaN	NaN	0	NaN	NaN	0
ACGLFAASHNEDFPFHAEY	0	2181.92	G5E895	G5E895	Akr1b10		2;3	1.6588e-46	283.21	NaN	NaN	0	NaN	NaN	0	NaN	NaN	0	NaN	NaN	0
ACGLIIFR	0	948.522	P56380	P56380	Nudt2	Bis(5-nucleosyl)-tetraphosphatase [asymmetrical]	2	0.00081766	132.94	NaN	NaN	0	3.4018	NaN	1	NaN	NaN	0	NaN	NaN	0
ACGLNFADLMGR	0	1323.61	Q62465	Q62465	Vat1	Synaptic vesicle membrane protein VAT-1 homolog	2	2.1754e-22	254.83	0.86515	14.75	3	3.3666	NaN	1	39.481	0.21114	2	8.0421	NaN	1
ACGLNFIDLMVR	0	1407.7	Q80TB8	Q80TB8	Vat1l	Synaptic vesicle membrane protein VAT-1 homolog-like	2;3	3.1082e-16	234.81	5.0695	2.2227	2	1.1449	19.762	3	40.062	360.21	2	12.935	NaN	1
ACGLPSGSCR	0	1063.45	Q8BU85	Q8BU85	Msrb3	Methionine-R-sulfoxide reductase B3, mitochondrial	2	0.0024751	89.698	3.2866	NaN	1	8.0088	NaN	1	13.566	NaN	1	NaN	NaN	0
ACGLVASNLNLKPGECLK	0	1943	P16045	P16045	Lgals1	Galectin-1	2;3	6.4346e-68	348.24	0.83984	23.8	11	3.3825	84.419	12	4.0655	117.12	13	4.1906	137.29	22
ACGNFGIPCELR	0	1392.63	Q9DCL9	Q9DCL9	Paics	Multifunctional protein ADE2;Phosphoribosylaminoimidazole-succinocarboxamide synthase;Phosphoribosylaminoimidazole carboxylase	2	2.2183e-08	207.83	1.7405	21.934	2	5.8962	NaN	1	16.762	NaN	1	93.68	NaN	1
ACGNMFGLMHGTCPETSGGLLICLPR	0	2848.3	Q8BH69	Q8BH69	Sephs1	Selenide, water dikinase 1	3	2.338e-60	257.2	3.6379	NaN	1	0.66127	NaN	1	NaN	NaN	0	NaN	NaN	0
ACGQIFCGK	0	1039.46	Q99LI8	Q99LI8	Hgs	Hepatocyte growth factor-regulated tyrosine kinase substrate	2	0.00018139	197.6	1.641	NaN	1	2.8797	NaN	1	14.053	NaN	1	NaN	NaN	0
ACGVDFEIR	0	1065.49	Q91YI4	Q91YI4	Arrb2	Beta-arrestin-2	2	0.0034852	91.853	1.0229	NaN	1	5.3313	NaN	1	NaN	NaN	0	NaN	NaN	0
ACGVDYEVK	0	1039.46	Q8BWG8	Q8BWG8	Arrb1	Beta-arrestin-1	2	0.00094236	103.83	1.3916	NaN	1	NaN	NaN	0	NaN	NaN	0	NaN	NaN	0
ACGVLETIR	0	1017.53	Q99104	Q99104	Myo5a	Unconventional myosin-Va	2	0.00026079	159.2	0.66673	NaN	1	1.9192	NaN	1	1.4107	NaN	1	1.0922	NaN	1
ACGVSRPVIACSVTIK	0	1716.9	Q9D0T1	Q9D0T1	Nhp2l1	NHP2-like protein 1;NHP2-like protein 1, N-terminally processed	2;3	9.2201e-19	201.95	1.0532	62.409	2	3.0613	71.337	3	7.4972	46.543	2	1.0363	209	4
ACIENGTSCIDICGEPQFLELMHAK	0	2892.29	Q8R127	Q8R127	Sccpdh	Saccharopine dehydrogenase-like oxidoreductase	3	6.1785e-47	226.67	0.84484	NaN	1	3.2891	NaN	1	NaN	NaN	0	7.3736	NaN	1
ACIGNTLCQK	0	1163.54	Q8C7R4	Q8C7R4	Uba6	Ubiquitin-like modifier-activating enzyme 6	2	0.0007438	98.629	NaN	NaN	0	3.5951	NaN	1	NaN	NaN	0	NaN	NaN	0
ACIHSYHLLQHER	0	1662.8	B8JJZ7	B8JJZ7	Zfp81		4	0.061069	45.28	NaN	NaN	0	NaN	NaN	0	NaN	NaN	0	NaN	NaN	0
ACILCVHPR	0	1124.56	Q6NS46	Q6NS46	Pdcd11	Protein RRP5 homolog	2	0.00011124	148.21	0.9797	NaN	1	3.8901	NaN	1	9.1349	NaN	1	NaN	NaN	0
ACINQHLMNNK	0	1341.63	Q5XPI3	Q5XPI3	Rnf123	E3 ubiquitin-protein ligase RNF123	2	8.9134e-19	190.26	NaN	NaN	0	NaN	NaN	0	NaN	NaN	0	NaN	NaN	0
ACINTLQFLYGR	0	1454.73	Q8BIW9	Q8BIW9	Chtf18	Chromosome transmission fidelity protein 18 homolog	2	2.5865e-24	214.93	NaN	NaN	0	NaN	NaN	0	0.37712	469.53	2	1.5368	NaN	1
ACIPQSFTVDSSK	0	1438.68	Q80X90	Q80X90	Flnb	Filamin-B	2	4.4179e-05	118.28	2.4112	NaN	1	4.5426	21.769	2	6.4567	NaN	1	3.9427	NaN	1
ACIPVGLLGK	0	1026.59	Q921N6	Q921N6	Ddx27	Probable ATP-dependent RNA helicase DDX27	2	0.026079	63.565	1.67	NaN	1	6.8021	75.174	2	NaN	NaN	0	NaN	NaN	0
ACISFNK	0	838.401	Q62018	Q62018	Ctr9	RNA polymerase-associated protein CTR9 homolog	2	0.030643	74.191	1.1475	NaN	1	NaN	NaN	0	8.0315	NaN	1	5.1345	NaN	1
ACKNCTCGLAEELER	1	1809.78	Q8WTY4	Q8WTY4	Ciapin1	Anamorsin	3	0.0019562	88.385	NaN	NaN	0	NaN	NaN	0	NaN	NaN	0	NaN	NaN	0
ACKVDSPTVTTTLK	1	1519.79	O88447	O88447	Klc1	Kinesin light chain 1	2;3	0.00010493	156	NaN	NaN	0	NaN	NaN	0	NaN	NaN	0	NaN	NaN	0
ACLFVPSIDVLNQNPLR	0	1955.03	P70428	P70428	Ext2	Exostosin-2	2	1.4063e-06	128.85	NaN	NaN	0	NaN	NaN	0	NaN	NaN	0	NaN	NaN	0
ACLGCMGAGPGR	0	1205.51	Q91XD7	Q91XD7	Creld1	Cysteine-rich with EGF-like domain protein 1	2	5.4086e-05	136.75	0.78994	NaN	1	2.6215	NaN	1	6.7892	NaN	1	NaN	NaN	0
ACLIFFDEIDAIGGAR	0	1766.87	P46471	P46471	Psmc2	26S protease regulatory subunit 7	2	7.3124e-26	234.92	1.3042	NaN	1	3.9105	4.1802	3	1.3129	165.11	3	1.9569	117.73	5
ACLIHTASEK	0	1128.56	Q8C145	Q8C145	Slc39a6	Zinc transporter ZIP6	2	0.0002672	207.29	2.4482	NaN	1	NaN	NaN	0	NaN	NaN	0	NaN	NaN	0
ACLISLGYDIGNDPQGEAEFAR	0	2395.11	Q7TPR4	Q7TPR4	Actn1	Alpha-actinin-1	2;3	5.8991e-201	401.47	0.96296	18.532	3	2.8989	1.8718	2	NaN	NaN	0	6.0697	219.09	4
ACLISLGYDVENDR	0	1623.76	P57780	P57780	Actn4	Alpha-actinin-4	2;3	7.3418e-15	196.76	1.108	1.7051	2	4.1886	8.2728	2	9.8607	53.129	2	71.723	NaN	1
ACLISLGYDVENDRQGDAEFNR	1	2541.16	P57780	P57780	Actn4	Alpha-actinin-4	3	2.3292e-08	113.49	0.55441	NaN	1	3.5746	NaN	1	NaN	NaN	0	NaN	NaN	0
ACLLCSLVK	0	1062.56	Q9Z199;P63271	Q9Z199	Supt4h1b;Supt4h1a	Transcription elongation factor SPT4-B;Transcription elongation factor SPT4-A	2	0.0025855	127.56	1.2129	NaN	1	4.0106	4.3093	2	15.659	NaN	1	9.7152	NaN	1
ACLLETPIR	0	1071.57	Q9DBR3	Q9DBR3	Armc8	Armadillo repeat-containing protein 8	2	5.2504e-05	145.34	0.87518	NaN	1	4.8477	NaN	1	7.864	NaN	1	NaN	NaN	0
ACLLIAEMSSAGSLATGNYTK	0	2157.04	P13439	P13439	Umps	Uridine 5-monophosphate synthase;Orotate phosphoribosyltransferase;Orotidine 5-phosphate decarboxylase	2;3	5.3805e-66	308.58	1.2967	NaN	1	1.9911	35.374	5	16.186	123.75	3	3.4167	112.92	4
ACLLPETVNMEEYPYDAEY	0	2305.98	P45377	P45377	Akr1b8	Aldose reductase-related protein 2	2	0.00026509	84.053	NaN	NaN	0	NaN	NaN	0	NaN	NaN	0	0.16548	NaN	1
ACLLSNEAHAVTMQVK	0	1770.88	Q9Z129	Q9Z129	Recql	ATP-dependent DNA helicase Q1	2;3	4.2528e-26	236.42	1.493	NaN	1	NaN	NaN	0	NaN	NaN	0	5.3328	119.62	2
ACLNFLK	0	864.453	Q9CXG3	Q9CXG3	Ppil4	Peptidyl-prolyl cis-trans isomerase-like 4	2	0.0047534	132.8	1.3012	NaN	1	7.701	NaN	1	NaN	NaN	0	NaN	NaN	0
ACLPSGTFLTCSSDNTIR	0	1998.91	Q3U3T8	Q3U3T8	Wdr62	WD repeat-containing protein 62	2	2.4117e-06	126.95	NaN	NaN	0	NaN	NaN	0	NaN	NaN	0	NaN	NaN	0
ACLQPSTDPHMR	0	1411.63	B9EJR8	B9EJR8	Dnaaf5	Dynein assembly factor 5, axonemal	2	5.1809e-05	123.86	NaN	NaN	0	NaN	NaN	0	NaN	NaN	0	NaN	NaN	0
ACLQSLTTDSR	0	1250.59	Q9R0G7	Q9R0G7	Zeb2	Zinc finger E-box-binding homeobox 2	2	1.4689e-06	166.07	NaN	NaN	0	NaN	NaN	0	NaN	NaN	0	NaN	NaN	0
ACLQVGTSEEMK	0	1351.61	Q80U93	Q80U93	Nup214	Nuclear pore complex protein Nup214	2	7.589e-05	133.83	NaN	NaN	0	2.7416	NaN	1	NaN	NaN	0	NaN	NaN	0
ACLSALSEVK	0	1076.55	E9Q3L2	E9Q3L2	Pi4ka		2	0.0051815	78.113	NaN	NaN	0	9.7459	NaN	1	NaN	NaN	0	NaN	NaN	0
ACLVTTVTSSGPSQSTIK	0	1835.93	Q8K1X1	Q8K1X1	Wdr11	WD repeat-containing protein 11	2	1.8243e-20	191.53	NaN	NaN	0	NaN	NaN	0	0.41097	NaN	1	NaN	NaN	0
ACLYAGVK	0	880.448	P15105	P15105	Glul	Glutamine synthetase	2	0.10611	47.75	NaN	NaN	0	NaN	NaN	0	NaN	NaN	0	NaN	NaN	0
ACMDYPVR	0	1010.43	Q8R143	Q8R143	Pttg1ip	Pituitary tumor-transforming gene 1 protein-interacting protein	2	0.0031142	104.45	2.0002	NaN	1	NaN	NaN	0	12.094	NaN	1	NaN	NaN	0
ACMEEMHQVAIAAK	0	1587.72	Q8R480	Q8R480	Nup85	Nuclear pore complex protein Nup85	2;3	4.1716e-22	218.54	NaN	NaN	0	NaN	NaN	0	NaN	NaN	0	0.85929	NaN	1
ACMLTTATAHDGDVNVISWSR	0	2304.06	Q810D6	Q810D6	Grwd1	Glutamate-rich WD repeat-containing protein 1	2;3	7.3785e-123	393.05	2.0843	22.056	2	5.992	39.654	2	NaN	NaN	0	22.827	NaN	1
ACNCLLLK	0	990.499	P17183;P21550	P17183	Eno2;Eno3	Gamma-enolase;Beta-enolase	2	0.0025325	110.63	0.66329	6.6268	2	NaN	NaN	0	4.0912	33.27	2	19.69	NaN	1
ACNDATLVQITSNMDSVGR	0	2050.94	P29387	P29387	Gnb4	Guanine nucleotide-binding protein subunit beta-4	2	2.2088e-14	196.8	2.6193	NaN	1	NaN	NaN	0	10.08	NaN	1	NaN	NaN	0
ACNIHHNNAR	0	1205.55	Q33DR2	Q33DR2	Pdss1	Decaprenyl-diphosphate synthase subunit 1	2;3	0.069628	51.995	4.9137	NaN	1	NaN	NaN	0	22.103	72.186	2	NaN	NaN	0
ACNPQYAGAIVVHCSAGVGR	0	2085.98	P18052	P18052	Ptpra	Receptor-type tyrosine-protein phosphatase alpha	3	0.067179	39.523	NaN	NaN	0	1.7374	NaN	1	NaN	NaN	0	NaN	NaN	0
ACNQLGQFLQHR	0	1470.71	P17427;P17426	P17426	Ap2a2;Ap2a1	AP-2 complex subunit alpha-2;AP-2 complex subunit alpha-1	2;3	5.3371e-16	286.87	1.078	11.849	4	3.1991	38.338	4	20.21	72.031	2	12.661	177.85	4
ACPDLQLSATSISSGPTK	0	1831.9	Q9R0L6	Q9R0L6	Pcm1	Pericentriolar material 1 protein	2	4.4315e-22	260.29	NaN	NaN	0	NaN	NaN	0	NaN	NaN	0	NaN	NaN	0
ACPDPAPVQLIVQFLEQASKPSVNEQNQVQPPPDNKR	1	4138.09	Q80V86	Q80V86	Ints8	Integrator complex subunit 8	4	0.29987	8.6549	NaN	NaN	0	NaN	NaN	0	NaN	NaN	0	NaN	NaN	0
ACPHVWFER	0	1200.55	Q8K2C8;Q8C0N2	Q8K2C8	Agpat6;Agpat9	Glycerol-3-phosphate acyltransferase 4;Glycerol-3-phosphate acyltransferase 3	2	0.0044296	80.165	NaN	NaN	0	NaN	NaN	0	NaN	NaN	0	NaN	NaN	0
ACPLDQAIGLLVAIFHK	0	1865.02	P14069	P14069	S100a6	Protein S100-A6	2;3	2.9377e-35	230.59	1.3446	NaN	1	NaN	NaN	0	NaN	NaN	0	NaN	NaN	0
ACPRPEGLNFQDLR	0	1671.82	Q62193	Q62193	Rpa2	Replication protein A 32 kDa subunit	2;3	1.6027e-15	184.03	1.1914	6.902	2	4.0246	40.998	2	9.1947	NaN	1	9.0681	39.025	2
ACPVTVPSSQSTPAK	0	1528.76	Q3TLR7	Q3TLR7	Dtl	Denticleless protein homolog	2	1.9454e-05	129.82	NaN	NaN	0	41.327	NaN	1	16.603	NaN	1	15.305	NaN	1
ACQALGAMLSR	0	1176.57	Q922L6	Q922L6	Nelfcd	Negative elongation factor D	2	0.00093296	98.055	NaN	NaN	0	3.2179	NaN	1	NaN	NaN	0	NaN	NaN	0
ACQEQIEAALR	0	1287.62	P30282	P30282	Ccnd3	G1/S-specific cyclin-D3	2	4.2254e-06	157.66	1.4827	NaN	1	NaN	NaN	0	NaN	NaN	0	1.0155	NaN	1
ACQEQIEALLESSLR	0	1745.86	P25322	P25322	Ccnd1	G1/S-specific cyclin-D1	2;3	4.1483e-72	275.63	7.5527	NaN	1	3.2548	NaN	1	11.432	NaN	1	22.085	NaN	1
ACQFPVSLLEECSGVTDANFGYSK	0	2678.2	P97370	P97370	Atp1b3	Sodium/potassium-transporting ATPase subunit beta-3	2	5.2816e-78	268.55	NaN	NaN	0	2.8357	19.409	2	NaN	NaN	0	NaN	NaN	0
ACQGQYETIEQLR	0	1594.74	P58802	P58802	Tbc1d10a	TBC1 domain family member 10A	2	2.4069e-11	202.96	NaN	NaN	0	NaN	NaN	0	NaN	NaN	0	NaN	NaN	0
ACQHLILIGDHQQLRPSANVYDLAK	0	2859.48	Q8R151	Q8R151	Znfx1	NFX1-type zinc finger-containing protein 1	4	1.6368e-12	118.16	NaN	NaN	0	NaN	NaN	0	NaN	NaN	0	0.84206	NaN	1
ACQIFVR	0	892.459	Q9D0E1	Q9D0E1	Hnrnpm	Heterogeneous nuclear ribonucleoprotein M	2	0.0037406	138.38	0.9255	9.6664	2	3.9642	NaN	1	11.164	1.71	2	NaN	NaN	0
ACQLSLNCNSSR	0	1408.62	Q8BND3	Q8BND3	Wdr35	WD repeat-containing protein 35	2	1.5961e-06	163.64	NaN	NaN	0	NaN	NaN	0	NaN	NaN	0	NaN	NaN	0
ACQLSVVVDDK	0	1232.61	P13864	P13864	Dnmt1	DNA (cytosine-5)-methyltransferase 1	2	0.0001356	123.63	0.50023	NaN	1	NaN	NaN	0	1.7259	NaN	1	3.1909	NaN	1
ACQLSVVVDDKK	1	1360.7	P13864	P13864	Dnmt1	DNA (cytosine-5)-methyltransferase 1	2;3	2.9127e-07	172.8	2.5065	NaN	1	2.0023	196.7	2	30.285	NaN	1	2.3412	33.716	2
ACQLVFIGR	0	1062.56	Q8VEH6	Q8VEH6	Cbwd1	COBW domain-containing protein 1	2	0.0033555	82.671	NaN	NaN	0	NaN	NaN	0	NaN	NaN	0	NaN	NaN	0
ACQLVPLNQNHLVSK	0	1719.91	Q6P1G0	Q6P1G0	Heatr6	HEAT repeat-containing protein 6	3	0.00023161	95.822	NaN	NaN	0	NaN	NaN	0	NaN	NaN	0	1.7217	NaN	1
ACQSIYPLHDVFVR	0	1703.85	P97351	P97351	Rps3a	40S ribosomal protein S3a	2;3	2.1878e-32	285.94	1.1293	31.521	6	3.8608	17.386	6	36.881	7.713	2	8.5941	30.734	6
ACQSIYPLHDVFVRK	1	1831.94	P97351	P97351	Rps3a	40S ribosomal protein S3a	3;4	5.938e-06	137.46	NaN	NaN	0	NaN	NaN	0	6.108	NaN	1	NaN	NaN	0
ACQVAHCASSR	0	1245.53	P45481	P45481	Crebbp	CREB-binding protein	2;3	0.00051927	107.79	NaN	NaN	0	NaN	NaN	0	NaN	NaN	0	NaN	NaN	0
ACQVALDEIK	0	1145.58	A2A5R2	A2A5R2	Arfgef2	Brefeldin A-inhibited guanine nucleotide-exchange protein 2	2	0.0001702	120.15	0.81016	NaN	1	NaN	NaN	0	5.3269	NaN	1	14.068	NaN	1
ACQVCSTWIGSGVVSDLNDLR	0	2336.09	Q8C547	Q8C547	Heatr5b	HEAT repeat-containing protein 5B	2	0.0020148	68.168	NaN	NaN	0	NaN	NaN	0	NaN	NaN	0	NaN	NaN	0
ACQVTQSR	0	948.445	Q9D6N5	Q9D6N5	Drap1	Dr1-associated corepressor	2	0.0087827	109.71	NaN	NaN	0	NaN	NaN	0	NaN	NaN	0	NaN	NaN	0
ACQVYIQHTR	0	1274.62	Q9JJ28	Q9JJ28	Flii	Protein flightless-1 homolog	2;3	0.0001739	119.62	1.1701	35.163	2	NaN	NaN	0	15.207	NaN	1	NaN	NaN	0
ACQYLLHLCSSQHK	0	1743.82	Q64512	Q64512	Ptpn13	Tyrosine-protein phosphatase non-receptor type 13	3;4	0.0020114	77.527	NaN	NaN	0	7.8068	NaN	1	NaN	NaN	0	1.9049	NaN	1
ACSAIHAVNLR	0	1210.62	Q9JJ28	Q9JJ28	Flii	Protein flightless-1 homolog	2;3	8.1009e-07	166.16	1.735	1.6981	2	5.8656	5.0109	2	14.023	NaN	1	NaN	NaN	0
ACSDFLVQQLDPSNAIGIANFAEQIGCTELHQR	0	3701.76	Q9Z2X8	Q9Z2X8	Keap1	Kelch-like ECH-associated protein 1	3	7.2624e-07	77.733	NaN	NaN	0	NaN	NaN	0	NaN	NaN	0	NaN	NaN	0
ACSDSLESIPAGQVASDDLR	0	2089.96	Q80TM9	Q80TM9	Nisch	Nischarin	2	3.087e-19	180.48	2.9161	NaN	1	10.807	NaN	1	NaN	NaN	0	NaN	NaN	0
ACSEFSFHMPSLEELAEVLQK	0	2451.14	Q91V76	Q91V76		Ester hydrolase C11orf54 homolog	3	5.4875e-09	130.85	NaN	NaN	0	NaN	NaN	0	NaN	NaN	0	NaN	NaN	0
ACSILFPLIYSEMK	0	1670.84	P52019	P52019	Sqle	Squalene monooxygenase	2	0.00010981	122.51	NaN	NaN	0	NaN	NaN	0	NaN	NaN	0	3.8556	NaN	1
ACSVGAVPGVTK	0	1144.59	Q6PGG6	Q6PGG6	Gnl3l	Guanine nucleotide-binding protein-like 3-like protein	2	0.0017555	82.417	1.2214	NaN	1	0.6617	NaN	1	1.119	NaN	1	0.17186	NaN	1
ACTALYYLSQLSPGK	0	1670.83	Q921W4	Q921W4	Cryzl1	Quinone oxidoreductase-like protein 1	2;3	6.4818e-08	160.52	3.7307	NaN	1	NaN	NaN	0	NaN	NaN	0	NaN	NaN	0
ACTELGIR	0	918.459	Q05920	Q05920	Pc	Pyruvate carboxylase, mitochondrial	2	0.016336	76.847	0.79655	NaN	1	NaN	NaN	0	NaN	NaN	0	NaN	NaN	0
ACTGESWTQNTPNECIK	0	1994.85	E1U8D0	E1U8D0	Soga1	Protein SOGA1;N-terminal form;C-terminal 80 kDa form	2	2.1457e-43	298.82	2.8869	NaN	1	NaN	NaN	0	NaN	NaN	0	NaN	NaN	0
ACTGSLNMTLQR	0	1350.64	Q8CI51	Q8CI51	Pdlim5	PDZ and LIM domain protein 5	2	1.1904e-07	175.73	2.1085	26.433	2	4.4808	27.525	3	NaN	NaN	0	3.1353	NaN	1
ACTIAIR	0	803.432	Q9R0H0	Q9R0H0	Acox1	Peroxisomal acyl-coenzyme A oxidase 1	2	0.070144	55.441	NaN	NaN	0	NaN	NaN	0	NaN	NaN	0	NaN	NaN	0
ACTILLR	0	845.479	P80318	P80318	Cct3	T-complex protein 1 subunit gamma	2	0.0035161	163.34	0.99153	2.8461	2	3.1893	5.3619	2	1.3782	14.045	2	38.89	21.965	2
ACTQLVDNLVEHILK	0	1751.92	Q6KCD5	Q6KCD5	Nipbl	Nipped-B-like protein	3	5.9457e-07	148.7	NaN	NaN	0	1.7969	NaN	1	NaN	NaN	0	NaN	NaN	0
ACVAGTSDAEAVK	0	1277.59	Q61595	Q61595	Ktn1	Kinectin	2	1.0209e-29	266.17	NaN	NaN	0	NaN	NaN	0	NaN	NaN	0	NaN	NaN	0
ACVAGTSDAEAVKVLEHR	1	1911.95	Q61595	Q61595	Ktn1	Kinectin	4	0.00033395	95.854	NaN	NaN	0	NaN	NaN	0	NaN	NaN	0	NaN	NaN	0
ACVDTALENLSTLK	0	1533.77	P19096	P19096	Fasn	Fatty acid synthase;[Acyl-carrier-protein] S-acetyltransferase;[Acyl-carrier-protein] S-malonyltransferase;3-oxoacyl-[acyl-carrier-protein] synthase;3-oxoacyl-[acyl-carrier-protein] reductase;3-hydroxyacyl-[acyl-carrier-protein] dehydratase;Enoyl-[acyl-carrier-protein] reductase;Oleoyl-[acyl-carrier-protein] hydrolase	2;3	7.1951e-26	242.97	0.94495	1.3678	2	2.9579	6.0175	3	8.6715	NaN	1	32.477	NaN	1
ACVEAPGGNPICSLHDQGAGGNGNVLK	0	2691.25	Q5SUR0	Q5SUR0	Pfas	Phosphoribosylformylglycinamidine synthase	3	2.2452e-20	146.34	0.55395	NaN	1	1.7509	NaN	1	NaN	NaN	0	NaN	NaN	0
ACVGLPPQNHMLLEHK	0	1842.92	Q9JHU9	Q9JHU9	Isyna1	Inositol-3-phosphate synthase 1	3;4	5.6286e-06	100.41	NaN	NaN	0	NaN	NaN	0	NaN	NaN	0	0.48153	40.897	2
ACVIHGTDLK	0	1112.56	Q6PIC6	Q6PIC6	Atp1a3	Sodium/potassium-transporting ATPase subunit alpha-3	2	8.0142e-05	141.52	NaN	NaN	0	NaN	NaN	0	NaN	NaN	0	NaN	NaN	0
ACVQGECGVCHYCR	0	1754.67	P59997	P59997	Kdm2a	Lysine-specific demethylase 2A	2;3	4.4692e-17	204.17	NaN	NaN	0	NaN	NaN	0	NaN	NaN	0	NaN	NaN	0
ACVSMLGVPVDPDTLHATLR	0	2151.08	Q7TMY8	Q7TMY8	Huwe1	E3 ubiquitin-protein ligase HUWE1	3	0.0022264	62.648	NaN	NaN	0	NaN	NaN	0	NaN	NaN	0	NaN	NaN	0
ACVTYFPR	0	1012.48	Q9DBD5	Q9DBD5	Pelp1	Proline-, glutamic acid- and leucine-rich protein 1	2	0.002851	106.42	NaN	NaN	0	5.2334	NaN	1	2.8712	NaN	1	NaN	NaN	0
ACVVHGSDLK	0	1084.53	Q8VDN2	Q8VDN2	Atp1a1	Sodium/potassium-transporting ATPase subunit alpha-1	2	9.6593e-07	168.27	1.6029	1.0035	2	7.2452	26.567	2	13.92	NaN	1	55.139	306.43	2
ACWSLGNAYVSMGSPAQALTFAK	0	2429.15	Q6IR34	Q6IR34	Gpsm1	G-protein-signaling modulator 1	2	2.2821e-13	136.48	NaN	NaN	0	NaN	NaN	0	NaN	NaN	0	NaN	NaN	0
ACWVLHYFCEVK	0	1610.74	Q9EPL8	Q9EPL8	Ipo7	Importin-7	2;3	4.9257e-13	222	2.3533	7.5903	4	1.6594	29.1	4	52.179	174.35	2	13.458	16.895	3
ACYALENFVENLGPK	0	1723.82	Q8VI75	Q8VI75	Ipo4	Importin-4	2;3	4.4405e-18	223.14	0.873	NaN	1	3.0935	67.679	2	11.37	NaN	1	3.2903	NaN	1
ACYGVLR	0	837.417	P62908	P62908	Rps3	40S ribosomal protein S3	1;2	0.0045778	126.05	1.0972	7.0966	5	3.2891	41.102	5	9.371	179.6	4	8.1517	245.64	4
ACYLSINPQK	0	1192.59	Q8R5C5;P61164	P61164	Actr1b;Actr1a	Beta-centractin;Alpha-centractin	2	7.9023e-06	156.4	0.89959	NaN	1	NaN	NaN	0	6.6852	NaN	1	3.3401	NaN	1
ACYLSINPQKDEALETEK	1	2108.01	Q8R5C5	Q8R5C5	Actr1b	Beta-centractin	2;3	5.0744e-83	360.82	0.89162	9.6431	2	2.4606	NaN	1	4.1216	87.345	2	5.5716	NaN	1
ACYLSINPQKDETLETEK	1	2138.02	P61164	P61164	Actr1a	Alpha-centractin	2;3	2.4363e-79	332.7	0.9167	2.3525	2	2.7302	1.4294	2	4.1856	NaN	1	5.6343	NaN	1
ACYWGAIR	0	995.465	Q9CZX7	Q9CZX7	Tmem55a	Type 2 phosphatidylinositol 4,5-bisphosphate 4-phosphatase	2	0.08757	52.683	NaN	NaN	0	NaN	NaN	0	NaN	NaN	0	NaN	NaN	0
ADAAEFWR	0	964.44	P22682;Q3TTA7	P22682	Cbl;Cblb	E3 ubiquitin-protein ligase CBL;E3 ubiquitin-protein ligase CBL-B	2	0.00017358	161.12	NaN	NaN	0	NaN	NaN	0	2.3244	NaN	1	NaN	NaN	0
ADAASQVLLGSGLTILSQPLMYVK	0	2474.35	Q791V5	Q791V5	Mtch2	Mitochondrial carrier homolog 2	2;3	1.794e-216	408.93	NaN	NaN	0	0.25126	NaN	1	13.334	NaN	1	7.0715	NaN	1
ADAAVGKEK	1	887.471	Q9JKP8	Q9JKP8	Chrac1	Chromatin accessibility complex protein 1	2	0.011345	96.034	NaN	NaN	0	NaN	NaN	0	NaN	NaN	0	NaN	NaN	0
ADADKSEAAAGDDGSQQQPAEPR	1	2313.01	Q8C854	Q8C854	Myef2	Myelin expression factor 2	3	4.251e-06	99.078	NaN	NaN	0	NaN	NaN	0	NaN	NaN	0	NaN	NaN	0
ADAEAWYQTK	0	1181.54	CON__Q9NSB2;CON__Q6ISB0	CON__Q9NSB2			2	0.0026366	110.53	NaN	NaN	0	NaN	NaN	0	NaN	NaN	0	NaN	NaN	0
ADAECYTALK	0	1140.51	Q8BFZ9	Q8BFZ9	Erlin2	Erlin-2	2	0.0011666	101.9	NaN	NaN	0	NaN	NaN	0	NaN	NaN	0	NaN	NaN	0
ADAEENLEDVMEEVR	0	1747.76	Q8C561	Q8C561	Lmbrd2	LMBR1 domain-containing protein 2	2	7.8493e-72	270.2	NaN	NaN	0	NaN	NaN	0	NaN	NaN	0	NaN	NaN	0
ADAEGESDLENSR	0	1391.58	P26039	P26039	Tln1	Talin-1	2	0.00011574	158.06	NaN	NaN	0	NaN	NaN	0	NaN	NaN	0	NaN	NaN	0
ADAEKAQEQQQR	1	1400.66	Q99PL5	Q99PL5	Rrbp1	Ribosome-binding protein 1	2;3	6.547e-07	192.5	NaN	NaN	0	NaN	NaN	0	NaN	NaN	0	NaN	NaN	0
ADAEKNAVAEKNNAVATK	2	1842.94	Q9CQU5	Q9CQU5	Zwint	ZW10 interactor	3	0.0022358	89.877	NaN	NaN	0	NaN	NaN	0	NaN	NaN	0	NaN	NaN	0
ADAELCADKEEQFELDREPTPGR	2	2675.21	Q8K284	Q8K284	Gtf3c1	General transcription factor 3C polypeptide 1	3;4	2.2266e-14	147.93	NaN	NaN	0	NaN	NaN	0	4.6782	NaN	1	7.2581	NaN	1
ADAENLMYVADPESFEVNTK	0	2242.01	Q07139	Q07139	Ect2	Protein ECT2	2	4.0924e-51	267.11	14.977	NaN	1	NaN	NaN	0	NaN	NaN	0	5.3216	NaN	1
ADAEVITFPK	0	1089.57	Q9ESX5	Q9ESX5	Dkc1	H/ACA ribonucleoprotein complex subunit 4	2	0.033483	76.17	NaN	NaN	0	NaN	NaN	0	NaN	NaN	0	NaN	NaN	0
ADAEVLR	0	772.408	P48036	P48036	Anxa5	Annexin A5	2	0.026755	107.43	NaN	NaN	0	NaN	NaN	0	NaN	NaN	0	NaN	NaN	0
ADAFGDELFSVFEDDSTSAAGAK	0	2349.03	Q9CZU3	Q9CZU3	Skiv2l2	Superkiller viralicidic activity 2-like 2	2	2.733e-131	343.94	NaN	NaN	0	NaN	NaN	0	NaN	NaN	0	85.248	NaN	1
ADAFPQVLK	0	987.539	Q7TMF2	Q7TMF2	Eri1	3-5 exoribonuclease 1	2	0.002973	93.561	1.5161	1.7342	2	2.4852	136.43	2	17.615	NaN	1	NaN	NaN	0
ADAFVGTWK	0	993.492	P11404	P11404	Fabp3	Fatty acid-binding protein, heart	2	0.030172	72.243	NaN	NaN	0	NaN	NaN	0	NaN	NaN	0	NaN	NaN	0
ADAGFVYSEAVASHYMR	0	1872.85	O70589	O70589	Cask	Peripheral plasma membrane protein CASK	3	6.5129e-05	102.58	NaN	NaN	0	NaN	NaN	0	NaN	NaN	0	NaN	NaN	0
ADAGGEDAILQTR	0	1315.64	Q9CPX6	Q9CPX6	Atg3	Ubiquitin-like-conjugating enzyme ATG3	2	2.0966e-14	223.77	1.221	NaN	1	NaN	NaN	0	3.0878	NaN	1	NaN	NaN	0
ADAGGELNLAR	0	1085.55	Q9QYR9	Q9QYR9	Acot2	Acyl-coenzyme A thioesterase 2, mitochondrial	2	1.4689e-06	166.07	0.44455	NaN	1	NaN	NaN	0	3.0457	NaN	1	26.365	NaN	1
ADAGLNNCEGAAGSTSEK	0	1750.74	O88878	O88878	Zfand5	AN1-type zinc finger protein 5	2	5.2088e-20	213.99	NaN	NaN	0	NaN	NaN	0	NaN	NaN	0	NaN	NaN	0
ADAHSMELEEK	0	1258.55	P16014	P16014	Chgb	Secretogranin-1;CCB peptide;PE-11	2;3	3.1249e-05	169.58	NaN	NaN	0	NaN	NaN	0	NaN	NaN	0	NaN	NaN	0
ADAHSMELEEKTHSR	1	1739.79	P16014	P16014	Chgb	Secretogranin-1;CCB peptide;PE-11	3	0.017139	75.764	NaN	NaN	0	NaN	NaN	0	NaN	NaN	0	NaN	NaN	0
ADALQAGASQFESSAAK	0	1650.78	Q62442	Q62442	Vamp1	Vesicle-associated membrane protein 1	2	3.8586e-08	186.29	NaN	NaN	0	NaN	NaN	0	NaN	NaN	0	NaN	NaN	0
ADALQAGASQFETSAAK	0	1664.8	P63024;P63044	P63024	Vamp3;Vamp2	Vesicle-associated membrane protein 3;Vesicle-associated membrane protein 2	2;3	3.7998e-54	330.68	1.5293	47.536	3	4.9778	33.286	3	13.76	NaN	1	29.884	297.54	2
ADALQLSVK	0	943.534	Q9ERI5	Q9ERI5	Jmjd6	Bifunctional arginine demethylase and lysyl-hydroxylase JMJD6	2	0.00023816	126.62	1.3899	NaN	1	8.3971	NaN	1	9.59	NaN	1	14.49	NaN	1
ADANLLTDTGTESSPR	0	1646.77	Q9CRA8	Q9CRA8	Exosc5	Exosome complex component RRP46	2	4.3664e-20	192.15	1.2021	NaN	1	3.8095	NaN	1	10.354	NaN	1	NaN	NaN	0
ADAPDAGAQSDSELPSYHQNDVSLDR	0	2757.21	Q6DFZ1	Q6DFZ1	Gbf1		3	4.5426e-18	134.03	1.828	NaN	1	NaN	NaN	0	NaN	NaN	0	7.0887	NaN	1
ADAQGSTTLLVSYTHGHVHLDAK	0	2420.21	Q9QY81	Q9QY81	Nup210	Nuclear pore membrane glycoprotein 210	3;4;5	5.6079e-06	95.957	1.1368	23.33	5	2.9515	30.25	4	NaN	NaN	0	NaN	NaN	0
ADAQTPEEVGPSEASLR	0	1755.83	Q8VE99	Q8VE99	Ccdc115	Coiled-coil domain-containing protein 115	2	3.2016e-18	195.87	2.9769	NaN	1	NaN	NaN	0	17.417	NaN	1	4.5213	NaN	1
ADASSLTVDVTSPASK	0	1547.77	Q99JX3	Q99JX3	Gorasp2	Golgi reassembly-stacking protein 2	2	4.582e-14	184.34	0.94344	NaN	1	1.6553	NaN	1	5.6312	NaN	1	4.0853	NaN	1
ADATLIPNPLDQTCIHPESYDIAVR	0	2808.38	Q497V5	Q497V5	Srbd1	S1 RNA-binding domain-containing protein 1	3	1.5102e-17	133.58	NaN	NaN	0	NaN	NaN	0	NaN	NaN	0	NaN	NaN	0
ADATNVNNWHWTER	0	1712.77	Q8BK64	Q8BK64	Ahsa1	Activator of 90 kDa heat shock protein ATPase homolog 1	2;3	1.2082e-73	347.73	1.2557	20.839	3	4.9396	0.72946	2	15.726	0.2563	2	11.113	NaN	1
ADATVRPETQR	0	1242.63		REV__Q8C0T5			3	0.10419	32.523	NaN	NaN	0	NaN	NaN	0	NaN	NaN	0	NaN	NaN	0
ADAVQDSEMVELVELEIR	0	2045	Q8BFR5	Q8BFR5	Tufm	Elongation factor Tu, mitochondrial	2;3	0.0007906	87.18	NaN	NaN	0	NaN	NaN	0	0.24614	NaN	1	NaN	NaN	0
ADAWEEIRR	1	1144.56	Q8CCJ3	Q8CCJ3	Ufl1	E3 UFM1-protein ligase 1	2	3.54e-13	160.88	0.73416	NaN	1	3.0934	NaN	1	3.2381	NaN	1	10.363	NaN	1
ADAWLLR	0	843.46	Q9D938	Q9D938	Tmem160	Transmembrane protein 160	2	0.0045577	126.24	0.8326	NaN	1	2.4983	20.789	2	9.4652	NaN	1	NaN	NaN	0
ADAYFSPIHSQLEHLLDPSSFTGR	0	2687.3	P54822	P54822	Adsl	Adenylosuccinate lyase	2;3;4	1.1144e-65	264.22	0.84453	37.815	6	2.7364	12.371	3	2.6874	40.363	2	3.6816	102.74	2
ADCASGIFLAAEK	0	1351.64	P22892	P22892	Ap1g1	AP-1 complex subunit gamma-1	2	3.0417e-10	156.58	0.92301	NaN	1	3.0494	NaN	1	6.4155	NaN	1	28.82	NaN	1
ADCASGILLAAER	0	1345.67	O88512	O88512	Ap1g2	AP-1 complex subunit gamma-like 2	2	0.030543	53.569	NaN	NaN	0	NaN	NaN	0	NaN	NaN	0	NaN	NaN	0
ADCDVSVPK	0	989.449	E9Q616	E9Q616	Ahnak		2	0.0018397	129.42	NaN	NaN	0	NaN	NaN	0	NaN	NaN	0	NaN	NaN	0
ADCEELESLAK	0	1263.57	L0N7N1	L0N7N1	Kif14	Kinesin-like protein KIF14	2	2.6757e-05	160.53	NaN	NaN	0	NaN	NaN	0	NaN	NaN	0	NaN	NaN	0
ADCGQGGPGSGQNKPALMAYLPQQLPHLSNEQNSLFLMKPK	0	4421.17	Q6T264	Q6T264	Maml1	Mastermind-like protein 1	5	0.2496	1.0871	NaN	NaN	0	NaN	NaN	0	NaN	NaN	0	NaN	NaN	0
ADCILYYGFGDIFR	0	1708.79	Q9Z129	Q9Z129	Recql	ATP-dependent DNA helicase Q1	2;3	2.1788e-07	144.17	NaN	NaN	0	1.9353	NaN	1	NaN	NaN	0	18.376	NaN	1
ADCLVPSEIR	0	1158.57	Q9Z2Q6	Q9Z2Q6	2020-09-05	Septin-5	2	0.0013779	96.668	0.66596	NaN	1	2.1672	NaN	1	2.1825	NaN	1	5.4123	NaN	1
ADCNLLPMVIFSDK	0	1621.78	E2JF22	E2JF22	Piezo1	Piezo-type mechanosensitive ion channel component 1	2	2.6902e-05	138.45	0.99791	NaN	1	NaN	NaN	0	4.8335	NaN	1	7.1982	NaN	1
ADCPENVTLSLK	0	1345.65	Q3U1G5	Q3U1G5	Isg20l2	Interferon-stimulated 20 kDa exonuclease-like 2	2	0.0046138	74.849	NaN	NaN	0	NaN	NaN	0	NaN	NaN	0	NaN	NaN	0
ADCPFTHMSR	0	1220.51	Q8BJ05	Q8BJ05	Zc3h14	Zinc finger CCCH domain-containing protein 14	2	0.0054074	82.287	NaN	NaN	0	NaN	NaN	0	NaN	NaN	0	NaN	NaN	0
ADCPTMEAQTTLTTNDIVISK	0	2308.09	Q9Z1M8	Q9Z1M8	Ik	Protein Red	2;3	5.7162e-48	269.51	NaN	NaN	0	NaN	NaN	0	NaN	NaN	0	NaN	NaN	0
ADCTITMADSDLLALMTGK	0	2025.94	P32020	P32020	Scp2	Non-specific lipid-transfer protein	2	2.5767e-12	156.5	NaN	NaN	0	NaN	NaN	0	NaN	NaN	0	NaN	NaN	0
ADCYTELEK	0	1127.48	Q9D708	Q9D708	S100a16		2	0.011149	82.749	NaN	NaN	0	NaN	NaN	0	NaN	NaN	0	NaN	NaN	0
ADDAGAAGGPGGPGGPGLGGR	0	1662.77	P25444	P25444	Rps2	40S ribosomal protein S2	2	1.1273e-15	159.5	0.46717	NaN	1	NaN	NaN	0	NaN	NaN	0	NaN	NaN	0
ADDASAATIEK	0	1090.51	Q923D5	Q923D5	Wbp11	WW domain-binding protein 11	2	3.4552e-06	200.71	NaN	NaN	0	NaN	NaN	0	NaN	NaN	0	NaN	NaN	0
ADDASAATIEKK	1	1218.61	Q923D5	Q923D5	Wbp11	WW domain-binding protein 11	2;3	0.011398	88.187	NaN	NaN	0	NaN	NaN	0	NaN	NaN	0	NaN	NaN	0
ADDDGVYLCEMR	0	1442.58	D3YYU8	D3YYU8	Obsl1	Obscurin-like protein 1	2	0.000263	114.83	NaN	NaN	0	NaN	NaN	0	12.923	NaN	1	NaN	NaN	0
ADDDLVSFTEVTDTLVK	0	1866.91	A2AKX3	A2AKX3	Setx	Probable helicase senataxin	2	1.9207e-13	172.09	4.9198	NaN	1	28.844	NaN	1	NaN	NaN	0	9.7085	NaN	1
ADDELAALR	0	972.488	Q6P5H2	Q6P5H2	Nes	Nestin	2	8.1347e-05	206.09	0.79285	NaN	1	NaN	NaN	0	12.498	NaN	1	28.056	NaN	1
ADDEYETSGEGQDIWDMLDK	0	2315.94	Q8BJ37	Q8BJ37	Tdp1	Tyrosyl-DNA phosphodiesterase 1	2	1.6223e-50	240.59	1.3895	NaN	1	NaN	NaN	0	13.323	NaN	1	NaN	NaN	0
ADDFVLK	0	806.417	Q80T69	Q80T69	Rsbn1	Round spermatid basic protein 1	2	0.0079967	114.72	1.4427	NaN	1	NaN	NaN	0	NaN	NaN	0	NaN	NaN	0
ADDGRPFPQVIK	0	1341.7	P05064;A6ZI46	P05064	Aldoa;Aldoart1	Fructose-bisphosphate aldolase A;Fructose-bisphosphate aldolase	2;3	6.5608e-07	141.91	0.98543	55.729	11	2.8961	137.62	10	10.399	83.215	10	7.7001	159.23	8
ADDIDIEAMLEAPYK	0	1692.79	Q8VH51	Q8VH51	Rbm39	RNA-binding protein 39	2	1.89e-25	199.43	NaN	NaN	0	NaN	NaN	0	NaN	NaN	0	NaN	NaN	0
ADDIDIEAMLEAPYKK	1	1820.89	Q8VH51	Q8VH51	Rbm39	RNA-binding protein 39	2	1.687e-26	238.01	0.91074	NaN	1	3.7296	6.3698	2	13.254	NaN	1	14.559	NaN	1
ADDILDLK	0	901.476	Q8R1U1	Q8R1U1	Cog4	Conserved oligomeric Golgi complex subunit 4	2	0.0028589	106.36	1.4031	NaN	1	3.2688	NaN	1	9.7535	NaN	1	NaN	NaN	0
ADDKLISEEGVDSLTVK	1	1817.93	Q9Z2I0	Q9Z2I0	Letm1	LETM1 and EF-hand domain-containing protein 1, mitochondrial	2;3	6.3178e-18	192.39	NaN	NaN	0	2.9766	4.9518	2	1.8741	85.418	2	NaN	NaN	0
ADDLDFETGDAGASATFPMQCSALR	0	2645.14	P63242	P63242	Eif5a	Eukaryotic translation initiation factor 5A-1	2;3	8.9017e-263	448.59	1.1025	14.095	5	5.0253	20.858	6	18.626	184.13	4	18.567	158.06	6
ADDLDFETGDAGASATFPMQCSALRK	1	2773.23	P63242	P63242	Eif5a	Eukaryotic translation initiation factor 5A-1	3	3.4466e-23	160.92	0.97358	NaN	1	NaN	NaN	0	NaN	NaN	0	NaN	NaN	0
ADDLLPLGDQTQDGDFGSR	0	2018.92	Q9Z315	Q9Z315	Sart1	U4/U6.U5 tri-snRNP-associated protein 1	2;3	2.0204e-63	302.74	NaN	NaN	0	NaN	NaN	0	NaN	NaN	0	NaN	NaN	0
ADDNATIR	0	874.414	Q9Z1D1	Q9Z1D1	Eif3g	Eukaryotic translation initiation factor 3 subunit G	2	0.028222	80.219	NaN	NaN	0	NaN	NaN	0	NaN	NaN	0	NaN	NaN	0
ADDPAEDVDVEDAPR	0	1612.69	Q8BVE8	Q8BVE8	Whsc1	Histone-lysine N-methyltransferase NSD2	2	0.0037817	84.352	NaN	NaN	0	NaN	NaN	0	NaN	NaN	0	NaN	NaN	0
ADDPNSIFLIDHAWTCR	0	2029.93	Q3UDE2	Q3UDE2	Ttll12	Tubulin--tyrosine ligase-like protein 12	2;3	7.8163e-48	278.33	0.8658	9.6486	2	2.6842	29.49	2	14.807	95.068	2	8.4526	NaN	1
ADDPSAADRNVEIWK	1	1685.8	Q8BWY3	Q8BWY3	Etf1	Eukaryotic peptide chain release factor subunit 1	2	1.809e-10	170.18	1.5035	114.22	2	NaN	NaN	0	4.806	NaN	1	NaN	NaN	0
ADDPSSYMEVVQAANASGNWEELVK	0	2709.22	Q68FD5	Q68FD5	Cltc	Clathrin heavy chain 1	2;3	1.4782e-177	375.13	0.76504	20.02	2	2.2262	21.448	2	4.8943	111.31	2	6.9847	5.1313	3
ADDPSWCK	0	977.391	Q06831	Q06831	Sox4	Transcription factor SOX-4	2	0.034934	75.738	NaN	NaN	0	NaN	NaN	0	NaN	NaN	0	NaN	NaN	0
ADDSEVPSLPLGLTGAFEDTSFASLSNLVNENTLK	0	3650.78	Q8K363	Q8K363	Ddx18	ATP-dependent RNA helicase DDX18	3	1.9696e-36	166.56	3.9892	NaN	1	1.0148	NaN	1	NaN	NaN	0	5.9714	10.413	2
ADDSREEEEENDDDSSLEGEAFPLER	1	2982.21	Q8C079	Q8C079	Strip1	Striatin-interacting protein 1	3	1.5472e-08	103.86	NaN	NaN	0	NaN	NaN	0	10.774	NaN	1	NaN	NaN	0
ADDTFEALR	0	1036.48	P62869	P62869	Tceb2	Transcription elongation factor B polypeptide 2	2	5.6623e-12	237.76	1.524	NaN	1	1.4672	230.33	2	22.521	NaN	1	6.0549	80.36	2
ADDVDQQQTTNTVEEPLDLIR	0	2399.15	P62311	P62311	Lsm3	U6 snRNA-associated Sm-like protein LSm3	2;3	8.7976e-33	207.72	NaN	NaN	0	NaN	NaN	0	NaN	NaN	0	NaN	NaN	0
ADDVVWVR	0	958.487	Q922B2	Q922B2	Dars	Aspartate--tRNA ligase, cytoplasmic	2	0.00054073	154.35	0.77047	NaN	1	2.6742	NaN	1	1.8543	192.07	2	33.339	NaN	1
ADEAALDHPYLK	0	1341.66	Q63829	Q63829	Commd3	COMM domain-containing protein 3	2;3	0.0065434	99.568	NaN	NaN	0	NaN	NaN	0	NaN	NaN	0	NaN	NaN	0
ADEALAGLDEGALR	0	1399.69	Q921U8	Q921U8	Smtn	Smoothelin	2	9.8525e-07	158.04	NaN	NaN	0	NaN	NaN	0	NaN	NaN	0	NaN	NaN	0
ADEALFLLLHNEMVSGVYK	0	2148.09	Q9D289	Q9D289	Trappc6b	Trafficking protein particle complex subunit 6B	2;3	8.7204e-69	314.57	3.1018	9.2109	2	1.1812	0.20783	2	16.674	NaN	1	8.7318	53.599	4
ADEAYLIGR	0	1006.51	Q05920	Q05920	Pc	Pyruvate carboxylase, mitochondrial	2	9.7245e-05	157.33	0.49806	NaN	1	2.5722	NaN	1	6.2679	NaN	1	NaN	NaN	0
ADEDGFEVVPIQDPVK	0	1756.85	Q9DBE9	Q9DBE9	Ftsj3	pre-rRNA processing protein FTSJ3	2	5.6878e-20	188.29	2.0219	NaN	1	NaN	NaN	0	NaN	NaN	0	NaN	NaN	0
ADEDGFEVVPIQDPVKYR	1	2076.02	Q9DBE9	Q9DBE9	Ftsj3	pre-rRNA processing protein FTSJ3	3	0.00017789	127.32	NaN	NaN	0	NaN	NaN	0	NaN	NaN	0	NaN	NaN	0
ADEDPALFHSVK	0	1327.64	P53811	P53811	Pitpnb	Phosphatidylinositol transfer protein beta isoform	2;3	6.664e-05	135.99	1.2366	0.81854	2	0.884	214.1	2	10.235	NaN	1	28.474	NaN	1
ADEDPIMGFHQMFLLK	0	1890.9	P61971	P61971	Nutf2	Nuclear transport factor 2	2;3	1.2818e-20	228.61	2.6765	2.7734	5	0.76187	23.034	6	22.514	NaN	1	6.0111	5.6119	2
ADEEKLPPGWEK	1	1397.68	Q9QUR7	Q9QUR7	Pin1	Peptidyl-prolyl cis-trans isomerase NIMA-interacting 1	2	1.1002e-06	175.74	1.2258	NaN	1	NaN	NaN	0	NaN	NaN	0	7.0914	NaN	1
ADEEKLPPGWEKR	2	1553.78	Q9QUR7	Q9QUR7	Pin1	Peptidyl-prolyl cis-trans isomerase NIMA-interacting 1	3	0.012049	103.11	NaN	NaN	0	NaN	NaN	0	NaN	NaN	0	NaN	NaN	0
ADEELEALR	0	1044.51	P56812	P56812	Pdcd5	Programmed cell death protein 5	2	3.9717e-05	219.25	NaN	NaN	0	NaN	NaN	0	NaN	NaN	0	NaN	NaN	0
ADEELEALRK	1	1172.6	P56812	P56812	Pdcd5	Programmed cell death protein 5	2	8.2249e-07	219.19	1.134	NaN	1	4.0974	NaN	1	1.5611	286.85	2	74.415	NaN	1
ADEELEALRKQR	2	1456.76	P56812	P56812	Pdcd5	Programmed cell death protein 5	2;3	0.0002467	106.88	NaN	NaN	0	NaN	NaN	0	NaN	NaN	0	NaN	NaN	0
ADEGISFR	0	893.424	P35700	P35700	Prdx1	Peroxiredoxin-1	2	0.00036095	170.87	0.91548	9.1878	3	2.8447	8.0969	2	9.0694	5.0648	2	17.114	224.06	2
ADEIAKAQVAQPGGDTIFGK	1	2015.03	P70349	P70349	Hint1	Histidine triad nucleotide-binding protein 1	2;3	1.9887e-27	268.18	NaN	NaN	0	NaN	NaN	0	NaN	NaN	0	NaN	NaN	0
ADEIEMIMTDLER	0	1564.71	P53564	P53564	Cux1	Homeobox protein cut-like 1	2	7.2371e-11	191.53	NaN	NaN	0	NaN	NaN	0	NaN	NaN	0	NaN	NaN	0
ADEIESYLENLK	0	1422.69	Q8BXN9	Q8BXN9	Tmem87a	Transmembrane protein 87A	2	5.6056e-11	215.06	1.3494	NaN	1	4.5968	NaN	1	13.323	NaN	1	46.577	NaN	1
ADEKPKEGVK	1	1099.59	P61957	P61957	Sumo2	Small ubiquitin-related modifier 2	2	0.016816	99.788	NaN	NaN	0	NaN	NaN	0	NaN	NaN	0	NaN	NaN	0
ADEKPKEGVKTENNDHINLK	2	2278.16	P61957	P61957	Sumo2	Small ubiquitin-related modifier 2	3;4	4.5868e-09	173.34	NaN	NaN	0	NaN	NaN	0	NaN	NaN	0	NaN	NaN	0
ADELDKPR	0	942.477	O88271	O88271	Cfdp1	Craniofacial development protein 1	2	0.023659	83.265	NaN	NaN	0	NaN	NaN	0	NaN	NaN	0	NaN	NaN	0
ADELFTEYESK	0	1330.59	Q7TPQ3	Q7TPQ3	Shprh	E3 ubiquitin-protein ligase SHPRH	2	2.1081e-06	175.73	6.0355	NaN	1	NaN	NaN	0	5.0355	NaN	1	1.672	NaN	1
ADELLSWK	0	960.492	Q8VE91	Q8VE91	Fam134b	Protein FAM134B	2	0.011617	104.06	0.67111	NaN	1	3.4365	NaN	1	NaN	NaN	0	NaN	NaN	0
ADELNNKHTIFGK	1	1485.76	Q3TKY6	Q3TKY6	Cwc27	Peptidyl-prolyl cis-trans isomerase CWC27 homolog	2	0.049012	76.064	NaN	NaN	0	NaN	NaN	0	NaN	NaN	0	NaN	NaN	0
ADENHFLVDNAPK	0	1468.69	Q6ZQF0	Q6ZQF0	Topbp1	DNA topoisomerase 2-binding protein 1	2	0.0003148	110.98	NaN	NaN	0	3.7003	NaN	1	0.52371	NaN	1	NaN	NaN	0
ADEPIADYAAMDDVMQVCMPEEGFK	0	2831.18	Q3V0C5	Q3V0C5	Usp48	Ubiquitin carboxyl-terminal hydrolase 48	3	8.0739e-06	90.475	NaN	NaN	0	4.5279	NaN	1	NaN	NaN	0	NaN	NaN	0
ADEPKPISPFK	0	1227.65	Q9Z2Z6	Q9Z2Z6	Slc25a20	Mitochondrial carnitine/acylcarnitine carrier protein	2	3.2122e-05	133.89	0.5457	NaN	1	0.81077	NaN	1	1.9962	NaN	1	4.6019	NaN	1
ADEQTTCEVLDYFLR	0	1858.84	Q6P4S8	Q6P4S8	Ints1	Integrator complex subunit 1	2;3	1.6543e-15	196.38	NaN	NaN	0	NaN	NaN	0	7.2734	NaN	1	NaN	NaN	0
ADETKDEQFEQCVQNFNK	1	2228.96	O08539	O08539	Bin1	Myc box-dependent-interacting protein 1	2;3	1.5538e-181	454.96	1.1367	3.6598	3	4.7132	17.171	2	7.4738	153.75	3	NaN	NaN	0
ADEVLEILK	0	1028.58	Q6P4T2	Q6P4T2	Snrnp200	U5 small nuclear ribonucleoprotein 200 kDa helicase	2	0.00046783	114.89	1.0452	NaN	1	NaN	NaN	0	11.25	NaN	1	9.322	NaN	1
ADEVTLSEAGSTAGPAEPR	0	1856.88	Q9Z0P4	Q9Z0P4	Palm	Paralemmin-1	2	1.4116e-50	254.4	1.0209	NaN	1	3.8996	NaN	1	NaN	NaN	0	NaN	NaN	0
ADEWKDPWR	1	1201.55	Q0P678	Q0P678	Zc3h18	Zinc finger CCCH domain-containing protein 18	2	0.0036596	101.11	NaN	NaN	0	NaN	NaN	0	NaN	NaN	0	NaN	NaN	0
ADEWLMK	0	891.416	Q8VDD5;Q61879	Q8VDD5	Myh9;Myh10	Myosin-9;Myosin-10	1;2	0.003742	139.92	0.76157	16.177	4	2.5353	24.242	2	7.6508	1.8343	3	24.191	53.565	2
ADFAQACQDAGVR	0	1407.62	Q05920	Q05920	Pc	Pyruvate carboxylase, mitochondrial	2	4.9263e-05	137.89	NaN	NaN	0	NaN	NaN	0	NaN	NaN	0	8.3148	NaN	1
ADFCIIHYAGK	0	1293.62	Q8VDD5;Q61879	Q8VDD5	Myh9;Myh10	Myosin-9;Myosin-10	2;3	1.987e-07	152.28	0.79277	11.985	3	2.8738	18.145	3	7.7262	6.4688	2	32.439	1.1153	2
ADFDNTVAIHPTSSEELVTLR	0	2314.14	P47791	P47791	Gsr	Glutathione reductase, mitochondrial	2;3	1.3061e-104	351.77	0.71119	2.047	2	2.1572	11.415	2	6.5008	19.803	2	7.7352	191.75	3
ADFDTYDDR	0	1116.44	Q9WUK2	Q9WUK2	Eif4h	Eukaryotic translation initiation factor 4H	2	0.0008039	168.25	NaN	NaN	0	NaN	NaN	0	NaN	NaN	0	NaN	NaN	0
ADFDTYDDRAYSSFGGGR	1	1998.83	Q9WUK2	Q9WUK2	Eif4h	Eukaryotic translation initiation factor 4H	2;3	5.3529e-36	236.03	NaN	NaN	0	NaN	NaN	0	NaN	NaN	0	NaN	NaN	0
ADFHVGAHVNTFWR	0	1655.8	Q9EPU4	Q9EPU4	Cpsf1	Cleavage and polyadenylation specificity factor subunit 1	3;4	0.00049028	66.059	2.4325	16.954	4	2.0217	36.872	2	NaN	NaN	0	NaN	NaN	0
ADFILSYHPPIFRPMK	0	1931.01	Q9EQ80	Q9EQ80	Nif3l1	NIF3-like protein 1	3	0.028327	53.328	NaN	NaN	0	NaN	NaN	0	0.60244	NaN	1	NaN	NaN	0
ADFKPDTCVTHVETTPAETGAR	0	2402.12	Q8K305	Q8K305	Nsl1	Kinetochore-associated protein NSL1 homolog	3;4	2.3582e-07	97.509	NaN	NaN	0	NaN	NaN	0	NaN	NaN	0	NaN	NaN	0
ADFLIFR	0	880.481	Q8K135	Q8K135	Kiaa0319l	Dyslexia-associated protein KIAA0319-like protein	2	0.0045619	135.5	1.3557	NaN	1	4.8314	NaN	1	NaN	NaN	0	NaN	NaN	0
ADFNPADFECEEDPFDNLELK	0	2514.05	Q8BH48	Q8BH48	Ubap1	Ubiquitin-associated protein 1	2	1.0374e-15	162.79	NaN	NaN	0	NaN	NaN	0	NaN	NaN	0	NaN	NaN	0
ADFNPMPNR	0	1060.48	Q80TM9	Q80TM9	Nisch	Nischarin	2	0.006674	74.929	NaN	NaN	0	NaN	NaN	0	NaN	NaN	0	NaN	NaN	0
ADFPAGIPECGTDALR	0	1688.78	Q9Z1Q9	Q9Z1Q9	Vars	Valine--tRNA ligase	2	0.00018072	100.02	NaN	NaN	0	0.92929	NaN	1	NaN	NaN	0	5.3026	NaN	1
ADFQAER	0	835.382	O88522	O88522	Ikbkg	NF-kappa-B essential modulator	2	0.011267	118.74	NaN	NaN	0	NaN	NaN	0	NaN	NaN	0	NaN	NaN	0
ADFQGISPER	0	1118.54	P61804	P61804	Dad1	Dolichyl-diphosphooligosaccharide--protein glycosyltransferase subunit DAD1	2	4.2864e-05	127.68	1.003	NaN	1	3.4285	NaN	1	7.0025	NaN	1	NaN	NaN	0
ADFQYQESNLR	0	1369.63	Q80XP8	Q80XP8	Fam76b	Protein FAM76B	2	5.6233e-05	155.53	NaN	NaN	0	NaN	NaN	0	53.829	NaN	1	NaN	NaN	0
ADFQYQESQTR	0	1371.61	Q922G2	Q922G2	Fam76a	Protein FAM76A	2	1.3962e-06	170.47	1.6178	NaN	1	NaN	NaN	0	NaN	NaN	0	4.867	NaN	1
ADFSGMSSK	0	928.396	Q60854	Q60854	Serpinb6	Serpin B6	1;2	0.00062128	112.84	0.80816	11.285	2	4.0438	6.3379	2	NaN	NaN	0	78.075	NaN	1
ADFSVLIWDICSK	0	1552.76	Q8VE19	Q8VE19	Mios	WD repeat-containing protein mio	2	0.0004536	100.55	NaN	NaN	0	NaN	NaN	0	NaN	NaN	0	NaN	NaN	0
ADFVCSTAQK	0	1125.51	Q8K298	Q8K298	Anln	Actin-binding protein anillin	2	8.3401e-05	137.14	1.6962	NaN	1	4.1222	NaN	1	1.3359	NaN	1	NaN	NaN	0
ADFVIIPSEGIENR	0	1558.8	Q80Y83	Q80Y83	Dixdc1	Dixin	2	0.0094203	74.162	NaN	NaN	0	NaN	NaN	0	NaN	NaN	0	NaN	NaN	0
ADFVLAANSYDLAIK	0	1609.84	O35465	O35465	Fkbp8	Peptidyl-prolyl cis-trans isomerase FKBP8	2	6.0581e-06	142.08	1.7302	NaN	1	3.8316	38.182	2	9.5796	NaN	1	6.4747	NaN	1
ADFYCAEVAR	0	1200.52	Q9DBT3	Q9DBT3	Ccdc97	Coiled-coil domain-containing protein 97	2	0.00098582	128.6	NaN	NaN	0	NaN	NaN	0	NaN	NaN	0	NaN	NaN	0
ADGAPQPLRPEHFTK	0	1662.85	A2AHC3	A2AHC3	Camsap1	Calmodulin-regulated spectrin-associated protein 1	3;4	0.002605	75.316	NaN	NaN	0	NaN	NaN	0	NaN	NaN	0	2.1515	NaN	1
ADGDWDDQEVLDYFSDK	0	2016.82	Q8K019	Q8K019	Bclaf1	Bcl-2-associated transcription factor 1	2	3.2338e-32	256.95	1.5863	NaN	1	NaN	NaN	0	NaN	NaN	0	2.0454	NaN	1
ADGDWDDQEVLDYFSDKESAK	1	2432.03	Q8K019	Q8K019	Bclaf1	Bcl-2-associated transcription factor 1	3	9.1782e-15	192.72	NaN	NaN	0	NaN	NaN	0	NaN	NaN	0	NaN	NaN	0
ADGELNVDSLITR	0	1401.71	P62141	P62141	Ppp1cb	Serine/threonine-protein phosphatase PP1-beta catalytic subunit	2	6.7117e-29	257.8	1.296	2.9642	2	4.6093	NaN	1	10.218	32.7	2	35.659	80.458	2
ADGESCSVLMMYQESK	0	1833.76	CON__P41361	CON__P41361			2;3	1.6844e-36	290.18	NaN	NaN	0	0.046172	NaN	1	NaN	NaN	0	NaN	NaN	0
ADGESTAFLCEPR	0	1451.64	Q0VGY8	Q0VGY8	Tanc1	Protein TANC1	2	2.4047e-05	144.55	NaN	NaN	0	NaN	NaN	0	7.8013	NaN	1	NaN	NaN	0
ADGGGGVYSGTPWK	0	1350.62	Q68ED3	Q68ED3	Papd5	Non-canonical poly(A) RNA polymerase PAPD5	2	8.5391e-05	125.97	NaN	NaN	0	NaN	NaN	0	NaN	NaN	0	NaN	NaN	0
ADGGNLNFEFQIVK	0	1550.77	Q9ERU9	Q9ERU9	Ranbp2	E3 SUMO-protein ligase RanBP2	2	0.0018399	85.813	NaN	NaN	0	NaN	NaN	0	NaN	NaN	0	0.9672	NaN	1
ADGGPETGELPSIGEATAALALAGR	0	2323.17	Q6PDH0	Q6PDH0	Phldb1	Pleckstrin homology-like domain family B member 1	2;3	6.5294e-29	174.95	1.4857	NaN	1	NaN	NaN	0	NaN	NaN	0	NaN	NaN	0
ADGIVPETWTDGPK	0	1484.71	Q9CQ06	Q9CQ06	Mrpl24	39S ribosomal protein L24, mitochondrial	2	0.00096699	92.866	1.389	NaN	1	NaN	NaN	0	7.6785	NaN	1	NaN	NaN	0
ADGIVPETWTDGPKDTSVEDALER	1	2600.22	Q9CQ06	Q9CQ06	Mrpl24	39S ribosomal protein L24, mitochondrial	3	0.046237	45.972	NaN	NaN	0	NaN	NaN	0	NaN	NaN	0	NaN	NaN	0
ADGIVSKNF	1	949.487	Q9CQR2	Q9CQR2	Rps21	40S ribosomal protein S21	2	0.02795	132.76	NaN	NaN	0	NaN	NaN	0	NaN	NaN	0	NaN	NaN	0
ADGKAGEEKPEKPQR	1	1638.83	Q6P8I4	Q6P8I4	Pcnp	PEST proteolytic signal-containing nuclear protein	3	0.00014997	119.65	NaN	NaN	0	NaN	NaN	0	NaN	NaN	0	NaN	NaN	0
ADGKQEQAAVEDSGPGEINEDDPDVPAVVPLSEYDAVER	1	4109.88	Q9WTQ5	Q9WTQ5	Akap12	A-kinase anchor protein 12	3	2.0635e-08	79.018	NaN	NaN	0	NaN	NaN	0	NaN	NaN	0	NaN	NaN	0
ADGLALALEPVR	0	1223.69	Q9JL18	Q9JL18	Bace2	Beta-secretase 2	2	0.0004471	108.47	NaN	NaN	0	1.5505	NaN	1	17.508	NaN	1	2.7825	NaN	1
ADGLCLAESETVNK	0	1505.7	Q6P1H6	Q6P1H6	Ankle2	Ankyrin repeat and LEM domain-containing protein 2	2	0.0069545	73.435	NaN	NaN	0	NaN	NaN	0	NaN	NaN	0	NaN	NaN	0
ADGQALGDSHLR	0	1238.6	Q9CW46	Q9CW46	Raver1	Ribonucleoprotein PTB-binding 1	2;3	1.6613e-07	183.85	1.4766	NaN	1	4.2767	30.323	3	14.086	NaN	1	NaN	NaN	0
ADGQLPFPCSYPSR	0	1593.72	Q9JK92	Q9JK92	Hspb8	Heat shock protein beta-8	2;3	1.9615e-05	140.45	2.9617	NaN	1	NaN	NaN	0	10.627	NaN	1	NaN	NaN	0
ADGSGYGSALPPEK	0	1347.63	Q9QZQ1	Q9QZQ1	Mllt4	Afadin	2	0.0020049	84.479	NaN	NaN	0	NaN	NaN	0	NaN	NaN	0	NaN	NaN	0
ADGSTQVIDTK	0	1133.56	O08749	O08749	Dld	Dihydrolipoyl dehydrogenase, mitochondrial	2	1.2678e-05	157.97	NaN	NaN	0	NaN	NaN	0	NaN	NaN	0	NaN	NaN	0
ADGVHTVEPTEAGDYR	0	1715.78	Q3V009	Q3V009	Tmed1	Transmembrane emp24 domain-containing protein 1	3	7.7887e-06	119.54	NaN	NaN	0	NaN	NaN	0	NaN	NaN	0	NaN	NaN	0
ADGYEPPVQESV	0	1289.58	P97351	P97351	Rps3a	40S ribosomal protein S3a	2	0.00036525	139.43	NaN	NaN	0	NaN	NaN	0	NaN	NaN	0	NaN	NaN	0
ADGYVLEGK	0	950.471	P62242	P62242	Rps8	40S ribosomal protein S8	1;2	0.00019692	129.42	1.0573	27.531	3	3.5769	0.82777	2	8.3058	163.82	3	NaN	NaN	0
ADHDFVVQEDFMK	0	1579.7	P62334	P62334	Psmc6	26S protease regulatory subunit 10B	2;3	2.1102e-43	285.32	1.1019	6.9322	3	3.3655	4.1611	2	10.079	4.7976	2	14.864	164.49	3
ADHGEPIGR	0	950.457	P11499	P11499	Hsp90ab1	Heat shock protein HSP 90-beta	2	0.0038442	90.657	1.4373	12.567	2	4.1446	NaN	1	10.722	NaN	1	36.938	NaN	1
ADHQPLTEASYVNLPTIALCNTDSPLR	0	2995.47	P14206	P14206	Rpsa	40S ribosomal protein SA	3;4	7.2693e-44	209.3	1.1764	65.345	3	2.9182	63.326	5	3.8429	61.589	2	4.2798	61.865	4
ADHSQTQGSLHLPTAPCNFTYK	0	2472.15	Q9Z2C9	Q9Z2C9	Mtmr7	Myotubularin-related protein 7	3;4	2.0285e-07	99.901	NaN	NaN	0	NaN	NaN	0	NaN	NaN	0	NaN	NaN	0
ADHTLSSLEPAHSAK	0	1562.77	Q8K2Q7	Q8K2Q7	Brox	BRO1 domain-containing protein BROX	2;3	9.0588e-51	290.28	0.71836	NaN	1	3.8519	NaN	1	6.8379	40.702	2	NaN	NaN	0
ADHVQSLAQLENLCK	0	1724.85	Q9EPK7	Q9EPK7	Xpo7	Exportin-7	2	7.0489e-79	374.47	NaN	NaN	0	3.7234	NaN	1	0.89558	NaN	1	13.538	NaN	1
ADIAESQVNK	0	1073.54	B1AR69;G3UW82;P13541;P13542;Q02566;Q5SX39;Q5SX40;Q91Z83	G3UW82	Myh13;Myh2;Myh3;Myh8;Myh6;Myh4;Myh1;Myh7	Myosin-3;Myosin-8;Myosin-6;Myosin-4;Myosin-1;Myosin-7	2	5.91e-05	167.12	NaN	NaN	0	NaN	NaN	0	NaN	NaN	0	NaN	NaN	0
ADIAVPLVFTK	0	1172.68	Q7TSJ2	Q7TSJ2	Map6	Microtubule-associated protein 6	2	0.00071192	115.78	NaN	NaN	0	NaN	NaN	0	NaN	NaN	0	NaN	NaN	0
ADIDLASGSSAVEGK	0	1418.69	B2RRE7	B2RRE7	Otud4	OTU domain-containing protein 4	2	0.00034317	138.42	NaN	NaN	0	NaN	NaN	0	NaN	NaN	0	NaN	NaN	0
ADIDLLTEEIGKLEDK	1	1800.94	Q9CY18	Q9CY18	Snx7	Sorting nexin-7	2;3	1.2009e-05	119.56	0.87489	NaN	1	3.2692	14.8	2	NaN	NaN	0	NaN	NaN	0
ADIDLLTEEIGKLEDKVECANNALK	2	2800.42	Q9CY18	Q9CY18	Snx7	Sorting nexin-7	3	4.1547e-05	85.376	NaN	NaN	0	NaN	NaN	0	NaN	NaN	0	NaN	NaN	0
ADIEEIR	0	844.429	P81117	P81117	Nucb2	Nucleobindin-2;Nesfatin-1	2	0.0060831	155.51	NaN	NaN	0	NaN	NaN	0	NaN	NaN	0	NaN	NaN	0
ADIEGLLTEK	0	1087.58	Q91VW5	Q91VW5	Golga4	Golgin subfamily A member 4	2	0.00031882	156.83	NaN	NaN	0	NaN	NaN	0	NaN	NaN	0	NaN	NaN	0
ADIEGLLTEKEALQQEGGQQR	1	2312.16	Q91VW5	Q91VW5	Golga4	Golgin subfamily A member 4	3	4.4843e-20	196.65	NaN	NaN	0	NaN	NaN	0	NaN	NaN	0	NaN	NaN	0
ADIELFVNR	0	1075.57	P58021	P58021	Tm9sf2	Transmembrane 9 superfamily member 2	2	0.00012292	157.34	2.4125	NaN	1	9.4646	NaN	1	NaN	NaN	0	NaN	NaN	0
ADIEMPFDPSK	0	1248.57	Q80X90	Q80X90	Flnb	Filamin-B	2	1.1804e-05	125.97	0.88483	NaN	1	NaN	NaN	0	11.193	NaN	1	NaN	NaN	0
ADIEVACYGYEGIDAVK	0	1871.86	Q6ZWX6	Q6ZWX6	Eif2s1	Eukaryotic translation initiation factor 2 subunit 1	2	3.9789e-25	204.01	1.1529	20.474	3	NaN	NaN	0	13.034	63.84	14	2.4935	118.72	5
ADIFALALTVVCAAGAEPLPR	0	2154.15	P47810	P47810	Wee1	Wee1-like protein kinase	3	0.0043317	58.914	NaN	NaN	0	NaN	NaN	0	NaN	NaN	0	NaN	NaN	0
ADIFLHENALSSQSAFTLAIAAYALSLGDK	0	3136.61	CON__Q1A7A4	CON__Q1A7A4			3	0.31812	5.3197	NaN	NaN	0	NaN	NaN	0	NaN	NaN	0	NaN	NaN	0
ADIFMFDEPSSYLDVK	0	1875.86	P61222	P61222	Abce1	ATP-binding cassette sub-family E member 1	2;3	4.6815e-24	208.95	0.96026	4.848	2	4.1494	30.704	4	37.555	NaN	1	9.5673	9.1665	2
ADIFVDPVLHTACALDIK	0	1997.03	Q61543	Q61543	Glg1	Golgi apparatus protein 1	2;3	9.8639e-58	261.35	2.3917	0.90383	2	6.9361	12.455	3	18.75	89.94	2	5.792	137.37	2
ADIGCTPGSGR	0	1089.49	CON__Q2UVX4	CON__Q2UVX4			2	0.00076482	102.01	0.046203	NaN	1	NaN	NaN	0	0.041685	NaN	1	NaN	NaN	0
ADIGTPSNFQHIGHVGWDPNTGFDLNNLDPELK	0	3617.72	Q91YD9	Q91YD9	Wasl	Neural Wiskott-Aldrich syndrome protein	3;4	5.0005e-70	214.41	1.6944	44.51	2	1.6358	133.74	2	NaN	NaN	0	4.54	NaN	1
ADIGVAMGIAGSDVSK	0	1489.74	Q6PIC6	Q6PIC6	Atp1a3	Sodium/potassium-transporting ATPase subunit alpha-3	2	0.1906	38.189	NaN	NaN	0	0.73348	NaN	1	NaN	NaN	0	NaN	NaN	0
ADIGVAMGIVGSDVSK	0	1517.78	Q8VDN2	Q8VDN2	Atp1a1	Sodium/potassium-transporting ATPase subunit alpha-1	2	2.6239e-07	148.62	1.3351	2.5346	2	4.036	NaN	1	0.19284	NaN	1	4.5109	193.69	2
ADIHLLICTIDDLIDK	0	1866.98	Q6PE15	Q6PE15	Abhd10	Mycophenolic acid acyl-glucuronide esterase, mitochondrial	2;3	1.756e-40	264.55	2.3337	1.3904	2	0.68348	2.8779	2	3.3388	346.66	2	5.2528	36.1	2
ADIIVSELLGSFADNELSPECLDGAQHFLK	0	3287.6	Q8CIG8	Q8CIG8	Prmt5	Protein arginine N-methyltransferase 5	3;4	2.4946e-86	270.72	3.0615	8.2068	2	0.83414	12.433	3	11.596	55.428	2	4.4927	16.628	4
ADILAFPSSGFTDLAEIVSR	0	2108.08	Q3TRM4	Q3TRM4	Pnpla6	Neuropathy target esterase	2	2.4356e-06	110.55	NaN	NaN	0	NaN	NaN	0	0.72541	NaN	1	NaN	NaN	0
ADILQVGLR	0	983.576	Q8VE62	Q8VE62	Paip1	Polyadenylate-binding protein-interacting protein 1	2	9.04e-05	151.56	1.6604	NaN	1	5.1369	NaN	1	NaN	NaN	0	NaN	NaN	0
ADIPLMVIIGEQER	0	1582.84	Q99KK9	Q99KK9	Hars2	Probable histidine--tRNA ligase, mitochondrial	2;3	3.0599e-05	115.14	1.0873	NaN	1	2.5361	NaN	1	8.0548	NaN	1	NaN	NaN	0
ADIPVVICDTPQK	0	1454.74	Q8JZR0	Q8JZR0	Acsl5	Long-chain-fatty-acid--CoA ligase 5	2	4.0342e-10	152.27	0.60895	NaN	1	2.1158	NaN	1	6.6541	NaN	1	NaN	NaN	0
ADIQDIFYQEDQIR	0	1752.83	Q8VE22	Q8VE22	Mrps23	28S ribosomal protein S23, mitochondrial	2;3	1.1185e-32	254.34	1.1167	0.9902	2	3.7346	5.1808	2	5.7326	78.279	2	24.529	49.516	2
ADIQHLEEDK	0	1196.57	Q8BT07	Q8BT07	Cep55	Centrosomal protein of 55 kDa	2	0.030122	61.962	NaN	NaN	0	NaN	NaN	0	NaN	NaN	0	NaN	NaN	0
ADIQMALEEAEAALEHEEAK	0	2197.02	P13541	P13541	Myh3	Myosin-3	3	5.6154e-05	90.316	NaN	NaN	0	1.6296	NaN	1	1.2847	NaN	1	NaN	NaN	0
ADIQTER	0	831.409	P62281	P62281	Rps11	40S ribosomal protein S11	2	0.035506	89.698	NaN	NaN	0	NaN	NaN	0	NaN	NaN	0	NaN	NaN	0
ADISANIYPDINIITGALK	0	2001.08	Q80XD1	Q80XD1	Chn2	Beta-chimaerin	2	5.8372e-10	158.31	NaN	NaN	0	1.3879	73.002	2	0.82289	NaN	1	NaN	NaN	0
ADIVENQVMDTR	0	1389.66	P10649	P10649	Gstm1	Glutathione S-transferase Mu 1	2	2.4559e-08	189.58	0.63293	NaN	1	NaN	NaN	0	NaN	NaN	0	12.224	32.792	2
ADIVESLCSESTATSPV	0	1764.81	Q9Z0W1	Q9Z0W1	Ngfr	Tumor necrosis factor receptor superfamily member 16	2	8.9693e-07	229.16	NaN	NaN	0	NaN	NaN	0	NaN	NaN	0	NaN	NaN	0
ADIVNYNQEPLSR	0	1517.75	Q99KL7	Q99KL7	Rab28	Ras-related protein Rab-28	2	0.081921	51.276	NaN	NaN	0	NaN	NaN	0	NaN	NaN	0	NaN	NaN	0
ADIVQQLLQQGASPNAATTSGYTPLHLAAR	0	3091.61	G5E8K5	G5E8K5	Ank3	Ankyrin-3	3	1.3261e-40	170.46	NaN	NaN	0	NaN	NaN	0	NaN	NaN	0	3.1008	NaN	1
ADIWALGCLLYK	0	1421.74	Q3UHJ0;Q91Z96	Q3UHJ0	Aak1;Bmp2k	AP2-associated protein kinase 1;BMP-2-inducible protein kinase	2	0.00015183	125.56	1.0948	NaN	1	NaN	NaN	0	NaN	NaN	0	3.3714	NaN	1
ADIWSFGITAIELATGAAPYHK	0	2331.19	Q6P9R2	Q6P9R2	Oxsr1	Serine/threonine-protein kinase OSR1	3	2.5109e-24	169.19	NaN	NaN	0	2.5961	NaN	1	1.2372	NaN	1	NaN	NaN	0
ADIWSLGITAIELAK	0	1599.89	Q9Z2W1;Q99KH8;Q99JT2	Q99KH8	Stk25;Stk24;Stk26	Serine/threonine-protein kinase 25;Serine/threonine-protein kinase 24;Serine/threonine-protein kinase 24 35 kDa subunit;Serine/threonine-protein kinase 24 12 kDa subunit;Serine/threonine-protein kinase 26	2;3	1.4394e-06	150.06	4.5465	8.2368	3	1.1679	14.822	2	7.2743	269.05	3	2.1764	45.643	2
ADKAEEIIIAK	1	1199.68	Q8CIV8	Q8CIV8	Tbce	Tubulin-specific chaperone E	2	5.8585e-05	150.09	NaN	NaN	0	NaN	NaN	0	NaN	NaN	0	NaN	NaN	0
ADKDYHFK	1	1022.48	Q61937	Q61937	Npm1	Nucleophosmin	2	0.0035954	180.87	0.92276	11.841	6	3.4671	28.71	3	7.2464	53.48	4	8.4448	108.87	5
ADKDYHFKVDNDENEHQLSLR	2	2572.19	Q61937	Q61937	Npm1	Nucleophosmin	3;4;5	1.2332e-83	342.99	0.94208	80.537	3	3.1462	39.752	6	NaN	NaN	0	NaN	NaN	0
ADKEAAFDDAVEER	1	1564.7	Q60972	Q60972	Rbbp4	Histone-binding protein RBBP4	2	3.8376e-20	245.5	NaN	NaN	0	NaN	NaN	0	NaN	NaN	0	NaN	NaN	0
ADKLDFEYK	1	1127.55	Q8BUK6	Q8BUK6	Hook3	Protein Hook homolog 3	2	0.070972	70.363	NaN	NaN	0	NaN	NaN	0	NaN	NaN	0	NaN	NaN	0
ADKMDMSLDDIIK	1	1493.71	O08583;Q9JJW6	O08583	Alyref;Alyref2	THO complex subunit 4;Aly/REF export factor 2	2	9.227e-16	216.83	0.95135	26.782	2	3.815	7.0979	2	2.0359	251.91	2	13.953	155.48	4
ADKMDMSLDDIIKLNR	2	1876.94	O08583;Q9JJW6	O08583	Alyref;Alyref2	THO complex subunit 4;Aly/REF export factor 2	2;3	1.6047e-36	254.72	NaN	NaN	0	NaN	NaN	0	NaN	NaN	0	NaN	NaN	0
ADKNQVAAEVAK	1	1242.66	Q68FL6	Q68FL6	Mars	Methionine--tRNA ligase, cytoplasmic	2;3	2.8166e-44	245.58	NaN	NaN	0	NaN	NaN	0	6.361	14.758	2	NaN	NaN	0
ADKPDMGEIASFDK	0	1522.7	Q6ZWY8	Q6ZWY8	Tmsb10	Thymosin beta-10	2	5.8311e-11	182.89	2.3938	NaN	1	2.9884	177.83	4	55.666	NaN	1	37.378	NaN	1
ADKPDMGEIASFDKAK	1	1721.83	Q6ZWY8	Q6ZWY8	Tmsb10	Thymosin beta-10	2;3	1.4056e-09	196.45	1.5167	NaN	1	NaN	NaN	0	1.1607	NaN	1	6.3359	NaN	1
ADKSALGPEDFMDEEDLSEFGIAPK	1	2710.23	Q9DBM1	Q9DBM1	Gpatch1	G patch domain-containing protein 1	3	4.8534e-07	98.3	NaN	NaN	0	NaN	NaN	0	NaN	NaN	0	NaN	NaN	0
ADLAEEYSK	0	1024.47	P68037	P68037	Ube2l3	Ubiquitin-conjugating enzyme E2 L3	1;2	1.5764e-06	230.7	NaN	NaN	0	NaN	NaN	0	NaN	NaN	0	NaN	NaN	0
ADLAEEYSKDR	1	1295.6	P68037	P68037	Ube2l3	Ubiquitin-conjugating enzyme E2 L3	2;3	3.8519e-06	173.64	NaN	NaN	0	NaN	NaN	0	12.013	NaN	1	2.2801	NaN	1
ADLALIDTPDAESIAESR	0	1885.93	Q8VBX6	Q8VBX6	Mpdz	Multiple PDZ domain protein	2	8.6921e-35	228.8	NaN	NaN	0	NaN	NaN	0	NaN	NaN	0	NaN	NaN	0
ADLANEEKPAVAPSVFVFQK	0	2159.13	Q9CT10	Q9CT10	Ranbp3	Ran-binding protein 3	2;3	9.4236e-104	312.66	0.74802	27.916	2	3.9323	9.9853	2	11.554	NaN	1	8.5888	NaN	1
ADLANEEKPAVAPSVFVFQKDK	1	2402.25	Q9CT10	Q9CT10	Ranbp3	Ran-binding protein 3	3	8.4982e-13	185.62	NaN	NaN	0	NaN	NaN	0	NaN	NaN	0	NaN	NaN	0
ADLANEEKPAVAPSVFVFQKDKGQK	2	2715.42	Q9CT10	Q9CT10	Ranbp3	Ran-binding protein 3	4	0.00065544	66.732	NaN	NaN	0	NaN	NaN	0	NaN	NaN	0	NaN	NaN	0
ADLAVAIVYPLVK	0	1370.82	Q9ERA6	Q9ERA6	Tfip11	Tuftelin-interacting protein 11	2	0.00027413	111.06	1.0629	NaN	1	5.6281	NaN	1	NaN	NaN	0	NaN	NaN	0
ADLCLWR	0	932.454	G5E870	G5E870	Trip12	E3 ubiquitin-protein ligase TRIP12	2	0.0027396	128.38	0.70913	NaN	1	NaN	NaN	0	NaN	NaN	0	NaN	NaN	0
ADLDIATMNYAAQK	0	1523.73	Q9JI38	Q9JI38	Pus3	tRNA pseudouridine(38/39) synthase	2	0.049409	55.718	NaN	NaN	0	NaN	NaN	0	NaN	NaN	0	NaN	NaN	0
ADLDISGTK	0	918.466	E9Q616	E9Q616	Ahnak		2	0.0012554	159.28	2.1313	NaN	1	NaN	NaN	0	NaN	NaN	0	NaN	NaN	0
ADLDLSRPLFTTAALLSACK	0	2162.14	Q9WUJ8	Q9WUJ8	Orc6	Origin recognition complex subunit 6	3	2.7923e-41	221.92	NaN	NaN	0	NaN	NaN	0	NaN	NaN	0	NaN	NaN	0
ADLDVSGPK	0	900.455	E9Q616	E9Q616	Ahnak		1;2	0.0020148	138.06	1.5001	14.287	3	NaN	NaN	0	20.642	NaN	1	9.0084	100.09	2
ADLEAVLADVSYLMAMEK	0	1967.96	Q99MK8;Q3UYH7	Q99MK8	Adrbk1;Adrbk2	Beta-adrenergic receptor kinase 1;Beta-adrenergic receptor kinase 2	2	3.3262e-10	148.48	NaN	NaN	0	NaN	NaN	0	NaN	NaN	0	NaN	NaN	0
ADLEEQLSDEEK	0	1404.63	P47754	P47754	Capza2	F-actin-capping protein subunit alpha-2	2	0.026507	72.34	NaN	NaN	0	NaN	NaN	0	NaN	NaN	0	NaN	NaN	0
ADLEEQLSDEEKVR	1	1659.8	P47754	P47754	Capza2	F-actin-capping protein subunit alpha-2	2	0.00064322	119.76	NaN	NaN	0	NaN	NaN	0	NaN	NaN	0	NaN	NaN	0
ADLELAQGEGK	0	1129.56	P48725	P48725	Pcnt	Pericentrin	2	4.6614e-05	157.38	NaN	NaN	0	NaN	NaN	0	NaN	NaN	0	NaN	NaN	0
ADLEMQIENLK	0	1302.65	CON__Q04695;CON__Q9QWL7;Q9QWL7	CON__Q04695	Krt17	Keratin, type I cytoskeletal 17	2	1.2911e-23	261.03	NaN	NaN	0	NaN	NaN	0	NaN	NaN	0	NaN	NaN	0
ADLEMQIENLKEELAYLK	1	2149.1	CON__Q04695;CON__Q9QWL7;Q9QWL7	CON__Q04695	Krt17	Keratin, type I cytoskeletal 17	3	8.8874e-35	188.04	NaN	NaN	0	NaN	NaN	0	NaN	NaN	0	0.053459	NaN	1
ADLEMQIESLK	0	1275.64	CON__P02533	CON__P02533			2	2.5033e-23	247.22	NaN	NaN	0	NaN	NaN	0	NaN	NaN	0	NaN	NaN	0
ADLEMQIESLKEELAYLK	1	2122.09	CON__P02533	CON__P02533			2;3	4.1184e-36	291.13	0.075945	61.94	2	0.10342	132.36	2	1.4947	128.91	3	0.78844	143.9	3
ADLEMQIESLKEELAYLKK	2	2250.18	CON__P02533	CON__P02533			3;4	1.5127e-21	188.49	NaN	NaN	0	NaN	NaN	0	0.10357	NaN	1	0.083333	NaN	1
ADLEMQIESLTEELAYLK	0	2095.04	CON__P13645	CON__P13645			2;3	5.1408e-97	327.94	0.35233	NaN	1	0.29691	14.362	2	0.13718	129.18	2	0.36891	143.32	8
ADLEMQIESLTEELAYLKK	1	2223.13	CON__P13645	CON__P13645			2;3	7.1875e-47	286.68	0.099196	58.498	2	0.15587	NaN	1	0.064219	NaN	1	0.10651	121.19	4
ADLENEMR	0	976.428	Q99ME9	Q99ME9	Gtpbp4	Nucleolar GTP-binding protein 1	2	0.0032215	141.2	NaN	NaN	0	NaN	NaN	0	NaN	NaN	0	NaN	NaN	0
ADLEPESFRPNLSDPSELLLPDQIEK	0	2951.48	Q4KMM3	Q4KMM3	Oxr1	Oxidation resistance protein 1	3	0.0002807	66.793	1.087	NaN	1	NaN	NaN	0	NaN	NaN	0	NaN	NaN	0
ADLEWLR	0	901.466	E9Q1W3	E9Q1W3	Neb		2	0.01016	127.84	NaN	NaN	0	NaN	NaN	0	NaN	NaN	0	NaN	NaN	0
ADLGALELWR	0	1142.61	Q6PHU5	Q6PHU5	Sort1	Sortilin	2	2.6667e-05	204.91	NaN	NaN	0	NaN	NaN	0	NaN	NaN	0	NaN	NaN	0
ADLGPQLPEK	0	1066.57	Q9Z2Q2	Q9Z2Q2	Knop1	Lysine-rich nucleolar protein 1	2	0.0039699	102.06	NaN	NaN	0	NaN	NaN	0	8.1515	NaN	1	NaN	NaN	0
ADLGQQVQFGLWVLR	0	1728.93	Q9DC29	Q9DC29	Abcb6	ATP-binding cassette sub-family B member 6, mitochondrial	2	1.1424e-08	166.29	NaN	NaN	0	NaN	NaN	0	NaN	NaN	0	NaN	NaN	0
ADLHGAIISVTK	0	1223.69	Q9CR08	Q9CR08	Pop4	Ribonuclease P protein subunit p29	2;3	6.4434e-05	136.5	0.86696	NaN	1	3.9618	NaN	1	NaN	NaN	0	3.9064	NaN	1
ADLIAYLK	0	905.522	P62897	P62897	Cycs	Cytochrome c, somatic	2	0.002657	151.29	1.1014	16.82	2	3.0793	NaN	1	7.2368	NaN	1	13.228	310.95	2
ADLIAYLKK	1	1033.62	P62897	P62897	Cycs	Cytochrome c, somatic	2	0.028703	93.143	NaN	NaN	0	NaN	NaN	0	NaN	NaN	0	NaN	NaN	0
ADLIDAAGSSLGR	0	1244.64	E9Q2E4	E9Q2E4	Gm15800		2	0.00042029	106.16	NaN	NaN	0	NaN	NaN	0	2.4423	NaN	1	NaN	NaN	0
ADLIGPGVQNPLLDVHWR	0	1999.06	Q8BIW9	Q8BIW9	Chtf18	Chromosome transmission fidelity protein 18 homolog	3	6.35e-07	126	1.1612	NaN	1	4.9051	NaN	1	NaN	NaN	0	5.1837	NaN	1
ADLINKK	1	800.476	Q9WUA2	Q9WUA2	Farsb	Phenylalanine--tRNA ligase beta subunit	2	0.025495	99.919	0.82151	NaN	1	2.2522	NaN	1	7.0068	22.607	2	51.08	NaN	1
ADLINNLGTIAK	0	1241.7	P11499;P07901	P11499	Hsp90ab1;Hsp90aa1	Heat shock protein HSP 90-beta;Heat shock protein HSP 90-alpha	1;2	3.2988e-14	213.35	1.1717	11.433	3	3.8094	30.836	9	11.63	5.73	3	6.3412	111.41	9
ADLIPYQDSPEDQDYSSTSSETPNPPK	0	2980.31	Q3UU56;Q8BL74	Q8BL74	Gm29609;Gtf3c2	General transcription factor 3C polypeptide 2	3	0.00023578	63.361	NaN	NaN	0	1.9565	NaN	1	NaN	NaN	0	NaN	NaN	0
ADLIVTTPEK	0	1085.6	E9PZJ8	E9PZJ8	Ascc3	Activating signal cointegrator 1 complex subunit 3	2	0.0043165	85.731	NaN	NaN	0	3.5157	NaN	1	17.201	NaN	1	4.4927	NaN	1
ADLLEAQALK	0	1070.6	Q99J39	Q99J39	Mlycd	Malonyl-CoA decarboxylase, mitochondrial	2	4.2864e-05	117.89	1.0269	NaN	1	NaN	NaN	0	1.573	NaN	1	NaN	NaN	0
ADLLGIVSELQLK	0	1397.81	Q8K3K8	Q8K3K8	Optn	Optineurin	2	0.0032836	79.659	NaN	NaN	0	NaN	NaN	0	NaN	NaN	0	NaN	NaN	0
ADLLGSILSSMEKPPSLGDQESR	0	2429.21	Q7TNE3	Q7TNE3	Spag7	Sperm-associated antigen 7	2;3	5.7451e-19	165.46	NaN	NaN	0	1.1497	NaN	1	NaN	NaN	0	NaN	NaN	0
ADLLTAEQR	0	1015.53	Q3UM18	Q3UM18	Lsg1	Large subunit GTPase 1 homolog	2	0.00047365	114.64	1.1882	NaN	1	NaN	NaN	0	NaN	NaN	0	NaN	NaN	0
ADLLTTEEILTLAR	0	1557.86	Q5RKZ7	Q5RKZ7	Mocs1	Molybdenum cofactor biosynthesis protein 1;Cyclic pyranopterin monophosphate synthase;Cyclic pyranopterin monophosphate synthase accessory protein	2	0.00041875	99.539	NaN	NaN	0	NaN	NaN	0	NaN	NaN	0	NaN	NaN	0
ADLNQGIGEPQSPSR	0	1567.76	Q9D8Y0	Q9D8Y0	Efhd2	EF-hand domain-containing protein D2	2	1.3535e-26	227.48	NaN	NaN	0	2.7383	NaN	1	NaN	NaN	0	5.9249	NaN	1
ADLPTLGFTHFQPAQLTTVGK	0	2241.18	P54822	P54822	Adsl	Adenylosuccinate lyase	2;3	3.5128e-83	339.58	2.5693	0.71503	2	0.75899	12.23	2	24.143	NaN	1	5.7316	9.3575	3
ADLQAAAAQHVLALTGAGSGR	0	1977.04	Q8C3I8	Q8C3I8	Hgh1	Protein HGH1 homolog	2;3	2.1154e-51	256.67	6.2937	3.6938	2	1.9352	NaN	1	41.783	NaN	1	16.072	NaN	1
ADLQNHLDTAQHALQDK	0	1916.93	Q8BL66	Q8BL66	Eea1	Early endosome antigen 1	2;3;4	4.6765e-83	312.49	0.8933	NaN	1	3.0786	7.5245	2	9.5812	NaN	1	41.028	NaN	1
ADLQNHLDTAQHALQDKQQELNK	1	2657.32	Q8BL66	Q8BL66	Eea1	Early endosome antigen 1	3;4	4.6597e-12	163.62	NaN	NaN	0	NaN	NaN	0	NaN	NaN	0	NaN	NaN	0
ADLQTAYQEFVQK	0	1539.76	Q5HZI1	Q5HZI1	Mtus1	Microtubule-associated tumor suppressor 1 homolog	2	2.2345e-30	302.33	NaN	NaN	0	4.5375	NaN	1	NaN	NaN	0	8.4273	NaN	1
ADLSGITK	0	803.439	CON__P34955	CON__P34955			1;2	0.00019321	187.34	0.038743	NaN	1	0.025822	NaN	1	0.27661	NaN	1	1.1925	NaN	1
ADLSGITKEQPLK	1	1398.77	CON__P34955	CON__P34955			3	0.018432	77.185	NaN	NaN	0	NaN	NaN	0	NaN	NaN	0	NaN	NaN	0
ADLSIPDLHEIVTEELEER	0	2207.1	Q8BQZ4	Q8BQZ4	Ralgapb	Ral GTPase-activating protein subunit beta	3	0.02349	49.768	NaN	NaN	0	NaN	NaN	0	NaN	NaN	0	NaN	NaN	0
ADLSLDELIR	0	1143.61	Q8BG81	Q8BG81	Poldip3	Polymerase delta-interacting protein 3	2	4.3802e-09	186.91	NaN	NaN	0	23.612	30.8	3	47.995	NaN	1	3.6296	390.18	2
ADLSLDELIRK	1	1271.71	Q8BG81	Q8BG81	Poldip3	Polymerase delta-interacting protein 3	2	0.00033767	155.06	NaN	NaN	0	NaN	NaN	0	NaN	NaN	0	NaN	NaN	0
ADLSLVDALTEPPPEIEGEIK	0	2235.15	P27546	P27546	Map4	Microtubule-associated protein 4	2	6.0596e-12	147.35	NaN	NaN	0	NaN	NaN	0	NaN	NaN	0	NaN	NaN	0
ADLSLVDALTEPPPEIEGEIKR	1	2391.25	P27546	P27546	Map4	Microtubule-associated protein 4	3	0.010436	53.453	NaN	NaN	0	NaN	NaN	0	NaN	NaN	0	NaN	NaN	0
ADLSNSIEVLESFK	0	1550.78	Q8K2A7	Q8K2A7	Ints10	Integrator complex subunit 10	2	1.8472e-07	161.99	2.0449	NaN	1	4.1436	NaN	1	3.3591	NaN	1	NaN	NaN	0
ADLSNSLEEIYVHNMGESILYQWVEK	0	3066.46	O55091	O55091	Impact	Protein IMPACT	3;4	1.1876e-66	247.93	10.407	NaN	1	3.7449	NaN	1	26.415	NaN	1	2.1974	NaN	1
ADLSPAPALR	0	1009.56	Q9D7V2	Q9D7V2	Lysmd2	LysM and putative peptidoglycan-binding domain-containing protein 2	2	0.0020706	84.743	NaN	NaN	0	NaN	NaN	0	NaN	NaN	0	0.37279	NaN	1
ADLSQHILAEDVTVLK	0	1750.95	Q6ZWQ0	Q6ZWQ0	Syne2	Nesprin-2	2;3	2.2738e-40	249.3	1.3326	4.7354	2	6.3118	NaN	1	NaN	NaN	0	NaN	NaN	0
ADLTAEMISAPLGDFR	0	1705.83	Q9JM96	Q9JM96	Cdc42ep4	Cdc42 effector protein 4	2	1.0791e-24	218.54	NaN	NaN	0	NaN	NaN	0	3.3483	NaN	1	NaN	NaN	0
ADLTALFLPR	0	1115.63	Q9JJ28	Q9JJ28	Flii	Protein flightless-1 homolog	2	1.7112e-06	214.12	6.8236	NaN	1	3.1632	4.8543	2	NaN	NaN	0	10.551	NaN	1
ADLTHLLSPQMGK	0	1409.73	Q9ESJ0	Q9ESJ0	Xpo4	Exportin-4	2;3	1.5839e-05	143.55	0.64691	NaN	1	NaN	NaN	0	NaN	NaN	0	4.0928	NaN	1
ADLTVLDENK	0	1116.57	Q8BTI7	Q8BTI7	Ankrd52	Serine/threonine-protein phosphatase 6 regulatory ankyrin repeat subunit C	2	0.00012947	126.07	5.5486	NaN	1	NaN	NaN	0	NaN	NaN	0	NaN	NaN	0
ADLVIVGAEGVVENGGIINK	0	1966.07	Q99LC8	Q99LC8	Eif2b1	Translation initiation factor eIF-2B subunit alpha	2	7.261e-25	197.19	NaN	NaN	0	NaN	NaN	0	NaN	NaN	0	NaN	NaN	0
ADLVWQPWEHLESSWEK	0	2139.01	E9Q2I4	E9Q2I4	Elmsan1		2;3	2.7555e-14	183.28	NaN	NaN	0	NaN	NaN	0	3.3029	NaN	1	7.6174	NaN	1
ADLYILEK	0	963.528	Q5SSK3	Q5SSK3	Tefm	Transcription elongation factor, mitochondrial	2	0.0073196	88.358	0.64953	NaN	1	NaN	NaN	0	4.6085	NaN	1	NaN	NaN	0
ADLYLEGK	0	907.465	Q8BIJ6	Q8BIJ6	Iars2	Isoleucine--tRNA ligase, mitochondrial	2	0.011213	73.665	0.63198	NaN	1	1.4418	NaN	1	NaN	NaN	0	NaN	NaN	0
ADLYTVESK	0	1024.51	Q9JHW2	Q9JHW2	Nit2	Omega-amidase NIT2	1	0.0020183	113.71	NaN	NaN	0	NaN	NaN	0	NaN	NaN	0	NaN	NaN	0
ADMANEDLLSDGTNENESGFWDSFK	0	2791.16	Q6P5E4	Q6P5E4	Uggt1	UDP-glucose:glycoprotein glucosyltransferase 1	2;3	1.0943e-182	417.7	0.74417	3.0039	2	2.7331	13.181	3	9.0399	NaN	1	25.702	NaN	1
ADMDQFTSSISENPVDVR	0	2009.9	Q06335	Q06335	Aplp2	Amyloid-like protein 2	2	1.7004e-36	246.64	13.869	NaN	1	NaN	NaN	0	NaN	NaN	0	NaN	NaN	0
ADMEDLFGSEAESEAER	0	1884.77	Q5XJE5	Q5XJE5	Leo1	RNA polymerase-associated protein LEO1	2	2.5091e-08	169.09	NaN	NaN	0	NaN	NaN	0	NaN	NaN	0	NaN	NaN	0
ADMEDLFGSEAESEAERK	1	2012.86	Q5XJE5	Q5XJE5	Leo1	RNA polymerase-associated protein LEO1	2;3	5.9411e-08	167.22	NaN	NaN	0	NaN	NaN	0	NaN	NaN	0	NaN	NaN	0
ADMEDLMSSK	0	1125.47	Q61879	Q61879	Myh10	Myosin-10	2	2.9525e-06	148.52	0.72748	NaN	1	2.7498	NaN	1	6.7885	NaN	1	35.917	NaN	1
ADMEDLMSSKDDVGK	1	1639.71	Q61879	Q61879	Myh10	Myosin-10	2;3	1.5199e-06	148.68	0.59065	NaN	1	3.098	12.703	2	8.5797	NaN	1	NaN	NaN	0
ADMETLQR	0	962.449	Q9D0R2	Q9D0R2	Tars	Threonine--tRNA ligase, cytoplasmic	2	0.00061044	139.31	NaN	NaN	0	NaN	NaN	0	10.978	NaN	1	51.846	NaN	1
ADMGGAATICSAIVSAAK	0	1692.82	Q9CPY7	Q9CPY7	Lap3	Cytosol aminopeptidase	2;3	1.8999e-20	191.06	0.7212	25.514	3	1.34	45.617	5	7.71	284.57	3	2.6725	117.25	2
ADMIELLGPRPFAEK	0	1685.88	Q920A7	Q920A7	Afg3l1	AFG3-like protein 1	3	5.3814e-05	107.69	NaN	NaN	0	3.1063	NaN	1	NaN	NaN	0	NaN	NaN	0
ADMPSGESCTSPLELFNSIATQGELVR	0	2908.36	P32921	P32921	Wars	Tryptophan--tRNA ligase, cytoplasmic;T1-TrpRS;T2-TrpRS	3	1.8338e-14	131.56	NaN	NaN	0	0.61038	NaN	1	23.73	NaN	1	2.7117	93.824	2
ADMQNLVER	0	1074.51	P40124	P40124	Cap1	Adenylyl cyclase-associated protein 1	2	4.8696e-05	168.8	0.88221	NaN	1	4.2363	NaN	1	9.9575	NaN	1	51.257	NaN	1
ADMVCNSQANDILQHQDPSCGGTTK	0	2746.17	Q8BHN1	Q8BHN1	Txlng	Gamma-taxilin	3	6.5251e-06	91.722	NaN	NaN	0	NaN	NaN	0	NaN	NaN	0	NaN	NaN	0
ADMVIEAVFEDLGVK	0	1634.82	Q8BMS1	Q8BMS1	Hadha	Trifunctional enzyme subunit alpha, mitochondrial;Long-chain enoyl-CoA hydratase;Long chain 3-hydroxyacyl-CoA dehydrogenase	2;3	2.7284e-06	171.09	NaN	NaN	0	NaN	NaN	0	NaN	NaN	0	10.306	NaN	1
ADMWSFGITAIELATGAAPYHK	0	2349.15	Q9Z1W9	Q9Z1W9	Stk39	STE20/SPS1-related proline-alanine-rich protein kinase	3	1.0329e-14	149.44	0.90439	NaN	1	3.6973	NaN	1	21.649	NaN	1	NaN	NaN	0
ADNDAGNAAIDSLLNYETVK	0	2092.99	Q61102	Q61102	Abcb7	ATP-binding cassette sub-family B member 7, mitochondrial	2	3.0991e-94	360.48	0.84887	NaN	1	1.7985	NaN	1	6.2641	NaN	1	4.6999	NaN	1
ADNEKLEEQPGEQAPR	1	1809.85	Q3UMU9	Q3UMU9	Hdgfrp2	Hepatoma-derived growth factor-related protein 2	3	2.5488e-09	192.54	NaN	NaN	0	NaN	NaN	0	NaN	NaN	0	NaN	NaN	0
ADNEPSCSPAAQELLTR	0	1857.85	Q0VGY8	Q0VGY8	Tanc1	Protein TANC1	2;3	1.1748e-38	254.1	1.719	NaN	1	3.6111	NaN	1	NaN	NaN	0	3.4593	NaN	1
ADNFEYSDPVDGSISK	0	1742.76	Q9D0F9;A2CEK3	Q9D0F9	Pgm1;Pgm2	Phosphoglucomutase-1	2	4.9301e-15	186.5	3.6681	127.23	2	0.37627	NaN	1	6.3747	NaN	1	NaN	NaN	0
ADNIEVFAQGHGIIQVDK	0	1953	Q64514	Q64514	Tpp2	Tripeptidyl-peptidase 2	3	0.000147	73.809	3.4811	NaN	1	NaN	NaN	0	NaN	NaN	0	3.5125	NaN	1
ADNKLDINLER	1	1299.68	Q8C3X2	Q8C3X2	Ccdc90b	Coiled-coil domain-containing protein 90B, mitochondrial	3	0.0084112	111.5	NaN	NaN	0	NaN	NaN	0	NaN	NaN	0	NaN	NaN	0
ADNLIPGTR	0	955.509	Q9JHU9	Q9JHU9	Isyna1	Inositol-3-phosphate synthase 1	2	0.016335	72.638	NaN	NaN	0	1.0753	NaN	1	NaN	NaN	0	0.38014	NaN	1
ADNPQCLLGDFVTEFLK	0	1965.95	Q80UJ7	Q80UJ7	Rab3gap1	Rab3 GTPase-activating protein catalytic subunit	2	7.385e-19	192.18	NaN	NaN	0	NaN	NaN	0	NaN	NaN	0	2.7092	NaN	1
ADNPVLELLLR	0	1251.72	Q8C0C7	Q8C0C7	Farsa	Phenylalanine--tRNA ligase alpha subunit	2	9.2894e-35	225.67	0.95927	64.814	2	3.1614	NaN	1	NaN	NaN	0	7.4999	NaN	1
ADNQSQGLTTSIR	0	1389.68	Q80T74	Q80T74	Klhl29	Kelch-like protein 29	2	0.00023192	115	0.46437	NaN	1	NaN	NaN	0	0.2879	NaN	1	NaN	NaN	0
ADNVVNIAR	0	970.52	A0A0J9YUD5	A0A0J9YUD5			2	0.00015008	138.26	1.3487	NaN	1	3.2936	NaN	1	6.793	NaN	1	16.384	NaN	1
ADPAECNIK	0	1016.46	Q61768	Q61768	Kif5b	Kinesin-1 heavy chain	2	0.018431	71.877	NaN	NaN	0	NaN	NaN	0	NaN	NaN	0	NaN	NaN	0
ADPAFGLESSGIAGTASDEPER	0	2175.99	Q6PDG5	Q6PDG5	Smarcc2	SWI/SNF complex subunit SMARCC2	2	2.3705e-38	241.66	0.94524	NaN	1	NaN	NaN	0	4.563	NaN	1	NaN	NaN	0
ADPAFGLESSGIAGTASDEPERIEESGTEEARPEGQAADEK	1	4202.9	Q6PDG5	Q6PDG5	Smarcc2	SWI/SNF complex subunit SMARCC2	4	1.0897e-33	150.99	0.66971	NaN	1	2.1654	51.964	2	4.3806	NaN	1	6.4513	NaN	1
ADPAFGLESSGIAGTASDEPERIEESGTEEARPEGQAADEKK	2	4330.99	Q6PDG5	Q6PDG5	Smarcc2	SWI/SNF complex subunit SMARCC2	4;5	5.3846e-12	93.983	0.81654	31.047	3	2.4619	10.114	2	3.7557	NaN	1	2.8124	NaN	1
ADPALCFLEK	0	1162.57	Q09XV5;A3KFM7	Q09XV5	Chd8;Chd6	Chromodomain-helicase-DNA-binding protein 8;Chromodomain-helicase-DNA-binding protein 6	2	0.0064157	79.128	2.6497	NaN	1	NaN	NaN	0	8.6297	NaN	1	NaN	NaN	0
ADPALCFLER	0	1190.58	A2AJK6;Q8BYH8	A2AJK6	Chd7;Chd9	Chromodomain-helicase-DNA-binding protein 7;Chromodomain-helicase-DNA-binding protein 9	2	0.0037694	88.495	NaN	NaN	0	3.5852	NaN	1	1.1791	NaN	1	NaN	NaN	0
ADPCVAHALALR	0	1292.67	Q8CBY3	Q8CBY3	Leng8	Leukocyte receptor cluster member 8 homolog	2	0.00090738	89.047	NaN	NaN	0	NaN	NaN	0	NaN	NaN	0	NaN	NaN	0
ADPDFECGWCQSPGQCTLR	0	2282.91	Q80UG2	Q80UG2	Plxna4	Plexin-A4	2	3.9981e-16	171.21	NaN	NaN	0	NaN	NaN	0	NaN	NaN	0	NaN	NaN	0
ADPDGDGVLSLQEFSNMDLR	0	2177.99	Q8BG58	Q8BG58	P4htm	Transmembrane prolyl 4-hydroxylase	2	5.3189e-06	105.14	NaN	NaN	0	2.6631	NaN	1	NaN	NaN	0	NaN	NaN	0
ADPDVLTEVPAALK	0	1437.77	Q9D0D5	Q9D0D5	Gtf2e1	General transcription factor IIE subunit 1	2	2.7424e-07	135.66	0.91685	NaN	1	0.90735	175.35	2	9.3556	NaN	1	30.422	NaN	1
ADPDVLTEVPAALKR	1	1593.87	Q9D0D5	Q9D0D5	Gtf2e1	General transcription factor IIE subunit 1	2	5.1798e-20	202.65	1.067	NaN	1	3.8832	NaN	1	NaN	NaN	0	NaN	NaN	0
ADPEAAWEPTEAEAR	0	1641.73	Q9Z1F9	Q9Z1F9	Uba2	SUMO-activating enzyme subunit 2	2	5.2158e-05	116.54	0.80947	NaN	1	NaN	NaN	0	NaN	NaN	0	NaN	NaN	0
ADPECCSILHGLVAAVETLCK	0	2342.11	Q8QZV7	Q8QZV7	Asun	Protein asunder homolog	2;3	6.7828e-16	163.8	1.7516	NaN	1	6.6612	NaN	1	NaN	NaN	0	8.3178	NaN	1
ADPEKQGPAESR	1	1283.61	Q9JJF0	Q9JJF0	Nap1l5	Nucleosome assembly protein 1-like 5	2	0.0022905	104.07	NaN	NaN	0	NaN	NaN	0	NaN	NaN	0	NaN	NaN	0
ADPESPWSQIGR	0	1341.63	Q99JV5	Q99JV5	Stard4	StAR-related lipid transfer protein 4	2	0.045371	47.894	NaN	NaN	0	NaN	NaN	0	NaN	NaN	0	NaN	NaN	0
ADPFSFEGPEIVDCDGCTIDWK	0	2557.08	Q78ZA7	Q78ZA7	Nap1l4	Nucleosome assembly protein 1-like 4	2	2.2867e-38	217.48	0.53966	NaN	1	3.3374	NaN	1	NaN	NaN	0	NaN	NaN	0
ADPKYADLPGIAR	1	1385.73	Q99KJ8	Q99KJ8	Dctn2	Dynactin subunit 2	2	3.8252e-05	116.71	NaN	NaN	0	NaN	NaN	0	NaN	NaN	0	NaN	NaN	0
ADPLALAAEK	0	997.544	Q8K009	Q8K009	Aldh1l2	Mitochondrial 10-formyltetrahydrofolate dehydrogenase	2	0.0012972	95.775	0.3072	NaN	1	0.86791	NaN	1	2.684	NaN	1	8.3852	NaN	1
ADPLSADYQPETR	0	1461.67	Q3UDW8	Q3UDW8	Hgsnat	Heparan-alpha-glucosaminide N-acetyltransferase	2	6.2868e-05	134.3	NaN	NaN	0	1.1257	NaN	1	NaN	NaN	0	0.72575	7.8603	2
ADPPQAMNALMR	0	1313.62	Q9Z1X4	Q9Z1X4	Ilf3	Interleukin enhancer-binding factor 3	2	0.0083686	68.626	0.81529	NaN	1	NaN	NaN	0	NaN	NaN	0	NaN	NaN	0
ADPPQEAAQFTSQVIILNHPGQISAGYSPVIDCHTAHIACK	0	4441.16	P62631	P62631	Eef1a2	Elongation factor 1-alpha 2	4;5	1.848e-94	225.79	1.0105	41.075	4	2.0661	25.401	7	13.751	164.52	3	6.7282	14.233	4
ADPQEAINCLMR	0	1416.65	Q9DB05	Q9DB05	Napa	Alpha-soluble NSF attachment protein	2	6.5327e-07	152.54	1.4697	NaN	1	5.5953	NaN	1	NaN	NaN	0	7.7721	NaN	1
ADPRQEFDTMEDHAGDYTLLQDQEGDMDHGLK	1	3676.57	P10637	P10637	Mapt	Microtubule-associated protein tau	4	8.7825e-06	86.577	NaN	NaN	0	NaN	NaN	0	NaN	NaN	0	NaN	NaN	0
ADPSELAAPELEDPPR	0	1705.82	Q9CTY5	Q9CTY5	Micu3	Calcium uptake protein 3, mitochondrial	2	0.00046417	93.766	2.3001	NaN	1	NaN	NaN	0	2.0722	NaN	1	NaN	NaN	0
ADPSLAWAEVK	0	1185.6	Q9CZR2	Q9CZR2	Naalad2	N-acetylated-alpha-linked acidic dipeptidase 2	2	0.058194	50.452	NaN	NaN	0	NaN	NaN	0	NaN	NaN	0	NaN	NaN	0
ADPSLLGFSVNASSER	0	1648.81	Q6Y7W8	Q6Y7W8	Gigyf2	PERQ amino acid-rich with GYF domain-containing protein 2	2	0.002442	77.754	NaN	NaN	0	0.085194	NaN	1	NaN	NaN	0	NaN	NaN	0
ADPSLNPEQLK	0	1210.62	Q9WVE8	Q9WVE8	Pacsin2	Protein kinase C and casein kinase substrate in neurons protein 2	2	3.3911e-07	141.25	0.88615	NaN	1	2.9159	NaN	1	7.0218	7.3929	2	7.7827	NaN	1
ADPSMLQNLR	0	1143.57	Q7TQK5	Q7TQK5	Ccdc93	Coiled-coil domain-containing protein 93	2	0.01228	74.486	NaN	NaN	0	NaN	NaN	0	NaN	NaN	0	NaN	NaN	0
ADPSQFELLK	0	1146.59	P18654;P18653;Q9WUT3	P18654	Rps6ka3;Rps6ka1;Rps6ka2	Ribosomal protein S6 kinase alpha-3;Ribosomal protein S6 kinase alpha-1;Ribosomal protein S6 kinase alpha-2	2	2.6623e-06	146.81	1.6479	199.89	2	4.6403	NaN	1	NaN	NaN	0	8.3382	NaN	1
ADPTGVLDLPK	0	1124.61	Q8R0K9	Q8R0K9	E2f4	Transcription factor E2F4	2	0.021519	70.908	NaN	NaN	0	NaN	NaN	0	NaN	NaN	0	NaN	NaN	0
ADPTHWCLLVR	0	1366.68	Q9EPU4	Q9EPU4	Cpsf1	Cleavage and polyadenylation specificity factor subunit 1	3	1.7336e-05	96.113	1.1008	NaN	1	1.8084	NaN	1	NaN	NaN	0	NaN	NaN	0
ADPTVESEEAFK	0	1321.6	Q9R0Q4	Q9R0Q4	Morf4l2	Mortality factor 4-like protein 2	2	1.4103e-05	157.38	NaN	NaN	0	NaN	NaN	0	NaN	NaN	0	NaN	NaN	0
ADPVLLNNHSNLKPAPTVPAAPSSPDATSEPK	0	3234.65	Q9JKC6	Q9JKC6	Cend1	Cell cycle exit and neuronal differentiation protein 1	3;4	1.2885e-31	155.17	0.70455	23.573	2	2.0034	26.645	3	NaN	NaN	0	NaN	NaN	0
ADPWQECMDYAVILAR	0	1936.88	O55023	O55023	Impa1	Inositol monophosphatase 1	2	9.756e-18	191.26	NaN	NaN	0	NaN	NaN	0	NaN	NaN	0	NaN	NaN	0
ADPYVEITGTAGK	0	1320.66	Q60710	Q60710	Samhd1	Deoxynucleoside triphosphate triphosphohydrolase SAMHD1	2	3.4129e-06	152.07	1.1032	NaN	1	5.8053	NaN	1	5.6252	19.686	2	15.831	NaN	1
ADQELLLYSHDNIICGITSVAFSK	0	2693.34	P29387	P29387	Gnb4	Guanine nucleotide-binding protein subunit beta-4	3	1.9521e-37	198.24	NaN	NaN	0	NaN	NaN	0	1.6822	NaN	1	NaN	NaN	0
ADQELLMYSHDNIICGITSVAFSR	0	2739.3	P62880	P62880	Gnb2	Guanine nucleotide-binding protein G(I)/G(S)/G(T) subunit beta-2	2;3	7.607e-150	392.95	2.3538	20.246	4	4.219	36.792	2	3.6572	NaN	1	6.1547	57.023	2
ADQELMTYSHDNIICGITSVSFSK	0	2715.25	P62874	P62874	Gnb1	Guanine nucleotide-binding protein G(I)/G(S)/G(T) subunit beta-1	2;3	4.2949e-136	377.71	1.6376	17.254	2	4.4366	21.67	2	3.9804	NaN	1	NaN	NaN	0
ADQFEYVMYGK	0	1349.6	Q923G2	Q923G2	Polr2h	DNA-directed RNA polymerases I, II, and III subunit RPABC3	2	1.4987e-05	125.74	1.3492	22.523	2	4.9414	NaN	1	3.157	163.43	2	NaN	NaN	0
ADQFLVTDSGR	0	1207.58	Q8BJW5	Q8BJW5	Nol11	Nucleolar protein 11	2	3.7451e-05	135.87	NaN	NaN	0	NaN	NaN	0	NaN	NaN	0	NaN	NaN	0
ADQGLDFAATK	0	1135.55	P20357	P20357	Map2	Microtubule-associated protein 2	2	0.00029294	144.7	NaN	NaN	0	NaN	NaN	0	NaN	NaN	0	NaN	NaN	0
ADQIETQQLMR	0	1331.65	Q9WVK4;Q9QXY6	Q9WVK4	Ehd1;Ehd3	EH domain-containing protein 1;EH domain-containing protein 3	2	7.5076e-14	229.48	1.1995	NaN	1	2.8862	NaN	1	6.9461	NaN	1	36.894	NaN	1
ADQLADESLESTR	0	1433.66	P60879	P60879	Snap25	Synaptosomal-associated protein 25	2	2.6684e-18	268.14	NaN	NaN	0	NaN	NaN	0	NaN	NaN	0	NaN	NaN	0
ADQLADESLESTRR	1	1589.76	P60879	P60879	Snap25	Synaptosomal-associated protein 25	2;3	0.0046225	99.161	NaN	NaN	0	NaN	NaN	0	NaN	NaN	0	NaN	NaN	0
ADQLCQQELR	0	1259.59	P15331	P15331	Prph	Peripherin	2	1.2186e-36	237.51	0.8501	11.371	2	3.7765	15.39	3	11.209	187.34	3	60.994	NaN	1
ADQLDYENFR	0	1269.56	B1AZI6;E9Q5E2	B1AZI6	Thoc2;BC005561	THO complex subunit 2	2	2.3878e-05	163.15	1.2452	NaN	1	NaN	NaN	0	NaN	NaN	0	NaN	NaN	0
ADQLTEEQIAEFK	0	1520.74	P0DP28;P0DP27;P0DP26;Q9D6P8	P0DP28	Calml3	Calmodulin-like protein 3	2	2.0877e-105	350.93	NaN	NaN	0	NaN	NaN	0	NaN	NaN	0	40.04	NaN	1
ADQLTEEQIAEFKEAFSLFDKDGDGTITTK	2	3346.61	P0DP28;P0DP27;P0DP26	P0DP28			3	4.6905e-61	214.74	NaN	NaN	0	NaN	NaN	0	NaN	NaN	0	NaN	NaN	0
ADQQLVEIDK	0	1157.59	Q6KCD5	Q6KCD5	Nipbl	Nipped-B-like protein	2	0.0034182	83.499	NaN	NaN	0	NaN	NaN	0	NaN	NaN	0	NaN	NaN	0
ADQQLVEIDKK	1	1285.69	Q6KCD5	Q6KCD5	Nipbl	Nipped-B-like protein	3	0.029685	57.802	NaN	NaN	0	NaN	NaN	0	NaN	NaN	0	NaN	NaN	0
ADQSFTSPPPRDFLLDIAR	1	2145.09	Q8VI33;Q6NZA9	Q8VI33	Taf9;Taf9b	Transcription initiation factor TFIID subunit 9;Transcription initiation factor TFIID subunit 9B	3	0.0005555	87.388	NaN	NaN	0	NaN	NaN	0	NaN	NaN	0	NaN	NaN	0
ADQVDTQQLMR	0	1303.62	Q9EQP2	Q9EQP2	Ehd4	EH domain-containing protein 4	2	2.6193e-06	222.28	NaN	NaN	0	3.3687	NaN	1	4.2493	NaN	1	5.6786	NaN	1
ADQWNVNYVETSAK	0	1623.75	P63321	P63321	Rala	Ras-related protein Ral-A	2	3.4756e-10	182.35	0.80991	NaN	1	NaN	NaN	0	9.4266	NaN	1	27.102	NaN	1
ADRAALEELVR	1	1241.67	Q61035	Q61035	Hars	Histidine--tRNA ligase, cytoplasmic	2	0.014154	83.397	NaN	NaN	0	NaN	NaN	0	NaN	NaN	0	NaN	NaN	0
ADRDAAAVKPTENNEEESASK	1	2231.03	Q05D44	Q05D44	Eif5b	Eukaryotic translation initiation factor 5B	3	9.0151e-06	151.96	NaN	NaN	0	NaN	NaN	0	NaN	NaN	0	NaN	NaN	0
ADRDATLWASHEK	1	1498.72	P50431	P50431	Shmt1	Serine hydroxymethyltransferase, cytosolic	2;3	7.5482e-05	138.24	0.92249	NaN	1	1.2233	168.66	2	NaN	NaN	0	3.5915	62.49	2
ADRDESSPYAAMLAAQDVAQR	1	2264.05	P62264	P62264	Rps14	40S ribosomal protein S14	2;3;4	1.2025e-71	319.29	1.0876	4.0287	5	3.2566	29.64	4	9.2785	194.15	5	23.118	100.32	6
ADRDITEINNLTAEAIQTPLK	1	2325.22	Q8BHX3	Q8BHX3	Cdca8	Borealin	2;3	1.4493e-15	166.6	NaN	NaN	0	4.6409	79.698	2	NaN	NaN	0	NaN	NaN	0
ADREETTGGAVAVSGSGDVLK	1	2017.99	Q91YE5	Q91YE5	Baz2a	Bromodomain adjacent to zinc finger domain protein 2A	3	0.0079989	52.451	NaN	NaN	0	NaN	NaN	0	NaN	NaN	0	NaN	NaN	0
ADREYEEFMSEDLLENIR	1	2258.02	Q9D0F1	Q9D0F1	Ndc80	Kinetochore protein NDC80 homolog	2;3	3.8458e-14	166.92	NaN	NaN	0	13.091	NaN	1	NaN	NaN	0	NaN	NaN	0
ADRPSFYTIYVEEPDSAGHSSGPVSAGVIK	0	3135.51	Q6DYE8	Q6DYE8	Enpp3	Ectonucleotide pyrophosphatase/phosphodiesterase family member 3;Alkaline phosphodiesterase I;Nucleotide pyrophosphatase	3;4	1.3118e-98	260.21	0.96178	24.391	3	5.2212	NaN	1	NaN	NaN	0	NaN	NaN	0
ADRSLEGMALPLEVR	1	1655.87	E9PWR4	E9PWR4	Dip2c		2	0.011083	73.624	NaN	NaN	0	NaN	NaN	0	NaN	NaN	0	NaN	NaN	0
ADSCQLDYSQGPCLGLFK	0	2057.92	CON__P00978	CON__P00978			2	3.0784e-11	199.8	0.75403	NaN	1	NaN	NaN	0	NaN	NaN	0	NaN	NaN	0
ADSDLDYLQYR	0	1357.62	Q9CR46	Q9CR46	Ska2	Spindle and kinetochore-associated protein 2	2	3.4762e-06	187.22	NaN	NaN	0	NaN	NaN	0	NaN	NaN	0	NaN	NaN	0
ADSEVHWEFEQIQDNVR	0	2100.95	Q3UDF0	Q3UDF0	Slc2a6		3	0.25903	15.392	1.0499	NaN	1	4.3322	NaN	1	NaN	NaN	0	NaN	NaN	0
ADSEYPTWLFQVNLGPPK	0	2061.02	Q9CPW3	Q9CPW3	Mrpl54	39S ribosomal protein L54, mitochondrial	2	2.0757e-06	120.55	NaN	NaN	0	1.7256	NaN	1	NaN	NaN	0	2.2653	NaN	1
ADSFVTPDITLNER	0	1576.77	A2AG58	A2AG58		Uncharacterized protein CXorf23 homolog	2	0.0022492	82.505	NaN	NaN	0	NaN	NaN	0	NaN	NaN	0	2.8959	NaN	1
ADSGPAGGAALAAPAPGPGSGSTGPR	0	2146.04	Q62084	Q62084	Ppp1r14b	Protein phosphatase 1 regulatory subunit 14B	2;3	6.0961e-46	249.89	NaN	NaN	0	3.7721	NaN	1	NaN	NaN	0	NaN	NaN	0
ADSIFTEEGETPAWLEQMIAHTTWR	0	2918.35	Q922L6	Q922L6	Nelfcd	Negative elongation factor D	3	4.4906e-37	211.35	3.6625	NaN	1	0.91652	NaN	1	NaN	NaN	0	NaN	NaN	0
ADSINKPFAQR	0	1245.65	Q6ZPR5	Q6ZPR5	Smpd4	Sphingomyelin phosphodiesterase 4	2;3	1.3538e-05	146.79	0.59571	67.142	2	1.9982	NaN	1	NaN	NaN	0	NaN	NaN	0
ADSLDEFIEEQK	0	1422.65	B2RX88	B2RX88	Cspp1	Centrosome and spindle pole associated protein 1	2	0.018371	66.299	NaN	NaN	0	NaN	NaN	0	NaN	NaN	0	NaN	NaN	0
ADSLDEFIEEQKAK	1	1621.78	B2RX88	B2RX88	Cspp1	Centrosome and spindle pole associated protein 1	2	1.5827e-05	145.28	NaN	NaN	0	NaN	NaN	0	NaN	NaN	0	NaN	NaN	0
ADSLFPVVSAASIFAK	0	1621.87	Q9CWY8	Q9CWY8	Rnaseh2a	Ribonuclease H2 subunit A	2	0.00052332	93.011	4.0503	NaN	1	2.1398	NaN	1	3.2199	NaN	1	6.4277	NaN	1
ADSLLLTAVK	0	1029.61	Q9WTN3	Q9WTN3	Srebf1	Sterol regulatory element-binding protein 1;Processed sterol regulatory element-binding protein 1	2	0.018896	77.533	NaN	NaN	0	NaN	NaN	0	NaN	NaN	0	NaN	NaN	0
ADSNLLTVTSGQQDK	0	1575.77	A2AM29	A2AM29	Mllt3	Protein AF-9	2	1.3174e-05	132.69	NaN	NaN	0	NaN	NaN	0	6.5905	NaN	1	NaN	NaN	0
ADSQEPSPFDSQQPTMLEEEEVMIAHAHPQEVYNEYVPR	0	4527.03	Q8C145	Q8C145	Slc39a6	Zinc transporter ZIP6	4	3.8524e-62	200.73	NaN	NaN	0	7.5291	NaN	1	NaN	NaN	0	NaN	NaN	0
ADSQFLVEIMEINER	0	1792.87	Q8K3A0	Q8K3A0	Hscb	Iron-sulfur cluster co-chaperone protein HscB, mitochondrial	2;3	0.012625	92.781	NaN	NaN	0	NaN	NaN	0	NaN	NaN	0	NaN	NaN	0
ADSRESLKPATKPVASK	1	1783.98	P14873	P14873	Map1b	Microtubule-associated protein 1B;MAP1B heavy chain;MAP1 light chain LC1	4	0.024279	53.255	NaN	NaN	0	NaN	NaN	0	NaN	NaN	0	NaN	NaN	0
ADSSGRVGK	1	875.446	O70591	O70591	Pfdn2	Prefoldin subunit 2	2	0.0024715	141.52	NaN	NaN	0	NaN	NaN	0	NaN	NaN	0	NaN	NaN	0
ADSVPNLEPSEESLVTK	0	1813.89	Q7TQ95	Q7TQ95	Lnp	Protein lunapark	2	2.1541e-07	139.19	0.98693	NaN	1	3.1037	NaN	1	3.9998	NaN	1	NaN	NaN	0
ADSVVVLLCR	0	1130.61	Q9EPU0	Q9EPU0	Upf1	Regulator of nonsense transcripts 1	2	4.2326e-19	201.39	1.388	NaN	1	5.4314	7.2186	2	4.2127	NaN	1	3.7946	NaN	1
ADSYDRGDLENQMHIAEQR	1	2247	Q9Z1K6	Q9Z1K6	Arih2	E3 ubiquitin-protein ligase ARIH2	3	1.892e-05	97.058	NaN	NaN	0	NaN	NaN	0	NaN	NaN	0	NaN	NaN	0
ADSYVLLEHSVK	0	1359.7	Q8BTZ4	Q8BTZ4	Anapc5	Anaphase-promoting complex subunit 5	3	0.0016344	85.554	NaN	NaN	0	NaN	NaN	0	NaN	NaN	0	NaN	NaN	0
ADSYYEYLLK	0	1263.6	A2AJ15	A2AJ15	Man1b1	Endoplasmic reticulum mannosyl-oligosaccharide 1,2-alpha-mannosidase	2	0.0019588	96.668	NaN	NaN	0	2.5539	NaN	1	4.7813	NaN	1	NaN	NaN	0
ADTAAGPGGSGTRPGSK	0	1485.72	Q9EQH4	Q9EQH4	Taf8	Transcription initiation factor TFIID subunit 8	2	0.00015557	108.97	NaN	NaN	0	NaN	NaN	0	NaN	NaN	0	NaN	NaN	0
ADTAPQLK	0	842.45	Q9DAR7	Q9DAR7	Dcps	m7GpppX diphosphatase	2	0.0081736	79.469	NaN	NaN	0	NaN	NaN	0	0.55837	NaN	1	NaN	NaN	0
ADTAPQLKR	1	998.551	Q9DAR7	Q9DAR7	Dcps	m7GpppX diphosphatase	2	0.00030589	136.16	NaN	NaN	0	NaN	NaN	0	NaN	NaN	0	2.8056	NaN	1
ADTAWNAVLLR	0	1228.66	Q8R059	Q8R059	Gale	UDP-glucose 4-epimerase	2	3.0262e-07	228.31	0.78449	NaN	1	3.0344	NaN	1	NaN	NaN	0	NaN	NaN	0
ADTCIYNPLFGSDLQYTNR	0	2247.03	Q6S5J6	Q6S5J6	Krit1	Krev interaction trapped protein 1	2	1.518e-05	101.36	NaN	NaN	0	NaN	NaN	0	NaN	NaN	0	NaN	NaN	0
ADTDDAPVPAPAGDQK	0	1566.72	Q02819	Q02819	Nucb1	Nucleobindin-1	2	1.1316e-05	149.41	NaN	NaN	0	NaN	NaN	0	NaN	NaN	0	NaN	NaN	0
ADTDDAPVPAPAGDQKDVPASEK	1	2293.07	Q02819	Q02819	Nucb1	Nucleobindin-1	3	2.5148e-07	120.11	NaN	NaN	0	NaN	NaN	0	NaN	NaN	0	NaN	NaN	0
ADTFDLQR	0	964.461	Q8BTV1	Q8BTV1	Tusc3	Tumor suppressor candidate 3	2	0.00022028	155.51	NaN	NaN	0	NaN	NaN	0	14.043	NaN	1	NaN	NaN	0
ADTILCLGSSLK	0	1276.67	Q8BKJ9	Q8BKJ9	Sirt7	NAD-dependent protein deacetylase sirtuin-7	2	0.021979	60.641	NaN	NaN	0	NaN	NaN	0	NaN	NaN	0	NaN	NaN	0
ADTLDLPEELPGVKPFTR	0	1997.05	P16332	P16332	Mut	Methylmalonyl-CoA mutase, mitochondrial	3	0.0016086	73.918	NaN	NaN	0	NaN	NaN	0	NaN	NaN	0	NaN	NaN	0
ADTLDPALLRPGR	0	1393.77	P54775	P54775	Psmc4	26S protease regulatory subunit 6B	2;3	2.9391e-10	160.75	1.1644	9.6845	2	4.1291	37.411	3	NaN	NaN	0	20.298	NaN	1
ADTLEMELK	0	1048.51	Q9WTX8	Q9WTX8	Mad1l1	Mitotic spindle assembly checkpoint protein MAD1	2	0.00020046	128.69	2.406	NaN	1	NaN	NaN	0	NaN	NaN	0	11.427	NaN	1
ADTLTDEINFLR	0	1406.7	CON__P02538;CON__P04259;CON__P48668	CON__P04259			2;3	1.2604e-43	277.7	0.018392	70.402	2	0.13106	NaN	1	0.018489	140.5	2	0.0073035	NaN	1
ADTLTPEECQQFK	0	1565.7	O55131	O55131	2020-09-07	Septin-7	2	3.7008e-12	191.25	0.91572	NaN	1	3.2083	NaN	1	0.44933	NaN	1	NaN	NaN	0
ADTLTPEECQQFKK	1	1693.8	O55131	O55131	2020-09-07	Septin-7	2;3	2.1516e-15	169.65	NaN	NaN	0	3.0073	2.1502	2	5.4708	116.61	2	NaN	NaN	0
ADTNLGNILLNVLIAPNMPCTR	0	2409.25	Q9JIH2	Q9JIH2	Nup50	Nuclear pore complex protein Nup50	2;3	2.611e-58	250.41	1.2775	NaN	1	5.3885	NaN	1	NaN	NaN	0	14.862	NaN	1
ADTQAVSSPASLATGSVSPSTHLR	0	2339.17	Q8BLK9	Q8BLK9	Rps6kc1	Ribosomal protein S6 kinase delta-1	4	0.29303	6.6491	NaN	NaN	0	NaN	NaN	0	NaN	NaN	0	NaN	NaN	0
ADTQTYQPYNK	0	1327.6	P84089	P84089	Erh	Enhancer of rudimentary homolog	2	6.9019e-10	232.75	1.6343	NaN	1	7.0573	NaN	1	21.345	NaN	1	NaN	NaN	0
ADTQTYQPYNKDWIK	1	1869.89	P84089	P84089	Erh	Enhancer of rudimentary homolog	2;3	0.00070565	112.84	NaN	NaN	0	0.0989	NaN	1	NaN	NaN	0	NaN	NaN	0
ADTQTYQPYNKDWIKEK	2	2127.03	P84089	P84089	Erh	Enhancer of rudimentary homolog	3	0.0033536	87.824	NaN	NaN	0	NaN	NaN	0	NaN	NaN	0	NaN	NaN	0
ADTQYILPNDIGVSSLDCR	0	2136.02	Q99KK7	Q99KK7	Dpp3	Dipeptidyl peptidase 3	2;3	1.6067e-29	212.87	0.79262	5.158	2	2.771	14.355	2	7.9631	28.57	3	21.694	NaN	1
ADTSSQGALVFLSK	0	1422.74	Q5F2E7	Q5F2E7	Nufip2	Nuclear fragile X mental retardation-interacting protein 2	2	5.3616e-29	250.69	1.8555	NaN	1	NaN	NaN	0	NaN	NaN	0	NaN	NaN	0
ADTTHLHPQHR	0	1311.64	Q3TC46	Q3TC46	Patl1	Protein PAT1 homolog 1	2;3	6.1888e-06	107.06	0.75887	NaN	1	1.1259	45.097	2	0.84284	NaN	1	1.7336	91.151	2
ADTTPNGPQGAGAVQFMMTNK	0	2134.98	Q9CR67	Q9CR67	Tmem33	Transmembrane protein 33	2	2.0569e-15	152.89	NaN	NaN	0	NaN	NaN	0	1.6394	NaN	1	NaN	NaN	0
ADTTSTVTLAPGQEK	0	1517.76	Q5DW34	Q5DW34	Ehmt1	Histone-lysine N-methyltransferase EHMT1	2	1.933e-05	129.87	2.4952	NaN	1	1.9356	NaN	1	2.4343	NaN	1	NaN	NaN	0
ADTTTGTKPTGVFSR	0	1537.77	Q8R3Y5	Q8R3Y5		Uncharacterized protein C19orf47 homolog	2	2.4832e-15	193.15	2.6802	NaN	1	1.8075	NaN	1	1.6094	NaN	1	NaN	NaN	0
ADTTTPTTSAITASR	0	1492.74	Q8K2F0	Q8K2F0	Brd3	Bromodomain-containing protein 3	2	9.8265e-09	184.03	NaN	NaN	0	NaN	NaN	0	1.8585	NaN	1	NaN	NaN	0
ADTVGLACEAINR	0	1388.67	D4AFX7	D4AFX7	Dnajc13		2	2.7412e-06	155.11	0.79463	NaN	1	NaN	NaN	0	1.9604	NaN	1	6.4122	NaN	1
ADTVNQILHAFDDSK	0	1672.81	Q80YR5	Q80YR5	Safb2	Scaffold attachment factor B2	2;3	5.5178e-23	262.48	1.3961	NaN	1	3.8438	30.508	2	6.9695	103.8	2	2.9329	79.691	2
ADVAVESLIPGLEPPVAQR	0	1960.06	Q3UHJ0	Q3UHJ0	Aak1	AP2-associated protein kinase 1	3	0.052152	42.818	NaN	NaN	0	NaN	NaN	0	NaN	NaN	0	NaN	NaN	0
ADVDASLPEVEGGVK	0	1484.74	E9Q616	E9Q616	Ahnak		2	3.3254e-14	172.11	1.2962	NaN	1	6.4767	NaN	1	NaN	NaN	0	NaN	NaN	0
ADVDISVPK	0	942.502	E9Q616	E9Q616	Ahnak		2	0.0012608	162.49	1.5273	NaN	1	1.4069	NaN	1	3.0232	NaN	1	NaN	NaN	0
ADVDLYQVR	0	1077.55	Q9CR00	Q9CR00	Psmd9	26S proteasome non-ATPase regulatory subunit 9	2	8.7148e-05	194.44	1.2004	NaN	1	1.0701	NaN	1	20.825	NaN	1	2.2508	NaN	1
ADVDVQPYAFTTK	0	1453.71	Q99ME9	Q99ME9	Gtpbp4	Nucleolar GTP-binding protein 1	2	3.0588e-10	156.51	1.7738	2.7102	2	8.2431	NaN	1	20.323	32.59	2	17.522	NaN	1
ADVEDGEEPCVLSSHSGSAGSK	0	2216.95	Q9WTZ1	Q9WTZ1	Rnf7	RING-box protein 2	2;3	1.1776e-53	240.5	1.7338	NaN	1	NaN	NaN	0	NaN	NaN	0	NaN	NaN	0
ADVESQFPDWIR	0	1461.69	Q8BJS4	Q8BJS4	Sun2	SUN domain-containing protein 2	2	1.0251e-07	172.88	1.7432	NaN	1	NaN	NaN	0	NaN	NaN	0	NaN	NaN	0
ADVFHAYLSLLK	0	1375.75	Q6ZQ38	Q6ZQ38	Cand1	Cullin-associated NEDD8-dissociated protein 1	2;3	2.239e-09	196.76	0.86707	4.5983	3	2.9513	3.9783	2	32.073	2.6661	2	8.3762	0.70537	2
ADVGDAVDTALEQLNR	0	1685.82	Q3UU43	Q3UU43	Chpf2		2	2.1727e-08	152.47	NaN	NaN	0	0.95817	NaN	1	2.2633	NaN	1	NaN	NaN	0
ADVGSIGGTMSHEFQLPVDIGEDR	0	2529.18	Q8CFI5	Q8CFI5	Pars2	Probable proline--tRNA ligase, mitochondrial	3	2.6727e-17	133.1	NaN	NaN	0	NaN	NaN	0	NaN	NaN	0	0.99707	NaN	1
ADVIHACDIVEDAAIAYGYNNIQMTLPK	0	3104.49	Q9WUA2	Q9WUA2	Farsb	Phenylalanine--tRNA ligase beta subunit	3;4	5.6421e-28	168.65	0.53152	44.998	3	0.92187	87.666	4	4.4491	NaN	1	1.5965	83.394	4
ADVIITSGGVSMGEK	0	1462.73	Q8BUV3	Q8BUV3	Gphn	Gephyrin;Molybdopterin adenylyltransferase;Molybdopterin molybdenumtransferase	2	2.6974e-05	126.76	0.50645	NaN	1	1.7092	NaN	1	0.40065	NaN	1	0.55024	36.042	2
ADVIQATGDAICIFR	0	1648.82	Q08943	Q08943	Ssrp1	FACT complex subunit SSRP1	2;3	7.4983e-33	248.56	1.292	11.524	2	3.2484	40.096	2	25.862	NaN	1	12.074	NaN	1
ADVLDLHEAGGEDFAMDEDGDESIHK	0	2814.19	Q9CWZ3;A0A0N4SUH6	Q9CWZ3	Rbm8a	RNA-binding protein 8A	3	1.0262e-37	191.42	1.2787	NaN	1	NaN	NaN	0	9.9347	NaN	1	NaN	NaN	0
ADVLDLHEAGGEDFAMDEDGDESIHKLKEK	2	3312.51	Q9CWZ3;A0A0N4SUH6	Q9CWZ3	Rbm8a	RNA-binding protein 8A	4	0.00062652	57.735	NaN	NaN	0	NaN	NaN	0	NaN	NaN	0	NaN	NaN	0
ADVLFVAPR	0	986.555	P57716	P57716	Ncstn	Nicastrin	2	0.00011967	141.39	3.1701	NaN	1	10.46	NaN	1	NaN	NaN	0	NaN	NaN	0
ADVLLEPFR	0	1058.58	O09174	O09174	Amacr	Alpha-methylacyl-CoA racemase	2	0.0037207	91.069	NaN	NaN	0	NaN	NaN	0	NaN	NaN	0	NaN	NaN	0
ADVLNDAYDSANRYDELVAGALR	1	2510.2	Q6ZWQ0	Q6ZWQ0	Syne2	Nesprin-2	3	1.7692e-10	123.14	NaN	NaN	0	5.2647	NaN	1	NaN	NaN	0	NaN	NaN	0
ADVLPSSTCNFLSETNAVK	0	2051.98	Q8VDD9	Q8VDD9	Phip	PH-interacting protein	2	2.8737e-22	198.33	1.3994	NaN	1	1.4838	NaN	1	NaN	NaN	0	8.4978	NaN	1
ADVLSEEAILK	0	1186.64	Q91VK1	Q91VK1	Bzw2	Basic leucine zipper and W2 domain-containing protein 2	2	2.4911e-07	147.4	1.0982	2.0961	2	4.1746	NaN	1	12.816	13.395	2	11.246	81.445	2
ADVLSVLR	0	871.513	Q8JZM7	Q8JZM7	Cdc73	Parafibromin	1;2	0.00014979	170.87	2.4768	2.6851	2	14.115	NaN	1	NaN	NaN	0	52.099	NaN	1
ADVPLPLDLLPSFWK	0	1709.94	E9Q2E4	E9Q2E4	Gm15800		2	0.0027855	78.096	NaN	NaN	0	NaN	NaN	0	NaN	NaN	0	7.4581	NaN	1
ADVPYILK	0	917.522	P49025	P49025	Cit	Citron Rho-interacting kinase	2	0.027942	67.032	NaN	NaN	0	NaN	NaN	0	NaN	NaN	0	NaN	NaN	0
ADVQLYGMIYKPHTLQPGR	0	2186.13	Q8BVG4	Q8BVG4	Dpp9	Dipeptidyl peptidase 9	3;4	2.1833e-06	111.66	1.2318	37.469	2	5.4123	21.805	2	NaN	NaN	0	5.1942	NaN	1
ADVQSIIGLQR	0	1198.67	Q62318	Q62318	Trim28	Transcription intermediary factor 1-beta	2	3.623e-08	203.29	1.1495	8.8469	3	3.1896	30.131	2	12.131	NaN	1	20.548	25.435	2
ADVSAWR	0	803.393	Q9ESV0	Q9ESV0	Ddx24	ATP-dependent RNA helicase DDX24	2	0.0077278	111.73	NaN	NaN	0	1.838	NaN	1	NaN	NaN	0	NaN	NaN	0
ADVSCEPLEEVEK	0	1503.68	P70399	P70399	Tp53bp1	Tumor suppressor p53-binding protein 1	2	2.4758e-37	285.88	NaN	NaN	0	NaN	NaN	0	NaN	NaN	0	NaN	NaN	0
ADVSVDQSKLPGVK	1	1441.78	Q810U5	Q810U5	Ccdc50	Coiled-coil domain-containing protein 50	2	0.0038637	120.03	NaN	NaN	0	NaN	NaN	0	NaN	NaN	0	NaN	NaN	0
ADVTAAFPALGTDQISELIPGKEELNVVK	1	3024.6	Q61211	Q61211	Eif2d	Eukaryotic translation initiation factor 2D	3	9.4645e-21	143.19	NaN	NaN	0	NaN	NaN	0	NaN	NaN	0	NaN	NaN	0
ADVTQETDPLCAECR	0	1763.75	Q149F1	Q149F1	Rpusd2	RNA pseudouridylate synthase domain-containing protein 2	2	1.6949e-23	270.02	1.2526	NaN	1	NaN	NaN	0	NaN	NaN	0	1.618	NaN	1
ADVTTWQR	0	975.477	Q8R3N1	Q8R3N1	Nop14	Nucleolar protein 14	2	0.0012845	123.69	NaN	NaN	0	7.4521	NaN	1	1.7648	NaN	1	NaN	NaN	0
ADVVESWIGEK	0	1231.61	P16546;P08032	P16546	Sptan1;Spta1	Spectrin alpha chain, non-erythrocytic 1;Spectrin alpha chain, erythrocytic 1	2	2.9752e-08	225.67	1.1014	NaN	1	NaN	NaN	0	13.651	NaN	1	NaN	NaN	0
ADVVESWIGEKENSLK	1	1802.9	P16546	P16546	Sptan1	Spectrin alpha chain, non-erythrocytic 1	2;3	0.0025063	88.075	NaN	NaN	0	NaN	NaN	0	NaN	NaN	0	NaN	NaN	0
ADVVESWIGEKENSLKTDDYGR	2	2510.19	P16546	P16546	Sptan1	Spectrin alpha chain, non-erythrocytic 1	3	2.0074e-06	116.51	NaN	NaN	0	NaN	NaN	0	NaN	NaN	0	NaN	NaN	0
ADVYPANDSTASQDVANR	0	1892.85	P20444	P20444	Prkca	Protein kinase C alpha type	2	5.4468e-11	155.42	0.81009	NaN	1	NaN	NaN	0	NaN	NaN	0	NaN	NaN	0
ADWLDSIRPQK	0	1327.69	Q5XJY4	Q5XJY4	Parl	Presenilins-associated rhomboid-like protein, mitochondrial;P-beta	2;3	3.7743e-07	170.47	0.95186	30.138	2	2.6997	3.8876	2	11.197	NaN	1	3.5114	87.432	3
ADWLTHYWMPK	0	1446.68	Q61024	Q61024	Asns	Asparagine synthetase [glutamine-hydrolyzing]	2;3	2.2662e-07	187.22	2.4763	22.79	5	0.89171	15.18	7	44.651	156.3	3	8.2221	78.812	4
ADWSSLSR	0	920.435	P19783	P19783	Cox4i1	Cytochrome c oxidase subunit 4 isoform 1, mitochondrial	2	0.00058165	161.9	1.2753	NaN	1	4.0076	NaN	1	9.2671	NaN	1	41.615	NaN	1
ADWWTNTAHYNR	0	1533.67	Q99PV0	Q99PV0	Prpf8	Pre-mRNA-processing-splicing factor 8	2;3	1.19e-09	200.6	1.3357	NaN	1	4.4467	NaN	1	13.007	95.778	2	NaN	NaN	0
ADYAQLLEDMQNAFR	0	1783.82	P50516	P50516	Atp6v1a	V-type proton ATPase catalytic subunit A	2;3	5.1284e-62	307.55	3.6002	13.188	2	0.89888	5.2135	2	51.865	174.01	2	9.36	152.01	3
ADYDREALLGVQEDVDEYVK	1	2326.1	Q8BP92	Q8BP92	Rcn2	Reticulocalbin-2	3	7.7654e-07	154.52	NaN	NaN	0	NaN	NaN	0	NaN	NaN	0	NaN	NaN	0
ADYEIASK	0	895.429	Q7TNC4;Q9CYI4	Q7TNC4	Luc7l2;Luc7l	Putative RNA-binding protein Luc7-like 2;Putative RNA-binding protein Luc7-like 1	2	0.00025498	160.11	NaN	NaN	0	NaN	NaN	0	NaN	NaN	0	NaN	NaN	0
ADYFSTVAAVVFLR	0	1557.82	Q8VEE4	Q8VEE4	Rpa1	Replication protein A 70 kDa DNA-binding subunit;Replication protein A 70 kDa DNA-binding subunit, N-terminally processed	2;3	1.7691e-10	178.54	1.4169	2.9661	2	5.007	NaN	1	NaN	NaN	0	NaN	NaN	0
ADYHQVLGHTLDIFK	0	1755.89	Q9Z321	Q9Z321	Top3b	DNA topoisomerase 3-beta-1	4	2.6319e-05	117	NaN	NaN	0	NaN	NaN	0	NaN	NaN	0	NaN	NaN	0
ADYLNPLFR	0	1107.57	Q9Z2C9	Q9Z2C9	Mtmr7	Myotubularin-related protein 7	2	0.00018165	137.18	NaN	NaN	0	NaN	NaN	0	NaN	NaN	0	9.8203	NaN	1
ADYNLTR	0	851.414	Q9Z1Q9	Q9Z1Q9	Vars	Valine--tRNA ligase	2	0.005239	128.86	0.84044	NaN	1	NaN	NaN	0	7.0188	NaN	1	26.145	NaN	1
ADYSLILQR	0	1077.58	Q80TY0	Q80TY0	Fnbp1	Formin-binding protein 1	2	2.275e-18	198.07	NaN	NaN	0	3.8608	NaN	1	NaN	NaN	0	NaN	NaN	0
ADYSSHLR	0	947.446	E9PVA8	E9PVA8	Gcn1l1		2	0.0011064	127.12	0.93015	NaN	1	4.1796	NaN	1	10.252	NaN	1	52.152	NaN	1
ADYVGSALGPDWHGGLALK	0	1925.96	Q3TMV7	Q3TMV7	Pyroxd1	Pyridine nucleotide-disulfide oxidoreductase domain-containing protein 1	2	1.9602e-10	147.18	NaN	NaN	0	NaN	NaN	0	NaN	NaN	0	NaN	NaN	0
AEAAAGAPGIILR	0	1208.69	O35047	O35047	Psmc3ip	Homologous-pairing protein 2 homolog	2	2.0173e-07	160.36	NaN	NaN	0	0.19984	NaN	1	NaN	NaN	0	NaN	NaN	0
AEAAAPYTVLAQSAPR	0	1614.84	Q8K4G1	Q8K4G1	Ltbp4	Latent-transforming growth factor beta-binding protein 4	2	0.00012586	139.78	NaN	NaN	0	NaN	NaN	0	NaN	NaN	0	NaN	NaN	0
AEAALEEESR	0	1103.51	O54941	O54941	Smarce1	SWI/SNF-related matrix-associated actin-dependent regulator of chromatin subfamily E member 1	2	0.00051312	137.95	NaN	NaN	0	NaN	NaN	0	NaN	NaN	0	NaN	NaN	0
AEAASGAGDVTLEGER	0	1531.71	Q6PB70	Q6PB70	Ano8	Anoctamin-8	2	1.2375e-08	156.36	NaN	NaN	0	NaN	NaN	0	1.2523	NaN	1	NaN	NaN	0
AEACFVNCVER	0	1353.58	Q9WVA2	Q9WVA2	Timm8a1	Mitochondrial import inner membrane translocase subunit Tim8 A	2	0.00083001	108.7	NaN	NaN	0	NaN	NaN	0	3.7699	NaN	1	NaN	NaN	0
AEADASGNLTK	0	1075.51	Q9WTQ5	Q9WTQ5	Akap12	A-kinase anchor protein 12	2	3.4921e-38	275.13	NaN	NaN	0	NaN	NaN	0	NaN	NaN	0	NaN	NaN	0
AEADDPQDMACTPSGDSLETK	0	2236.91	Q925H1	Q925H1	Trps1	Zinc finger transcription factor Trps1	2;3	2.5826e-07	149.97	1.7993	NaN	1	NaN	NaN	0	NaN	NaN	0	NaN	NaN	0
AEADPGCISGVFLSR	0	1577.75	Q8C0D9	Q8C0D9	Cep68	Centrosomal protein of 68 kDa	2	0.00042897	123.26	NaN	NaN	0	NaN	NaN	0	NaN	NaN	0	NaN	NaN	0
AEADVHLK	0	881.461	P14873	P14873	Map1b	Microtubule-associated protein 1B;MAP1B heavy chain;MAP1 light chain LC1	2	0.0037383	132.08	NaN	NaN	0	NaN	NaN	0	NaN	NaN	0	NaN	NaN	0
AEAEAAAIHGAR	0	1165.58	Q6NZN0	Q6NZN0	Rbm26	RNA-binding protein 26	2	2.0713e-05	146.68	NaN	NaN	0	NaN	NaN	0	1.4006	NaN	1	3.5567	NaN	1
AEAEAASEVWCR	0	1377.6	Q80WC7	Q80WC7	Agfg2	Arf-GAP domain and FG repeat-containing protein 2	2	1.3467e-07	219.8	NaN	NaN	0	3.0286	NaN	1	6.665	NaN	1	11.578	NaN	1
AEAEALYQTK	0	1122.56	CON__P12035;CON__Q8N1N4-2;CON__Q7RTT2;Q3UV17;CON__ENSEMBL:ENSBTAP00000038253;CON__Q9R0H5;Q9R0H5;CON__Q3SY84;CON__P19013	CON__P12035	Krt76;Krt71	Keratin, type II cytoskeletal 2 oral;Keratin, type II cytoskeletal 71	2	4.2659e-05	171.33	NaN	NaN	0	NaN	NaN	0	NaN	NaN	0	NaN	NaN	0
AEAEAQAEELSFPR	0	1546.73	Q05920	Q05920	Pc	Pyruvate carboxylase, mitochondrial	2;3	5.2723e-32	270.74	0.59885	85.901	3	2.2742	NaN	1	1.6489	NaN	1	27.103	NaN	1
AEAEGESLESWLNK	0	1561.73	Q8BMI3	Q8BMI3	Gga3	ADP-ribosylation factor-binding protein GGA3	2	6.2187e-37	322.99	1.3171	3.3457	2	NaN	NaN	0	2.0249	226.54	2	NaN	NaN	0
AEAELGTFPR	0	1089.55	Q8VED2	Q8VED2	Bloc1s4	Biogenesis of lysosome-related organelles complex 1 subunit 4	2	0.0022258	111.61	NaN	NaN	0	NaN	NaN	0	NaN	NaN	0	NaN	NaN	0
AEAELLQQQK	0	1156.61	Q9QXS1	Q9QXS1	Plec	Plectin	2	7.3785e-05	150.4	NaN	NaN	0	NaN	NaN	0	2.2434	NaN	1	NaN	NaN	0
AEAELLR	0	800.439	Q99JP6	Q99JP6	Homer3	Homer protein homolog 3	2	0.028679	91.906	NaN	NaN	0	NaN	NaN	0	NaN	NaN	0	NaN	NaN	0
AEAEQSILYAHCR	0	1546.72	Q5SSH7	Q5SSH7	Zzef1	Zinc finger ZZ-type and EF-hand domain-containing protein 1	3	0.14386	27.409	NaN	NaN	0	NaN	NaN	0	NaN	NaN	0	NaN	NaN	0
AEAESGLGSPTSTPVAPEALSSEMSELGAR	0	2930.38	Q80VC9	Q80VC9	Camsap3	Calmodulin-regulated spectrin-associated protein 3	3	1.2382e-23	148.72	NaN	NaN	0	NaN	NaN	0	NaN	NaN	0	NaN	NaN	0
AEAESGLGSPTSTPVAPEALSSEMSELGARLEEK	1	3429.65	Q80VC9	Q80VC9	Camsap3	Calmodulin-regulated spectrin-associated protein 3	3	0.024661	44.336	NaN	NaN	0	NaN	NaN	0	NaN	NaN	0	NaN	NaN	0
AEAESLYQSK	0	1124.54	CON__P04264	CON__P04264			2	6.2788e-40	282.51	0.056708	NaN	1	0.11215	74.678	2	0.033233	NaN	1	NaN	NaN	0
AEAESLYQSKYEELQITAGR	1	2285.12	CON__P04264	CON__P04264			2;3	3.4566e-81	334.46	NaN	NaN	0	2.3849	NaN	1	2.9134	NaN	1	0.26068	201.72	3
AEAESLYQSKYEELQITAGRHGDSVR	2	2936.43	CON__P04264	CON__P04264			4;5	2.9208e-07	98.76	NaN	NaN	0	NaN	NaN	0	NaN	NaN	0	NaN	NaN	0
AEAESWYQTK	0	1211.55	CON__O95678;CON__P02538;CON__P04259;CON__P48668;CON__Q8BGZ7;Q8BGZ7;E9Q1Z0;Q9Z331	CON__P04259	Krt75;4732456N10Rik;Krt6b	Keratin, type II cytoskeletal 75;Keratin, type II cytoskeletal 6B	2	1.3274e-22	249.03	0.059159	NaN	1	NaN	NaN	0	NaN	NaN	0	NaN	NaN	0
AEAESWYQTKYEELQVTAGR	1	2358.11	CON__O95678;CON__P02538;CON__P04259;CON__P48668;CON__Q8BGZ7;Q8BGZ7;Q9Z331	CON__P04259	Krt75;Krt6b	Keratin, type II cytoskeletal 75;Keratin, type II cytoskeletal 6B	3	2.9972e-30	237.06	NaN	NaN	0	NaN	NaN	0	NaN	NaN	0	NaN	NaN	0
AEAESWYR	0	1010.45	CON__P78386;CON__Q14533	CON__Q14533			2	0.0016372	131.03	NaN	NaN	0	NaN	NaN	0	NaN	NaN	0	0.66947	NaN	1
AEAFFQAGEGR	0	1181.55	P52651	P52651	Rhox5	Homeobox protein Rhox5	2	0.00015544	136.81	3.8469	NaN	1	4.2434	NaN	1	NaN	NaN	0	NaN	NaN	0
AEAFLHQQK	0	1070.55	F8VQG7	F8VQG7	N4bp2		2	0.0030291	93.374	NaN	NaN	0	NaN	NaN	0	NaN	NaN	0	NaN	NaN	0
AEAFMSPETLPSLGTAR	0	1776.87	Q61818	Q61818	Rai1	Retinoic acid-induced protein 1	2	0.00062903	89.663	0.77255	NaN	1	NaN	NaN	0	NaN	NaN	0	3.0483	NaN	1
AEAGAGFLEQLK	0	1232.64	Q99M96	Q99M96	St7	Suppressor of tumorigenicity 7 protein	2	0.011712	66.664	NaN	NaN	0	NaN	NaN	0	NaN	NaN	0	NaN	NaN	0
AEAGAGSATEFQFR	0	1440.66	P63325	P63325	Rps10	40S ribosomal protein S10	2	3.4166e-36	270.56	1.4203	45.639	20	4.0037	70.824	12	4.8141	154.85	10	12.481	164.04	13
AEAGDNLGALVR	0	1184.61	Q8BFR5	Q8BFR5	Tufm	Elongation factor Tu, mitochondrial	2	4.7306e-09	187.64	0.77116	14.361	2	2.8017	NaN	1	1.6251	NaN	1	26.445	NaN	1
AEAGEGQKPSPAQLELR	0	1779.91	Q8K183	Q8K183	Pdxk	Pyridoxal kinase	2;3	1.9328e-06	127.32	NaN	NaN	0	2.5228	NaN	1	NaN	NaN	0	5.3732	NaN	1
AEAGPVEQQFLQETEK	0	1802.87	Q70FJ1	Q70FJ1	Akap9	A-kinase anchor protein 9	2	1.9909e-18	200.98	1.9158	NaN	1	2.9921	NaN	1	2.7435	NaN	1	1.469	NaN	1
AEAISALSK	0	888.492	Q91VW5	Q91VW5	Golga4	Golgin subfamily A member 4	2	0.025883	76.1	NaN	NaN	0	NaN	NaN	0	NaN	NaN	0	NaN	NaN	0
AEAISLQMAQCK	0	1348.65	Q9CXF4	Q9CXF4	Tbc1d15	TBC1 domain family member 15	2	1.2974e-07	177.58	1.5959	41.147	2	NaN	NaN	0	11.446	NaN	1	NaN	NaN	0
AEAKPGTPAK	0	968.529	E9Q5C9	E9Q5C9	Nolc1		2	9.6017e-05	189.18	NaN	NaN	0	NaN	NaN	0	NaN	NaN	0	NaN	NaN	0
AEAKPGTPAKAQPK	1	1392.77	E9Q5C9	E9Q5C9	Nolc1		2;3	1.1334e-05	148.78	NaN	NaN	0	NaN	NaN	0	NaN	NaN	0	NaN	NaN	0
AEALASAIASTK	0	1131.61	Q9D7A8	Q9D7A8	Armc1	Armadillo repeat-containing protein 1	2	7.6e-05	133.81	NaN	NaN	0	NaN	NaN	0	NaN	NaN	0	NaN	NaN	0
AEALAWAR	0	886.466	Q8BIW9	Q8BIW9	Chtf18	Chromosome transmission fidelity protein 18 homolog	2	0.0015245	119.07	NaN	NaN	0	NaN	NaN	0	NaN	NaN	0	NaN	NaN	0
AEALEQGILPK	0	1167.65	Q03147	Q03147	Cdk7	Cyclin-dependent kinase 7	2	0.0023738	90.108	NaN	NaN	0	NaN	NaN	0	4.0002	NaN	1	NaN	NaN	0
AEALMMPLVDQLENR	0	1728.85	G3X9B1	G3X9B1	Heatr1		2;3	1.6175e-07	150.06	0.9036	NaN	1	1.2298	115.54	2	6.8736	NaN	1	3.698	12.349	2
AEALPAASVSQTHESK	0	1624.81	Q6PGL7	Q6PGL7	Fam21	WASH complex subunit FAM21	2;3	2.0712e-05	119.65	0.96261	19.084	3	2.777	30.589	2	5.4736	NaN	1	5.6894	NaN	1
AEALPLQR	0	896.508	Q61739	Q61739	Itga6	Integrin alpha-6;Integrin alpha-6 heavy chain;Integrin alpha-6 light chain	2	0.0084378	85.359	3.0518	NaN	1	NaN	NaN	0	NaN	NaN	0	NaN	NaN	0
AEALQMEAEALAK	0	1373.69	Q61194	Q61194	Pik3c2a	Phosphatidylinositol 4-phosphate 3-kinase C2 domain-containing subunit alpha	2	1.3371e-05	147.37	NaN	NaN	0	9.3213	NaN	1	NaN	NaN	0	NaN	NaN	0
AEAMDLGK	0	833.395	Q91VL8	Q91VL8	Terf2ip	Telomeric repeat-binding factor 2-interacting protein 1	1;2	0.0014872	138.83	NaN	NaN	0	NaN	NaN	0	NaN	NaN	0	NaN	NaN	0
AEAMDLGKDPNGPTHSSTLFVR	1	2342.13	Q91VL8	Q91VL8	Terf2ip	Telomeric repeat-binding factor 2-interacting protein 1	3	1.2494e-10	138.82	NaN	NaN	0	NaN	NaN	0	NaN	NaN	0	NaN	NaN	0
AEAMEILLSR	0	1131.6	Q8K1N4	Q8K1N4	Spats2	Spermatogenesis-associated serine-rich protein 2	2	6.5318e-06	132.01	1.4706	NaN	1	NaN	NaN	0	23.847	NaN	1	38.052	NaN	1
AEAMQEASEAVPSGMLSVLGQR	0	2260.08	Q8R3F5	Q8R3F5	Mcat	Malonyl-CoA-acyl carrier protein transacylase, mitochondrial	2;3	3.6928e-58	248.2	0.82118	NaN	1	1.0188	41.172	2	2.2553	90.763	2	1.5346	75.506	2
AEAMSGHIDQFLIATFMQLR	0	2278.12	A2AGT5	A2AGT5	Ckap5	Cytoskeleton-associated protein 5	3	3.9203e-32	205.62	2.4353	NaN	1	6.3487	NaN	1	6.0514	NaN	1	NaN	NaN	0
AEAPAGPALGLPSPEVESGLER	0	2146.09	Q8BZR9	Q8BZR9		Uncharacterized protein C17orf85 homolog	2	5.1029e-24	171.56	1.5922	NaN	1	7.9936	NaN	1	2.8086	NaN	1	NaN	NaN	0
AEAPGTVSSAAEGPK	0	1370.67	Q8R1N4	Q8R1N4	Nudcd3	NudC domain-containing protein 3	2	6.8277e-08	160.15	NaN	NaN	0	NaN	NaN	0	4.509	NaN	1	0.79958	NaN	1
AEAPGTVSSAAEGPKDPPVLPR	1	2145.11	Q8R1N4	Q8R1N4	Nudcd3	NudC domain-containing protein 3	2;3	2.6592e-23	177.04	1.5521	NaN	1	NaN	NaN	0	NaN	NaN	0	NaN	NaN	0
AEAPPLQR	0	880.477	Q9WTX2	Q9WTX2	Prkra	Interferon-inducible double-stranded RNA-dependent protein kinase activator A	2	0.009503	75.311	NaN	NaN	0	NaN	NaN	0	NaN	NaN	0	NaN	NaN	0
AEAQALLQDYVSTQSAEE	0	1951.9	Q3THG9;A2A4P4	Q3THG9	Aarsd1;Gm27029	Alanyl-tRNA editing protein Aarsd1	2	1.5314e-05	121.56	NaN	NaN	0	NaN	NaN	0	NaN	NaN	0	NaN	NaN	0
AEAQDALGEATDDPSFCSR	0	2038.85	Q6P1D7	Q6P1D7	Slx4	Structure-specific endonuclease subunit SLX4	2	3.7977e-16	171.91	1.8435	NaN	1	NaN	NaN	0	NaN	NaN	0	NaN	NaN	0
AEAQPVGGTGESMEALLSSNSSLK	0	2362.13	E9PVZ8	E9PVZ8	Golgb1		3	5.7651e-10	113.71	NaN	NaN	0	NaN	NaN	0	NaN	NaN	0	NaN	NaN	0
AEAQPVGGTGESMEALLSSNSSLKEELEK	1	2990.44	E9PVZ8	E9PVZ8	Golgb1		3	8.4562e-05	65.558	NaN	NaN	0	NaN	NaN	0	2.5092	NaN	1	NaN	NaN	0
AEASAAGADAGSAVAAHR	0	1581.75	Q9D0C1	Q9D0C1	Rnf115	E3 ubiquitin-protein ligase RNF115	2;3	1.7033e-36	243.88	1.0707	NaN	1	5.2717	NaN	1	NaN	NaN	0	4.0147	NaN	1
AEASEAMCLEGAEWELSK	0	2009.87	Q9Z1S0	Q9Z1S0	Bub1b	Mitotic checkpoint serine/threonine-protein kinase BUB1 beta	2	4.5022e-11	157.52	NaN	NaN	0	NaN	NaN	0	NaN	NaN	0	NaN	NaN	0
AEASGSLGGLTR	0	1117.57	Q3UQ84	Q3UQ84	Tars2	Threonine--tRNA ligase, mitochondrial	2	0.0012961	87.568	0.68091	NaN	1	NaN	NaN	0	NaN	NaN	0	13.641	NaN	1
AEASNINSVIIETDIIGSDLTK	0	2302.19	Q9CU65	Q9CU65	Zmym2	Zinc finger MYM-type protein 2	2	5.902e-47	224.86	NaN	NaN	0	NaN	NaN	0	NaN	NaN	0	3.4968	NaN	1
AEASPIIQPAPATK	0	1392.76	Q80U87	Q80U87	Usp8	Ubiquitin carboxyl-terminal hydrolase 8	2	0.00012332	116.03	NaN	NaN	0	2.7727	NaN	1	NaN	NaN	0	NaN	NaN	0
AEASPQPGR	0	911.446	Q91YL2	Q91YL2	Rnf126	E3 ubiquitin-protein ligase RNF126	2	0.0253	80.438	NaN	NaN	0	NaN	NaN	0	NaN	NaN	0	NaN	NaN	0
AEATASALADADADLEER	0	1817.83	Q9DB34	Q9DB34	Chmp2a	Charged multivesicular body protein 2a	2	5.9541e-46	289.89	0.50839	NaN	1	0.11122	NaN	1	0.30466	NaN	1	NaN	NaN	0
AEATQDLASGASASSADPMIPGVLGGAEGPMAK	0	3056.44	Q921J4	Q921J4	Ube2s	Ubiquitin-conjugating enzyme E2 S	3	1.1405e-26	148.02	NaN	NaN	0	NaN	NaN	0	5.8092	NaN	1	45.871	NaN	1
AEAVAAVQR	0	913.498	Q91WG2	Q91WG2	Rabep2	Rab GTPase-binding effector protein 2	2	0.011458	91.853	NaN	NaN	0	NaN	NaN	0	NaN	NaN	0	NaN	NaN	0
AEAVATSVLTQMADQSTEPALSQIVMAPPSQAQPSGS	0	3697.78	P16951	P16951	Atf2	Cyclic AMP-dependent transcription factor ATF-2	3	3.1584e-08	82.581	NaN	NaN	0	NaN	NaN	0	NaN	NaN	0	NaN	NaN	0
AEAVGEQAR	0	929.457	Q8JZQ9	Q8JZQ9	Eif3b	Eukaryotic translation initiation factor 3 subunit B	2	0.1464	43.808	NaN	NaN	0	NaN	NaN	0	2.9341	NaN	1	NaN	NaN	0
AEAVHEALESLESVLR	0	1751.91	E9Q6R7	E9Q6R7	Utrn		2;3	6.7454e-13	179.79	NaN	NaN	0	2.154	45.889	2	NaN	NaN	0	NaN	NaN	0
AEAVPEEEAAASVATLER	0	1841.9	Q6R891	Q6R891	Ppp1r9b	Neurabin-2	2;3	8.9926e-05	132.31	NaN	NaN	0	NaN	NaN	0	NaN	NaN	0	NaN	NaN	0
AEAVVNTVDISER	0	1401.71	Q9DBE9	Q9DBE9	Ftsj3	pre-rRNA processing protein FTSJ3	2	7.1025e-07	149.96	2.3654	NaN	1	7.4692	NaN	1	NaN	NaN	0	NaN	NaN	0
AEAVYPDTVALTFDPVHQWLSCVYK	0	2908.41	Q3U3T8	Q3U3T8	Wdr62	WD repeat-containing protein 62	3	3.1589e-13	127.14	NaN	NaN	0	10.751	NaN	1	NaN	NaN	0	NaN	NaN	0
AEAYVLACTDQQYLVPK	0	1967.97	O35134	O35134	Polr1a	DNA-directed RNA polymerase I subunit RPA1	2	1.3958e-08	148.96	3.0049	NaN	1	NaN	NaN	0	NaN	NaN	0	NaN	NaN	0
AECEILMMVGLPAAGK	0	1688.83	Q8VDM6	Q8VDM6	Hnrnpul1	Heterogeneous nuclear ribonucleoprotein U-like protein 1	2;3	8.5121e-05	108.56	NaN	NaN	0	3.6724	NaN	1	NaN	NaN	0	NaN	NaN	0
AECLAMLGR	0	1019.49	Q9QYI3	Q9QYI3	Dnajc7	DnaJ homolog subfamily C member 7	2	0.00012003	178.6	NaN	NaN	0	12.619	NaN	1	NaN	NaN	0	54.881	NaN	1
AECLEDLVSFIIEEPPQDMDEK	0	2606.18	Q922D4	Q922D4	Ppp6r3	Serine/threonine-protein phosphatase 6 regulatory subunit 3	3	5.0631e-18	155.49	NaN	NaN	0	NaN	NaN	0	NaN	NaN	0	NaN	NaN	0
AECLEELGCLIESYGMNVCQPTPGK	0	2854.26	A2AGT5	A2AGT5	Ckap5	Cytoskeleton-associated protein 5	3	6.447e-47	226.08	NaN	NaN	0	8.484	NaN	1	NaN	NaN	0	NaN	NaN	0
AECLTQCAVR	0	1206.55	Q8CG70	Q8CG70	Leprel2	Prolyl 3-hydroxylase 3	2	8.6229e-05	133.33	NaN	NaN	0	NaN	NaN	0	NaN	NaN	0	NaN	NaN	0
AECRPAASENYMK	0	1525.67	Q8R0A0	Q8R0A0	Gtf2f2	General transcription factor IIF subunit 2	2;3	8.7006e-05	137.09	1.227	15.258	2	3.0566	16.838	2	NaN	NaN	0	NaN	NaN	0
AECTEESIVEQTYTPAECVSQAIDINEPIGNLK	0	3707.72	Q00422	Q00422	Gabpa	GA-binding protein alpha chain	3	3.6376e-19	130.21	1.4885	NaN	1	6.0176	NaN	1	5.1617	NaN	1	NaN	NaN	0
AEDADIEEMALK	0	1333.61	Q6P6M7	Q6P6M7	Sepsecs	O-phosphoseryl-tRNA(Sec) selenium transferase	2	0.00076212	94.297	NaN	NaN	0	NaN	NaN	0	NaN	NaN	0	NaN	NaN	0
AEDADMR	0	806.323	P60879	P60879	Snap25	Synaptosomal-associated protein 25	1	0.085265	55.441	NaN	NaN	0	NaN	NaN	0	NaN	NaN	0	NaN	NaN	0
AEDADMRNELEEMQR	1	1835.78	P60879	P60879	Snap25	Synaptosomal-associated protein 25	2;3	3.1665e-79	378.17	NaN	NaN	0	NaN	NaN	0	NaN	NaN	0	NaN	NaN	0
AEDADMRNELEEMQRR	2	1991.88	P60879	P60879	Snap25	Synaptosomal-associated protein 25	3	0.016684	78.508	NaN	NaN	0	NaN	NaN	0	NaN	NaN	0	NaN	NaN	0
AEDDETLQAK	0	1118.51	O08784	O08784	Tcof1	Treacle protein	2	0.041094	81.95	NaN	NaN	0	NaN	NaN	0	NaN	NaN	0	NaN	NaN	0
AEDDQPLPGVLLSLSGGVFR	0	2069.08	Q6GQT9	Q6GQT9	Nomo1	Nodal modulator 1	2;3	6.823e-19	174.83	1.2987	89.635	3	1.0446	NaN	1	0.66218	NaN	1	0.56053	NaN	1
AEDECPSAAAASGAPGSR	0	1702.72	Q925B0	Q925B0	Pawr	PRKC apoptosis WT1 regulator protein	2	0.0010523	109.84	NaN	NaN	0	NaN	NaN	0	NaN	NaN	0	NaN	NaN	0
AEDEEEINAELTAK	0	1560.72	G3UW82;P13541;P13542;Q5SX39;Q5SX40	G3UW82	Myh2;Myh3;Myh8;Myh4;Myh1	Myosin-3;Myosin-8;Myosin-4;Myosin-1	2;3	8.1851e-37	256.31	NaN	NaN	0	NaN	NaN	0	NaN	NaN	0	NaN	NaN	0
AEDEGDLDTNSWPAPNK	0	1857.8	Q8VE18	Q8VE18	Smg8	Protein SMG8	2	2.5748e-05	118.76	NaN	NaN	0	NaN	NaN	0	NaN	NaN	0	NaN	NaN	0
AEDELLDLQDK	0	1287.62	Q8R4U7	Q8R4U7	Luzp1	Leucine zipper protein 1	2	2.087e-14	256.24	NaN	NaN	0	NaN	NaN	0	0.95007	NaN	1	NaN	NaN	0
AEDEVMEGAQGGEDAATGDSAAAPAAEEPQAPAENAPKPK	0	3876.72	Q9JJF0	Q9JJF0	Nap1l5	Nucleosome assembly protein 1-like 5	3	3.4373e-63	201.49	0.70198	NaN	1	NaN	NaN	0	NaN	NaN	0	NaN	NaN	0
AEDFDHVSR	0	1074.47	B2RRE7	B2RRE7	Otud4	OTU domain-containing protein 4	2	0.0083857	96.034	NaN	NaN	0	NaN	NaN	0	NaN	NaN	0	NaN	NaN	0
AEDFIVDVINVDYGMEDK	0	2070.95	Q60710	Q60710	Samhd1	Deoxynucleoside triphosphate triphosphohydrolase SAMHD1	2	0.00047557	79.633	NaN	NaN	0	NaN	NaN	0	NaN	NaN	0	NaN	NaN	0
AEDFIVDVINVDYGMEDKNPIDR	1	2666.25	Q60710	Q60710	Samhd1	Deoxynucleoside triphosphate triphosphohydrolase SAMHD1	3	7.1711e-11	128.55	NaN	NaN	0	NaN	NaN	0	NaN	NaN	0	NaN	NaN	0
AEDGAAPSPSSETPK	0	1442.65	P26645	P26645	Marcks	Myristoylated alanine-rich C-kinase substrate	2	1.1679e-06	168.85	NaN	NaN	0	NaN	NaN	0	NaN	NaN	0	NaN	NaN	0
AEDGAAPSPSSETPKK	1	1570.75	P26645	P26645	Marcks	Myristoylated alanine-rich C-kinase substrate	2;3	4.874e-05	140.91	NaN	NaN	0	NaN	NaN	0	NaN	NaN	0	NaN	NaN	0
AEDGAAPSPSSETPKKK	2	1698.84	P26645	P26645	Marcks	Myristoylated alanine-rich C-kinase substrate	3	0.0091788	78.401	NaN	NaN	0	NaN	NaN	0	NaN	NaN	0	NaN	NaN	0
AEDGENYAIK	0	1108.5	P48428	P48428	Tbca	Tubulin-specific chaperone A	2	1.7892e-09	232.83	NaN	NaN	0	NaN	NaN	0	NaN	NaN	0	NaN	NaN	0
AEDGENYAIKK	1	1236.6	P48428	P48428	Tbca	Tubulin-specific chaperone A	2;3	5.5476e-05	166.34	NaN	NaN	0	NaN	NaN	0	NaN	NaN	0	NaN	NaN	0
AEDGFEDQILIPVPAPAGGDDDYIEQTLVTVAAAGK	0	3684.8	Q00899	Q00899	Yy1	Transcriptional repressor protein YY1	3	0.00058063	47.191	NaN	NaN	0	NaN	NaN	0	NaN	NaN	0	NaN	NaN	0
AEDGPAKEEPKQADVPAAVTDAAATTPAAEDAATK	2	3406.64	P06837	P06837	Gap43	Neuromodulin	4	0.016968	43.583	NaN	NaN	0	NaN	NaN	0	NaN	NaN	0	NaN	NaN	0
AEDGSVIDYELIDQDAR	0	1907.87	P07356	P07356	Anxa2	Annexin A2	2;3	1.3749e-116	397.51	2.0773	31.875	2	NaN	NaN	0	15.958	NaN	1	NaN	NaN	0
AEDIEHHAGQVDCALSLVR	0	2119.01	E9Q411	E9Q411	Nbas		3	2.24e-12	150.69	NaN	NaN	0	NaN	NaN	0	NaN	NaN	0	NaN	NaN	0
AEDIKTK	1	803.439	P56391	P56391	Cox6b1	Cytochrome c oxidase subunit 6B1	1;2	0.0093376	159.2	NaN	NaN	0	NaN	NaN	0	NaN	NaN	0	NaN	NaN	0
AEDKEWIPVTK	1	1314.68	P25444;E9Q1N8;F6YTZ4;D3Z536	P25444	Rps2;Gm18025;Gm6576;Gm8225	40S ribosomal protein S2	2;3	2.1435e-09	220.1	0.92943	3.4312	4	3.1864	2.7101	2	8.2999	93.398	5	25.505	148.76	5
AEDLASGILR	0	1043.56	E9Q166	E9Q166	Atad2b		2	1.6863e-05	167.04	1.8544	NaN	1	NaN	NaN	0	NaN	NaN	0	NaN	NaN	0
AEDLLNR	0	829.429	Q9QYE6	Q9QYE6	Golga5	Golgin subfamily A member 5	2	0.0035506	114.02	NaN	NaN	0	NaN	NaN	0	NaN	NaN	0	NaN	NaN	0
AEDLNIAPR	0	997.519	Q6PDY2	Q6PDY2	Ado	2-aminoethanethiol dioxygenase	2	1.6666e-06	153.71	1.158	NaN	1	NaN	NaN	0	3.2516	NaN	1	NaN	NaN	0
AEDLPGPAFENYEAMELACPAER	0	2579.13	Q4G5Y1	Q4G5Y1	Klhdc2	Kelch domain-containing protein 2	2;3	2.7278e-25	183.36	4.0912	13.221	2	NaN	NaN	0	NaN	NaN	0	NaN	NaN	0
AEDLPLR	0	812.439	Q3U7R1	Q3U7R1	Esyt1	Extended synaptotagmin-1	2	0.006607	118.01	0.62613	NaN	1	NaN	NaN	0	7.696	NaN	1	NaN	NaN	0
AEDLSSLNGQLQSEVTLLR	0	2072.07	P16951	P16951	Atf2	Cyclic AMP-dependent transcription factor ATF-2	2	5.6175e-36	222.74	NaN	NaN	0	NaN	NaN	0	NaN	NaN	0	NaN	NaN	0
AEDNADTLALVFEAPNQEK	0	2073.99	P17918;A0A140T8V5	P17918	Pcna	Proliferating cell nuclear antigen	2;3	1.4645e-138	380.38	1.487	12.402	4	5.8151	1.2139	2	17.475	110	3	3.3774	91.972	3
AEDNLLALGLK	0	1155.65	Q9DB00	Q9DB00	Gon4l	GON-4-like protein	2	0.00056622	106.68	NaN	NaN	0	NaN	NaN	0	NaN	NaN	0	NaN	NaN	0
AEDPEGTTEQETGGSSAPEPLEVIK	0	2570.19	Q921I2	Q921I2	Klhdc4	Kelch domain-containing protein 4	2;3;4	4.506e-78	266.29	1.1354	16.14	3	2.0979	12.973	2	11.218	NaN	1	NaN	NaN	0
AEDQELESLSAIEAELEK	0	2002.96	P26339	P26339	Chga	Chromogranin-A;Pancreastatin;Beta-granin;WE-14;Catestatin;GE-25;Serpinin-RRG;Serpinin;p-Glu serpinin precursor	2;3	0.0075088	81.128	NaN	NaN	0	NaN	NaN	0	NaN	NaN	0	NaN	NaN	0
AEDRPLTAEELR	0	1398.71	Q68FG3	Q68FG3	Spty2d1	Protein SPT2 homolog	3	0.00021217	129.34	NaN	NaN	0	NaN	NaN	0	NaN	NaN	0	NaN	NaN	0
AEDSEIQQEQIYQQSR	0	1950.89	Q9D7E4	Q9D7E4		UPF0449 protein C19orf25 homolog	2;3	4.1031e-118	378.52	NaN	NaN	0	NaN	NaN	0	NaN	NaN	0	NaN	NaN	0
AEDSGAEQLASEIEPSR	0	1787.82	Q9WTQ5	Q9WTQ5	Akap12	A-kinase anchor protein 12	2;3	6.4018e-54	293.8	0.75348	NaN	1	3.1547	NaN	1	7.7141	NaN	1	9.3811	NaN	1
AEDSGAEQLASEIEPSREESWVSIK	1	2746.29	Q9WTQ5	Q9WTQ5	Akap12	A-kinase anchor protein 12	3	6.6109e-29	174.28	NaN	NaN	0	NaN	NaN	0	17.871	NaN	1	NaN	NaN	0
AEDSGAEQLASEIEPSREESWVSIKK	2	2874.39	Q9WTQ5	Q9WTQ5	Akap12	A-kinase anchor protein 12	3;4	3.2889e-16	161.59	NaN	NaN	0	NaN	NaN	0	NaN	NaN	0	NaN	NaN	0
AEDSGEYHCVYHFVSAPK	0	2094.91	P97300	P97300	Nptn	Neuroplastin	2;3;4	2.2043e-58	300.4	1.3528	0.27181	2	4.9824	22.59	3	9.0697	33.773	3	NaN	NaN	0
AEDSVLLK	0	873.481	Q8BUK6	Q8BUK6	Hook3	Protein Hook homolog 3	2	0.012637	93.195	NaN	NaN	0	NaN	NaN	0	NaN	NaN	0	NaN	NaN	0
AEDSVVYTWSSK	0	1370.64	Q8C5P5	Q8C5P5	Nt5dc1	5-nucleotidase domain-containing protein 1	2	5.7397e-06	153.12	NaN	NaN	0	NaN	NaN	0	1.1244	NaN	1	NaN	NaN	0
AEDTEHVVIPVCLR	0	1636.82	Q8R5H1	Q8R5H1	Usp15	Ubiquitin carboxyl-terminal hydrolase 15	2;3	1.1562e-17	229.73	1.5208	NaN	1	NaN	NaN	0	15.661	118.99	3	NaN	NaN	0
AEDTEQLKPEAVQSETAATSGSSEMEVDMQTLK	0	3539.61	A2ANY6	A2ANY6	Mdn1		3	1.9069e-26	146.78	1.1297	NaN	1	NaN	NaN	0	NaN	NaN	0	NaN	NaN	0
AEDTISILPDDPR	0	1440.71	Q6DG52	Q6DG52	Churc1	Protein Churchill	2	1.9293e-05	138.71	5.3912	136.99	2	9.0387	NaN	1	16.407	NaN	1	2.4904	59.938	2
AEDTSEKVEFTAEK	1	1582.74	Q9JIH2	Q9JIH2	Nup50	Nuclear pore complex protein Nup50	3	0.031232	96.135	NaN	NaN	0	NaN	NaN	0	NaN	NaN	0	NaN	NaN	0
AEDTSPVIGELWSSDQK	0	1860.87	Q6P1H6	Q6P1H6	Ankle2	Ankyrin repeat and LEM domain-containing protein 2	2	4.4948e-27	234.87	2.3425	7.0169	2	NaN	NaN	0	3.0878	NaN	1	0.92515	NaN	1
AEDVSAIEIVGGATR	0	1486.76	Q61699	Q61699	Hsph1	Heat shock protein 105 kDa	2;3	1.3287e-20	219.74	0.97828	NaN	1	3.3162	6.0745	2	8.894	18.883	3	6.1723	108.82	2
AEDWCEELECR	0	1495.57	E9Q411	E9Q411	Nbas		2	7.3604e-07	157.96	0.74568	NaN	1	NaN	NaN	0	6.9056	NaN	1	NaN	NaN	0
AEDYEESLQVMR	0	1468.65	E9Q5G3	E9Q5G3	Kif23	Kinesin-like protein KIF23	2	7.9004e-08	193.82	NaN	NaN	0	0.51612	NaN	1	1.181	NaN	1	7.3451	NaN	1
AEDYPIDLYYLMDLSYSMK	0	2329.05	P09055	P09055	Itgb1	Integrin beta-1	2;3	2.6379e-12	156.24	2.1554	NaN	1	3.4223	NaN	1	NaN	NaN	0	2.1321	33.276	2
AEDYPIDLYYLMDLSYSMKDDLENVK	1	3142.44	P09055	P09055	Itgb1	Integrin beta-1	3	1.2887e-18	147.18	15.138	NaN	1	0.43247	NaN	1	NaN	NaN	0	34.233	NaN	1
AEDYQALR	0	964.461		REV__Q70KF4			2	0.029237	83.753	NaN	NaN	0	NaN	NaN	0	NaN	NaN	0	NaN	NaN	0
AEEAAEAELMEAWASTAR	0	1934.87	Q80VM8	Q80VM8	Pnmal1	PNMA-like protein 1	2	1.6498e-06	131.26	NaN	NaN	0	NaN	NaN	0	NaN	NaN	0	NaN	NaN	0
AEEAAQENASDYLAIPSENK	0	2148.98	Q8BHK2	Q8BHK2	Scn3b	Sodium channel subunit beta-3	2	8.8471e-19	171.76	NaN	NaN	0	NaN	NaN	0	NaN	NaN	0	NaN	NaN	0
AEEAAQENASDYLAIPSENKENSVVPVEE	1	3131.44	Q8BHK2	Q8BHK2	Scn3b	Sodium channel subunit beta-3	3	0.0013628	56.625	NaN	NaN	0	NaN	NaN	0	NaN	NaN	0	NaN	NaN	0
AEEAEPITFPSGGGK	0	1488.71	Q9ERG2	Q9ERG2	Strn3	Striatin-3	2	0.00069347	92.866	NaN	NaN	0	NaN	NaN	0	NaN	NaN	0	2.7153	NaN	1
AEEAIIALSNYR	0	1348.7	Q8K296	Q8K296	Mtmr3	Myotubularin-related protein 3	2	0.00056427	104.52	NaN	NaN	0	NaN	NaN	0	NaN	NaN	0	NaN	NaN	0
AEEATPVTALR	0	1156.61	Q9WV92	Q9WV92	Epb41l3	Band 4.1-like protein 3;Band 4.1-like protein 3, N-terminally processed	2	1.9477e-07	155.84	1.0981	NaN	1	0.76835	NaN	1	7.5393	NaN	1	NaN	NaN	0
AEEAVELLK	0	1000.54	Q6P6J0	Q6P6J0	Adat2	tRNA-specific adenosine deaminase 2	2	0.00060448	126.41	1.5818	NaN	1	9.9845	NaN	1	NaN	NaN	0	NaN	NaN	0
AEECIGLCR	0	1106.48	Q99K74	Q99K74	Med24	Mediator of RNA polymerase II transcription subunit 24	2	0.00057338	113.41	NaN	NaN	0	NaN	NaN	0	NaN	NaN	0	NaN	NaN	0
AEEDEILNR	0	1087.51	P35564	P35564	Canx	Calnexin	2	4.9171e-10	251.33	NaN	NaN	0	NaN	NaN	0	1.6015	NaN	1	NaN	NaN	0
AEEDIDPNSVHSVPR	0	1663.78	P37889	P37889	Fbln2	Fibulin-2	3	0.0015944	78.069	NaN	NaN	0	NaN	NaN	0	NaN	NaN	0	NaN	NaN	0
AEEDKLEQIKK	2	1329.71	Q60715	Q60715	P4ha1	Prolyl 4-hydroxylase subunit alpha-1	2;3	0.00011217	212.82	1.4703	6.5203	2	NaN	NaN	0	7.6275	73.227	2	12.438	11.261	2
AEEDLSEEEQSQLNQLK	0	1988.92	Q9JJG9	Q9JJG9	Noa1	Nitric oxide-associated protein 1	2	2.7273e-101	382.1	1.8921	NaN	1	NaN	NaN	0	11.843	NaN	1	NaN	NaN	0
AEEDLSEEEQSQLNQLKK	1	2117.01	Q9JJG9	Q9JJG9	Noa1	Nitric oxide-associated protein 1	3	4.9082e-35	229.68	1.2868	NaN	1	6.1421	NaN	1	NaN	NaN	0	NaN	NaN	0
AEEDMDDVLEK	0	1292.54	P14873	P14873	Map1b	Microtubule-associated protein 1B;MAP1B heavy chain;MAP1 light chain LC1	2	4.3187e-05	163.66	NaN	NaN	0	NaN	NaN	0	NaN	NaN	0	NaN	NaN	0
AEEDTQFNYHR	0	1408.6	Q9CU62	Q9CU62	Smc1a	Structural maintenance of chromosomes protein 1A	2;3	3.4693e-07	197.1	1.4646	8.7661	2	NaN	NaN	0	NaN	NaN	0	NaN	NaN	0
AEEDVEPECIMEK	0	1577.66	Q62418	Q62418	Dbnl	Drebrin-like protein	2;3	4.4498e-25	261.52	NaN	NaN	0	NaN	NaN	0	NaN	NaN	0	NaN	NaN	0
AEEDVEPECIMEKVAK	1	1875.86	Q62418	Q62418	Dbnl	Drebrin-like protein	3	0.027862	58.831	NaN	NaN	0	NaN	NaN	0	NaN	NaN	0	NaN	NaN	0
AEEEFNIEK	0	1107.51	P50518;Q9D593	P50518	Atp6v1e1;Atp6v1e2	V-type proton ATPase subunit E 1;V-type proton ATPase subunit E 2	2	4.4899e-07	243.29	NaN	NaN	0	NaN	NaN	0	NaN	NaN	0	NaN	NaN	0
AEEEGYFEAFK	0	1318.57	Q9CZP7	Q9CZP7	Cdc37l1	Hsp90 co-chaperone Cdc37-like 1	2	0.00085813	99.815	NaN	NaN	0	NaN	NaN	0	NaN	NaN	0	NaN	NaN	0
AEEEGYFEAFKNELEAFK	1	2149.98	Q9CZP7	Q9CZP7	Cdc37l1	Hsp90 co-chaperone Cdc37-like 1	3	2.3968e-10	149.73	NaN	NaN	0	NaN	NaN	0	NaN	NaN	0	NaN	NaN	0
AEEELAVDSVLEPEQEK	0	1913.91	Q80XI3	Q80XI3	Eif4g3	Eukaryotic translation initiation factor 4 gamma 3	2	0.00025776	137.09	NaN	NaN	0	NaN	NaN	0	NaN	NaN	0	NaN	NaN	0
AEEELLLHDTR	0	1324.66	Q3UMT1	Q3UMT1	Ppp1r12c	Protein phosphatase 1 regulatory subunit 12C	3	0.0050004	83.883	NaN	NaN	0	NaN	NaN	0	NaN	NaN	0	NaN	NaN	0
AEEELLSK	0	917.471	A2AG50	A2AG50	Map7d2	MAP7 domain-containing protein 2	2	0.00031113	157.58	NaN	NaN	0	NaN	NaN	0	NaN	NaN	0	NaN	NaN	0
AEEFLTASQEAL	0	1307.62	Q91V89	Q91V89	Ppp2r5d		2	0.0068031	98.754	NaN	NaN	0	NaN	NaN	0	NaN	NaN	0	NaN	NaN	0
AEEFTAFSPFLVAQYVTEVQK	0	2403.2	E9Q7L1	E9Q7L1	Urb2		2;3	3.8666e-25	187.37	4.0246	NaN	1	NaN	NaN	0	2.5684	NaN	1	2.8413	7.6881	2
AEEGAGAGSDDSYYK	0	1518.61	Q8BKT8	Q8BKT8	Haus7	HAUS augmin-like complex subunit 7	2	0.00022282	106.26	NaN	NaN	0	NaN	NaN	0	NaN	NaN	0	NaN	NaN	0
AEEGAGAGSDDSYYKDVGDDCVVK	1	2506.04	Q8BKT8	Q8BKT8	Haus7	HAUS augmin-like complex subunit 7	2;3	4.9189e-14	157	NaN	NaN	0	NaN	NaN	0	NaN	NaN	0	NaN	NaN	0
AEEGHLIPQSLDLVGLEK	0	1947.03	Q9JJX7	Q9JJX7	Tdp2	Tyrosyl-DNA phosphodiesterase 2	2	2.8576e-06	116.11	NaN	NaN	0	NaN	NaN	0	NaN	NaN	0	NaN	NaN	0
AEEGIAAGGVMDVNTALQEVLK	0	2214.12	P63323	P63323	Rps12	40S ribosomal protein S12	2;3	1.8073e-113	344.38	1.0362	65.841	9	2.2107	62.355	22	21.048	114.44	21	8.9567	107.02	25
AEEGNQEFTSK	0	1238.54	Q8BP27	Q8BP27	Sfr1	Swi5-dependent recombination DNA repair protein 1 homolog	2	8.2469e-11	233.84	NaN	NaN	0	NaN	NaN	0	NaN	NaN	0	NaN	NaN	0
AEEGYENLLSPSDMAHIK	0	2002.93	P55302	P55302	Lrpap1	Alpha-2-macroglobulin receptor-associated protein	2;3	0.00024007	124.42	NaN	NaN	0	NaN	NaN	0	NaN	NaN	0	NaN	NaN	0
AEEHNIVFMPVIGK	0	1582.82	Q9ERA6	Q9ERA6	Tfip11	Tuftelin-interacting protein 11	2;3	3.3419e-17	212.89	0.99909	NaN	1	NaN	NaN	0	1.2596	NaN	1	NaN	NaN	0
AEEHSVAILLLR	0	1349.77	Q6PIP5	Q6PIP5	Nudcd1	NudC domain-containing protein 1	2;3	3.9569e-33	231.38	1.0019	NaN	1	3.0804	NaN	1	2.5374	NaN	1	5.2421	14.592	2
AEEIDAVFHGTVWPQICR	0	2127.02	Q5XG71	Q5XG71	Utp20	Small subunit processome component 20 homolog	3	2.3567e-05	106.94	NaN	NaN	0	NaN	NaN	0	NaN	NaN	0	3.7934	NaN	1
AEEIDVAK	0	873.444	P14873	P14873	Map1b	Microtubule-associated protein 1B;MAP1B heavy chain;MAP1 light chain LC1	2	0.0023269	171.38	NaN	NaN	0	NaN	NaN	0	NaN	NaN	0	NaN	NaN	0
AEEILEK	0	830.439	Q9CXW4;E9PYL9;E9PZB3	Q9CXW4	Rpl11;Gm10036;Gm5093	60S ribosomal protein L11	2	0.0074713	132.72	NaN	NaN	0	NaN	NaN	0	NaN	NaN	0	NaN	NaN	0
AEEITIPADVTPEK	0	1511.77	Q8JZN7	Q8JZN7	Rhot2	Mitochondrial Rho GTPase 2	2	0.00014181	117.98	NaN	NaN	0	NaN	NaN	0	3.8174	NaN	1	NaN	NaN	0
AEEITIPADVTPER	0	1539.78	Q8BG51	Q8BG51	Rhot1	Mitochondrial Rho GTPase 1	2	1.8465e-05	136.96	0.8198	NaN	1	NaN	NaN	0	NaN	NaN	0	NaN	NaN	0
AEEIVNGMIEAAKPVYTQDCPLAAAK	0	2788.38	Q8BGQ7	Q8BGQ7	Aars	Alanine--tRNA ligase, cytoplasmic	3	2.4393e-23	175.97	0.6901	NaN	1	NaN	NaN	0	NaN	NaN	0	11.606	NaN	1
AEEIWQQSVIGDYLAR	0	1876.93	P25976	P25976	Ubtf	Nucleolar transcription factor 1	2;3	3.003e-48	276.28	1.7244	9.6737	3	7.8457	1.3738	2	9.0746	NaN	1	5.8962	126.47	2
AEEKEADKAAAAK	2	1330.67	Q91XV3	Q91XV3	Basp1	Brain acid soluble protein 1	3	0.004528	97.779	NaN	NaN	0	NaN	NaN	0	NaN	NaN	0	NaN	NaN	0
AEELALSHYR	0	1187.59	Q8BGQ1	Q8BGQ1	Vipas39	Spermatogenesis-defective protein 39 homolog	2	7.2033e-05	156.46	NaN	NaN	0	NaN	NaN	0	NaN	NaN	0	NaN	NaN	0
AEELENELNHLGK	0	1494.73	Q5SNZ0	Q5SNZ0	Ccdc88a	Girdin	2;3	2.4584e-11	199.59	1.2144	NaN	1	2.6588	NaN	1	5.7526	17.701	2	2.215	NaN	1
AEELESFCEGGMLDSDTLNPDWK	0	2642.12	Q6PFF0	Q6PFF0	Scaf4		2;3	1.4027e-58	248.67	NaN	NaN	0	NaN	NaN	0	NaN	NaN	0	NaN	NaN	0
AEELFLWVPR	0	1258.67	Q91WC0	Q91WC0	Setd3	Histone-lysine N-methyltransferase setd3	2	1.001e-06	157.91	0.93439	NaN	1	3.6397	34.012	2	24.648	NaN	1	14.529	NaN	1
AEELFNMLQEIMQNNSINVVEEPVVER	0	3173.54	Q8C180	Q8C180	Frs2	Fibroblast growth factor receptor substrate 2	3	7.6952e-05	74.274	NaN	NaN	0	NaN	NaN	0	NaN	NaN	0	NaN	NaN	0
AEELGLPILGVLR	0	1378.82	Q921H8;Q8VCH0	Q921H8	Acaa1a;Acaa1b	3-ketoacyl-CoA thiolase A, peroxisomal;3-ketoacyl-CoA thiolase B, peroxisomal	2	0.00044134	105.2	NaN	NaN	0	1.2896	NaN	1	NaN	NaN	0	7.8017	NaN	1
AEELGQELK	0	1015.52	E9Q7G0	E9Q7G0	Numa1		2	1.4815e-05	228.31	NaN	NaN	0	NaN	NaN	0	NaN	NaN	0	NaN	NaN	0
AEELHYPQGEHR	0	1464.67	Q8BP92	Q8BP92	Rcn2	Reticulocalbin-2	2;3	0.0017847	108.35	NaN	NaN	0	NaN	NaN	0	NaN	NaN	0	4.7418	NaN	1
AEELIENEEPVVLTDTNLVYPALK	0	2698.4	Q8BLR9	Q8BLR9	Hif1an	Hypoxia-inducible factor 1-alpha inhibitor	3	1.0253e-05	91.729	NaN	NaN	0	NaN	NaN	0	NaN	NaN	0	NaN	NaN	0
AEELIQEIQR	0	1227.65	Q91WG2	Q91WG2	Rabep2	Rab GTPase-binding effector protein 2	2	6.8404e-10	242.39	NaN	NaN	0	0.81543	NaN	1	NaN	NaN	0	NaN	NaN	0
AEELLAEEK	0	1030.52	Q8K1M6	Q8K1M6	Dnm1l	Dynamin-1-like protein	2	3.9802e-05	223.88	NaN	NaN	0	NaN	NaN	0	NaN	NaN	0	NaN	NaN	0
AEELLLK	0	814.48	O08738	O08738	Casp6	Caspase-6;Caspase-6 subunit p18;Caspase-6 subunit p11	2	0.0085689	108.24	NaN	NaN	0	NaN	NaN	0	3.8161	NaN	1	NaN	NaN	0
AEELLQELK	0	1071.58	O35711	O35711	Ppfibp2	Liprin-beta-2	2	0.00048205	114.5	NaN	NaN	0	NaN	NaN	0	NaN	NaN	0	NaN	NaN	0
AEELQPGFSK	0	1104.55	Q3UJU9	Q3UJU9	Rmdn3	Regulator of microtubule dynamics protein 3	2	0.00050487	120.09	1.0997	NaN	1	2.496	NaN	1	NaN	NaN	0	NaN	NaN	0
AEELSNQLATR	0	1230.62	Q8C6C7	Q8C6C7	Fam204a	Protein FAM204A	2	0.050732	57.348	0.46982	NaN	1	NaN	NaN	0	NaN	NaN	0	NaN	NaN	0
AEEMEDEPFTER	0	1481.6	Q569Z6	Q569Z6	Thrap3	Thyroid hormone receptor-associated protein 3	2	2.7732e-18	251.64	NaN	NaN	0	NaN	NaN	0	NaN	NaN	0	NaN	NaN	0
AEENALQQK	0	1029.51	E9Q557	E9Q557	Dsp	Desmoplakin	2	2.244e-05	180.87	NaN	NaN	0	NaN	NaN	0	NaN	NaN	0	NaN	NaN	0
AEENLLLVLGSDMSDR	0	1760.86	Q8R1U1	Q8R1U1	Cog4	Conserved oligomeric Golgi complex subunit 4	2	7.0381e-06	131.35	1.0953	NaN	1	4.0749	NaN	1	NaN	NaN	0	3.5185	NaN	1
AEENLPLEMK	0	1172.57	O09053	O09053	Wrn	Werner syndrome ATP-dependent helicase homolog	2	0.0040959	87.258	NaN	NaN	0	NaN	NaN	0	NaN	NaN	0	NaN	NaN	0
AEENNLPDVLK	0	1240.63	Q3U0K8	Q3U0K8	Ogfod1	Prolyl 3-hydroxylase OGFOD1	2	4.2254e-06	157.66	NaN	NaN	0	NaN	NaN	0	NaN	NaN	0	0.74948	NaN	1
AEENNSGVESSGYGSPGPTWDR	0	2294.97	O70133	O70133	Dhx9	ATP-dependent RNA helicase A	2;3	1.6932e-112	324.03	0.88393	NaN	1	1.3083	128.19	2	7.8178	7.2463	2	NaN	NaN	0
AEEPGVSDQSVFSSER	0	1722.77	Q61033	Q61033	Tmpo	Lamina-associated polypeptide 2, isoforms alpha/zeta	2	7.0889e-15	186.17	0.9109	NaN	1	3.5749	NaN	1	9.8759	NaN	1	NaN	NaN	0
AEEPSDLIGPEAPK	0	1451.71	Q9D0F4	Q9D0F4	Nkap	NF-kappa-B-activating protein	2	1.2581e-08	177.57	0.35362	NaN	1	NaN	NaN	0	0.32022	NaN	1	1.7276	NaN	1
AEEPSKAGDAPSEEK	1	1543.7	P06837	P06837	Gap43	Neuromodulin	2	0.0025466	139.19	NaN	NaN	0	NaN	NaN	0	NaN	NaN	0	NaN	NaN	0
AEEQGAPRPLHPPPPPPVQPPPHPR	0	2694.41	Q9JIX8	Q9JIX8	Acin1	Apoptotic chromatin condensation inducer in the nucleus	4	0.00022233	73.036	NaN	NaN	0	1.2967	NaN	1	NaN	NaN	0	NaN	NaN	0
AEEQPQVELFVK	0	1415.73	Q9Z1Q5	Q9Z1Q5	Clic1	Chloride intracellular channel protein 1	2	0.00032199	109.42	1.0812	NaN	1	NaN	NaN	0	1.8394	NaN	1	NaN	NaN	0
AEERAEVSELK	1	1259.64	Q6IRU2	Q6IRU2	Tpm4	Tropomyosin alpha-4 chain	3	0.0013556	130.44	NaN	NaN	0	NaN	NaN	0	NaN	NaN	0	NaN	NaN	0
AEEREPLLAAMQIFLPR	1	1983.06	Q7TMY7	Q7TMY7	Ipo8	Importin-8	3	0.00010405	103.13	NaN	NaN	0	NaN	NaN	0	2.5485	NaN	1	NaN	NaN	0
AEESGDMTVSLIRE	1	1535.71	Q8BFY7	Q8BFY7	Fam64a	Protein FAM64A	2	0.013098	78.692	NaN	NaN	0	NaN	NaN	0	NaN	NaN	0	NaN	NaN	0
AEESLTVESTDLNDER	0	1806.81	E9PZM7	E9PZM7	Scaf11		2	6.9205e-13	210.38	NaN	NaN	0	NaN	NaN	0	NaN	NaN	0	NaN	NaN	0
AEESNSAQTLSHDGGFFNR	0	2065.91	Q9JMB0	Q9JMB0	Gkap1	G kinase-anchoring protein 1	2;3	1.3461e-46	284.68	NaN	NaN	0	NaN	NaN	0	NaN	NaN	0	2.2417	NaN	1
AEETEQMIEK	0	1206.54	Q80TB8	Q80TB8	Vat1l	Synaptic vesicle membrane protein VAT-1 homolog-like	2	0.029434	59.8	NaN	NaN	0	NaN	NaN	0	NaN	NaN	0	NaN	NaN	0
AEETGHWLWSR	0	1370.64	B2RXS4	B2RXS4	Plxnb2	Plexin-B2	2;3	3.1973e-06	183.78	NaN	NaN	0	NaN	NaN	0	5.5624	NaN	1	NaN	NaN	0
AEETGPGVDEEDSELVAK	0	1873.84	A2ANY6	A2ANY6	Mdn1		2	0.04038	63.185	NaN	NaN	0	NaN	NaN	0	NaN	NaN	0	NaN	NaN	0
AEETGPGVDEEDSELVAKDDSLDAGNLNK	1	3016.36	A2ANY6	A2ANY6	Mdn1		3	1.8901e-28	161.39	NaN	NaN	0	2.5541	NaN	1	NaN	NaN	0	NaN	NaN	0
AEETPNESVLEK	0	1344.64	Q99MD9	Q99MD9	Nasp	Nuclear autoantigenic sperm protein	2	3.0889e-08	199.82	NaN	NaN	0	NaN	NaN	0	NaN	NaN	0	NaN	NaN	0
AEETQLDHTNLD	0	1384.61	Q91WA1	Q91WA1	Tipin	TIMELESS-interacting protein	2	0.02993	74.165	NaN	NaN	0	NaN	NaN	0	NaN	NaN	0	NaN	NaN	0
AEETSEELAQAAPLCSR	0	1860.85	P97452	P97452	Bop1	Ribosome biogenesis protein BOP1	2;3	5.3139e-97	340.52	1.6337	NaN	1	5.5694	NaN	1	19.503	NaN	1	NaN	NaN	0
AEEVATFFAK	0	1111.56	Q04750	Q04750	Top1	DNA topoisomerase 1	2	9.1639e-06	155.07	1.2343	NaN	1	3.1118	NaN	1	12.868	NaN	1	30.428	NaN	1
AEEVDPNFYSK	0	1297.58	Q9DCV4	Q9DCV4	Rmdn1	Regulator of microtubule dynamics protein 1	2	0.0016709	93.556	NaN	NaN	0	NaN	NaN	0	3.8473	NaN	1	NaN	NaN	0
AEEVEYYYR	0	1220.54	O88448	O88448	Klc2	Kinesin light chain 2	2	7.2744e-05	160.75	NaN	NaN	0	4.545	NaN	1	NaN	NaN	0	NaN	NaN	0
AEEVKQDKDDIINIFSVASGHLYER	2	2875.44	Q6P5E4	Q6P5E4	Uggt1	UDP-glucose:glycoprotein glucosyltransferase 1	3;4	3.5769e-23	166.49	0.44382	NaN	1	NaN	NaN	0	NaN	NaN	0	NaN	NaN	0
AEEVSSLMK	0	992.485	Q3UFY7	Q3UFY7	Nt5c3b	7-methylguanosine phosphate-specific 5-nucleotidase	2	0.00021152	128.36	NaN	NaN	0	NaN	NaN	0	NaN	NaN	0	NaN	NaN	0
[truncated: 112,863 more rows]

## Sheet: Whole proteome +QA
Sequence	Missed cleavages	Mass	Proteins	Leading razor protein	Gene names	Protein names	Charges	PEP	Score	Ratio H/L day 1	Ratio H/L variability [%] day 1	Ratio H/L count day 1	Ratio H/L day 2	Ratio H/L variability [%] day 2	Ratio H/L count day 2	Ratio H/L day 3	Ratio H/L variability [%] day 3	Ratio H/L count day 3	Ratio H/L day 5	Ratio H/L variability [%] day 5	Ratio H/L count day 5
AAAAAAAAAAAAAAAGAAGK	0	1467.78	P55012	P55012	Slc12a2	Solute carrier family 12 member 2	2;3	1.4598e-24	202.16	0.73433	58.553	2	0.84338	29.361	2	0.76552	41.493	3	0.42334	54.047	3
AAAAAAAAAAGAAGGR	0	1197.62	Q8CCS6	Q8CCS6	Pabpn1	Polyadenylate-binding protein 2	2	1.1486e-26	219.8	0.91895	NaN	1	NaN	NaN	0	NaN	NaN	0	NaN	NaN	0
AAAAAAAAAAGAAGGRGSGPGR	1	1708.87	Q8CCS6	Q8CCS6	Pabpn1	Polyadenylate-binding protein 2	2	7.6178e-07	131.35	NaN	NaN	0	NaN	NaN	0	NaN	NaN	0	NaN	NaN	0
AAAAAAAAAAGDSDSWDADTFSMEDPVR	0	2739.17	Q3UGC7	Q3UGC7	Eif3j1	Eukaryotic translation initiation factor 3 subunit J-A	2;3	2.6483e-124	323.77	0.78045	12.757	2	2.4502	17.081	2	9.1629	NaN	1	NaN	NaN	0
AAAAAAAAAAGDSDSWDADTFSMEDPVRK	1	2867.27	Q3UGC7	Q3UGC7	Eif3j1	Eukaryotic translation initiation factor 3 subunit J-A	3	3.3112e-79	273.88	0.77714	NaN	1	3.1528	NaN	1	10.186	NaN	1	48.894	NaN	1
AAAAAAAAQMHTK	0	1211.61	Q6NZL0	Q6NZL0	Soga3	Protein SOGA3	2;3	1.2028e-13	201.33	1.7367	4.3961	6	9.0206	3.286	4	16.772	47.678	5	25.457	58.819	3
AAAAAAAAVGDPQPPQPEAPAQGLALDK	0	2595.33	Q5U430	Q5U430	Ubr3	E3 ubiquitin-protein ligase UBR3	3	0.00030723	61.039	NaN	NaN	0	NaN	NaN	0	NaN	NaN	0	NaN	NaN	0
AAAAAAAGGAALAVSTGLETATLQK	0	2184.18	Q9CQ25	Q9CQ25	Mzt2	Mitotic-spindle organizing protein 2	2;3	2.3507e-55	234.66	NaN	NaN	0	NaN	NaN	0	NaN	NaN	0	3.4872	NaN	1
AAAAAAGAASGLPGPVAQGLK	0	1747.96	Q91YE6	Q91YE6	Ipo9	Importin-9	2;3	2.8847e-30	213.73	0.74431	25.988	2	3.3571	21.615	2	8.9963	NaN	1	15.527	NaN	1
AAAAAAGPEMVR	0	1113.56	P63085	P63085	Mapk1	Mitogen-activated protein kinase 1	1;2	6.7445e-07	134.77	1.3791	NaN	1	6.8411	NaN	1	20.479	118.25	3	28.405	NaN	1
AAAAAAPAGGPAAAAPSGENEAESR	0	2164.01	Q64127	Q64127	Trim24	Transcription intermediary factor 1-alpha	2	1.9779e-10	114.54	NaN	NaN	0	NaN	NaN	0	NaN	NaN	0	NaN	NaN	0
AAAAAASHLNLDALR	0	1463.78	Q8CH72	Q8CH72	Trim32	E3 ubiquitin-protein ligase TRIM32	2	9.4904e-15	180.09	4.3023	NaN	1	NaN	NaN	0	12.065	NaN	1	NaN	NaN	0
AAAAAASLLANGHDLAAAMAVDK	0	2122.08	Q91WA4	Q91WA4	Cxxc5	CXXC-type zinc finger protein 5	3	2.059e-09	127.28	NaN	NaN	0	NaN	NaN	0	NaN	NaN	0	NaN	NaN	0
AAAAAEQQQFYLLLGNLLSPDNVVR	0	2700.42	Q8BKC5	Q8BKC5	Ipo5	Importin-5	2;3	5.2947e-118	402.71	0.72465	NaN	1	NaN	NaN	0	NaN	NaN	0	NaN	NaN	0
AAAAAGPGAWAAQEK	0	1368.68	Q8C1Y8	Q8C1Y8	Ccz1	Vacuolar fusion protein CCZ1 homolog	2	7.6353e-11	172.21	1.8935	NaN	1	3.1823	NaN	1	1.2177	NaN	1	2.4933	NaN	1
AAAAAMAEQEGAR	0	1245.58	Q9D1H7	Q9D1H7	Get4	Golgi to ER traffic protein 4 homolog	2	8.7537e-13	230.24	0.88537	NaN	1	3.7987	NaN	1	12.197	NaN	1	39.106	NaN	1
AAAAATAATK	0	845.461	Q9D3B1	Q9D3B1	Hacd2	Very-long-chain (3R)-3-hydroxyacyl-CoA dehydratase 2	2	0.00026275	105.52	NaN	NaN	0	NaN	NaN	0	NaN	NaN	0	NaN	NaN	0
AAAAATAVGPGAGSAGVAGPGGAGPCATVSVFPGAR	0	3007.49	Q9WVG6	Q9WVG6	Carm1	Histone-arginine methyltransferase CARM1	3	0.00017865	55.366	NaN	NaN	0	NaN	NaN	0	NaN	NaN	0	NaN	NaN	0
AAAAATVVPPMVGGPPFVGPVGFGPADR	0	2604.35	Q91V81	Q91V81	Rbm42	RNA-binding protein 42	3	0.00043592	60.797	NaN	NaN	0	NaN	NaN	0	NaN	NaN	0	NaN	NaN	0
AAAAAVGPGLGSGPGDSPEGPEADAPER	0	2502.16	Q3UVL4	Q3UVL4	Vps51	Vacuolar protein sorting-associated protein 51 homolog	2;3	2.4596e-15	131.56	0.72375	NaN	1	2.3776	NaN	1	NaN	NaN	0	NaN	NaN	0
AAAADGEPLHNEEER	0	1607.72	Q80WW9	Q80WW9	Ddrgk1	DDRGK domain-containing protein 1	2;3	0.00026697	90.689	NaN	NaN	0	NaN	NaN	0	NaN	NaN	0	NaN	NaN	0
AAAADPSTPASSGLSPK	0	1526.76	B2RT41	B2RT41	Zfc3h1		2	0.044674	68.676	NaN	NaN	0	NaN	NaN	0	NaN	NaN	0	NaN	NaN	0
AAAADTGLPVGECEVLR	0	1727.85	P60330	P60330	Espl1	Separin	2	1.0652e-19	187.44	4.3745	NaN	1	NaN	NaN	0	NaN	NaN	0	NaN	NaN	0
AAAAEGVPATR	0	1012.53	Q9CWG9	Q9CWG9	Bloc1s2	Biogenesis of lysosome-related organelles complex 1 subunit 2	2	0.00023706	112.75	NaN	NaN	0	NaN	NaN	0	NaN	NaN	0	NaN	NaN	0
AAAAEGVPATRR	1	1168.63	Q9CWG9	Q9CWG9	Bloc1s2	Biogenesis of lysosome-related organelles complex 1 subunit 2	2	0.00069253	128.6	NaN	NaN	0	NaN	NaN	0	NaN	NaN	0	NaN	NaN	0
AAAAELSSSSGSER	0	1321.61	Q99LQ1	Q99LQ1	Mbip	MAP3K12-binding inhibitory protein 1	2	4.2394e-07	164.9	NaN	NaN	0	NaN	NaN	0	NaN	NaN	0	NaN	NaN	0
AAAAENPLVFLCAR	0	1501.77	Q9CZJ6	Q9CZJ6	Mis18a	Protein Mis18-alpha	2	0.040141	57.347	NaN	NaN	0	NaN	NaN	0	NaN	NaN	0	NaN	NaN	0
AAAAFEVPAALTTSESTMAAER	0	2194.06	Q9JJY4	Q9JJY4	Ddx20	Probable ATP-dependent RNA helicase DDX20	2;3	2.4385e-25	184.31	1.0763	5.1945	2	6.6452	NaN	1	3.1524	43.712	2	13.4	NaN	1
AAAAGAVVASAASGPAEGK	0	1554.8	Q8CH25	Q8CH25	Sltm	SAFB-like transcription modulator	2	1.41e-36	231.52	NaN	NaN	0	NaN	NaN	0	7.0229	NaN	1	5.5187	37.249	2
AAAAGAVVASAASGPAEGKK	1	1682.9	Q8CH25	Q8CH25	Sltm	SAFB-like transcription modulator	2;3	1.6385e-07	173.06	NaN	NaN	0	NaN	NaN	0	NaN	NaN	0	NaN	NaN	0
AAAAGDGGAKPLQSAMK	0	1542.78	Q8C190	Q8C190	Vps9d1	VPS9 domain-containing protein 1	2	4.2183e-06	117.03	NaN	NaN	0	NaN	NaN	0	NaN	NaN	0	NaN	NaN	0
AAAAGGPCVR	0	928.455	Q6ZQH8	Q6ZQH8	Nup188	Nucleoporin NUP188 homolog	2	0.007225	67.032	NaN	NaN	0	NaN	NaN	0	NaN	NaN	0	NaN	NaN	0
AAAALPCQSEHLK	0	1394.7	Q6PG16	Q6PG16	Hjurp	Holliday junction recognition protein	3	0.00027262	103.46	NaN	NaN	0	NaN	NaN	0	16.31	NaN	1	5.7849	NaN	1
AAAALSR	0	658.376	Q9CXT8	Q9CXT8	Pmpcb	Mitochondrial-processing peptidase subunit beta	1	0.06459	69.432	NaN	NaN	0	NaN	NaN	0	NaN	NaN	0	NaN	NaN	0
AAAAMAVSEAWPELELAER	0	2013.98	Q505F5	Q505F5	Lrrc47	Leucine-rich repeat-containing protein 47	2;3	1.1949e-68	334.18	NaN	NaN	0	NaN	NaN	0	NaN	NaN	0	14.308	NaN	1
AAAANLCPGDVILAIDGFGTESMTHADAQDR	0	3186.47	O70209	O70209	Pdlim3	PDZ and LIM domain protein 3	3	7.4467e-17	121.26	NaN	NaN	0	NaN	NaN	0	NaN	NaN	0	NaN	NaN	0
AAAAPGPVELGFAEEAPAWR	0	2009	P46718	P46718	Pdcd2	Programmed cell death protein 2	2;3	1.0956e-07	144.27	3.5496	6.1047	2	NaN	NaN	0	NaN	NaN	0	NaN	NaN	0
AAAAQLSLTQLSSGNPVYEK	0	2047.06	P42567	P42567	Eps15	Epidermal growth factor receptor substrate 15	2	0.033236	87.932	NaN	NaN	0	NaN	NaN	0	NaN	NaN	0	NaN	NaN	0
AAAASAAEAGIATPGTEDSDDALLK	0	2315.11	O35226	O35226	Psmd4	26S proteasome non-ATPase regulatory subunit 4	2;3	1.6505e-156	355.25	1.6217	2.8993	2	9.6129	86.854	4	9.4549	NaN	1	NaN	NaN	0
AAAASESLSSGGPGAVR	0	1486.74	Q3UPE3	Q3UPE3	Rmi2	RecQ-mediated genome instability protein 2	2	1.833e-14	160.52	NaN	NaN	0	NaN	NaN	0	NaN	NaN	0	NaN	NaN	0
AAAATAPPSPGPAQPGPR	0	1612.83	D3YXK1	D3YXK1	Samd1	Atherin	2	2.2143e-06	119.76	2.0421	NaN	1	0.64585	NaN	1	NaN	NaN	0	NaN	NaN	0
AAAATETSSVFADPVISK	0	1763.89	Q80X85	Q80X85	Mrps7	28S ribosomal protein S7, mitochondrial	2	1.311e-20	194.7	1.6027	NaN	1	5.432	NaN	1	8.1008	NaN	1	4.0183	NaN	1
AAAATGLR	0	729.413	Q9CQZ5	Q9CQZ5	Ndufa6	NADH dehydrogenase [ubiquinone] 1 alpha subcomplex subunit 6	1	0.023503	98.415	1.7565	NaN	1	7.3277	NaN	1	NaN	NaN	0	NaN	NaN	0
AAAATMAAAAR	0	974.497	Q8C754	Q8C754	Vps52	Vacuolar protein sorting-associated protein 52 homolog	2	6.4452e-06	130.75	1.2232	NaN	1	NaN	NaN	0	NaN	NaN	0	NaN	NaN	0
AAAAVASAASSCRPLGSGTAPNPTAAAPASSPAPGPGPVGK	0	3596.8	P58404	P58404	Strn4	Striatin-4	3;4;5	1.0875e-19	112.34	0.77284	7.39	3	3.6666	NaN	1	NaN	NaN	0	NaN	NaN	0
AAAAVVEFQR	0	1060.57	Q8BG32	Q8BG32	Psmd11	26S proteasome non-ATPase regulatory subunit 11	2	7.5019e-20	205.7	0.69645	NaN	1	3.2174	NaN	1	8.1833	NaN	1	NaN	NaN	0
AAAAVVVPAEWIK	0	1323.76	B1AZI6	B1AZI6	Thoc2	THO complex subunit 2	2	0.00011488	105.98	0.64033	NaN	1	2.7746	NaN	1	8.2788	NaN	1	NaN	NaN	0
AAAAYALGR	0	862.466	Q6ZQ73	Q6ZQ73	Cand2	Cullin-associated NEDD8-dissociated protein 2	2	0.00080702	110.63	0.84633	NaN	1	NaN	NaN	0	NaN	NaN	0	9.2639	NaN	1
AAAAYEHLK	0	972.503	Q9EP69	Q9EP69	Sacm1l	Phosphatidylinositide phosphatase SAC1	2	0.00064225	102	0.52939	18.19	2	2.4298	17.083	2	5.4258	NaN	1	5.6327	NaN	1
AAACAHPVLCVQPHHIGVAVK	0	2234.16	P70255	P70255	Nfic	Nuclear factor 1 C-type	3;4;5	2.273e-25	186.85	1.4116	10.596	3	2.8567	5.8551	2	4.55	79.691	3	0.30966	NaN	1
AAACLTNGHTR	0	1170.56	Q9D6J1	Q9D6J1	Cers4	Ceramide synthase 4	2	0.00014919	122.33	NaN	NaN	0	NaN	NaN	0	NaN	NaN	0	NaN	NaN	0
AAACYVVR	0	908.454	G5E8B9	G5E8B9	Zbtb11		2	0.024637	69.383	NaN	NaN	0	5.1785	NaN	1	NaN	NaN	0	NaN	NaN	0
AAADADVSLHNFSAR	0	1543.74	P0C7N9	P0C7N9	Psmg4	Proteasome assembly chaperone 4	2;3	7.6022e-20	199.4	1.103	40.087	2	3.4841	NaN	1	6.5181	62.234	2	NaN	NaN	0
AAADAEQAVLAK	0	1156.61	Q5DW34	Q5DW34	Ehmt1	Histone-lysine N-methyltransferase EHMT1	2	5.4997e-07	137.95	1.6094	NaN	1	NaN	NaN	0	NaN	NaN	0	NaN	NaN	0
AAADFATHGK	0	987.477	Q8VDP3	Q8VDP3	Mical1	Protein-methionine sulfoxide oxidase MICAL1	2	9.7235e-05	130.75	0.54174	NaN	1	NaN	NaN	0	NaN	NaN	0	NaN	NaN	0
AAADGDDSLYPIAVLIDELR	0	2116.07	Q76MZ3	Q76MZ3	Ppp2r1a	Serine/threonine-protein phosphatase 2A 65 kDa regulatory subunit A alpha isoform	2;3	7.3324e-78	301.57	1.0978	7.6086	5	7.8302	3.8487	2	5.436	107.98	4	NaN	NaN	0
AAADGVLAEVR	0	1070.57	Q9WTY1	Q9WTY1	Pdcd7	Programmed cell death protein 7	2	0.00071192	103.26	1.9151	NaN	1	NaN	NaN	0	5.682	NaN	1	NaN	NaN	0
AAADSDPNLDPLMNPHIR	0	1945.93	Q9DB43	Q9DB43	Zfpl1	Zinc finger protein-like 1	3	0.0003547	90.725	0.64516	NaN	1	NaN	NaN	0	1.7291	NaN	1	NaN	NaN	0
AAADTCGAGTLSSR	0	1336.6	Q9ER73	Q9ER73	Elp4	Elongator complex protein 4	2	2.2468e-10	176.42	NaN	NaN	0	NaN	NaN	0	NaN	NaN	0	NaN	NaN	0
AAADTLQGPMQAAYR	0	1562.75	Q3UJB9	Q3UJB9	Edc4	Enhancer of mRNA-decapping protein 4	2	7.2237e-20	233.54	0.59535	NaN	1	2.5798	NaN	1	2.5022	41.53	2	6.8308	NaN	1
AAAEATQETVESLMQK	0	1705.82	Q80Z10	Q80Z10	Astn2	Astrotactin-2	2	0.0139	89.231	NaN	NaN	0	NaN	NaN	0	NaN	NaN	0	NaN	NaN	0
AAAEAVLEAFR	0	1146.6	Q7TME2	Q7TME2	Spag5	Sperm-associated antigen 5	2	1.8768e-06	175.91	NaN	NaN	0	NaN	NaN	0	NaN	NaN	0	NaN	NaN	0
AAAEDVNVTFEDQQK	0	1663.77	Q3UWL8	Q3UWL8	Pfdn4	Prefoldin subunit 4	2;3	9.4749e-93	401.44	0.77788	NaN	1	2.8015	NaN	1	7.4926	NaN	1	24.63	NaN	1
AAAEDVNVTFEDQQKINKFAR	2	2393.2	Q3UWL8	Q3UWL8	Pfdn4	Prefoldin subunit 4	3	0.0004471	95.554	NaN	NaN	0	NaN	NaN	0	NaN	NaN	0	NaN	NaN	0
AAAEEGCGVGVEDDR	0	1533.64	Q8VCI5	Q8VCI5	Pex19	Peroxisomal biogenesis factor 19	2	6.2145e-09	168.98	NaN	NaN	0	NaN	NaN	0	NaN	NaN	0	NaN	NaN	0
AAAEELLAR	0	942.513	Q6P549	Q6P549	Inppl1	Phosphatidylinositol 3,4,5-trisphosphate 5-phosphatase 2	2	0.001233	105.57	NaN	NaN	0	NaN	NaN	0	0.57144	NaN	1	0.3573	NaN	1
AAAEGLMSLLR	0	1130.61	A2A6Q5	A2A6Q5	Cdc27	Cell division cycle protein 27 homolog	2	2.8762e-07	166.07	1.773	NaN	1	8.7822	NaN	1	NaN	NaN	0	NaN	NaN	0
AAAEISMGTEVSEEDICNILHLCTQVIEISEYR	0	3779.77	Q6DFW4	Q6DFW4	Nop58	Nucleolar protein 58	3	0.00024735	56.709	1.0568	23.881	2	NaN	NaN	0	NaN	NaN	0	NaN	NaN	0
AAAEIYEEFLAAFEGSDGNK	0	2130.97	Q6NV83	Q6NV83	U2surp	U2 snRNP-associated SURP motif-containing protein	2;3	2.6337e-42	237.21	NaN	NaN	0	NaN	NaN	0	NaN	NaN	0	NaN	NaN	0
AAAEKPEEQGPAPLPISTQEW	0	2248.1	Q8C8M1	Q8C8M1	Fam60a	Protein FAM60A	2	3.1795e-25	190.11	NaN	NaN	0	NaN	NaN	0	NaN	NaN	0	NaN	NaN	0
AAAELALSCLPHAHALNPNEIQR	0	2495.27	Q3UHH1	Q3UHH1	Zswim8	Zinc finger SWIM domain-containing protein 8	3;4	3.6199e-08	109.75	NaN	NaN	0	NaN	NaN	0	NaN	NaN	0	NaN	NaN	0
AAAELLQSQGSQAGGSQTLK	0	1943.99	Q9R1T4	Q9R1T4	2020-09-06	Septin-6	2	8.6729e-83	341.85	0.88896	11.958	2	4.3062	NaN	1	9.8349	NaN	1	42.967	NaN	1
AAAELLQSQGSQAGGSQTLKR	1	2100.09	Q9R1T4	Q9R1T4	2020-09-06	Septin-6	3	7.2466e-07	105.96	NaN	NaN	0	NaN	NaN	0	NaN	NaN	0	NaN	NaN	0
AAAEVGINSETIVKPASVSEEELLNSIR	0	2925.53	P18155	P18155	Mthfd2	Bifunctional methylenetetrahydrofolate dehydrogenase/cyclohydrolase, mitochondrial;NAD-dependent methylenetetrahydrofolate dehydrogenase;Methenyltetrahydrofolate cyclohydrolase	3	1.4888e-35	179.81	0.692	19.965	4	2.6487	32.374	2	9.1267	2.0572	2	20.027	NaN	1
AAAEVNQEYGLDPK	0	1503.72	P97807	P97807	Fh	Fumarate hydratase, mitochondrial	2	7.4899e-15	187.76	0.6375	6.7124	2	2.4743	4.0366	3	1.3861	219.77	2	29.58	NaN	1
AAAFEDQENETVVVK	0	1648.79	P26039	P26039	Tln1	Talin-1	2	0.0001413	106.67	NaN	NaN	0	NaN	NaN	0	NaN	NaN	0	2.5299	NaN	1
AAAFEQLQK	0	1004.53	Q9CZW5	Q9CZW5	Tomm70a	Mitochondrial import receptor subunit TOM70	2	9.3781e-05	170.32	0.89669	NaN	1	3.487	NaN	1	1.1715	66.184	2	NaN	NaN	0
AAAFGPDQSLLSPVHVLDLEPR	0	2331.22	Q9D6Z0	Q9D6Z0	Alkbh7	Alpha-ketoglutarate-dependent dioxygenase alkB homolog 7, mitochondrial	3	1.885e-07	100.94	NaN	NaN	0	13.091	NaN	1	5.8771	NaN	1	NaN	NaN	0
AAAFLGDIALDEEDLR	0	1717.85	P98063	P98063	Bmp1	Bone morphogenetic protein 1	2	0.0019304	78.692	NaN	NaN	0	NaN	NaN	0	NaN	NaN	0	NaN	NaN	0
AAAFVTSPPLSPDPTTPDYINSLLASGDLQLSGSAHCTFSTAQK	0	4533.2	Q62188	Q62188	Dpysl3	Dihydropyrimidinase-related protein 3	4	3.7669e-38	149	NaN	NaN	0	2.3326	21.755	2	NaN	NaN	0	NaN	NaN	0
AAAFVTSPPLSPDPTTPDYLTSLLACGDLQVTGSGHCPYSTAQK	0	4591.19	P97427	P97427	Crmp1	Dihydropyrimidinase-related protein 1	4	2.5508e-54	180.86	0.6684	14.422	2	2.1909	NaN	1	4.3125	NaN	1	NaN	NaN	0
AAAFYVR	0	796.423	Q9D2X5	Q9D2X5	Mau2	MAU2 chromatid cohesion factor homolog	2	0.0035918	113.82	0.87068	NaN	1	NaN	NaN	0	NaN	NaN	0	NaN	NaN	0
AAAGAAAAAGGFQR	0	1188.6	E9Q4N7	E9Q4N7	Arid1b		2	3.2283e-10	175.51	1.8676	NaN	1	NaN	NaN	0	NaN	NaN	0	NaN	NaN	0
AAAGAAATDLEVVR	0	1313.69	Q6PD26	Q6PD26	Pigs	GPI transamidase component PIG-S	2	1.0516e-05	163.66	1.2407	NaN	1	5.37	NaN	1	NaN	NaN	0	NaN	NaN	0
AAAGAGPGPGVSAGPGPGAAASATTAEDR	0	2391.14	Q91X20	Q91X20	Ash2l	Set1/Ash2 histone methyltransferase complex subunit ASH2	3	1.605e-14	119.85	NaN	NaN	0	NaN	NaN	0	NaN	NaN	0	NaN	NaN	0
AAAGGGAAAAAGR	0	970.494	P35282	P35282	Rab21	Ras-related protein Rab-21	1;2	8.7081e-05	127.68	0.87637	NaN	1	NaN	NaN	0	1.7153	NaN	1	NaN	NaN	0
AAAGMVWK	0	832.427	Q99LB0	Q99LB0	Dnttip1	Deoxynucleotidyltransferase terminal-interacting protein 1	2	0.008008	86.512	NaN	NaN	0	NaN	NaN	0	6.0907	NaN	1	NaN	NaN	0
AAAGQESEGPAVGPPQPLGK	0	1859.94	A2BH40	A2BH40	Arid1a	AT-rich interactive domain-containing protein 1A	2	2.8852e-32	214.23	NaN	NaN	0	2.4505	NaN	1	NaN	NaN	0	NaN	NaN	0
AAAGSAAVSGAGTPVAGPTGR	0	1724.88	Q9Z266	Q9Z266	Snapin	SNARE-associated protein Snapin	2;3	7.1307e-42	273.07	NaN	NaN	0	NaN	NaN	0	NaN	NaN	0	NaN	NaN	0
AAAHCAHVFTTVSQITAIEAQHLLK	0	2716.41	Q9Z1E4	Q9Z1E4	Gys1	Glycogen [starch] synthase, muscle	3;4	1.487e-19	149.71	0.47542	NaN	1	1.2523	NaN	1	NaN	NaN	0	NaN	NaN	0
AAAHHYGAQCDK	0	1327.57	Q9DCJ5	Q9DCJ5	Ndufa8	NADH dehydrogenase [ubiquinone] 1 alpha subcomplex subunit 8	2;3	3.3373e-06	113.77	0.91145	2.6265	2	NaN	NaN	0	NaN	NaN	0	0.52697	NaN	1
AAAHLGCWQK	0	1140.55	Q810L4	Q810L4	Tmem39b	Transmembrane protein 39B	2	0.024813	64.567	NaN	NaN	0	NaN	NaN	0	NaN	NaN	0	NaN	NaN	0
AAAHVQGLVQVASR	0	1405.78	Q9D061	Q9D061	Acbd6	Acyl-CoA-binding domain-containing protein 6	2;3	5.55e-11	144.1	2.9938	48.41	6	8.3292	NaN	1	20.94	NaN	1	NaN	NaN	0
AAAKHLIER	1	1007.59	O08759	O08759	Ube3a	Ubiquitin-protein ligase E3A	2	0.23646	64.757	NaN	NaN	0	NaN	NaN	0	NaN	NaN	0	NaN	NaN	0
AAALADMADLEELSR	0	1574.76	Q9Z248	Q9Z248	Aebp2	Zinc finger protein AEBP2	2	0.00039632	87.667	NaN	NaN	0	NaN	NaN	0	NaN	NaN	0	NaN	NaN	0
AAALAHREEESLVVPTK	1	1819.98	Q8R3Y5	Q8R3Y5		Uncharacterized protein C19orf47 homolog	2;3	6.2577e-05	107.98	NaN	NaN	0	NaN	NaN	0	NaN	NaN	0	NaN	NaN	0
AAALATVNAWAEQTGMK	0	1731.86	A2AGT5	A2AGT5	Ckap5	Cytoskeleton-associated protein 5	2	4.5661e-44	306.55	1.4452	NaN	1	6.7313	NaN	1	4.8868	NaN	1	13.019	NaN	1
AAALCNVCELSGK	0	1391.65	B2RXC1	B2RXC1	Trappc11	Trafficking protein particle complex subunit 11	2	3.1535e-07	152.54	1.1141	NaN	1	2.1423	NaN	1	2.5114	NaN	1	26.402	NaN	1
AAALDVYNAVSTSFQR	0	1711.85	Q4QY64	Q4QY64	Atad5	ATPase family AAA domain-containing protein 5	2	0.02505	58.674	NaN	NaN	0	NaN	NaN	0	NaN	NaN	0	NaN	NaN	0
AAALEAMK	0	803.421	Q60864	Q60864	Stip1	Stress-induced-phosphoprotein 1	2	0.005572	113.5	0.62929	NaN	1	2.6296	NaN	1	7.5041	NaN	1	35.186	NaN	1
AAALEAMKDYTK	1	1310.65	Q60864	Q60864	Stip1	Stress-induced-phosphoprotein 1	2;3	1.2846e-07	183.85	1.0836	51.77	2	3.3574	NaN	1	5.7336	NaN	1	NaN	NaN	0
AAALEEHNAAMKDQLK	1	1738.87	Q9EP53	Q9EP53	Tsc1	Hamartin	3	0.0052557	66.022	NaN	NaN	0	NaN	NaN	0	NaN	NaN	0	NaN	NaN	0
AAALEFLNR	0	1003.55	Q60864	Q60864	Stip1	Stress-induced-phosphoprotein 1	1;2	2.9819e-13	205.58	0.5005	43.067	2	2.2648	5.7367	2	9.5057	3.7966	2	21.123	210.73	2
AAALEFLNRFEEAK	1	1607.83	Q60864	Q60864	Stip1	Stress-induced-phosphoprotein 1	3	4.8538e-17	144.51	NaN	NaN	0	NaN	NaN	0	NaN	NaN	0	NaN	NaN	0
AAALEQFK	0	876.471	Q61941	Q61941	Nnt	NAD(P) transhydrogenase, mitochondrial	2	0.0068754	89.55	NaN	NaN	0	0.21855	NaN	1	0.29588	NaN	1	NaN	NaN	0
AAALGAGGGAGAGDDDFDQFDKPGAER	0	2535.13	Q9CXK9	Q9CXK9	Rbm33	RNA-binding protein 33	2;3	9.4428e-23	171.39	NaN	NaN	0	NaN	NaN	0	NaN	NaN	0	NaN	NaN	0
AAALGGPEDESGAAEAHFLPR	0	2064.99	Q6PDM1	Q6PDM1	Msl1	Male-specific lethal 1 homolog	3	1.0017e-08	126.69	2.9033	NaN	1	NaN	NaN	0	NaN	NaN	0	NaN	NaN	0
AAALQYPSPSAAQDMVDR	0	1889.89	Q61140	Q61140	Bcar1	Breast cancer anti-estrogen resistance protein 1	2	1.4474e-06	124.12	NaN	NaN	0	NaN	NaN	0	NaN	NaN	0	NaN	NaN	0
AAALVLQTIWGYK	0	1432.81	P30999	P30999	Ctnnd1	Catenin delta-1	2	6.1125e-07	140.16	2.4998	NaN	1	NaN	NaN	0	NaN	NaN	0	9.3875	NaN	1
AAAMANNLQK	0	1030.52	Q8VH51	Q8VH51	Rbm39	RNA-binding protein 39	2	1.6753e-06	170.06	0.8975	NaN	1	3.4434	NaN	1	9.7425	NaN	1	19.212	NaN	1
AAAMDVDTPSGTNSGAGK	0	1648.74	P62878	P62878	Rbx1	E3 ubiquitin-protein ligase RBX1;E3 ubiquitin-protein ligase RBX1, N-terminally processed	2	6.4872e-29	225.13	1.1913	NaN	1	3.9802	NaN	1	12.916	NaN	1	NaN	NaN	0
AAAMDVDTPSGTNSGAGKK	1	1776.83	P62878	P62878	Rbx1	E3 ubiquitin-protein ligase RBX1;E3 ubiquitin-protein ligase RBX1, N-terminally processed	2	3.1407e-14	176.25	0.87496	NaN	1	NaN	NaN	0	NaN	NaN	0	NaN	NaN	0
AAANEQLTR	0	972.499	Q9CRB9	Q9CRB9	Chchd3	MICOS complex subunit Mic19	2	0.0012657	166.07	NaN	NaN	0	NaN	NaN	0	NaN	NaN	0	NaN	NaN	0
AAANFFSASCVPCADQSSFPK	0	2260.99	CON__Q0IIK2;CON__Q29443	CON__Q0IIK2			2;3	4.6195e-20	238.07	0.10403	NaN	1	0.01134	NaN	1	0.024365	NaN	1	0.012708	NaN	1
AAANPWDPASSQTAAGLLLNHLVASGIVTK	0	2972.57	Q9CQS9	Q9CQS9	Haus2	HAUS augmin-like complex subunit 2	3	1.4628e-12	114.03	NaN	NaN	0	NaN	NaN	0	NaN	NaN	0	NaN	NaN	0
AAAPAGVGR	0	768.424	Q8R344	Q8R344	Ccdc12	Coiled-coil domain-containing protein 12	2	0.0022404	110.61	NaN	NaN	0	NaN	NaN	0	NaN	NaN	0	NaN	NaN	0
AAAPAGVGRLEEEALR	1	1608.86	Q8R344	Q8R344	Ccdc12	Coiled-coil domain-containing protein 12	2	4.8072e-05	144.1	NaN	NaN	0	NaN	NaN	0	NaN	NaN	0	NaN	NaN	0
AAAPAPEEEMDECEQALAAEPK	0	2356.02	Q9D8N0	Q9D8N0	Eef1g	Elongation factor 1-gamma	2;3	6.902e-58	241.68	0.6986	NaN	1	2.9792	3.5748	2	7.0322	4.8515	2	22.977	NaN	1
AAAPATLALDPQPQEK	0	1619.85	Q91WG2	Q91WG2	Rabep2	Rab GTPase-binding effector protein 2	2	2.0989e-08	164.13	NaN	NaN	0	NaN	NaN	0	NaN	NaN	0	NaN	NaN	0
AAAPAVSLHGGHLYASLPSLMEQPLALTK	0	2942.57	Q80V24	Q80V24	Vgll4	Transcription cofactor vestigial-like protein 4	4	5.6287e-07	86.131	2.4181	NaN	1	NaN	NaN	0	NaN	NaN	0	NaN	NaN	0
AAAPRPPGSAASGRPHDDTDSNR	0	2302.08	Q6PEV3	Q6PEV3	Wipf2	WAS/WASL-interacting protein family member 2	3;4	0.0068923	50.539	NaN	NaN	0	NaN	NaN	0	NaN	NaN	0	NaN	NaN	0
AAAPSAASSPAEVQSLK	0	1583.82	E9PVZ8	E9PVZ8	Golgb1		2	4.734e-06	120.6	NaN	NaN	0	NaN	NaN	0	NaN	NaN	0	NaN	NaN	0
AAAPVQAVEPTPASPWTQR	0	1976.01	Q9JJY4	Q9JJY4	Ddx20	Probable ATP-dependent RNA helicase DDX20	2	2.6375e-36	231.07	1.0021	NaN	1	6.4778	NaN	1	8.3366	NaN	1	6.275	NaN	1
AAAQAVEEMR	0	1074.51	P52432	P52432	Polr1c	DNA-directed RNA polymerases I and III subunit RPAC1	2	7.4543e-07	174.02	1.5995	NaN	1	6.6293	NaN	1	19.25	NaN	1	83.427	NaN	1
AAAQCYIDLIIK	0	1377.73	Q9JIF7	Q9JIF7	Copb1	Coatomer subunit beta	2	1.2233e-05	130.98	0.94721	NaN	1	3.8284	NaN	1	NaN	NaN	0	17.249	NaN	1
AAAQDSHSSIQTIK	0	1455.73	Q9ESK9	Q9ESK9	Rb1cc1	RB1-inducible coiled-coil protein 1	2	3.0397e-05	136.93	NaN	NaN	0	NaN	NaN	0	NaN	NaN	0	NaN	NaN	0
AAAQFLTSTWGAQK	0	1478.75	Q9D7Z3	Q9D7Z3	Nol7	Nucleolar protein 7	2	8.0984e-15	215.06	1.5727	NaN	1	9.3095	NaN	1	27.316	NaN	1	28.108	NaN	1
AAAQLGVEELQK	0	1255.68	Q921M4	Q921M4	Golga2	Golgin subfamily A member 2	2	6.7957e-09	192.26	1.2426	NaN	1	8.3291	NaN	1	3.9259	NaN	1	NaN	NaN	0
AAAQLLQSQAQQSGAQQTK	0	1956	Q8C1B7	Q8C1B7	2020-09-11	Septin-11	2;3	1.7907e-147	420.65	0.639	20.2	3	2.7436	8.4961	3	5.6347	29.45	3	29.461	66.759	2
AAAQLLQSQAQQSGAQQTKK	1	2084.1	Q8C1B7	Q8C1B7	2020-09-11	Septin-11	3	6.519e-20	183.56	NaN	NaN	0	NaN	NaN	0	NaN	NaN	0	NaN	NaN	0
AAAQQLGEVVK	0	1112.62	E9QAE3	E9QAE3	Btaf1		2	3.4222e-05	164.66	NaN	NaN	0	NaN	NaN	0	NaN	NaN	0	NaN	NaN	0
AAAQVLNTLWQYR	0	1532.81	Q68FH0	Q68FH0	Pkp4	Plakophilin-4	2	1.5653e-17	190.86	NaN	NaN	0	NaN	NaN	0	NaN	NaN	0	NaN	NaN	0
AAAQYYLGNVR	0	1224.63	Q8R3H9	Q8R3H9	Ttc4	Tetratricopeptide repeat protein 4	2	2.1619e-05	118.74	NaN	NaN	0	NaN	NaN	0	1.6109	NaN	1	0.20403	NaN	1
AAARPNPTAILNEVPQTK	0	1890.03	Q9D6J3	Q9D6J3	Ccdc94	Coiled-coil domain-containing protein 94	3	0.073395	40.645	NaN	NaN	0	NaN	NaN	0	NaN	NaN	0	NaN	NaN	0
AAASAPAPETPR	0	1137.58	P59222	P59222	Scarf2	Scavenger receptor class F member 2	2	0.0036346	95.483	NaN	NaN	0	NaN	NaN	0	NaN	NaN	0	NaN	NaN	0
AAASAQTSSAVETLPMMPPQSAPIQPK	0	2708.35	O08784	O08784	Tcof1	Treacle protein	3	1.162e-12	124.66	NaN	NaN	0	NaN	NaN	0	NaN	NaN	0	NaN	NaN	0
AAASEGVQVK	0	958.508	Q9Z2D6	Q9Z2D6	Mecp2	Methyl-CpG-binding protein 2	2	0.12318	45.081	NaN	NaN	0	NaN	NaN	0	NaN	NaN	0	NaN	NaN	0
AAASFSPEQAALLPLGEPTAVYK	0	2330.22	Q06831	Q06831	Sox4	Transcription factor SOX-4	3	0.014742	50.098	NaN	NaN	0	NaN	NaN	0	NaN	NaN	0	NaN	NaN	0
AAASGNENIQPPPLAYK	0	1739.88	Q8BMG7	Q8BMG7	Rab3gap2	Rab3 GTPase-activating protein non-catalytic subunit	2	2.2874e-20	201	0.29537	NaN	1	NaN	NaN	0	NaN	NaN	0	12.41	NaN	1
AAASGPASASAPAAEILLTPAR	0	1992.06	Q91VK4	Q91VK4	Itm2c	Integral membrane protein 2C;CT-BRI3	2	6.8063e-08	106.33	NaN	NaN	0	NaN	NaN	0	NaN	NaN	0	NaN	NaN	0
AAASGYTDLR	0	1023.5	Q3TSG4	Q3TSG4	Alkbh5	RNA demethylase ALKBH5	1;2	5.5802e-05	168.27	0.68787	NaN	1	NaN	NaN	0	NaN	NaN	0	NaN	NaN	0
AAASLGDTLSEQQLGDSDIPVIVYR	0	2617.32	Q4LDD4	Q4LDD4	Arap1	Arf-GAP with Rho-GAP domain, ANK repeat and PH domain-containing protein 1	3	2.1958e-06	95.209	NaN	NaN	0	NaN	NaN	0	NaN	NaN	0	NaN	NaN	0
AAASPLGESGPSIHPHDK	0	1769.87	Q7TSG2	Q7TSG2	Ctdp1	RNA polymerase II subunit A C-terminal domain phosphatase	2;3;4	5.4554e-28	212.59	0.67591	14.802	2	3.1136	53.352	3	8.4013	3.4052	2	6.3074	NaN	1
AAASVLTTSMVTMEPGYLFLGSR	0	2401.2	Q9EPU4	Q9EPU4	Cpsf1	Cleavage and polyadenylation specificity factor subunit 1	2;3	1.3056e-47	230.86	1.2793	NaN	1	1.2075	NaN	1	NaN	NaN	0	NaN	NaN	0
AAASVMCHTEPDDADDFVR	0	2105.88	Q3TUU5	Q3TUU5	Tex30	Testis-expressed sequence 30 protein	2;3	1.3599e-111	386.61	2.2101	4.7453	2	10.966	NaN	1	21.722	NaN	1	25.979	NaN	1
AAASVTSPGSLELLQPGFSK	0	1959.03	P39429	P39429	Traf2	TNF receptor-associated factor 2	2	2.1248e-19	180.97	NaN	NaN	0	NaN	NaN	0	NaN	NaN	0	NaN	NaN	0
AAATAAAAPQQLSDEELFSQLR	0	2287.14	Q9WU40	Q9WU40	Lemd3	Inner nuclear membrane protein Man1	2;3	9.4727e-64	264.87	1.11	13.265	2	5.4748	NaN	1	11.798	NaN	1	NaN	NaN	0
AAATAAAAPQQLSDEELFSQLRR	1	2443.25	Q9WU40	Q9WU40	Lemd3	Inner nuclear membrane protein Man1	3	0.00079406	69.747	NaN	NaN	0	NaN	NaN	0	NaN	NaN	0	0.47981	NaN	1
AAATADPGAGNPQAGDSSGGDSGGGLPSPGEQELSR	0	3237.44	Q6VN19	Q6VN19	Ranbp10	Ran-binding protein 10	3	7.4995e-05	60.194	NaN	NaN	0	2.9954	NaN	1	NaN	NaN	0	NaN	NaN	0
AAATASSALK	0	889.487	Q9Z160	Q9Z160	Cog1	Conserved oligomeric Golgi complex subunit 1	2	3.1855e-06	133.23	NaN	NaN	0	NaN	NaN	0	NaN	NaN	0	NaN	NaN	0
AAATEHSQR	0	969.463	P14685	P14685	Psmd3	26S proteasome non-ATPase regulatory subunit 3	2	0.025806	76.17	NaN	NaN	0	NaN	NaN	0	NaN	NaN	0	NaN	NaN	0
AAATFNPELITHILDGSPENTR	0	2366.19	Q9R0H0	Q9R0H0	Acox1	Peroxisomal acyl-coenzyme A oxidase 1	3	3.3034e-13	136.06	1.8044	NaN	1	NaN	NaN	0	NaN	NaN	0	NaN	NaN	0
AAATIEMK	0	833.432	Q8CEC6	Q8CEC6	Ppwd1	Peptidylprolyl isomerase domain and WD repeat-containing protein 1	2	0.028789	66.429	NaN	NaN	0	NaN	NaN	0	NaN	NaN	0	NaN	NaN	0
AAATLAAVSGTPGLGAQPAELGTHK	0	2288.21	E9Q1P8	E9Q1P8	Irf2bp2	Interferon regulatory factor 2-binding protein 2	2;3;4	1.7343e-135	368.8	3.5535	52.134	2	4.3147	154.04	2	NaN	NaN	0	NaN	NaN	0
AAATLAAVSGTPGLGAQPAELGTHKRPASVSSAAAEHEAR	1	3807.96	E9Q1P8	E9Q1P8	Irf2bp2	Interferon regulatory factor 2-binding protein 2	6	0.012748	35.22	NaN	NaN	0	NaN	NaN	0	NaN	NaN	0	NaN	NaN	0
AAATLSFGPER	0	1118.57	Q80TM9	Q80TM9	Nisch	Nischarin	2	9.2911e-07	175.91	NaN	NaN	0	2.7961	NaN	1	1.8678	NaN	1	0.66456	NaN	1
AAATPESQEPQAK	0	1326.64	P28667	P28667	Marcksl1	MARCKS-related protein	2	1.7045e-10	185.99	NaN	NaN	0	NaN	NaN	0	NaN	NaN	0	NaN	NaN	0
AAATPESQEPQAKGAEASAASK	1	2099.01	P28667	P28667	Marcksl1	MARCKS-related protein	3	0.010255	62.648	NaN	NaN	0	NaN	NaN	0	NaN	NaN	0	NaN	NaN	0
AAATPTETPAPEGSGLGMDAR	0	1998.93	Q7TSV4	Q7TSV4	Pgm2	Phosphoglucomutase-2	2	5.6852e-12	147.51	0.60101	NaN	1	1.7032	NaN	1	5.0802	NaN	1	NaN	NaN	0
AAATQPDGKDTPDEPWAFPAR	1	2240.05	Q78PY7	Q78PY7	Snd1	Staphylococcal nuclease domain-containing protein 1	2;3	5.8194e-41	226.74	0.6594	5.7475	3	1.9982	55.051	5	5.7492	21.994	4	NaN	NaN	0
AAATSVPGDLSGTETNLLAR	0	1943	E9PV87	E9PV87	Talpid3	Protein TALPID3	2	0.00020896	118.73	NaN	NaN	0	NaN	NaN	0	NaN	NaN	0	NaN	NaN	0
AAATTSQPVLTSQQIETIFFK	0	2280.2	Q6PAJ1	Q6PAJ1	Bcr	Breakpoint cluster region protein	2;3	1.4542e-32	204.28	NaN	NaN	0	2.2494	NaN	1	1.3376	NaN	1	1.7855	NaN	1
AAAVAAAAAAQCQAR	0	1399.7	Q05A36	Q05A36	Mex3c	RNA-binding E3 ubiquitin-protein ligase MEX3C	2	6.6781e-08	141.88	NaN	NaN	0	NaN	NaN	0	NaN	NaN	0	NaN	NaN	0
AAAVAAAGAGEPLSPEELLPK	0	1961.05	Q9CPQ3	Q9CPQ3	Tomm22	Mitochondrial import receptor subunit TOM22 homolog	2	2.2623e-25	191.05	1.2564	NaN	1	4.8377	NaN	1	NaN	NaN	0	NaN	NaN	0
AAAVALPEEELK	0	1239.67	Q80UJ7	Q80UJ7	Rab3gap1	Rab3 GTPase-activating protein catalytic subunit	2	0.0025815	87.149	NaN	NaN	0	NaN	NaN	0	NaN	NaN	0	NaN	NaN	0
AAAVALPEEELKK	1	1367.77	Q80UJ7	Q80UJ7	Rab3gap1	Rab3 GTPase-activating protein catalytic subunit	2;3	0.0009329	97.597	0.88847	NaN	1	2.7603	13.477	2	NaN	NaN	0	2.0179	NaN	1
AAAVAMETDDAGNR	0	1390.61	Q9CXU1	Q9CXU1	Med31	Mediator of RNA polymerase II transcription subunit 31	2	0.0001359	113.93	NaN	NaN	0	NaN	NaN	0	NaN	NaN	0	NaN	NaN	0
AAAVAVAAASR	0	956.54	E9Q1P8	E9Q1P8	Irf2bp2	Interferon regulatory factor 2-binding protein 2	2	1.8251e-06	177.7	0.41464	NaN	1	NaN	NaN	0	8.6688	NaN	1	NaN	NaN	0
AAAVGIAQVVISR	0	1253.75	Q925N2	Q925N2	Sfxn2	Sideroflexin-2	2	0.0011895	93.258	NaN	NaN	0	NaN	NaN	0	NaN	NaN	0	NaN	NaN	0
AAAVGPLGDGELWQSWLPNHVVFLR	0	2731.42	Q8CEC0	Q8CEC0	Nup88	Nuclear pore complex protein Nup88	3	0.0073058	45.395	NaN	NaN	0	NaN	NaN	0	NaN	NaN	0	NaN	NaN	0
AAAVLGNLIFGSLVSITK	0	1773.04	Q69ZS6	Q69ZS6	Sv2c	Synaptic vesicle glycoprotein 2C	2;3	2.2504e-07	131.06	1.1081	NaN	1	0.60372	74.368	2	NaN	NaN	0	NaN	NaN	0
AAAVLSGASAGSPAGAPGGPGGLSAVGSGPR	0	2503.28	Q9DBD5	Q9DBD5	Pelp1	Proline-, glutamic acid- and leucine-rich protein 1	3	1.642e-23	150.62	1.2542	NaN	1	NaN	NaN	0	NaN	NaN	0	NaN	NaN	0
AAAVNSGSSLPLFDCPTWAGKPPPGLHLDVVK	0	3300.7	Q8R3G1	Q8R3G1	Ppp1r8	Nuclear inhibitor of protein phosphatase 1	3;4	2.4506e-31	163.89	0.68891	5.4505	2	2.3906	21.424	2	NaN	NaN	0	NaN	NaN	0
AAAVPQR	0	711.403	Q62446	Q62446	Fkbp3	Peptidyl-prolyl cis-trans isomerase FKBP3	1;2	0.0039696	138.53	NaN	NaN	0	NaN	NaN	0	NaN	NaN	0	NaN	NaN	0
AAAVPVEFK	0	930.517	Q91VA7	Q91VA7	Idh3b	Isocitrate dehydrogenase [NAD] subunit, mitochondrial	1;2	0.00090026	109.01	0.85645	5.2586	3	2.9496	NaN	1	9.4125	NaN	1	48.924	NaN	1
AAAVQADDVEVLK	0	1327.7	Q6P4S8	Q6P4S8	Ints1	Integrator complex subunit 1	2	7.5538e-05	124.67	NaN	NaN	0	4.1295	NaN	1	NaN	NaN	0	NaN	NaN	0
AAAVQDSR	0	816.409	Q9CYX7	Q9CYX7	Rrp15	RRP15-like protein	1;2	0.0078837	122.18	NaN	NaN	0	NaN	NaN	0	NaN	NaN	0	NaN	NaN	0
AAAVRPGAEPWNR	0	1393.72	Q8R2U2	Q8R2U2	BC027231		2	0.00032096	94.692	1.2069	NaN	1	NaN	NaN	0	NaN	NaN	0	NaN	NaN	0
AAAVSALAK	0	800.476	Q9QXK3	Q9QXK3	Copg2	Coatomer subunit gamma-2	2	0.010766	75.738	0.53073	NaN	1	NaN	NaN	0	5.5675	NaN	1	NaN	NaN	0
AAAVSDIQDLMR	0	1288.64	Q9CR00	Q9CR00	Psmd9	26S proteasome non-ATPase regulatory subunit 9	2	9.6572e-17	238.51	0.96196	4.4807	2	3.6415	12.151	2	0.89027	NaN	1	0.60977	NaN	1
AAAVSGVVR	0	828.482	Q8BR90	Q8BR90		UPF0600 protein C5orf51 homolog	2	0.00043504	113.5	0.69436	NaN	1	NaN	NaN	0	NaN	NaN	0	NaN	NaN	0
AAAVSLENVLLDVK	0	1440.82	Q6ZPF4;A2APV2	A2APV2	Fmnl3;Fmnl2	Formin-like protein 3;Formin-like protein 2	2	7.4406e-08	165.3	2.537	14.432	2	11.782	NaN	1	NaN	NaN	0	14.21	NaN	1
AAAVVDPQQSVVMR	0	1469.77	P43883	P43883	Plin2	Perilipin-2	2	0.0084434	84.188	NaN	NaN	0	NaN	NaN	0	NaN	NaN	0	NaN	NaN	0
AAAVVEEAAAGDVQR	0	1455.73	Q8VEJ4	Q8VEJ4	Nle1	Notchless protein homolog 1	2	1.4575e-18	232	NaN	NaN	0	NaN	NaN	0	NaN	NaN	0	NaN	NaN	0
AAAWGGHEDIVLNLLQHGAEVNK	0	2441.25	F7BE84	F7BE84	Ankrd50		3	5.5138e-11	127.5	NaN	NaN	0	NaN	NaN	0	NaN	NaN	0	0.9222	NaN	1
AAAYDLLVEMVK	0	1321.7	Q6ZQ93	Q6ZQ93	Usp34	Ubiquitin carboxyl-terminal hydrolase 34	2	0.00026897	99.283	0.78539	NaN	1	2.1606	NaN	1	9.5767	NaN	1	5.0047	NaN	1
AAAYLDPNLNHTPSSSTK	0	1885.92	P34152	P34152	Ptk2	Focal adhesion kinase 1	2	3.5765e-21	203.32	1.2184	13.391	2	NaN	NaN	0	NaN	NaN	0	NaN	NaN	0
AAAYYVLAAYYSHLEGAR	0	1987.98	Q571H0	Q571H0	Urb1	Nucleolar pre-ribosomal-associated protein 1	3	0.00012526	74.993	NaN	NaN	0	NaN	NaN	0	NaN	NaN	0	NaN	NaN	0
AACDEINGHLMEAR	0	1585.7	Q6ZWR6	Q6ZWR6	Syne1	Nesprin-1	3	0.00010031	105.14	NaN	NaN	0	1.3742	NaN	1	NaN	NaN	0	NaN	NaN	0
AACDLVR	0	803.396	Q9ERK4	Q9ERK4	Cse1l	Exportin-2	2	0.0051004	129.96	0.70975	NaN	1	3.1209	NaN	1	8.6623	NaN	1	54.006	NaN	1
AACEGPEEHQGAEEEGEGSQGGLYEAIAGHWIR	0	3523.53	Q8CG70	Q8CG70	Leprel2	Prolyl 3-hydroxylase 3	4	7.6751e-13	106.69	NaN	NaN	0	NaN	NaN	0	NaN	NaN	0	NaN	NaN	0
AACEQLHQQQQQQQEETTAATLLLQGEEEGEED	0	3768.67	P42669	P42669	Pura	Transcriptional activator protein Pur-alpha	3	0.00024642	56.728	NaN	NaN	0	NaN	NaN	0	NaN	NaN	0	NaN	NaN	0
AACESFHLAK	0	1132.53	Q9CZX0	Q9CZX0	Elp3	Elongator complex protein 3	2	0.0001271	126.41	NaN	NaN	0	NaN	NaN	0	NaN	NaN	0	NaN	NaN	0
AACFCHR	0	920.375	Q8VD76	Q8VD76	Gtf2h3	General transcription factor IIH subunit 3	2	0.018438	80.377	0.85966	NaN	1	4.1565	NaN	1	NaN	NaN	0	NaN	NaN	0
AACGAVLLAELLER	0	1484.8	Q91W98	Q91W98	Slc15a4	Solute carrier family 15 member 4	2;3	1.6041e-17	226.29	1.2738	6.7304	2	4.3478	NaN	1	1.3145	NaN	1	0.44503	NaN	1
AACIAEQYHTVLK	0	1502.76	P97329	P97329	Kif20a	Kinesin-like protein KIF20A	2;3	2.0868e-11	208.56	4.5092	NaN	1	NaN	NaN	0	NaN	NaN	0	NaN	NaN	0
AACLCFR	0	896.4	Q8R2U6;P0C028;P0C027;Q9JI46	Q9JI46	Nudt4;Nudt11;Nudt10;Nudt3	Diphosphoinositol polyphosphate phosphohydrolase 2;Diphosphoinositol polyphosphate phosphohydrolase 3-beta;Diphosphoinositol polyphosphate phosphohydrolase 3-alpha;Diphosphoinositol polyphosphate phosphohydrolase 1	2	0.0039654	143.22	1.0247	NaN	1	3.8165	NaN	1	9.5165	11.158	2	NaN	NaN	0
AACLESAQEPAGAWSNK	0	1788.81	Q8VDJ3	Q8VDJ3	Hdlbp	Vigilin	2	1.5816e-36	278.27	1.3537	10.034	2	4.483	NaN	1	5.3888	NaN	1	4.7112	NaN	1
AACLIQAYWK	0	1222.62	Q8BP00	Q8BP00	Iqcb1	IQ calmodulin-binding motif-containing protein 1	2	0.00020844	114.6	1.39	NaN	1	NaN	NaN	0	NaN	NaN	0	NaN	NaN	0
AACQEAQVFGNQLIPPNAQVK	0	2282.15	Q9ESW4	Q9ESW4	Agk	Acylglycerol kinase, mitochondrial	2;3	1.296e-48	252.2	0.68049	15.853	2	1.7932	NaN	1	2.917	NaN	1	NaN	NaN	0
AACVLTTQTLMR	0	1363.7	Q3UH60	Q3UH60	Dip2b	Disco-interacting protein 2 homolog B	2	3.8561e-24	237.08	1.0648	NaN	1	NaN	NaN	0	NaN	NaN	0	2.771	NaN	1
AACYFTMGLYEK	0	1452.64	F8VPP8	F8VPP8	Zc3h7b		2	0.00070293	94.692	NaN	NaN	0	NaN	NaN	0	NaN	NaN	0	NaN	NaN	0
AADAEAEVASLNR	0	1315.64	P21107	P21107	Tpm3	Tropomyosin alpha-3 chain	2;3	2.9711e-12	200.71	NaN	NaN	0	NaN	NaN	0	NaN	NaN	0	NaN	NaN	0
AADAEAEVASLNRR	1	1471.74	P21107	P21107	Tpm3	Tropomyosin alpha-3 chain	2;3	6.3256e-17	221.59	1.3063	NaN	1	4.2865	NaN	1	NaN	NaN	0	0.024439	NaN	1
AADAHVDAHYYEQNEQPTGTCAACITGGNR	0	3276.39	P55264	P55264	Adk	Adenosine kinase	3;4	1.8419e-36	179.81	0.68416	0.053941	2	2.5844	11.01	2	NaN	NaN	0	NaN	NaN	0
AADAVEDLR	0	958.472	Q9WVE8	Q9WVE8	Pacsin2	Protein kinase C and casein kinase substrate in neurons protein 2	2	0.0033643	115.71	NaN	NaN	0	NaN	NaN	0	NaN	NaN	0	NaN	NaN	0
AADAVEDLRWFR	1	1447.72	Q9WVE8	Q9WVE8	Pacsin2	Protein kinase C and casein kinase substrate in neurons protein 2	3	0.034774	63.624	NaN	NaN	0	NaN	NaN	0	NaN	NaN	0	NaN	NaN	0
AADDFDDDEGEEEDEAAAAAAAAAIGYR	0	2828.15	Q923E4	Q923E4	Sirt1	NAD-dependent protein deacetylase sirtuin-1;SirtT1 75 kDa fragment	3	0.048274	34.418	NaN	NaN	0	NaN	NaN	0	NaN	NaN	0	NaN	NaN	0
AADDGLFR	0	863.414	A2AKX3	A2AKX3	Setx	Probable helicase senataxin	2	0.0061359	109.01	NaN	NaN	0	NaN	NaN	0	NaN	NaN	0	NaN	NaN	0
AADEDWDSELEDDLLGEDLLSGKK	1	2662.21	Q9CXK9	Q9CXK9	Rbm33	RNA-binding protein 33	3	0.030728	44.415	NaN	NaN	0	NaN	NaN	0	NaN	NaN	0	NaN	NaN	0
AADEEAFEDNSEEYIRR	1	2042.88	Q9ERK4	Q9ERK4	Cse1l	Exportin-2	3	0.0004934	73.498	NaN	NaN	0	NaN	NaN	0	NaN	NaN	0	NaN	NaN	0
AADELEAFLGGGAPGSR	0	1616.78	Q5U3K5	Q5U3K5	Rabl6	Rab-like protein 6	2;3	4.3804e-19	196.5	0.59601	NaN	1	3.6993	NaN	1	NaN	NaN	0	NaN	NaN	0
AADELEAFLGGGAPGSRHPGGGDYEEL	1	2671.22	Q5U3K5	Q5U3K5	Rabl6	Rab-like protein 6	3	5.6132e-16	131.13	NaN	NaN	0	NaN	NaN	0	NaN	NaN	0	NaN	NaN	0
AADELMCIDGIPVK	0	1530.74	Q9EQJ9	Q9EQJ9	Magi3	Membrane-associated guanylate kinase, WW and PDZ domain-containing protein 3	2	0.0033358	73.781	NaN	NaN	0	NaN	NaN	0	NaN	NaN	0	NaN	NaN	0
AADEPAYLTVGTDVSAK	0	1706.84	F8VPQ2	F8VPQ2	Arid4a		2	0.00043878	92.65	NaN	NaN	0	NaN	NaN	0	NaN	NaN	0	NaN	NaN	0
AADEPQLLHGAGICK	0	1578.78	Q8K3Y3	Q8K3Y3	Lin28a	Protein lin-28 homolog A	2;3	7.046e-06	140.78	0.41324	NaN	1	NaN	NaN	0	NaN	NaN	0	NaN	NaN	0
AADFEDLLSSQGFNAHK	0	1848.86	Q80TZ3	Q80TZ3	Dnajc6	Putative tyrosine-protein phosphatase auxilin	3	1.0272e-07	136.57	NaN	NaN	0	NaN	NaN	0	NaN	NaN	0	NaN	NaN	0
AADFQLHTHVNDGTEFGGSIYQK	0	2534.18	A0A140T8V3;Q60931	A0A140T8V3	Vdac3	Voltage-dependent anion-selective channel protein 3	2;3;4	2.6117e-113	371.57	0.5934	10.362	10	2.2919	18.255	8	4.8615	46.094	11	8.6409	126.11	4
AADFSDPAFLAHTNR	0	1631.77	CON__ENSEMBL:ENSBTAP00000018574	CON__ENSEMBL:ENSBTAP00000018574			2;3	6.9479e-05	134.18	0.17747	62.282	2	NaN	NaN	0	NaN	NaN	0	NaN	NaN	0
AADGDLVSPATQPCAVLDSFK	0	2161.04	Q8BHN1	Q8BHN1	Txlng	Gamma-taxilin	2	3.6569e-08	120.7	NaN	NaN	0	NaN	NaN	0	NaN	NaN	0	NaN	NaN	0
AADGTGVVGGGAVGGGLPK	0	1538.81	O55229	O55229	Chkb	Choline/ethanolamine kinase	2	2.8784e-16	172.09	NaN	NaN	0	1.2428	NaN	1	NaN	NaN	0	1.3339	NaN	1
AADHLEALAAIEDFFLEHETLVTSMAK	0	2971.46	Q8CHW4	Q8CHW4	Eif2b5	Translation initiation factor eIF-2B subunit epsilon	3;4	1.9296e-142	336.54	0.83552	16.813	5	2.7137	8.9913	2	NaN	NaN	0	1.0613	NaN	1
AADHLKPFLDDSTLR	0	1697.87	Q922U1	Q922U1	Prpf3	U4/U6 small nuclear ribonucleoprotein Prp3	2;3;4	2.1891e-15	194.3	1.3048	NaN	1	NaN	NaN	0	0.7991	NaN	1	1.6708	NaN	1
AADIAEALYSVPR	0	1374.71	O08791;Q07802	O08791	Ebf3;Ebf1	Transcription factor COE3;Transcription factor COE1	3	0.007419	68.171	NaN	NaN	0	NaN	NaN	0	NaN	NaN	0	NaN	NaN	0
AADIEQQAVFAVFDENK	0	1893.91	CON__Q28107	CON__Q28107			2;3	1.2125e-32	272.5	NaN	NaN	0	NaN	NaN	0	NaN	NaN	0	NaN	NaN	0
AADIEQVFR	0	1047.53	Q9QX47	Q9QX47	Son	Protein SON	2	2.2957e-06	202.17	2.258	NaN	1	6.8673	NaN	1	46.058	NaN	1	NaN	NaN	0
AADIGVAMGQTGTDVCK	0	1692.78	Q80XR2	Q80XR2	Atp2c1	Calcium-transporting ATPase type 2C member 1	2	1.5519e-09	151.7	NaN	NaN	0	NaN	NaN	0	NaN	NaN	0	NaN	NaN	0
AADIIDGLR	0	942.513	Q60520	Q60520	Sin3a	Paired amphipathic helix protein Sin3a	2	0.00011148	119.27	NaN	NaN	0	3.684	NaN	1	9.2503	NaN	1	NaN	NaN	0
AADISLDNLVEGK	0	1343.69	P70399	P70399	Tp53bp1	Tumor suppressor p53-binding protein 1	2	2.3876e-07	147.37	1.1431	NaN	1	3.5854	NaN	1	21.157	NaN	1	21.838	NaN	1
AADISQWAGPLCLQEVDEPPQHALR	0	2800.36	P70296	P70296	Pebp1	Phosphatidylethanolamine-binding protein 1;Hippocampal cholinergic neurostimulating peptide	3;4	4.9387e-29	196.81	0.59645	NaN	1	1.3182	38.125	3	6.5941	11.913	3	2.5925	NaN	1
AADKLAPAQYIR	1	1315.72	Q9CSN1	Q9CSN1	Snw1	SNW domain-containing protein 1	3	0.00025443	134.13	NaN	NaN	0	NaN	NaN	0	NaN	NaN	0	NaN	NaN	0
AADLGQIPDVDIDSDGVFK	0	1973.96	Q9DAK9	Q9DAK9	Phpt1	14 kDa phosphohistidine phosphatase	2;3	3.6171e-10	161.21	0.71869	28.563	2	2.3516	NaN	1	5.5571	2.2934	2	NaN	NaN	0
AADLLLTVTADHNLLLYEAHSLQLQK	0	2889.56	Q8C4J7	Q8C4J7	Tbl3	Transducin beta-like protein 3	3;4	1.0455e-37	215.07	0.74628	21.166	2	3.1345	NaN	1	NaN	NaN	0	NaN	NaN	0
AADLLVNPLDPR	0	1292.71	O54781	O54781	Srpk2	SRSF protein kinase 2;SRSF protein kinase 2 N-terminal;SRSF protein kinase 2 C-terminal	2	4.1082e-05	126.67	0.67127	NaN	1	2.387	NaN	1	2.1837	NaN	1	1.4525	366.57	2
AADLLYAMCDR	0	1297.58	P17426	P17426	Ap2a1	AP-2 complex subunit alpha-1	2	2.7131e-07	167.67	0.74968	NaN	1	2.9577	NaN	1	4.9323	NaN	1	7.2822	NaN	1
AADLQIQMTK	0	1117.58	O35855	O35855	Bcat2	Branched-chain-amino-acid aminotransferase, mitochondrial	2	2.0226e-06	150.35	0.32431	NaN	1	3.2413	15.043	2	NaN	NaN	0	NaN	NaN	0
AADLVEALYGMPHNNQEIILK	0	2338.2	O08791;Q07802	O08791	Ebf3;Ebf1	Transcription factor COE3;Transcription factor COE1	2;3	1.4682e-51	261.78	2.0342	11.065	2	7.8334	NaN	1	2.3852	NaN	1	NaN	NaN	0
AADLVSENCETYEAHMR	0	1994.85	Q9JLI6	Q9JLI6	Scly	Selenocysteine lyase	3	4.5383e-10	151.8	0.44793	NaN	1	NaN	NaN	0	NaN	NaN	0	NaN	NaN	0
AADMDLEWR	0	1105.49	Q80UG2	Q80UG2	Plxna4	Plexin-A4	2	0.00015008	133.68	3.3805	NaN	1	NaN	NaN	0	NaN	NaN	0	NaN	NaN	0
AADMGNPVGQSGLGMAYLYGR	0	2126.99	Q9Z2G6	Q9Z2G6	Sel1l	Protein sel-1 homolog 1	2;3	6.7989e-52	254.84	0.73012	NaN	1	5.3927	NaN	1	7.8464	NaN	1	18.736	NaN	1
AADPPAENSSAPEAEQGGAE	0	1896.8	P62960	P62960	Ybx1	Nuclease-sensitive element-binding protein 1	2	3.2111e-10	180.7	NaN	NaN	0	NaN	NaN	0	NaN	NaN	0	NaN	NaN	0
AADQFDLYSSQQNK	0	1613.73	Q80X32	Q80X32		UPF0461 protein C5orf24 homolog	2	2.8057e-10	176.78	NaN	NaN	0	NaN	NaN	0	NaN	NaN	0	NaN	NaN	0
AADQYKPK	0	919.476	P19096	P19096	Fasn	Fatty acid synthase;[Acyl-carrier-protein] S-acetyltransferase;[Acyl-carrier-protein] S-malonyltransferase;3-oxoacyl-[acyl-carrier-protein] synthase;3-oxoacyl-[acyl-carrier-protein] reductase;3-hydroxyacyl-[acyl-carrier-protein] dehydratase;Enoyl-[acyl-carrier-protein] reductase;Oleoyl-[acyl-carrier-protein] hydrolase	2	0.1733	41.652	NaN	NaN	0	NaN	NaN	0	NaN	NaN	0	NaN	NaN	0
AADRIQFACSVCK	1	1524.72	Q9DBR0	Q9DBR0	Akap8	A-kinase anchor protein 8	2;3	1.647e-09	180.2	NaN	NaN	0	NaN	NaN	0	NaN	NaN	0	NaN	NaN	0
AADRLPNLASPSAEGPPRPSPGTAPR	1	2581.34	O88746	O88746	Tom1	Target of Myb protein 1	4	0.027231	43.956	NaN	NaN	0	NaN	NaN	0	NaN	NaN	0	NaN	NaN	0
AADSDLQITNAQTK	0	1474.73	P97868	P97868	Rbbp6	E3 ubiquitin-protein ligase RBBP6	2	1.8163e-17	224.66	NaN	NaN	0	NaN	NaN	0	NaN	NaN	0	NaN	NaN	0
AADSGERPLATSPPGTVK	0	1752.9	O88286	O88286	Wiz	Protein Wiz	2;3	1.8185e-09	147.06	NaN	NaN	0	NaN	NaN	0	0.63521	NaN	1	NaN	NaN	0
AADSICDGDLVDNQIR	0	1760.8	P35601	P35601	Rfc1	Replication factor C subunit 1	2	4.7865e-27	245.94	1.6033	NaN	1	5.8597	32.184	2	3.4886	100.67	2	6.1535	8.1384	2
AADSLDTCPILSK	0	1389.68	Q6PHP4	Q6PHP4	Znf512b		2	0.00018459	120.06	NaN	NaN	0	NaN	NaN	0	NaN	NaN	0	NaN	NaN	0
AADSQNSGEGNTSAAESSFSQEVAR	0	2499.07	F6ZDS4	F6ZDS4	Tpr	Nucleoprotein TPR	2;3	2.5702e-245	468.28	NaN	NaN	0	NaN	NaN	0	NaN	NaN	0	NaN	NaN	0
AADSQNSGEGNTSAAESSFSQEVAREQQPTSASER	1	3612.58	F6ZDS4	F6ZDS4	Tpr	Nucleoprotein TPR	3	3.4906e-44	179.76	NaN	NaN	0	NaN	NaN	0	NaN	NaN	0	NaN	NaN	0
AADTQVSETLK	0	1161.59	E9PVA8	E9PVA8	Gcn1l1		2	4.6568e-14	229.17	0.46518	NaN	1	2.3784	NaN	1	5.3983	NaN	1	3.6731	NaN	1
AADTQVSETLKR	1	1317.69	E9PVA8	E9PVA8	Gcn1l1		2	7.4261e-16	232.41	0.83623	NaN	1	3.688	NaN	1	16.63	NaN	1	NaN	NaN	0
AADVDCLTLGQYMQPTK	0	1909.89	Q99M04	Q99M04	Lias	Lipoyl synthase, mitochondrial	2	1.8516e-61	262.07	3.1254	NaN	1	NaN	NaN	0	2.5122	NaN	1	NaN	NaN	0
AADVENVPPVISTPHHYLISIYR	0	2590.35	Q9JKC8	Q9JKC8	Ap3m1	AP-3 complex subunit mu-1	3;4	2.2038e-18	176.54	0.54863	5.5799	2	2.3347	7.2211	2	6.4589	22.277	2	NaN	NaN	0
AADVHEVR	0	895.451	P52480	P52480	Pkm	Pyruvate kinase PKM	2	0.019189	73.26	NaN	NaN	0	NaN	NaN	0	NaN	NaN	0	NaN	NaN	0
AADVLVYLADDTVVPLAVENLSSISAHELHR	0	3316.73	Q3UFK8	Q3UFK8	Frmd8	FERM domain-containing protein 8	3;4	4.3847e-32	165.31	3.9507	NaN	1	4.9896	NaN	1	5.0565	NaN	1	3.697	NaN	1
AADVNMTDEEGR	0	1306.55	Q9D061	Q9D061	Acbd6	Acyl-CoA-binding domain-containing protein 6	2	1.7502e-16	218.55	NaN	NaN	0	NaN	NaN	0	NaN	NaN	0	NaN	NaN	0
AADVSVTHRPPLSPEAEAEAETPETVDR	0	2973.43	Q9CW46	Q9CW46	Raver1	Ribonucleoprotein PTB-binding 1	3	1.8518e-29	167.23	3.4898	NaN	1	0.16349	NaN	1	NaN	NaN	0	0.20297	NaN	1
AADWSSQYSMVTGNSR	0	1758.76	Q8CBY3	Q8CBY3	Leng8	Leukocyte receptor cluster member 8 homolog	2	5.1853e-19	202.32	NaN	NaN	0	NaN	NaN	0	NaN	NaN	0	NaN	NaN	0
AAEAAINILK	0	1012.59	Q9WTX2	Q9WTX2	Prkra	Interferon-inducible double-stranded RNA-dependent protein kinase activator A	2	9.6593e-07	136.8	0.87965	NaN	1	4.3336	NaN	1	NaN	NaN	0	NaN	NaN	0
AAEAGVTEEQYGYLGTSAK	0	1943.91	P14873	P14873	Map1b	Microtubule-associated protein 1B;MAP1B heavy chain;MAP1 light chain LC1	2;3	1.4912e-100	347.55	0.83575	23.873	14	2.2669	68.747	16	5.9437	63.45	6	4.9665	99.683	13
AAEAHHTVHHQALIIK	0	1774.96	Q9Z1S0	Q9Z1S0	Bub1b	Mitotic checkpoint serine/threonine-protein kinase BUB1 beta	3;4	1.6905e-09	165.45	6.1569	52.697	4	10.942	NaN	1	8.8218	NaN	1	9.8698	25.593	2
AAEAHPQDDHVEEECFHDCSASFEEEQPGAHVAGSK	0	4006.64	Q91Z38	Q91Z38	Ttc1	Tetratricopeptide repeat protein 1	4;5;6	1.2107e-83	230.95	1.3207	2.9261	2	4.1406	3.6071	2	NaN	NaN	0	NaN	NaN	0
AAECNIVVTQPR	0	1356.68	O70133	O70133	Dhx9	ATP-dependent RNA helicase A	2;3	7.0583e-09	167.09	0.75559	NaN	1	2.9665	NaN	1	8.3957	NaN	1	35.966	NaN	1
AAEDLFVNIR	0	1146.6	P28660	P28660	Nckap1	Nck-associated protein 1	2	2.5397e-05	170.24	0.73191	NaN	1	3.1331	NaN	1	5.6066	1.6815	2	NaN	NaN	0
AAEDNPYWVSPAYSK	0	1696.77	Q3TWF6	Q3TWF6	Wdr70	WD repeat-containing protein 70	2	1.2598e-05	128.31	0.63502	NaN	1	NaN	NaN	0	NaN	NaN	0	NaN	NaN	0
AAEDPVSEVTVGVSVLAER	0	1926.99	P28867	P28867	Prkcd	Protein kinase C delta type;Protein kinase C delta type regulatory subunit;Protein kinase C delta type catalytic subunit	2	3.7349e-12	151.56	0.25623	NaN	1	0.21223	NaN	1	NaN	NaN	0	NaN	NaN	0
AAEDRLASTGSGQSFLAR	1	1835.91	Q8BUK6	Q8BUK6	Hook3	Protein Hook homolog 3	3	1.9053e-05	145.04	NaN	NaN	0	NaN	NaN	0	NaN	NaN	0	NaN	NaN	0
AAEDSALQYMNFMNVIFAAQK	0	2361.11	Q8VD76	Q8VD76	Gtf2h3	General transcription factor IIH subunit 3	2	1.1501e-32	207.66	0.7747	NaN	1	NaN	NaN	0	NaN	NaN	0	NaN	NaN	0
AAEEAASSFSGLQAQLAQAEQLAQSLQETAHQEQDALK	0	3996.93	Q8VDC1	Q8VDC1	Fyco1	FYVE and coiled-coil domain-containing protein 1	3	0.0016158	43.686	NaN	NaN	0	NaN	NaN	0	2.0242	NaN	1	NaN	NaN	0
AAEEAASTLASSIHPEQCIK	0	2112.02	Q80TV8	Q80TV8	Clasp1	CLIP-associating protein 1	2;3	5.1928e-41	220.99	NaN	NaN	0	NaN	NaN	0	NaN	NaN	0	NaN	NaN	0
AAEEALKTVDQYKTEIER	2	2093.06	Q8BR07	Q8BR07	Bicd1	Protein bicaudal D homolog 1	3	0.0097743	78.848	NaN	NaN	0	NaN	NaN	0	NaN	NaN	0	NaN	NaN	0
AAEEATLTVR	0	1059.56	Q9CRW3	Q9CRW3		UPF0538 protein C2orf76 homolog	2	0.0016407	95.502	NaN	NaN	0	1.2001	NaN	1	5.5505	NaN	1	2.8921	NaN	1
AAEEAWTQSQQK	0	1375.64	Q61712	Q61712	Dnajc1	DnaJ homolog subfamily C member 1	2	7.4754e-24	269.99	NaN	NaN	0	NaN	NaN	0	NaN	NaN	0	NaN	NaN	0
AAEEFVNIYYETMDK	0	1821.81	Q3UNA4	Q3UNA4	Nxt2	NTF2-related export protein 2	2	2.5019e-05	127.56	0.78885	NaN	1	NaN	NaN	0	NaN	NaN	0	4.0516	NaN	1
AAEEFVNVYYTTMDK	0	1779.8	Q9QZV9	Q9QZV9	Nxt1	NTF2-related export protein 1	2	2.8072e-05	126.32	0.69961	NaN	1	2.022	NaN	1	NaN	NaN	0	NaN	NaN	0
AAEEGKDYPFAR	1	1352.64	Q9JI44	Q9JI44	Dmap1	DNA methyltransferase 1-associated protein 1	2	0.0058781	94.363	NaN	NaN	0	NaN	NaN	0	NaN	NaN	0	NaN	NaN	0
AAEEIGIK	0	829.455	Q922D8	Q922D8	Mthfd1	C-1-tetrahydrofolate synthase, cytoplasmic;Methylenetetrahydrofolate dehydrogenase;Methenyltetrahydrofolate cyclohydrolase;Formyltetrahydrofolate synthetase;C-1-tetrahydrofolate synthase, cytoplasmic, N-terminally processed	2	0.0033171	91.9	NaN	NaN	0	NaN	NaN	0	NaN	NaN	0	NaN	NaN	0
AAEEKEPAAPASPAPSPVPSPTPAQPQK	1	2749.39	A2AJI0	A2AJI0	Map7d1	MAP7 domain-containing protein 1	3	4.2098e-16	132.94	NaN	NaN	0	NaN	NaN	0	NaN	NaN	0	NaN	NaN	0
AAEELDMENEFLLPPVFGEEYEEQPRPR	0	3333.55	Q9CU65	Q9CU65	Zmym2	Zinc finger MYM-type protein 2	3	1.1663e-20	147.18	0.99593	NaN	1	NaN	NaN	0	NaN	NaN	0	NaN	NaN	0
AAEELTWER	0	1103.52	Q6ZQ89	Q6ZQ89	2020-03-06	E3 ubiquitin-protein ligase MARCH6	2	0.0001774	149.65	NaN	NaN	0	NaN	NaN	0	NaN	NaN	0	NaN	NaN	0
AAEEPPCIIAVLCDLHDGLLVEAK	0	2632.32	Q64701	Q64701	Rbl1	Retinoblastoma-like protein 1	3	3.3709e-12	116.65	2.2978	NaN	1	5.8432	NaN	1	NaN	NaN	0	NaN	NaN	0
AAEEQLSAR	0	973.483	Q8BHX1	Q8BHX1	Haus1	HAUS augmin-like complex subunit 1	2	0.0026535	126.31	NaN	NaN	0	NaN	NaN	0	NaN	NaN	0	NaN	NaN	0
AAEESRETQLLVSGR	1	1644.84	E9PVX6	E9PVX6	Mki67		3	0.029387	60.549	NaN	NaN	0	NaN	NaN	0	NaN	NaN	0	NaN	NaN	0
AAEEVGYPVMIK	0	1305.66	Q5SWU9	Q5SWU9	Acaca	Acetyl-CoA carboxylase 1;Biotin carboxylase	2	0.00024704	120.99	0.52027	NaN	1	NaN	NaN	0	6.508	NaN	1	NaN	NaN	0
AAEEVPPPSEGLASTATVPETTPAAK	0	2520.26	Q8K3W3	Q8K3W3	Casc3	Protein CASC3	3	0.007453	51.39	NaN	NaN	0	NaN	NaN	0	NaN	NaN	0	NaN	NaN	0
AAEFLAACAGGDLDEAR	0	1735.78	Q3UMT1	Q3UMT1	Ppp1r12c	Protein phosphatase 1 regulatory subunit 12C	2	0.0011733	154.47	NaN	NaN	0	NaN	NaN	0	NaN	NaN	0	NaN	NaN	0
AAEFLQMLEAIK	0	1362.72	Q8K3J5	Q8K3J5	Znf131	Zinc finger protein 131	2	6.719e-05	135.86	NaN	NaN	0	NaN	NaN	0	4.5192	NaN	1	13.194	NaN	1
AAEFNSNLNR	0	1134.54	Q9D8M7	Q9D8M7	Phf10	PHD finger protein 10	2	9.2291e-06	170.3	NaN	NaN	0	6.5049	NaN	1	NaN	NaN	0	NaN	NaN	0
AAEGASDPAGLSEGSGR	0	1530.69	Q6P5D8	Q6P5D8	Smchd1	Structural maintenance of chromosomes flexible hinge domain-containing protein 1	2	8.8952e-19	186.16	NaN	NaN	0	NaN	NaN	0	NaN	NaN	0	NaN	NaN	0
AAEGDASEDSLMVDWFR	0	1897.82	Q3TN34	Q3TN34	Micall2	MICAL-like protein 2	2	1.1963e-27	237.53	1.1976	NaN	1	9.8775	NaN	1	14.329	NaN	1	5.9033	NaN	1
AAEGGLSSPEFSELCIWLGSQIK	0	2478.21	Q80VD1	Q80VD1	Fam98b	Protein FAM98B	2;3	3.4754e-14	147.83	0.75239	NaN	1	NaN	NaN	0	NaN	NaN	0	2.3545	19.947	2
AAEGISSDSLLSVPGQK	0	1657.85	Q8BPN8	Q8BPN8	Dmxl2	DmX-like protein 2	2	1.7491e-07	136.99	0.87415	NaN	1	NaN	NaN	0	NaN	NaN	0	NaN	NaN	0
AAEGVSAADMAK	0	1119.52	Q8CGC6	Q8CGC6	Rbm28	RNA-binding protein 28	2	0.00072992	98.943	1.382	NaN	1	7.7598	NaN	1	11.205	NaN	1	15.806	NaN	1
AAEHDSDSVEPPGSEALLDAVLR	0	2377.14	Q8CIL4	Q8CIL4		Uncharacterized protein C1orf131 homolog	2;3	1.9613e-64	278.3	2.3035	14.062	2	10.592	NaN	1	6.7921	NaN	1	0.67494	NaN	1
AAEHEVPLQER	0	1277.64	Q148V7	Q148V7	Kiaa1468	LisH domain and HEAT repeat-containing protein KIAA1468	2	6.0049e-05	123.96	NaN	NaN	0	NaN	NaN	0	NaN	NaN	0	NaN	NaN	0
AAEHILEDLITIDVENVMEDICSK	0	2756.32	Q9Z0W3	Q9Z0W3	Nup160	Nuclear pore complex protein Nup160	3	7.2759e-18	141.1	NaN	NaN	0	3.3112	NaN	1	5.493	NaN	1	NaN	NaN	0
AAEHNPMKPEVAGEGSQGETGK	0	2223.02	Q8R3F9	Q8R3F9	Tut1	Speckle targeted PIP5K1A-regulated poly(A) polymerase	2;3;4	7.4025e-10	117.4	NaN	NaN	0	1.5626	NaN	1	NaN	NaN	0	NaN	NaN	0
AAEHNPMKPEVAGEGSQGETGKEASHPSSVSWR	1	3446.59	Q8R3F9	Q8R3F9	Tut1	Speckle targeted PIP5K1A-regulated poly(A) polymerase	5	0.0059476	54.017	NaN	NaN	0	NaN	NaN	0	NaN	NaN	0	NaN	NaN	0
AAEHPEPPK	0	974.482	Q3UJB0	Q3UJB0	Sf3b2		2	0.0020283	115.7	NaN	NaN	0	NaN	NaN	0	NaN	NaN	0	NaN	NaN	0
AAEHPEPPKGELQLPPPPPPGHYGAWAAQELQAR	1	3635.83	Q3UJB0	Q3UJB0	Sf3b2		3;4	3.556e-26	143.75	0.84637	9.3573	2	2.75	NaN	1	1.5242	NaN	1	NaN	NaN	0
AAEIEELQR	0	1057.54	O08970	O08970	Tuft1	Tuftelin	2	0.038493	85.676	NaN	NaN	0	NaN	NaN	0	NaN	NaN	0	NaN	NaN	0
AAEILYQLALK	0	1231.72	P27046	P27046	Man2a1	Alpha-mannosidase 2	2	1.6493e-05	122.52	1.0509	NaN	1	NaN	NaN	0	NaN	NaN	0	NaN	NaN	0
AAEISAMLK	0	932.5	Q8K205	Q8K205	Pop1		2	0.0023223	94.302	1.1578	NaN	1	3.3604	NaN	1	NaN	NaN	0	NaN	NaN	0
AAEIVPSDMYK	0	1222.59	Q8BTF7	Q8BTF7	Lig4	DNA ligase 4	2	0.1071	48.602	NaN	NaN	0	NaN	NaN	0	3.0615	NaN	1	NaN	NaN	0
AAEIYGVTHTR	0	1216.62	Q9DCD2	Q9DCD2	Xab2	Pre-mRNA-splicing factor SYF1	2;3	2.7105e-07	148.94	1.1765	16.631	3	8.1176	7.5469	2	17.684	NaN	1	8.1934	NaN	1
AAELEEELK	0	1030.52	Q3UMT1	Q3UMT1	Ppp1r12c	Protein phosphatase 1 regulatory subunit 12C	2	0.0071512	99.136	NaN	NaN	0	NaN	NaN	0	NaN	NaN	0	NaN	NaN	0
AAELEMELNEHSLVIDTLK	0	2154.09	O70591	O70591	Pfdn2	Prefoldin subunit 2	2;3	1.0238e-37	241.93	1.5216	8.5	2	6.3312	NaN	1	1.8198	NaN	1	2.2102	77.49	4
AAELEMELNEHSLVIDTLKEVDETRK	2	3011.51	O70591	O70591	Pfdn2	Prefoldin subunit 2	4	1.4061e-08	100.88	NaN	NaN	0	NaN	NaN	0	NaN	NaN	0	NaN	NaN	0
AAELEPEQLLAWQGLASLYEK	0	2358.21	F8VPK0	F8VPK0	Ttc37		2	1.9154e-25	195.15	NaN	NaN	0	NaN	NaN	0	NaN	NaN	0	NaN	NaN	0
AAELESLELLVEALSATHSSETFK	0	2574.31	Q9EQR6	Q9EQR6	Fancg	Fanconi anemia group G protein homolog	3	9.3466e-09	112.23	NaN	NaN	0	NaN	NaN	0	NaN	NaN	0	23.192	NaN	1
AAELEYESVLCVKPDVSVYR	0	2326.15	Q9CR95	Q9CR95	Necap1	Adaptin ear-binding coat-associated protein 1	2	1.095e-07	123.38	NaN	NaN	0	2.8378	NaN	1	NaN	NaN	0	NaN	NaN	0
AAELFHQLSQALEVLTDAAAR	0	2253.18	Q91WT4	Q91WT4	Dnajc17	DnaJ homolog subfamily C member 17	2;3	1.5378e-25	196.66	NaN	NaN	0	NaN	NaN	0	NaN	NaN	0	NaN	NaN	0
AAELFVETIAK	0	1190.65	Q9CQ36	Q9CQ36	Pole4	DNA polymerase epsilon subunit 4	2	0.00015452	140.16	NaN	NaN	0	NaN	NaN	0	NaN	NaN	0	NaN	NaN	0
AAELGHSLK	0	924.503	Q3TZM9	Q3TZM9	Alg11	GDP-Man:Man(3)GlcNAc(2)-PP-Dol alpha-1,2-mannosyltransferase	2	0.055407	57.859	NaN	NaN	0	NaN	NaN	0	NaN	NaN	0	NaN	NaN	0
AAELIANSLATAGDGLIELR	0	1997.08	P67778	P67778	Phb	Prohibitin	2;3	3.1464e-91	324.94	0.6686	20.397	9	3.0098	14.454	6	5.3072	138.44	6	16.315	165.18	8
AAELIGTFVSPEVFLK	0	1719.94	B9EJR8	B9EJR8	Dnaaf5	Dynein assembly factor 5, axonemal	2	9.9629e-06	124.12	NaN	NaN	0	6.5174	NaN	1	NaN	NaN	0	60.261	NaN	1
AAELLGVER	0	956.529	Q6XPS7	Q6XPS7	Tha1		2	0.062747	55.549	NaN	NaN	0	NaN	NaN	0	NaN	NaN	0	NaN	NaN	0
AAELLLPAAAAWR	0	1351.76	G3X8U3	G3X8U3	2210016F16Rik		2	0.00021033	117.31	0.6088	NaN	1	2.0633	NaN	1	NaN	NaN	0	1.635	NaN	1
AAELLMSCFR	0	1196.57	Q8BFV2	Q8BFV2	Pcid2	PCI domain-containing protein 2	2	1.4996e-07	204.62	1.5679	4.0248	2	9.1515	NaN	1	19.239	NaN	1	3.6902	NaN	1
AAELQAR	0	757.408	Q922U1	Q922U1	Prpf3	U4/U6 small nuclear ribonucleoprotein Prp3	2	0.054125	82.671	NaN	NaN	0	NaN	NaN	0	NaN	NaN	0	NaN	NaN	0
AAELQEQLSSEK	0	1331.66	Q70FJ1	Q70FJ1	Akap9	A-kinase anchor protein 9	2	0.00022731	118.28	NaN	NaN	0	2.3875	NaN	1	NaN	NaN	0	NaN	NaN	0
AAELQSGLEANR	0	1257.63	Q8CEE0	Q8CEE0	Cep57	Centrosomal protein of 57 kDa	2	0.0040427	76.85	NaN	NaN	0	NaN	NaN	0	NaN	NaN	0	NaN	NaN	0
AAELVEAK	0	829.455	Q9JM05	Q9JM05	Pias4	E3 SUMO-protein ligase PIAS4	2	0.0027316	84.568	NaN	NaN	0	NaN	NaN	0	NaN	NaN	0	NaN	NaN	0
AAEMEHLLER	0	1197.58	Q9DBY1	Q9DBY1	Syvn1	E3 ubiquitin-protein ligase synoviolin	2;3	1.6923e-06	160.36	0.7459	17.73	2	1.7748	125.62	2	1.0602	100.85	2	NaN	NaN	0
AAEMLLFGK	0	978.521	Q9WUR2	Q9WUR2	Eci2	Enoyl-CoA delta isomerase 2, mitochondrial	2	0.00087828	107.66	0.60432	NaN	1	1.974	NaN	1	0.35785	NaN	1	0.036865	NaN	1
AAEMMASLLK	0	1063.54	Q61768	Q61768	Kif5b	Kinesin-1 heavy chain	2	0.00031169	110.87	0.69838	NaN	1	NaN	NaN	0	7.775	10.257	2	NaN	NaN	0
AAENGAQSAPLPLEGVDISPK	0	2063.05	P30416	P30416	Fkbp4	Peptidyl-prolyl cis-trans isomerase FKBP4;Peptidyl-prolyl cis-trans isomerase FKBP4, N-terminally processed	2	6.7727e-30	210.08	1.0496	NaN	1	NaN	NaN	0	16.03	NaN	1	NaN	NaN	0
AAEPLLTLER	0	1111.62	Q8CCP0	Q8CCP0	Nemf	Nuclear export mediator factor Nemf	2	2.0933e-06	143.45	0.90459	NaN	1	4.0039	NaN	1	12.29	NaN	1	75.734	NaN	1
AAEPLTFR	0	903.481	Q8VCE4	Q8VCE4		Uncharacterized protein C9orf40 homolog	2	0.001225	124.83	1.6164	NaN	1	NaN	NaN	0	NaN	NaN	0	NaN	NaN	0
AAEPMEASLGPR	0	1227.59	Q6P6J9	Q6P6J9	Txndc15	Thioredoxin domain-containing protein 15	2	0.00085155	115.57	4.1502	NaN	1	0.56075	NaN	1	0.4774	NaN	1	NaN	NaN	0
AAEPWVLK	0	912.507	E1U8D0	E1U8D0	Soga1	Protein SOGA1;N-terminal form;C-terminal 80 kDa form	2	0.011477	70.912	NaN	NaN	0	NaN	NaN	0	NaN	NaN	0	NaN	NaN	0
AAEQAHLWAELVFLYDK	0	2003.02	Q68FD5	Q68FD5	Cltc	Clathrin heavy chain 1	3	5.4719e-05	104.61	NaN	NaN	0	NaN	NaN	0	1.49	NaN	1	NaN	NaN	0
AAEQEAQLLSQLK	0	1427.76	Q9Z1J2	Q9Z1J2	Nek4	Serine/threonine-protein kinase Nek4	2	0.010852	70.685	NaN	NaN	0	NaN	NaN	0	NaN	NaN	0	NaN	NaN	0
AAEQMSTLPIDAPSPLENLEQK	0	2381.18	P27546	P27546	Map4	Microtubule-associated protein 4	2;3	1.1497e-24	227.67	0.52624	3.836	2	3.1353	34.351	2	7.9563	NaN	1	NaN	NaN	0
AAESALQVVEK	0	1143.61	Q8CB77	Q8CB77	Tceb3	Transcription elongation factor B polypeptide 3	2	3.9602e-05	152.69	NaN	NaN	0	NaN	NaN	0	NaN	NaN	0	NaN	NaN	0
AAESGELIGACEFMK	0	1611.73	Q6GQT0	Q6GQT0	Cdc14a	Dual specificity protein phosphatase CDC14A	2	2.4809e-08	164.04	NaN	NaN	0	NaN	NaN	0	NaN	NaN	0	NaN	NaN	0
AAESIIDTK	0	946.497	Q8K202	Q8K202	Polr1e	DNA-directed RNA polymerase I subunit RPA49	2	0.0011723	107.69	1.2996	NaN	1	NaN	NaN	0	16.099	NaN	1	29.606	NaN	1
AAESLADPTEYENLFPGLK	0	2064.01	O55029	O55029	Copb2	Coatomer subunit beta	2	5.9689e-06	165.51	NaN	NaN	0	NaN	NaN	0	NaN	NaN	0	NaN	NaN	0
AAESSAMAATEK	0	1165.53	Q9Z1P6	Q9Z1P6	Ndufa7	NADH dehydrogenase [ubiquinone] 1 alpha subcomplex subunit 7	2	5.4394e-15	195.83	NaN	NaN	0	NaN	NaN	0	NaN	NaN	0	NaN	NaN	0
AAESSVAPSREELLGTK	1	1743.9	Q8BJZ4	Q8BJZ4	Mrps35	28S ribosomal protein S35, mitochondrial	2;3	1.1008e-26	237.48	1.4621	23.295	3	4.9885	10.385	2	7.5477	NaN	1	14.046	NaN	1
AAETDPGMVHLALGSDLTTLGLNLNSPENLYPK	0	3450.73	Q8C5L3	Q8C5L3	Cnot2	CCR4-NOT transcription complex subunit 2	3	2.607e-26	145.65	0.7198	NaN	1	5.2373	NaN	1	4.6522	NaN	1	2.2923	NaN	1
AAETEAQEGVTR	0	1260.59	E9Q6J5	E9Q6J5	Bod1l		2	5.7149e-05	166.11	NaN	NaN	0	NaN	NaN	0	NaN	NaN	0	NaN	NaN	0
AAETHFGFETVSEGEK	0	1737.78	Q9CXI0	Q9CXI0	Coq5	2-methoxy-6-polyprenyl-1,4-benzoquinol methylase, mitochondrial	3	3.5214e-13	182.35	1.0358	NaN	1	5.6273	NaN	1	NaN	NaN	0	2.9449	NaN	1
AAETLNFGPEWLR	0	1502.75	Q99MR1	Q99MR1	Gigyf1	PERQ amino acid-rich with GYF domain-containing protein 1	2	2.1636e-05	151.79	NaN	NaN	0	NaN	NaN	0	NaN	NaN	0	NaN	NaN	0
AAETPAVASCWSGPQVSPEHK	0	2208.03	Q8BTI8	Q8BTI8	Srrm2	Serine/arginine repetitive matrix protein 2	3	0.00012556	86.005	NaN	NaN	0	NaN	NaN	0	NaN	NaN	0	NaN	NaN	0
AAETQTLNFGPEWLR	0	1731.86	Q6Y7W8	Q6Y7W8	Gigyf2	PERQ amino acid-rich with GYF domain-containing protein 2	2	1.0192e-19	240.21	1.3129	NaN	1	7.8419	NaN	1	1.9706	NaN	1	8.2466	NaN	1
AAETVELHK	0	996.524	Q9D1J3	Q9D1J3	Sarnp	SAP domain-containing ribonucleoprotein	1;2	4.8513e-05	180.45	1.0368	NaN	1	4.958	NaN	1	15.417	NaN	1	42.102	NaN	1
AAETVELHKLK	1	1237.7	Q9D1J3	Q9D1J3	Sarnp	SAP domain-containing ribonucleoprotein	2;3	1.1321e-05	174.86	NaN	NaN	0	NaN	NaN	0	NaN	NaN	0	NaN	NaN	0
AAETVTCSIPDSVPIDITVK	0	2115.08	Q3TMP1	Q3TMP1	Gtf3c3		2	8.6223e-19	172.1	1.5344	NaN	1	NaN	NaN	0	NaN	NaN	0	NaN	NaN	0
AAEVANAAEFIR	0	1260.65	Q9JI39	Q9JI39	Abcb10	ATP-binding cassette sub-family B member 10, mitochondrial	2	2.8244e-08	169.93	0.45571	NaN	1	NaN	NaN	0	NaN	NaN	0	NaN	NaN	0
AAEVESVKEQLPAK	1	1497.8	P27546	P27546	Map4	Microtubule-associated protein 4	2	0.00042841	148.78	NaN	NaN	0	NaN	NaN	0	NaN	NaN	0	NaN	NaN	0
AAEVFTMLQTK	0	1237.64	Q80SZ6	Q80SZ6	Nxf7		2	5.4043e-07	155.84	NaN	NaN	0	3.8488	NaN	1	NaN	NaN	0	NaN	NaN	0
AAEVGDDFLGDFVVGER	0	1794.84	Q9Z0H8	Q9Z0H8	Clip2	CAP-Gly domain-containing linker protein 2	2	1.2269e-12	194.12	1.0332	NaN	1	1.0915	141.47	2	1.8779	NaN	1	0.83465	NaN	1
AAEVLNK	0	743.418	Q9D0E1	Q9D0E1	Hnrnpm	Heterogeneous nuclear ribonucleoprotein M	1	0.01597	138.37	NaN	NaN	0	NaN	NaN	0	NaN	NaN	0	NaN	NaN	0
AAEVPNEELVSLLLK	0	1623.91	Q8BX70	Q8BX70	Vps13c	Vacuolar protein sorting-associated protein 13C	2	0.00013023	109.24	NaN	NaN	0	3.4956	NaN	1	6.1977	NaN	1	6.0559	NaN	1
AAEVVANAVRPGPDNPCTK	0	1964.97	Q3U3N6	Q3U3N6	Enthd2	AP-4 complex accessory subunit tepsin	3	0.0036371	58.073	NaN	NaN	0	NaN	NaN	0	NaN	NaN	0	NaN	NaN	0
AAEVWMDEYK	0	1240.54	Q6PB93;O08832	Q6PB93	Galnt2;Galnt4	Polypeptide N-acetylgalactosaminyltransferase 2;Polypeptide N-acetylgalactosaminyltransferase 2 soluble form;Polypeptide N-acetylgalactosaminyltransferase 4	2	2.3848e-06	159.37	0.84269	NaN	1	3.5671	NaN	1	5.7046	110.94	2	18.734	NaN	1
AAEVYGVR	0	863.45	Q9R1Q8	Q9R1Q8	Tagln3	Transgelin-3	2	0.0015836	117.93	NaN	NaN	0	4.453	NaN	1	14.069	NaN	1	17.886	NaN	1
AAEVYTR	0	808.408	Q3UMU9	Q3UMU9	Hdgfrp2	Hepatoma-derived growth factor-related protein 2	2	0.03102	89.296	NaN	NaN	0	NaN	NaN	0	NaN	NaN	0	NaN	NaN	0
AAFADLDLR	0	990.513	O88796	O88796	Rpp30	Ribonuclease P protein subunit p30	2	0.000183	122.18	0.78742	NaN	1	2.487	NaN	1	8.2272	NaN	1	25.161	NaN	1
AAFAHFPELYDFALSNVAEVDAR	0	2552.23	Q8CFQ3	Q8CFQ3	Aqr	Intron-binding protein aquarius	3	1.6099e-13	133.26	NaN	NaN	0	NaN	NaN	0	NaN	NaN	0	NaN	NaN	0
AAFALGGLGSGFASTK	0	1453.76	B2RQC6	B2RQC6	Cad	CAD protein;Glutamine-dependent carbamoyl-phosphate synthase;Aspartate carbamoyltransferase;Dihydroorotase	2	2.3055e-08	158.4	0.77879	16.297	3	4.7519	24.343	3	10.011	15.173	2	20.079	54.406	2
AAFAVDPQAPTLGSEPMMLGSPTSPK	0	2599.27	Q8R4R6	Q8R4R6	Nup35	Nucleoporin NUP53	3	1.184e-13	128.52	1.2602	NaN	1	NaN	NaN	0	NaN	NaN	0	NaN	NaN	0
AAFCLEELMMTNPHNHLYCQQYAEVK	0	3196.42	Q9CRD2	Q9CRD2	Emc2	ER membrane protein complex subunit 2	3;4	4.9017e-56	234.92	0.89365	16.65	2	2.5127	21.909	2	NaN	NaN	0	NaN	NaN	0
AAFDDAIAELDTLSEESYK	0	2086.96	P62259	P62259	Ywhae	14-3-3 protein epsilon	2;3	1.2261e-53	304.42	0.7163	25.012	7	2.9439	39.225	5	3.8215	234.09	4	3.4368	160.58	3
AAFDDAIAELDTLSEESYKDSTLIMQLLR	1	3257.6	P62259	P62259	Ywhae	14-3-3 protein epsilon	3;4	1.388e-53	204.79	0.66763	NaN	1	NaN	NaN	0	6.529	NaN	1	NaN	NaN	0
AAFDSLLHVTVR	0	1327.72	A6H584	A6H584	Col6a5	Collagen alpha-5(VI) chain	3	0.00085829	93.011	NaN	NaN	0	NaN	NaN	0	NaN	NaN	0	NaN	NaN	0
AAFECMYTLLDSCLDR	0	1963.85	Q6ZQ38	Q6ZQ38	Cand1	Cullin-associated NEDD8-dissociated protein 1	2;3	3.3332e-48	279.86	0.69251	5.5918	2	2.6426	9.9681	2	8.2004	3.1896	2	46.277	NaN	1
AAFEELEK	0	935.46	Q91VW5	Q91VW5	Golga4	Golgin subfamily A member 4	2	0.007592	104.44	NaN	NaN	0	NaN	NaN	0	NaN	NaN	0	NaN	NaN	0
AAFGCSGTWLATVEQR	0	1752.83	Q3U821	Q3U821	Wdr75		2;3	7.0482e-27	241.31	1.2857	1.8213	2	2.1973	NaN	1	1.9465	197.52	2	101.22	NaN	1
AAFGGSGGR	0	778.372	CON__P35908	CON__P35908			2	0.0011606	139.97	NaN	NaN	0	NaN	NaN	0	NaN	NaN	0	NaN	NaN	0
AAFGGSGGRGSSSGGGYSSGSSSYGSGGR	1	2500.06	CON__P35908	CON__P35908			2;3	1.9404e-20	169.1	NaN	NaN	0	NaN	NaN	0	NaN	NaN	0	NaN	NaN	0
AAFGGSGGRGSSSGGGYSSGSSSYGSGGRQSGSR	2	3015.31	CON__P35908	CON__P35908			4	3.2527e-08	93.529	NaN	NaN	0	NaN	NaN	0	NaN	NaN	0	NaN	NaN	0
AAFGILSYEHRPLK	0	1600.87	A2AGH6	A2AGH6	Med12	Mediator of RNA polymerase II transcription subunit 12	3	0.0088394	65.092	NaN	NaN	0	NaN	NaN	0	NaN	NaN	0	NaN	NaN	0
AAFGISDSYVDGSSFDPQR	0	2017.9	Q8BTI8	Q8BTI8	Srrm2	Serine/arginine repetitive matrix protein 2	2	2.4026e-36	231.07	0.90123	NaN	1	1.7669	70.494	2	3.3166	79.681	2	NaN	NaN	0
AAFGISDSYVDGSSFDPQRR	1	2174	Q8BTI8	Q8BTI8	Srrm2	Serine/arginine repetitive matrix protein 2	3	0.00017883	87.932	NaN	NaN	0	NaN	NaN	0	NaN	NaN	0	NaN	NaN	0
AAFGLSEAGFNTACLTK	0	1756.85	Q8K2B3	Q8K2B3	Sdha	Succinate dehydrogenase [ubiquinone] flavoprotein subunit, mitochondrial	2	1.4407e-49	286.29	0.49926	NaN	1	4.7129	123.09	2	5.2569	NaN	1	19.301	NaN	1
AAFGPGKGPIMLDEVECTGTESSLASCR	1	2939.35	Q07797	Q07797	Lgals3bp	Galectin-3-binding protein	3	1.0608e-05	87.339	NaN	NaN	0	NaN	NaN	0	NaN	NaN	0	NaN	NaN	0
AAFGSFAVNGPTTLVDK	0	1693.87	Q9JIH2	Q9JIH2	Nup50	Nuclear pore complex protein Nup50	2	6.9895e-05	107.53	NaN	NaN	0	NaN	NaN	0	9.6624	NaN	1	NaN	NaN	0
AAFGSFAVNGPTTLVDKK	1	1821.96	Q9JIH2	Q9JIH2	Nup50	Nuclear pore complex protein Nup50	3	2.5774e-05	106.93	1.3511	NaN	1	3.9613	NaN	1	1.2542	123.07	2	3.074	NaN	1
AAFLEAQSLVQEEK	0	1561.8	J3QQ27	J3QQ27	2610015P09Rik		2	0.00021164	111.86	NaN	NaN	0	1.304	NaN	1	0.73436	NaN	1	0.93213	NaN	1
AAFLHVVK	0	883.528	A2AHC3	A2AHC3	Camsap1	Calmodulin-regulated spectrin-associated protein 1	2	0.0061051	117.7	NaN	NaN	0	NaN	NaN	0	NaN	NaN	0	NaN	NaN	0
AAFLLAMR	0	891.5	Q8VE73	Q8VE73	Cul7	Cullin-7	2	7.6485e-07	189.46	1.7406	31.593	2	12.516	NaN	1	NaN	NaN	0	NaN	NaN	0
AAFLLTVLSERPEHHSLAFR	0	2293.23	Q3UHH1	Q3UHH1	Zswim8	Zinc finger SWIM domain-containing protein 8	4	0.00011563	80.975	NaN	NaN	0	NaN	NaN	0	NaN	NaN	0	NaN	NaN	0
AAFLQSLVEDR	0	1247.65	Q3U2P1	Q3U2P1	Sec24a	Protein transport protein Sec24A	2	2.3286e-06	195.7	0.66319	NaN	1	2.1641	3.1603	2	1.7793	NaN	1	1.228	NaN	1
AAFLQYCR	0	1027.49	Q8R0G9	Q8R0G9	Nup133	Nuclear pore complex protein Nup133	2	0.0040222	99.384	0.70273	5.054	2	2.9342	NaN	1	NaN	NaN	0	NaN	NaN	0
AAFLSEQLQPLSR	0	1458.78	Q62470	Q62470	Itga3	Integrin alpha-3;Integrin alpha-3 heavy chain;Integrin alpha-3 light chain	2	2.9754e-06	154.05	NaN	NaN	0	NaN	NaN	0	NaN	NaN	0	NaN	NaN	0
AAFLSPDDPAVWAGLMAACHADDK	0	2528.15	F8VPK0	F8VPK0	Ttc37		3	0.10989	29.227	NaN	NaN	0	NaN	NaN	0	NaN	NaN	0	NaN	NaN	0
AAFLSSLTDVR	0	1178.63	Q3UVL4	Q3UVL4	Vps51	Vacuolar protein sorting-associated protein 51 homolog	2	2.0092e-08	145.72	NaN	NaN	0	NaN	NaN	0	NaN	NaN	0	NaN	NaN	0
AAFPGLDVLIYLK	0	1418.82	Q8R3N1	Q8R3N1	Nop14	Nucleolar protein 14	2	0.0014328	83.869	1.2944	NaN	1	NaN	NaN	0	NaN	NaN	0	NaN	NaN	0
AAFPLHDCR	0	1085.51	Q6P9J9	Q6P9J9	Ano6	Anoctamin-6	2	0.23304	38.086	1.1987	NaN	1	NaN	NaN	0	NaN	NaN	0	NaN	NaN	0
AAFPLLYVR	0	1048.61	Q91YR5	Q91YR5	Mettl13	Methyltransferase-like protein 13	2	7.1206e-05	150.02	0.79387	NaN	1	3.7109	NaN	1	6.0699	NaN	1	10.776	NaN	1
AAFQLDCSILSR	0	1379.69	Q6ZQA6	Q6ZQA6	Igsf3	Immunoglobulin superfamily member 3	2	0.00046248	107.95	1.6505	NaN	1	NaN	NaN	0	NaN	NaN	0	NaN	NaN	0
AAFQLGSPWR	0	1131.58	P47738	P47738	Aldh2	Aldehyde dehydrogenase, mitochondrial	2	8.7636e-07	163.9	0.66388	NaN	1	3.3034	NaN	1	8.4997	NaN	1	NaN	NaN	0
AAFQPLR	0	801.45	E9Q777	E9Q777	Akap11		2	0.030786	77.748	NaN	NaN	0	NaN	NaN	0	NaN	NaN	0	NaN	NaN	0
AAFQSLLDAR	0	1090.58	Q63829	Q63829	Commd3	COMM domain-containing protein 3	2	0.0030529	98.04	NaN	NaN	0	NaN	NaN	0	NaN	NaN	0	NaN	NaN	0
AAFQSQYK	0	941.461	Q810A7	Q810A7	Ddx42	ATP-dependent RNA helicase DDX42	2	0.0013967	132.29	1.0132	NaN	1	5.3619	NaN	1	16.743	NaN	1	NaN	NaN	0
AAFQYGIK	0	896.476	Q9Z1M8	Q9Z1M8	Ik	Protein Red	2	0.0024776	173.85	3.5308	NaN	1	12.29	NaN	1	5.5772	NaN	1	6.8465	NaN	1
AAFSKDESKEPIVEVR	2	1803.94	P13595	P13595	Ncam1	Neural cell adhesion molecule 1	2;3;4	1.3591e-29	271.73	NaN	NaN	0	NaN	NaN	0	8.577	NaN	1	NaN	NaN	0
AAFTAFEEVQLPR	0	1477.76	Q9D8X2	Q9D8X2	Ccdc124	Coiled-coil domain-containing protein 124	2;3	9.1002e-16	263.6	1.1564	NaN	1	1.4823	NaN	1	3.183	NaN	1	0.30314	NaN	1
AAFTCIK	0	809.411	Q7TMY8	Q7TMY8	Huwe1	E3 ubiquitin-protein ligase HUWE1	2	0.019531	81.381	NaN	NaN	0	3.0394	NaN	1	6.3623	NaN	1	11.342	NaN	1
AAFVLPEFTR	0	1149.62	Q64674	Q64674	Srm	Spermidine synthase	2	2.2013e-06	144.09	0.83689	NaN	1	2.5057	48.98	2	9.5159	9.2035	2	46.489	NaN	1
AAFVTLLTGAK	0	1090.64	G5E895	G5E895	Akr1b10		1;2	1.2974e-07	149.72	0.48708	0.78278	2	2.1026	2.8009	2	7.4667	0.59073	2	28.71	NaN	1
AAFYEDQINYYDTYIK	0	2015.92	Q3UQ44	Q3UQ44	Iqgap2	Ras GTPase-activating-like protein IQGAP2	2	2.8124e-27	249.97	0.90472	NaN	1	1.6998	NaN	1	1.4312	NaN	1	2.625	NaN	1
AAFYHQPWAQEAVGR	0	1729.83	Q99JR8	Q99JR8	Smarcd2	SWI/SNF-related matrix-associated actin-dependent regulator of chromatin subfamily D member 2	2;3	2.6135e-07	148.28	1.0016	NaN	1	3.5812	NaN	1	NaN	NaN	0	1.497	NaN	1
AAGAAAALAFLNQESR	0	1559.81	Q9CPP0	Q9CPP0	Npm3	Nucleoplasmin-3	2	4.0334e-96	330.69	1.1765	3.2348	2	4.4582	2.1488	2	12.645	4.4257	2	55.686	NaN	1
AAGAAAIITEPEHTK	0	1478.77	Q8BK67	Q8BK67	Rcc2	Protein RCC2	2;3	1.1226e-19	196.76	0.4451	1.7387	2	2.3945	9.3213	3	6.6797	10.301	3	29.847	16.864	2
AAGAAAIITEPEHTKER	1	1763.92	Q8BK67	Q8BK67	Rcc2	Protein RCC2	2	0.00044219	119.45	NaN	NaN	0	NaN	NaN	0	NaN	NaN	0	NaN	NaN	0
AAGAAEAGEAAVAVVEVGSAQQFEELLR	0	2742.38	Q9CQM9	Q9CQM9	Glrx3	Glutaredoxin-3	2;3	2.9904e-92	381.45	0.7854	19.861	7	2.0821	65.165	2	10.396	NaN	1	1.8214	115.73	8
AAGAAQLTVNSEK	0	1258.65	Q9JME5	Q9JME5	Ap3b2	AP-3 complex subunit beta-2	2	2.7661e-10	180.36	1.1521	NaN	1	1.9165	94.595	2	5.0847	NaN	1	5.348	NaN	1
AAGAEEYAQQEVVK	0	1491.72	P16330	P16330	Cnp	2,3-cyclic-nucleotide 3-phosphodiesterase	2	1.8982e-05	141.89	NaN	NaN	0	2.7476	NaN	1	NaN	NaN	0	NaN	NaN	0
AAGAGKVTK	1	801.471	P10126	P10126	Eef1a1	Elongation factor 1-alpha 1	2	0.036071	110.12	NaN	NaN	0	NaN	NaN	0	NaN	NaN	0	NaN	NaN	0
AAGAGNEAAALFLATSGAHANHR	0	2177.07	Q810B6	Q810B6	Ankfy1	Rabankyrin-5	3;4	9.0136e-11	145.58	0.99722	NaN	1	NaN	NaN	0	NaN	NaN	0	6.1319	NaN	1
AAGAGTAGPASGPGVVR	0	1394.73	O35144	O35144	Terf2	Telomeric repeat-binding factor 2	2	1.3113e-07	140.24	NaN	NaN	0	2.166	NaN	1	3.4444	NaN	1	NaN	NaN	0
AAGALGSASSGSMPNLAAR	0	1687.83	Q8BIE6	Q8BIE6	Frmd4a	FERM domain-containing protein 4A	2	2.4672e-97	316.65	2.5419	NaN	1	7.8393	NaN	1	NaN	NaN	0	NaN	NaN	0
AAGAQIQGMK	0	973.501	Q61941	Q61941	Nnt	NAD(P) transhydrogenase, mitochondrial	2	0.099004	51.43	NaN	NaN	0	NaN	NaN	0	NaN	NaN	0	NaN	NaN	0
AAGARPLTSPESLSR	0	1511.81	Q9Z1R2	Q9Z1R2	Bag6	Large proline-rich protein BAG6	3	0.00077556	78.244	NaN	NaN	0	3.5513	NaN	1	NaN	NaN	0	NaN	NaN	0
AAGCEGIAPPTLGER	0	1497.72	Q8BK58	Q8BK58	Hspbap1	HSPB1-associated protein 1	2	5.2387e-06	141.08	0.97526	NaN	1	5.2141	NaN	1	11.32	NaN	1	2.874	NaN	1
AAGCSIPVASVATGFPAGQTHLK	0	2239.14	Q91YP3	Q91YP3	Dera	Deoxyribose-phosphate aldolase	3	1.3678e-07	97.974	NaN	NaN	0	NaN	NaN	0	NaN	NaN	0	NaN	NaN	0
AAGDDEAMFIDENFCTALEYGLPPTAGWGMGIDR	0	3689.61	Q99MN1	Q99MN1	Kars	Lysine--tRNA ligase	3	6.3918e-06	62.833	NaN	NaN	0	NaN	NaN	0	NaN	NaN	0	NaN	NaN	0
AAGDETGAK	0	818.377	P97351	P97351	Rps3a	40S ribosomal protein S3a	2	0.016399	69.825	NaN	NaN	0	NaN	NaN	0	7.8426	NaN	1	NaN	NaN	0
AAGDGDVKLSTLGSGGESGGDGSPGGAGATAAR	1	2802.3	Q80UU9	Q80UU9	Pgrmc2	Membrane-associated progesterone receptor component 2	3	1.8898e-31	164.54	NaN	NaN	0	NaN	NaN	0	NaN	NaN	0	NaN	NaN	0
AAGDTVVIENSDISPEMESPEK	0	2317.06	Q61595	Q61595	Ktn1	Kinectin	2;3	3.1586e-33	289.61	NaN	NaN	0	NaN	NaN	0	NaN	NaN	0	NaN	NaN	0
AAGEAGEAGVAR	0	1057.52	O70279	O70279	Dgcr14	Protein DGCR14	2	0.0010074	111.27	NaN	NaN	0	NaN	NaN	0	NaN	NaN	0	NaN	NaN	0
AAGEECPMFTPPGGETVEQVK	0	2233	Q8BZA9	Q8BZA9	Tigar	Fructose-2,6-bisphosphatase TIGAR	2	1.6336e-06	159.12	0.8058	NaN	1	3.1235	NaN	1	NaN	NaN	0	NaN	NaN	0
AAGEGQFADWPQGSR	0	1575.71	P03975	P03975	Iap	IgE-binding protein	2	1.5089e-65	319.37	0.99475	NaN	1	1.1665	203.07	2	5.2687	147.21	2	64.194	NaN	1
AAGELGIAVCNIPSAAVEETADSTVCHILNLYR	0	3513.72	P56546	P56546	Ctbp2	C-terminal-binding protein 2	3	2.6153e-96	249.46	0.73864	NaN	1	2.1361	33.828	2	2.017	17.813	2	3.3319	NaN	1
AAGEPIKEGDNDYFTCITK	1	2127.98	P54103	P54103	Dnajc2	DnaJ homolog subfamily C member 2;DnaJ homolog subfamily C member 2, N-terminally processed	2;3	4.7231e-46	288.46	0.67183	5.6805	3	3.5894	11.929	3	10.591	NaN	1	NaN	NaN	0
AAGEVMEPANLLAEEKDEDLLFE	1	2532.19	P57746	P57746	Atp6v1d	V-type proton ATPase subunit D	2;3	2.8368e-53	251.8	0.7763	5.7964	2	2.5913	21.093	2	9.2225	NaN	1	NaN	NaN	0
AAGFERPSPVQLK	0	1398.76	Q9JJY4	Q9JJY4	Ddx20	Probable ATP-dependent RNA helicase DDX20	2;3	0.0002109	117.25	1.2272	8.58	2	NaN	NaN	0	NaN	NaN	0	NaN	NaN	0
AAGFKDPLLASGTDGVGTK	1	1803.94	Q64737	Q64737	Gart	Trifunctional purine biosynthetic protein adenosine-3;Phosphoribosylamine--glycine ligase;Phosphoribosylformylglycinamidine cyclo-ligase;Phosphoribosylglycinamide formyltransferase	2;3	6.975e-49	268.93	0.64238	2.0541	2	2.8867	NaN	1	8.5644	15.107	2	NaN	NaN	0
AAGFSSSPSWEGR	0	1337.6	Q6PGC1	Q6PGC1	Dhx29	ATP-dependent RNA helicase Dhx29	2	5.9465e-07	140.49	0.66792	NaN	1	3.4887	NaN	1	8.3372	NaN	1	NaN	NaN	0
AAGGAGAQVGGSISSGSSASSVTVTR	0	2221.09	P48678	P48678	Lmna	Prelamin-A/C;Lamin-A/C	2;3	4.3123e-55	262.5	0.8282	10.344	10	3.7661	21.795	9	7.1322	37.011	7	0.79901	NaN	1
AAGGAVAVAPECR	0	1227.6	O89050	O89050	Mkln1	Muskelin	2	1.0021e-06	161.63	NaN	NaN	0	1.0209	NaN	1	1.0037	NaN	1	1.2043	NaN	1
AAGGAVSTPAPGK	0	1082.57	E9Q5C9	E9Q5C9	Nolc1		2	2.2408e-05	150.04	0.85786	NaN	1	3.5654	NaN	1	11.263	NaN	1	6.8755	NaN	1
AAGGAVSTPAPGKK	1	1210.67	E9Q5C9	E9Q5C9	Nolc1		2;3	0.0023971	104.52	NaN	NaN	0	NaN	NaN	0	NaN	NaN	0	NaN	NaN	0
AAGIEIQK	0	828.471	A0A1W2P7S8;Q6A068;A0A1W2P7Z8;A0A1W2P7H4;A0A1W2P855;A0A1W2P6Q8	Q6A068	Cdc5l	Cell division cycle 5-like protein	2	0.0067979	91.626	NaN	NaN	0	4.2735	NaN	1	9.3996	NaN	1	NaN	NaN	0
AAGIIHLGATSCYVGDNTDLIILR	0	2542.32	P54822	P54822	Adsl	Adenylosuccinate lyase	2;3	1.9773e-105	289.01	0.69829	19.764	2	2.8015	13.037	2	6.2451	5.9941	2	NaN	NaN	0
AAGKGPLATGGIK	1	1139.67	Q8K003	Q8K003	Tma7	Translation machinery-associated protein 7	3	0.029809	63.944	NaN	NaN	0	NaN	NaN	0	NaN	NaN	0	NaN	NaN	0
AAGKGPLATGGIKK	2	1267.76	Q8K003	Q8K003	Tma7	Translation machinery-associated protein 7	3	4.1906e-08	161.25	NaN	NaN	0	NaN	NaN	0	NaN	NaN	0	NaN	NaN	0
AAGLAGSSVITALISPTTR	0	1785	Q9QXP4	Q9QXP4	Donson	Protein downstream neighbor of Son	3	0.18468	28.505	NaN	NaN	0	NaN	NaN	0	NaN	NaN	0	NaN	NaN	0
AAGLATMISTMRPDIDNMDEYVR	0	2569.2	Q99NB9	Q99NB9	Sf3b1	Splicing factor 3B subunit 1	2;3	2.4075e-26	191.65	1.0885	5.5107	2	6.0701	NaN	1	20.61	NaN	1	NaN	NaN	0
AAGLGDLGAALLQLVR	0	1536.9	O08580	O08580	Esrra	Steroid hormone receptor ERR1	2;3	6.1221e-10	164.68	4.002	NaN	1	4.9507	39.207	2	NaN	NaN	0	NaN	NaN	0
AAGLQSEIGQVK	0	1199.65	Q99MI1	Q99MI1	Erc1	ELKS/Rab6-interacting/CAST family member 1	2	0.0023351	88.495	NaN	NaN	0	NaN	NaN	0	NaN	NaN	0	NaN	NaN	0
AAGMEDYSAEEEESWYDHQDLEQDLHLAAELGK	0	3778.62	A2A6T1	A2A6T1	Cdr2l	Cerebellar degeneration-related protein 2-like	4	0.00050419	50.322	NaN	NaN	0	NaN	NaN	0	NaN	NaN	0	NaN	NaN	0
AAGMGSYVQPQR	0	1263.6	Q9DB42	Q9DB42	Znf593	Zinc finger protein 593	2	1.1494e-07	187.5	2.9556	NaN	1	1.9037	273.14	2	3.3015	NaN	1	NaN	NaN	0
AAGMLSQLDLFSR	0	1407.72	Q61249	Q61249	Igbp1	Immunoglobulin-binding protein 1	2	2.3817e-12	204.5	1.5711	NaN	1	NaN	NaN	0	NaN	NaN	0	NaN	NaN	0
AAGMYLEHYLDSIENLPFELQR	0	2608.26	Q8C0D7	Q8C0D7	Ing4	Inhibitor of growth protein 4	3	0.24494	15.896	NaN	NaN	0	NaN	NaN	0	NaN	NaN	0	NaN	NaN	0
AAGPAIPSHLLSTPYPFGLSPGSVVQDSR	0	2920.51	Q3U3C9	Q3U3C9	Gse1	Genetic suppressor element 1	3	3.4021e-10	104.51	6.6291	NaN	1	NaN	NaN	0	NaN	NaN	0	NaN	NaN	0
AAGPGLGSVAMGPR	0	1239.64	A2BH40	A2BH40	Arid1a	AT-rich interactive domain-containing protein 1A	2	2.2589e-07	160.75	1.6193	NaN	1	NaN	NaN	0	1.7901	NaN	1	NaN	NaN	0
AAGPISER	0	799.419	Q8QZY9	Q8QZY9	Sf3b4	Splicing factor 3B subunit 4	2	0.011038	98.523	NaN	NaN	0	NaN	NaN	0	NaN	NaN	0	NaN	NaN	0
AAGQGFSVAPNR	0	1173.59	Q8CJ27	Q8CJ27	Aspm	Abnormal spindle-like microcephaly-associated protein homolog	2	0.00024041	117.01	NaN	NaN	0	NaN	NaN	0	2.0439	NaN	1	NaN	NaN	0
AAGQQDLMINNPLSQDEGSLWNK	0	2528.2	Q80XQ2	Q80XQ2	Tbc1d5	TBC1 domain family member 5	3	0.0037246	57.216	NaN	NaN	0	NaN	NaN	0	NaN	NaN	0	NaN	NaN	0
AAGSDLLDEVFFNSEVDEK	0	2083.96	E9QAP7	E9QAP7	Taf4a		2	2.3548e-31	201.48	NaN	NaN	0	NaN	NaN	0	NaN	NaN	0	NaN	NaN	0
AAGSGELGVTVK	0	1087.59	Q80X90	Q80X90	Flnb	Filamin-B	2	0.00086896	90.108	0.80265	NaN	1	0.77849	151.27	2	0.31978	112.7	2	0.23141	42.344	2
AAGSIASAQKPPAGK	0	1352.74	P27546	P27546	Map4	Microtubule-associated protein 4	2;3	3.1961e-45	234.65	0.5468	0.75826	2	1.7722	6.1249	2	NaN	NaN	0	139.13	NaN	1
AAGSIASAQKPPAGKVQIVSK	1	2007.15	P27546	P27546	Map4	Microtubule-associated protein 4	3	0.00010372	108.25	NaN	NaN	0	NaN	NaN	0	NaN	NaN	0	NaN	NaN	0
AAGSLLTDECR	0	1191.56	Q922B1	Q922B1	Macrod1	O-acetyl-ADP-ribose deacetylase MACROD1	2	0.015014	69.275	NaN	NaN	0	NaN	NaN	0	NaN	NaN	0	NaN	NaN	0
AAGTCGVLLR	0	1016.54	Q9D773	Q9D773	Mrpl2	39S ribosomal protein L2, mitochondrial	2	1.0413e-05	155.75	0.8018	NaN	1	0.44786	NaN	1	1.9662	NaN	1	0.599	NaN	1
AAGTDGPFQEVDGVASTR	0	1776.83	A2A8L5	A2A8L5	Ptprf	Receptor-type tyrosine-protein phosphatase F	2	9.4909e-07	126.95	NaN	NaN	0	1.0712	NaN	1	NaN	NaN	0	NaN	NaN	0
AAGTDGSDFQHR	0	1260.55	Q5XKN4	Q5XKN4	Jagn1	Protein jagunal homolog 1	2	1.9327e-07	202.05	NaN	NaN	0	NaN	NaN	0	NaN	NaN	0	NaN	NaN	0
AAGTLLNGPPQFSTTPEIK	0	1941.02	Q8K0V4	Q8K0V4	Cnot3	CCR4-NOT transcription complex subunit 3	2	5.3849e-36	223.39	NaN	NaN	0	0.41052	NaN	1	0.72371	NaN	1	0.22158	NaN	1
AAGTLYTYPENWR	0	1540.73	Q9D8N0	Q9D8N0	Eef1g	Elongation factor 1-gamma	2	1.5502e-54	296.25	0.85388	6.904	2	2.3321	50.789	2	6.5952	102.81	2	28.714	341.69	2
AAGTSNYWEDLR	0	1381.63	O88630	O88630	Gosr1	Golgi SNAP receptor complex member 1	2	0.00026653	127.87	NaN	NaN	0	NaN	NaN	0	NaN	NaN	0	NaN	NaN	0
AAGTSNYWEDLRK	1	1509.72	O88630	O88630	Gosr1	Golgi SNAP receptor complex member 1	2	6.0865e-14	244.16	2.0398	15.961	2	10.254	NaN	1	25.583	NaN	1	NaN	NaN	0
AAGTTVVEVEEIVDIGSFAPEDIHIPK	0	2835.45	Q9D0K2	Q9D0K2	Oxct1	Succinyl-CoA:3-ketoacid coenzyme A transferase 1, mitochondrial	3;4	6.0514e-20	136.77	0.48761	17.326	7	1.9764	17.904	5	4.2794	30.068	4	6.489	93.724	3
AAGVCLMLLSTCCEDDIVPHVLPFIK	0	2957.45	P70168	P70168	Kpnb1	Importin subunit beta-1	3	2.7468e-13	120.64	0.8347	NaN	1	NaN	NaN	0	NaN	NaN	0	NaN	NaN	0
AAGVEAAAEVAATEPK	0	1483.75	Q9D0E1	Q9D0E1	Hnrnpm	Heterogeneous nuclear ribonucleoprotein M	2	6.2384e-48	243.4	0.60781	36.675	8	1.553	21.03	2	1.9524	NaN	1	1.6434	48.746	5
AAGVPCALVTSCSATFTGDR	0	2039.94	Q8R2R3	Q8R2R3	Aagab	Alpha- and gamma-adaptin-binding protein p34	2	0.0053536	60.549	NaN	NaN	0	NaN	NaN	0	NaN	NaN	0	NaN	NaN	0
AAGVPSASITWR	0	1214.64	Q05793	Q05793	Hspg2	Basement membrane-specific heparan sulfate proteoglycan core protein;Endorepellin;LG3 peptide	2	0.074531	53.327	NaN	NaN	0	1.4073	NaN	1	NaN	NaN	0	NaN	NaN	0
AAGVSVEPFWPGLFAK	0	1674.88	P47955;E9Q3T0	P47955	Rplp1;Gm10073	60S acidic ribosomal protein P1	2;3	3.5008e-09	180.97	0.61429	12.99	2	2.6863	NaN	1	7.3923	7.3907	2	22.809	NaN	1
AAGVVLEMIR	0	1057.6	Q9WTM5	Q9WTM5	Ruvbl2	RuvB-like 2	2	1.7663e-06	171.73	0.79519	13.985	2	2.4814	NaN	1	2.4973	164.05	2	6.5532	51.452	2
AAGWSELSER	0	1104.52	Q9CZL5	Q9CZL5	Pcbd2	Pterin-4-alpha-carbinolamine dehydratase 2	2	1.7112e-06	153.05	0.54883	NaN	1	NaN	NaN	0	6.6958	NaN	1	NaN	NaN	0
AAGYDLFSAYDYTISPMEK	0	2140.97	Q8VCG1	Q8VCG1	Dut		2;3	6.3618e-50	272.5	3.1664	8.7155	2	8.4532	94.953	4	4.732	125.57	2	4.1226	99.529	2
AAGYNFYGTER	0	1247.56	P70700	P70700	Polr1b	DNA-directed RNA polymerase I subunit RPA2	2	2.9586e-07	191.17	1.5567	NaN	1	8.8828	NaN	1	21.165	NaN	1	NaN	NaN	0
AAHACATVGNK	0	1098.52	Q4G5Y1	Q4G5Y1	Klhdc2	Kelch domain-containing protein 2	2	1.9224e-06	183.43	8.5522	NaN	1	NaN	NaN	0	NaN	NaN	0	NaN	NaN	0
AAHACDSQGTNCPTAGHPK	0	1978.84	B1AQJ2	B1AQJ2	Usp36	Ubiquitin carboxyl-terminal hydrolase 36	2;3;4	3.7659e-22	196.95	1.7202	NaN	1	7.0929	NaN	1	18.102	NaN	1	1.7177	NaN	1
AAHANPPTLLLPVVHMLEGHDPDDLAFLR	0	3158.63	Q80UM7	Q80UM7	Mogs	Mannosyl-oligosaccharide glucosidase	4	9.3828e-09	98.967	0.57614	NaN	1	NaN	NaN	0	NaN	NaN	0	NaN	NaN	0
AAHDNMDIDK	0	1128.49	Q9D8B3	Q9D8B3	Chmp4b	Charged multivesicular body protein 4b	2;3	0.0022716	111.06	NaN	NaN	0	NaN	NaN	0	NaN	NaN	0	NaN	NaN	0
AAHFFSTLQEWPQTHQASISYTGPR	0	2859.37	Q9ESW4	Q9ESW4	Agk	Acylglycerol kinase, mitochondrial	3;4	3.4477e-29	181.69	0.53405	13.293	4	2.4353	NaN	1	5.37	NaN	1	NaN	NaN	0
AAHFLHGCNSK	0	1240.58	Q8BGZ4	Q8BGZ4	Cdc23	Cell division cycle protein 23 homolog	2;3	1.2018e-07	238.51	0.86352	5.9865	4	3.4118	12.561	4	6.8965	48.664	3	20.519	101.92	3
AAHFVFR	0	846.45	P13595	P13595	Ncam1	Neural cell adhesion molecule 1	1;2	0.0070285	114.67	1.691	6.5583	2	10.511	12.249	2	37.835	NaN	1	112.75	NaN	1
AAHGGSAASSALK	0	1126.57	Q6P5G6	Q6P5G6	Ubxn7	UBX domain-containing protein 7	2	1.3599e-12	178.1	1.1197	NaN	1	5.4854	NaN	1	18.85	NaN	1	82.006	NaN	1
AAHIFFTDTCPEPLFSELGR	0	2307.1	Q64324	Q64324	Stxbp2	Syntaxin-binding protein 2	3	8.962e-05	85.937	NaN	NaN	0	NaN	NaN	0	NaN	NaN	0	NaN	NaN	0
AAHIFNESLVCHQIR	0	1793.9	P46735	P46735	Myo1b	Unconventional myosin-Ib	2;3;4	3.5227e-19	237.37	0.99878	8.8106	3	5.4747	9.9257	3	15.308	9.06	2	45.266	NaN	1
AAHLCAEAALR	0	1181.6	P50580	P50580	Pa2g4	Proliferation-associated protein 2G4	2	1.9477e-07	191.17	0.81286	8.4316	7	3.5467	4.9577	8	9.9776	8.4452	8	35.825	192.73	7
AAHLEEFNYQTK	0	1449.69	Q6GQV7	Q6GQV7	Edrf1	Erythroid differentiation-related factor 1	2	0.00030813	106	NaN	NaN	0	NaN	NaN	0	NaN	NaN	0	NaN	NaN	0
AAHLHSLHQK	0	1140.62	Q8BH60	Q8BH60	Gopc	Golgi-associated PDZ and coiled-coil motif-containing protein	2	0.0027289	92.439	2.3331	NaN	1	10.932	NaN	1	NaN	NaN	0	NaN	NaN	0
AAHLMDVAGNK	0	1125.56	D3Z7X0;Q8K370	Q8K370	Acad12;Acad10	Acyl-CoA dehydrogenase family member 10	2	5.3107e-06	154.35	NaN	NaN	0	NaN	NaN	0	NaN	NaN	0	4.0419	NaN	1
AAHNNLMAMAK	0	1170.56	CON__ENSEMBL:ENSBTAP00000007350	CON__ENSEMBL:ENSBTAP00000007350			2	2.5316e-06	223.83	0.94801	NaN	1	NaN	NaN	0	NaN	NaN	0	NaN	NaN	0
AAHQESDNENEIQIQNQLK	0	2208.04	A2A791	A2A791	Zmym4	Zinc finger MYM-type protein 4	3	0.00040709	105	NaN	NaN	0	NaN	NaN	0	NaN	NaN	0	NaN	NaN	0
AAHSALESFLR	0	1200.63	P97313	P97313	Prkdc	DNA-dependent protein kinase catalytic subunit	3	0.0025182	80.037	NaN	NaN	0	NaN	NaN	0	3.6471	NaN	1	NaN	NaN	0
AAHSEGHITAGLDMK	0	1536.74	P80314	P80314	Cct2	T-complex protein 1 subunit beta	2;3	1.7117e-40	295.32	0.87911	15.511	23	3.3449	67.267	31	5.7431	119.94	24	14.869	152.88	20
AAHSIDTLGSASAR	0	1355.68	Q80XL6	Q80XL6	Acad11	Acyl-CoA dehydrogenase family member 11	2	5.6934e-07	150.46	NaN	NaN	0	NaN	NaN	0	NaN	NaN	0	NaN	NaN	0
AAHTEDINACTLTTSPR	0	1856.87	Q99N57	Q99N57	Raf1	RAF proto-oncogene serine/threonine-protein kinase	2;3	3.6024e-32	270.8	NaN	NaN	0	NaN	NaN	0	NaN	NaN	0	NaN	NaN	0
AAHVFFTDSCPDALFNELVK	0	2280.09	O08599	O08599	Stxbp1	Syntaxin-binding protein 1	2;3	1.3587e-90	301.83	0.88282	10.191	4	3.0556	32.005	4	NaN	NaN	0	4.7766	148.25	2
AAHVLMPHESTVEHTHVDINEMESPLATR	0	3250.55	Q3V1L4	Q3V1L4	Nt5c2	Cytosolic purine 5-nucleotidase	3;4;5	4.8334e-54	210.39	0.58298	11.036	2	NaN	NaN	0	2.5355	155.45	2	0.87406	69.816	2
AAHVSEQFAR	0	1114.55	Q8VE73	Q8VE73	Cul7	Cullin-7	2	0.0014168	98.582	2.52	NaN	1	NaN	NaN	0	21.306	NaN	1	6.4497	NaN	1
AAHYCHSTLK	0	1186.56	Q6ZPU9	Q6ZPU9	Kbp	KIF1-binding protein	2	2.4156e-05	171.99	1.7977	NaN	1	NaN	NaN	0	NaN	NaN	0	NaN	NaN	0
AAHYFGMK	0	923.432	Q8R0X7	Q8R0X7	Sgpl1	Sphingosine-1-phosphate lyase 1	2	0.0026731	107.74	0.56156	NaN	1	2.2681	4.3229	3	7.3048	28.528	2	NaN	NaN	0
AAHYGLQLLER	0	1269.68	Q923A2	Q923A2	Spdl1	Protein Spindly	2;3	8.546e-06	146.11	NaN	NaN	0	2.0396	NaN	1	8.4542	NaN	1	NaN	NaN	0
AAIAAAAAAAAAK	0	1040.6	Q9CR57	Q9CR57	Rpl14	60S ribosomal protein L14	2	1.9545e-14	224.24	1.5494	6.5754	6	4.7574	2.5024	6	12.193	2.5517	6	44.946	235.04	8
AAIAFLHALWQDR	0	1510.8	Q6ZQH8	Q6ZQH8	Nup188	Nucleoporin NUP188 homolog	2;3	2.9339e-06	154.24	NaN	NaN	0	NaN	NaN	0	NaN	NaN	0	NaN	NaN	0
AAIAHLQQK	0	978.561	Q69ZZ6	Q69ZZ6	Tmcc1	Transmembrane and coiled-coil domains protein 1	2	0.002515	128.86	1.1874	NaN	1	5.6294	NaN	1	8.423	NaN	1	NaN	NaN	0
AAIAQALAGEVSVVPPSR	0	1734.96	Q3UKJ7	Q3UKJ7	Smu1	WD40 repeat-containing protein SMU1;WD40 repeat-containing protein SMU1, N-terminally processed	2;3	4.2218e-21	200.19	0.71477	31.617	2	4.7233	66.582	2	34.956	NaN	1	NaN	NaN	0
AAIAQLNGK	0	884.508	Q8C2Q3	Q8C2Q3	Rbm14	RNA-binding protein 14	2	4.4151e-06	124.37	0.21994	NaN	1	NaN	NaN	0	NaN	NaN	0	NaN	NaN	0
AAIASIPVGSFESGTTGRPGSTPR	0	2315.19	Q924A2	Q924A2	Cic	Protein capicua homolog	3	0.011942	50.397	NaN	NaN	0	NaN	NaN	0	NaN	NaN	0	NaN	NaN	0
AAIDAGYR	0	835.419	P21300;P45377	P21300	Akr1b7;Akr1b8	Aldose reductase-related protein 1;Aldose reductase-related protein 2	2	0.0077204	87.284	NaN	NaN	0	1.8611	NaN	1	4.9536	NaN	1	NaN	NaN	0
AAIDLSHGLLSR	0	1251.69	E9Q2S7	E9Q2S7	Zfp266		2	2.6565e-05	123.79	NaN	NaN	0	NaN	NaN	0	NaN	NaN	0	NaN	NaN	0
AAIDWFDGK	0	1021.49	P56959;Q8BQ46	P56959	Fus;Taf15	RNA-binding protein FUS	1;2	8.6121e-05	170.66	0.71494	9.125	3	2.9377	7.7584	6	8.0499	24.456	7	14.953	166.78	4
AAIDWFDGKEFSGNPIK	1	1893.93	P56959	P56959	Fus	RNA-binding protein FUS	2;3	3.3295e-34	274.45	0.74467	4.0271	4	1.4504	68.663	3	4.201	37.431	3	NaN	NaN	0
AAIESGHDDHESHIK	0	1644.75	Q6NXK2	Q6NXK2	Znf532	Zinc finger protein 532	2	0.10192	44.309	NaN	NaN	0	NaN	NaN	0	NaN	NaN	0	NaN	NaN	0
AAIGCGIVESILNWVK	0	1728.92	Q01320	Q01320	Top2a	DNA topoisomerase 2-alpha	2;3	5.273e-28	254.53	1.9128	17.972	2	3.5548	10.822	2	23.999	27.952	2	25.076	NaN	1
AAIGFFITGGK	0	1080.6	A2AKG8	A2AKG8	Focad	Focadhesin	2	0.0047374	79.148	NaN	NaN	0	NaN	NaN	0	2.2392	NaN	1	NaN	NaN	0
AAIGLVPEVPK	0	1092.65	Q8BWQ6	Q8BWQ6		UPF0505 protein C16orf62 homolog	2	0.0019112	84.213	0.7837	NaN	1	3.5144	NaN	1	NaN	NaN	0	NaN	NaN	0
AAIGVHLGCTSACVAVYK	0	1875.93	Q99M31	Q99M31	Hspa14	Heat shock 70 kDa protein 14	2	2.6525e-11	161.62	NaN	NaN	0	0.13871	NaN	1	NaN	NaN	0	NaN	NaN	0
AAIHGLSMYQEIGFQK	0	1791.9	Q9WVF7	Q9WVF7	Pole	DNA polymerase epsilon catalytic subunit A	2;3	1.6172e-17	188.09	3.8709	NaN	1	11.852	NaN	1	3.8521	NaN	1	NaN	NaN	0
AAIHQILTENTPVFEQLSVPQR	0	2490.32	Q80VL1	Q80VL1	Tdrkh	Tudor and KH domain-containing protein	2;3	9.8209e-135	385.79	1.081	13.152	2	4.5559	24.249	2	17.4	NaN	1	NaN	NaN	0
AAIIADCSTFR	0	1223.6	Q80XI3	Q80XI3	Eif4g3	Eukaryotic translation initiation factor 4 gamma 3	2	0.00019655	117.81	NaN	NaN	0	NaN	NaN	0	4.7313	NaN	1	NaN	NaN	0
AAIIHQHLGR	0	1114.64	Q99MP8	Q99MP8	Brap	BRCA1-associated protein	2	0.00012534	178.08	1.6274	9.4665	2	11.731	NaN	1	24.793	NaN	1	NaN	NaN	0
AAIILGYR	0	875.523	Q68FD9	Q68FD9	Kiaa1549	UPF0606 protein KIAA1549	2	0.012202	94.163	NaN	NaN	0	NaN	NaN	0	NaN	NaN	0	NaN	NaN	0
AAIISAEGDSK	0	1060.54	P67778	P67778	Phb	Prohibitin	2	4.3737e-06	131.44	NaN	NaN	0	NaN	NaN	0	6.2976	NaN	1	NaN	NaN	0
AAIKLQELLK	1	1125.71	Q99PL5	Q99PL5	Rrbp1	Ribosome-binding protein 1	3	0.0038062	101.46	NaN	NaN	0	NaN	NaN	0	NaN	NaN	0	NaN	NaN	0
AAILGFTSPVWAVR	0	1486.83	A8C756	A8C756	Thada	Thyroid adenoma-associated protein homolog	2	0.00031052	105.98	NaN	NaN	0	NaN	NaN	0	NaN	NaN	0	NaN	NaN	0
AAILPTSIFLTNK	0	1387.81	Q8CIG8	Q8CIG8	Prmt5	Protein arginine N-methyltransferase 5	2	4.1858e-07	161.17	0.67417	NaN	1	2.448	NaN	1	5.6299	35.615	2	28.888	NaN	1
AAILPTSIFLTNKK	1	1515.9	Q8CIG8	Q8CIG8	Prmt5	Protein arginine N-methyltransferase 5	3	0.00072019	91.307	NaN	NaN	0	NaN	NaN	0	NaN	NaN	0	NaN	NaN	0
AAILQQTAEYIFSLEQEK	0	2081.07	Q9JIZ5	Q9JIZ5	Tfap4		2;3	7.3912e-21	198.23	NaN	NaN	0	NaN	NaN	0	6.6611	NaN	1	4.6686	NaN	1
AAILQTEVDALR	0	1298.72	Q99MI1;Q6PH08	Q99MI1	Erc1;Erc2	ELKS/Rab6-interacting/CAST family member 1;ERC protein 2	2	1.1796e-08	208.15	1.4399	NaN	1	NaN	NaN	0	17.721	NaN	1	NaN	NaN	0
AAILSMLPEEEVAATK	0	1671.88	Q8BYY4	Q8BYY4	Ttc39b	Tetratricopeptide repeat protein 39B	2	0.0012909	83.214	NaN	NaN	0	NaN	NaN	0	NaN	NaN	0	NaN	NaN	0
AAIPVDLR	0	853.502	Q8R2T8	Q8R2T8	Gtf3c5	General transcription factor 3C polypeptide 5	2	0.0075449	87.754	1.3802	NaN	1	4.0072	NaN	1	NaN	NaN	0	NaN	NaN	0
AAIQDGLLGMFLK	0	1375.75	Q8C7X2	Q8C7X2	Emc1	ER membrane protein complex subunit 1	2	3.8432e-05	140.75	0.9497	3.1979	2	4.3044	26.276	2	11.342	NaN	1	16.482	NaN	1
AAIQSQLDGVR	0	1156.62	Q6KAR6	Q6KAR6	Exoc3	Exocyst complex component 3	2	0.00016808	116.05	0.4176	NaN	1	NaN	NaN	0	8.3832	NaN	1	NaN	NaN	0
AAISETEDMPLFEPK	0	1676.8	Q9DB00	Q9DB00	Gon4l	GON-4-like protein	2	0.00085629	107.85	NaN	NaN	0	NaN	NaN	0	NaN	NaN	0	NaN	NaN	0
AAISQPGISEDLEK	0	1456.74	Q8BP40	Q8BP40	Acp6	Lysophosphatidic acid phosphatase type 6	2	6.4856e-05	128.88	NaN	NaN	0	NaN	NaN	0	NaN	NaN	0	6.2719	NaN	1
AAISSGIEDPVPTLHLTDR	0	1991.03	Q8K0V4	Q8K0V4	Cnot3	CCR4-NOT transcription complex subunit 3	2;3	1.1174e-22	201.06	0.83379	NaN	1	2.7698	NaN	1	2.8591	115.66	2	0.64849	NaN	1
AAITVEHLAIK	0	1164.69	Q9JIK5	Q9JIK5	Ddx21	Nucleolar RNA helicase 2	2	2.3277e-07	193.38	0.71139	51.449	2	4.0429	NaN	1	15.182	NaN	1	21.673	NaN	1
AAIVCYDLTDSSSFER	0	1832.83	P35290	P35290	Rab24	Ras-related protein Rab-24	2	0.12304	43.549	NaN	NaN	0	2.3714	NaN	1	NaN	NaN	0	NaN	NaN	0
AAIVHNVDSDDLISMGSNDIDTLK	0	2542.22	O54965	O54965	Rnf13	E3 ubiquitin-protein ligase RNF13	3	0.034178	47.728	NaN	NaN	0	NaN	NaN	0	NaN	NaN	0	NaN	NaN	0
AAIVVHSR	0	851.498	Q91VE0;Q60714	Q91VE0	Slc27a4;Slc27a1	Long-chain fatty acid transport protein 4;Long-chain fatty acid transport protein 1	2	0.0099923	81.191	1.1134	NaN	1	NaN	NaN	0	13.347	NaN	1	NaN	NaN	0
AAIVYHTK	0	901.502	Q5F2E7	Q5F2E7	Nufip2	Nuclear fragile X mental retardation-interacting protein 2	2	0.0022364	111.01	1.0436	87.537	2	NaN	NaN	0	2.307	7.3817	2	5.1389	NaN	1
AAIYHAFSHK	0	1143.58	Q9CR08	Q9CR08	Pop4	Ribonuclease P protein subunit p29	2	0.00016596	113.26	NaN	NaN	0	2.5154	NaN	1	NaN	NaN	0	NaN	NaN	0
AAIYLLISQLR	0	1259.76	O35134	O35134	Polr1a	DNA-directed RNA polymerase I subunit RPA1	2	9.2699e-07	167.23	NaN	NaN	0	NaN	NaN	0	NaN	NaN	0	NaN	NaN	0
AAKEAMEDGEIDGNKVTLDWAKPK	2	2615.29	P09405	P09405	Ncl	Nucleolin	3;4;5	4.7782e-12	139.2	NaN	NaN	0	NaN	NaN	0	NaN	NaN	0	NaN	NaN	0
AAKEEAERPEK	1	1256.64	O08795	O08795	Prkcsh	Glucosidase 2 subunit beta	2;3	0.034286	97.163	NaN	NaN	0	NaN	NaN	0	NaN	NaN	0	NaN	NaN	0
AAKEEAERPEKEAK	2	1584.81	O08795	O08795	Prkcsh	Glucosidase 2 subunit beta	3;4	0.004791	89.747	NaN	NaN	0	NaN	NaN	0	NaN	NaN	0	NaN	NaN	0
AAKPSVPK	0	796.481	Q80ZM5	Q80ZM5	H1fx		2	0.0035376	101.28	17.075	NaN	1	NaN	NaN	0	2.6512	NaN	1	2.7515	NaN	1
AALAAAGGAGGGGGGAGSR	0	1384.68	E9Q6B2	E9Q6B2	Ccdc85c	Coiled-coil domain-containing protein 85C	2	1.6461e-12	175.21	2.7889	NaN	1	NaN	NaN	0	NaN	NaN	0	NaN	NaN	0
AALAAAQFK	0	889.502	Q69ZK6	Q69ZK6	Jmjd1c	Probable JmjC domain-containing histone demethylation protein 2C	2	0.005768	84.244	NaN	NaN	0	NaN	NaN	0	1.7509	NaN	1	NaN	NaN	0
AALAATLEEYK	0	1178.62	Q2KN98	Q2KN98	Specc1l	Cytospin-A	2	3.9283e-05	161.27	NaN	NaN	0	NaN	NaN	0	NaN	NaN	0	NaN	NaN	0
AALADVLR	0	827.486	Q3UMY5	Q3UMY5	Eml4	Echinoderm microtubule-associated protein-like 4	2	0.0023584	116.54	1.0261	0.68782	2	3.0692	NaN	1	6.2207	NaN	1	NaN	NaN	0
AALAEALR	0	813.471	Q8VC03	Q8VC03	Eml3	Echinoderm microtubule-associated protein-like 3	2	0.0027646	95.541	NaN	NaN	0	NaN	NaN	0	NaN	NaN	0	NaN	NaN	0
AALAEEQTEVAVK	0	1357.71	Q8C092	Q8C092	Taf5	Transcription initiation factor TFIID subunit 5	2	0.00030475	107.24	0.78239	NaN	1	2.6022	NaN	1	NaN	NaN	0	24.456	NaN	1
AALAEITEMVAQLHGTMIK	0	2026.06	F8VPU2	F8VPU2	Farp1	FERM, RhoGEF and pleckstrin domain-containing protein 1	3	2.5934e-09	132.13	0.87253	NaN	1	5.0426	25.183	2	NaN	NaN	0	5.5361	NaN	1
AALAFGFLDLLK	0	1277.74	Q8R3P6	Q8R3P6	Vwa9	von Willebrand factor A domain-containing protein 9	2	0.00023554	102.06	0.79802	NaN	1	3.313	NaN	1	4.3605	NaN	1	NaN	NaN	0
AALAGGTTMIIDHVVPEPESSLTEAYEK	0	2928.44	Q62188	Q62188	Dpysl3	Dihydropyrimidinase-related protein 3	3;4	4.0729e-35	170.53	0.58402	15.509	6	1.7598	61.976	8	43.133	229.23	4	4.7091	84.59	4
AALAGGTTMIIDHVVPEPGSSLLTSFEK	0	2840.46	P97427	P97427	Crmp1	Dihydropyrimidinase-related protein 1	3	2.3112e-20	142.46	0.61786	39.397	2	1.9295	35.395	2	7.4995	NaN	1	NaN	NaN	0
AALAGGTTMIIDHVVPEPGTSLLAAFDQWR	0	3136.6	O08553	O08553	Dpysl2	Dihydropyrimidinase-related protein 2	3;4	5.5244e-37	185.02	0.69017	5.0544	2	3.098	16.145	2	NaN	NaN	0	NaN	NaN	0
AALAGHLQTCR	0	1196.61	Q6PFX9	Q6PFX9	Tnks	Tankyrase-1	3	0.0066125	72.531	NaN	NaN	0	NaN	NaN	0	NaN	NaN	0	NaN	NaN	0
AALAGYPR	0	817.445	Q61205	Q61205	Pafah1b3	Platelet-activating factor acetylhydrolase IB subunit gamma	2	0.0071794	88.734	NaN	NaN	0	4.0508	NaN	1	9.1766	NaN	1	NaN	NaN	0
AALAHPFFQDVTKPVPHLR	0	2143.17	P97377	P97377	Cdk2	Cyclin-dependent kinase 2	3;4;5	1.024e-21	202.5	1.1731	30.446	4	7.2066	100.28	3	1.0436	NaN	1	NaN	NaN	0
AALAHSEIATTQAASTK	0	1669.86	Q9QXS1	Q9QXS1	Plec	Plectin	2;3	9.9048e-59	308.74	0.77994	0.85418	2	3.2877	35.862	2	6.1775	49.734	2	NaN	NaN	0
AALANDFDTPR	0	1189.57	Q8BYM8	Q8BYM8	Cars2	Probable cysteine--tRNA ligase, mitochondrial	2	0.15155	41.876	NaN	NaN	0	NaN	NaN	0	NaN	NaN	0	NaN	NaN	0
AALAPLPPLPAQFK	0	1432.84	Q9CR26	Q9CR26	Vta1	Vacuolar protein sorting-associated protein VTA1 homolog	2	2.2683e-06	131.72	0.65276	NaN	1	1.0424	127.34	2	7.654	NaN	1	NaN	NaN	0
AALASAHQCHPLPQTLSVLK	0	2141.14	Q91YL3	Q91YL3	Uckl1	Uridine-cytidine kinase-like 1	3;4	1.2429e-10	136.14	0.85489	35.559	3	2.5603	7.0136	2	1.8728	167.87	2	NaN	NaN	0
AALAVEPSPGGVQYIIATQVGPGPQVLDDTHDHLLGQDGLPQR	0	4429.27	Q99JF5	Q99JF5	Mvd	Diphosphomevalonate decarboxylase	4	1.6046e-11	81.098	NaN	NaN	0	NaN	NaN	0	NaN	NaN	0	NaN	NaN	0
AALCAVHVIR	0	1108.62	P22892	P22892	Ap1g1	AP-1 complex subunit gamma-1	2	2.305e-09	221.28	0.69005	6.329	2	2.8885	NaN	1	7.5317	NaN	1	22.026	NaN	1
AALCHFCIDMLNAK	0	1662.77	Q9DB05	Q9DB05	Napa	Alpha-soluble NSF attachment protein	2;3	5.8164e-61	301.6	0.97712	4.5791	2	3.1171	59.787	2	8.8625	40.989	2	25.862	NaN	1
AALCHFIVDELNAK	0	1599.81	P28663	P28663	Napb	Beta-soluble NSF attachment protein	2;3	7.3655e-26	254.53	0.61884	7.1767	2	2.887	NaN	1	NaN	NaN	0	2.9444	NaN	1
AALCLTVNAGNPPLEALLAVEHVK	0	2499.35	Q8CGC7	Q8CGC7	Eprs	Bifunctional glutamate/proline--tRNA ligase;Glutamate--tRNA ligase;Proline--tRNA ligase	2;3	8.2639e-37	189.37	0.53888	8.628	2	2.0708	20.398	3	3.6254	173.01	4	4.0116	69.017	2
AALDAGVFQSVWVSTDHDEIENVAK	0	2700.3	Q99KK2	Q99KK2	Cmas	N-acylneuraminate cytidylyltransferase	3	1.1929e-30	184.02	NaN	NaN	0	NaN	NaN	0	NaN	NaN	0	NaN	NaN	0
AALDCSTSHLDEFYSDPHAVAGALK	0	2674.23	Q3UIA2	Q3UIA2	Arhgap17	Rho GTPase-activating protein 17	3;4	9.294e-09	110.68	NaN	NaN	0	NaN	NaN	0	NaN	NaN	0	NaN	NaN	0
AALDDDVPVLLFESPR	0	1755.9	Q7TT79	Q7TT79	Mcph1	Microcephalin	2;3	2.993e-06	134.18	2.7995	NaN	1	NaN	NaN	0	NaN	NaN	0	NaN	NaN	0
AALDEAQGVGLDSTGYYDQEIYGGSDSR	0	2936.29	Q99NB9	Q99NB9	Sf3b1	Splicing factor 3B subunit 1	3	3.575e-35	172.32	NaN	NaN	0	2.4273	NaN	1	3.1443	NaN	1	1.7448	NaN	1
AALDECLR	0	946.454	Q91YK2	Q91YK2	Rrp1b	Ribosomal RNA processing protein 1 homolog B	2	0.00032576	148.07	1.453	NaN	1	6.1824	NaN	1	7.3301	NaN	1	NaN	NaN	0
AALDGTPGMIGYGMAK	0	1551.74	Q8BVI4	Q8BVI4	Qdpr	Dihydropteridine reductase	2	6.0189e-09	165.66	0.70831	53.413	2	0.83706	NaN	1	NaN	NaN	0	2.1615	NaN	1
AALDMQSYR	0	1053.49	Q80XS6	Q80XS6	Samd4b	Protein Smaug homolog 2	2	0.0035065	91.783	NaN	NaN	0	1.6955	NaN	1	2.6236	NaN	1	NaN	NaN	0
AALDQDLCDQLDQLLQQQSVASTFLSDLK	0	3262.6	Q9QWF0	Q9QWF0	Chaf1a	Chromatin assembly factor 1 subunit A	3	9.4295e-15	123.24	NaN	NaN	0	NaN	NaN	0	NaN	NaN	0	NaN	NaN	0
AALDSSNLPLLLPGVEMEFWK	0	2329.2	E9Q7L1	E9Q7L1	Urb2		2;3	1.0355e-41	220.46	1.2507	1.0885	2	3.6141	32.466	2	7.6349	NaN	1	NaN	NaN	0
AALEALGSCLNNK	0	1359.68	Q9CZN7	Q9CZN7	Shmt2	Serine hydroxymethyltransferase	2;3	4.3496e-26	246.93	0.59555	26.313	2	2.0354	NaN	1	5.7764	8.297	2	25.701	NaN	1
AALEALLGR	0	912.539	Q70IV5	Q70IV5	Synm	Synemin	2	0.019178	84.743	NaN	NaN	0	NaN	NaN	0	NaN	NaN	0	NaN	NaN	0
AALEAQNALHNMK	0	1409.71	P28659	P28659	Celf1	CUGBP Elav-like family member 1	2;3	4.9765e-17	218.07	0.86567	7.0272	4	4.1187	26.299	3	11.201	28.249	4	29.456	62.496	2
AALEAVAAPER	0	1096.59	Q80YR4	Q80YR4	Znf598	Zinc finger protein 598	2	0.00017695	119.68	0.73302	NaN	1	1.6525	NaN	1	5.8021	NaN	1	3.8863	NaN	1
AALEAVGGTVVLE	0	1227.67	Q9DB15	Q9DB15	Mrpl12	39S ribosomal protein L12, mitochondrial	2	2.3993e-06	193.38	NaN	NaN	0	NaN	NaN	0	NaN	NaN	0	NaN	NaN	0
AALEAWPALQIAVENGFGGVHSQEK	0	2621.32	Q8C8T8	Q8C8T8	Tsr2	Pre-rRNA-processing protein TSR2 homolog	3	1.0555e-17	138.49	NaN	NaN	0	2.8776	NaN	1	2.9592	NaN	1	NaN	NaN	0
AALEEFSR	0	921.456	P97496	P97496	Smarcc1	SWI/SNF complex subunit SMARCC1	2	0.00025917	150.84	1.6028	NaN	1	7.9572	NaN	1	34.131	NaN	1	6.4837	NaN	1
AALEEHMFQK	0	1202.58	Q6NXY1	Q6NXY1	Tbc1d31	TBC1 domain family member 31	2	0.027126	60.892	NaN	NaN	0	NaN	NaN	0	NaN	NaN	0	NaN	NaN	0
AALEELQR	0	928.498	P58854	P58854	Tubgcp3	Gamma-tubulin complex component 3	2	0.00018268	160.03	NaN	NaN	0	6.4716	NaN	1	NaN	NaN	0	NaN	NaN	0
AALEELVR	0	899.508	Q61035	Q61035	Hars	Histidine--tRNA ligase, cytoplasmic	1;2	0.00093943	142.64	0.77446	5.4825	2	3.1407	7.313	2	9.6551	NaN	1	41.522	NaN	1
AALEEVYPDLTPEENR	0	1844.88	Q9DBR1	Q9DBR1	Xrn2	5-3 exoribonuclease 2	2	0.015569	72.29	NaN	NaN	0	NaN	NaN	0	NaN	NaN	0	NaN	NaN	0
AALEEVYPDLTPEENRR	1	2000.98	Q9DBR1	Q9DBR1	Xrn2	5-3 exoribonuclease 2	2;3	2.5588e-09	151.16	0.79165	NaN	1	1.3506	118.84	2	2.8766	131.15	2	3.1339	NaN	1
AALEQDMAFWYGPHWQEIIPCTPATQHYVK	0	3586.68	P14901	P14901	Hmox1	Heme oxygenase 1	4	4.6134e-05	62.713	NaN	NaN	0	NaN	NaN	0	NaN	NaN	0	NaN	NaN	0
AALEQEKESQQLMR	1	1659.83	Q8BL66	Q8BL66	Eea1	Early endosome antigen 1	3	0.0013076	110.92	NaN	NaN	0	NaN	NaN	0	NaN	NaN	0	NaN	NaN	0
AALEQPCEGSLTRPK	0	1655.83	P84086	P84086	Cplx2	Complexin-2	2;3	1.0646e-10	171.29	1.1023	1.8175	2	6.1704	23.318	2	40.099	95.113	2	NaN	NaN	0
AALETDENLLLCAPTGAGK	0	1942.97	Q6P4T2	Q6P4T2	Snrnp200	U5 small nuclear ribonucleoprotein 200 kDa helicase	2;3	2.3652e-122	358.91	0.82553	NaN	1	3.6668	NaN	1	10.41	NaN	1	40.559	NaN	1
AALEYLGSFDHYAT	0	1556.71	A2A8L5	A2A8L5	Ptprf	Receptor-type tyrosine-protein phosphatase F	2	0.0015931	87.806	NaN	NaN	0	NaN	NaN	0	NaN	NaN	0	NaN	NaN	0
AALFLQTLK	0	1003.61	Q3USH5	Q3USH5	Sfswap	Splicing factor, suppressor of white-apricot homolog	1;2	0.00011941	145.34	1.0057	NaN	1	8.0405	NaN	1	NaN	NaN	0	NaN	NaN	0
AALGEPVR	0	811.455	O88952	O88952	Lin7c	Protein lin-7 homolog C	2	0.0053314	101.64	NaN	NaN	0	NaN	NaN	0	NaN	NaN	0	NaN	NaN	0
AALGEPVRLER	1	1209.68	O88952	O88952	Lin7c	Protein lin-7 homolog C	2	0.0011555	113.18	NaN	NaN	0	NaN	NaN	0	NaN	NaN	0	NaN	NaN	0
AALGGDGLR	0	828.445	P57791	P57791	Rce1	CAAX prenyl protease 2	2	0.013757	71.491	NaN	NaN	0	NaN	NaN	0	NaN	NaN	0	NaN	NaN	0
AALGQGVAPVHTQK	0	1375.76	O08784	O08784	Tcof1	Treacle protein	2;3	3.44e-34	261.52	0.73369	9.1247	2	3.0657	0.17309	2	7.3011	4.5965	2	23.586	23.495	2
AALGSSSQNVTEYVVR	0	1679.85	Q3THK3	Q3THK3	Gtf2f1	General transcription factor IIF subunit 1	2;3	1.0717e-63	333.77	1.2762	14.31	2	4.435	31.597	2	16.287	NaN	1	15.878	118.29	2
AALGSSSQNVTEYVVRVPK	1	2004.06	Q3THK3	Q3THK3	Gtf2f1	General transcription factor IIF subunit 1	2;3	6.0181e-27	212.03	NaN	NaN	0	NaN	NaN	0	NaN	NaN	0	NaN	NaN	0
AALHLYSNTLNFQISEVEPK	0	2273.17	Q9QY36	Q9QY36	Naa10	N-alpha-acetyltransferase 10	2;3	1.1352e-71	315.13	0.82273	13.562	4	2.8218	18.899	4	6.3385	80.276	2	6.8744	154.87	2
AALIAENFR	0	1003.55	Q8VEC4	Q8VEC4	Calhm2	Calcium homeostasis modulator protein 2	2	0.00017003	139.31	NaN	NaN	0	NaN	NaN	0	3.6871	NaN	1	NaN	NaN	0
AALIMQVLQLTADQIAMLPPEQR	0	2549.37	Q8C7E9;Q8BIQ5	Q8BIQ5	Cstf2t;Cstf2	Cleavage stimulation factor subunit 2 tau variant;Cleavage stimulation factor subunit 2	3	3.7613e-18	174.71	1.2372	NaN	1	NaN	NaN	0	NaN	NaN	0	NaN	NaN	0
AALIYTCTVCR	0	1326.64	Q9D115	Q9D115	Znf706	Zinc finger protein 706	2	3.3987e-07	205.12	3.6094	16.628	3	10.414	130.29	4	7.1988	151.11	4	10.577	10.993	2
AALLAELASLEADALR	0	1625.9	Q3TW96	Q3TW96	Uap1l1	UDP-N-acetylhexosamine pyrophosphorylase-like protein 1	2	2.5064e-19	181.66	NaN	NaN	0	NaN	NaN	0	NaN	NaN	0	NaN	NaN	0
AALLDPFAAVR	0	1142.64	B9EJR8	B9EJR8	Dnaaf5	Dynein assembly factor 5, axonemal	2	1.694e-05	122.19	1.7988	NaN	1	3.1815	NaN	1	9.9394	NaN	1	3.8263	NaN	1
AALLDQIR	0	898.524	Q91YD9	Q91YD9	Wasl	Neural Wiskott-Aldrich syndrome protein	2	0.00079633	146.21	1.0087	NaN	1	NaN	NaN	0	NaN	NaN	0	NaN	NaN	0
AALLEAGMPESTEDK	0	1560.73	Q6ZPJ3	Q6ZPJ3	Ube2o	E2/E3 hybrid ubiquitin-protein ligase UBE2O	2	1.1892e-05	164.13	1.1341	NaN	1	2.9511	46.092	2	2.5151	NaN	1	5.0954	NaN	1
AALLEFEER	0	1076.55	Q9CXK9	Q9CXK9	Rbm33	RNA-binding protein 33	2	0.00042638	129.42	NaN	NaN	0	NaN	NaN	0	NaN	NaN	0	NaN	NaN	0
AALLETLSLLLGK	0	1340.83	E9PVA8	E9PVA8	Gcn1l1		2;3	1.2524e-13	200.71	0.8285	NaN	1	3.3432	1.9999	2	11.068	NaN	1	NaN	NaN	0
AALLEVFQEAHEQSVGMLHLTESINR	0	2921.47	P25206	P25206	Mcm3	DNA replication licensing factor MCM3	3;4	5.9683e-111	340.57	0.68268	11.34	2	3.4485	3.869	2	4.0653	57.624	2	NaN	NaN	0
AALLGEELASAAGAR	0	1398.75	Q8CGU1	Q8CGU1	Calcoco1	Calcium-binding and coiled-coil domain-containing protein 1	2	3.4006e-15	189.57	1.7144	NaN	1	2.7594	33.932	2	7.2214	NaN	1	4.3628	NaN	1
AALLNAVLHSAYSEPFLLPHLK	0	2403.33	Q8BJW5	Q8BJW5	Nol11	Nucleolar protein 11	3;4	2.4047e-18	161.8	1.0004	1.2547	2	NaN	NaN	0	NaN	NaN	0	NaN	NaN	0
AALLNFDEFAVSK	0	1423.73	Q6P9Q4	Q6P9Q4	Fhod1	FH1/FH2 domain-containing protein 1	2	0.00023032	115.18	NaN	NaN	0	NaN	NaN	0	NaN	NaN	0	4.4921	NaN	1
AALLNQHYQVNFK	0	1544.81	Q8CGC7	Q8CGC7	Eprs	Bifunctional glutamate/proline--tRNA ligase;Glutamate--tRNA ligase;Proline--tRNA ligase	2;3	9.5679e-195	438.46	0.61147	7.6958	10	2.6994	8.4636	8	7.5332	12.735	8	39.284	253.55	4
AALLSGPPGVGK	0	1065.62	P35601	P35601	Rfc1	Replication factor C subunit 1	2	0.0013922	93.649	NaN	NaN	0	7.5466	NaN	1	53.152	NaN	1	11.032	NaN	1
AALLTQQADSPEDR	0	1513.74	Q80Y81	Q80Y81	Elac2	Zinc phosphodiesterase ELAC protein 2	2	1.0466e-10	164.64	NaN	NaN	0	1.7029	NaN	1	NaN	NaN	0	NaN	NaN	0
AALLTQQADSPEDREPQQK	1	2124.04	Q80Y81	Q80Y81	Elac2	Zinc phosphodiesterase ELAC protein 2	2;3	4.0148e-52	292.82	1.0031	23.912	2	2.5417	43.86	2	10.042	NaN	1	NaN	NaN	0
AALNALQPPEFR	0	1325.71	Q78T54	Q78T54	Vma21	Vacuolar ATPase assembly integral membrane protein Vma21	2	1.0754e-07	173.75	NaN	NaN	0	NaN	NaN	0	NaN	NaN	0	NaN	NaN	0
AALNATDAVK	0	972.524	Q8C804	Q8C804	Spice1	Spindle and centriole-associated protein 1	2	0.065726	56.258	NaN	NaN	0	NaN	NaN	0	NaN	NaN	0	NaN	NaN	0
AALNELLK	0	870.517	F8VPK0	F8VPK0	Ttc37		2	0.031831	64.265	0.54623	NaN	1	NaN	NaN	0	NaN	NaN	0	NaN	NaN	0
AALNELVECVGCTR	0	1590.75	Q6PD28	Q6PD28	Ppp2r5b		2	1.0281e-10	182.08	NaN	NaN	0	1.1544	NaN	1	0.5465	NaN	1	1.6332	NaN	1
AALNGADIYAGCCTLK	0	1696.79	Q921F4	Q921F4	Hnrnpll	Heterogeneous nuclear ribonucleoprotein L-like	2;3	3.4924e-40	244.73	0.74219	NaN	1	3.2524	NaN	1	13.67	52.317	2	13.763	NaN	1
AALPGMLSELDVDVNEGSLMELHGHIAR	0	2973.47	A0A0J9YUD5	A0A0J9YUD5			4	3.1669e-35	172.61	0.85804	NaN	1	NaN	NaN	0	NaN	NaN	0	NaN	NaN	0
AALPLTTSDTK	0	1116.6	Q7TMY8	Q7TMY8	Huwe1	E3 ubiquitin-protein ligase HUWE1	2	1.6813e-05	122.28	1.3382	NaN	1	3.628	NaN	1	8.2857	NaN	1	15.02	NaN	1
[truncated: 114,233 more rows]

## Sheet: -QA + PK digest
Sequence	Missed cleavages	Mass	Proteins	Leading razor protein	Gene names	Protein names	Charges	PEP	Score	Ratio H/L Day 1	Ratio H/L variability [%] Day 1	Ratio H/L count Day 1	Ratio H/L Day 2	Ratio H/L variability [%] Day 2	Ratio H/L count Day 2	Ratio H/L Day 3	Ratio H/L variability [%] Day 3	Ratio H/L count Day 3
[truncated: 5,218 more rows]

[truncated: 1 more sheets: -QA + NaBu + PK digest]
