# Supplementary material for: Global analysis of protein degradation in prion infected cells
Source: Sci Rep. 2020 Jul 1;10:10800. doi: 10.1038/s41598-020-67505-5 (PMC7329860; doi:10.1038/s41598-020-67505-5)
Supplement: Supplementary file 3 — Supplementary Table S2 [file 41598_2020_67505_MOESM3_ESM.xlsx]

## Sheet: Description and Legend
Description
Protein-level dynamic SILAC data for measurement of turnover rates in mouse N2a Cl3 cells
Legends
Protein IDs	Identifier(s) of protein(s) contained in the protein group.
Protein names	Name(s) of protein(s) contained within the group.
Gene names	Name(s) of the gene(s) associated to the protein(s) contained within the group.
Peptides	The total number of peptide sequences associated with the protein group (i.e. for all the proteins in the group).
Unique peptides	The total number of unique peptides associated with the protein group (i.e. these peptides are not shared with another protein group).
Sequence coverage [%]	Percentage of the sequence that is covered by the identified peptides of the best protein sequence contained in the group.
Score	Protein score which is derived from peptide posterior error probabilities.
Ratio H/L	The ratio between two heavy and light label partners determined as the median of all quantified peptides.
Ratio H/L variability [%]	Coefficient of variability over all redundant quantifiable peptides. It is calculated as the standard deviation of the naturally logarithmized ratios times 100.
Ratio H/L count	Number of redundant peptides (MS1 features) used for quantitation.
* Data were searched by the mouse Uniprot database.
* For additional information regarding these parmeters, refer to: Cox, J. and M. Mann (2008). Nature biotechnology 26(12): 1367-1372.
Data descriptions
-QA	lysate of N2a Cl3 cells infected with RML strain of prion aggregate
+QA	lysate of N2a Cl3 cells infected with RML strain of prion aggregate and subsequently cleared of infection by four weeks of quinacrine treatment
-QA + PK digest	lysate of N2a Cl3 cells infected with RML strain of prion aggregate subjected to proteinase K digestion and PTA precipitation
-QA + NaBu + PK digest	lysate of N2a Cl3 cells infected with RML strain of prion aggregate treated with sodium butyrate to halt cell division then subjected to proteinase K digestion and PTA precipitation

## Sheet: -QA
Protein IDs	Protein names	Gene names	Peptides	Unique peptides day 1	Unique peptides day 2	Unique peptides day 3	Unique peptides day 5	Sequence coverage day 1 [%]	Sequence coverage day 2 [%]	Sequence coverage day 3 [%]	Sequence coverage day 5 [%]	Score	Ratio H/L day 1	Ratio H/L variability [%] day 1	Ratio H/L count day 1	Ratio H/L day 2	Ratio H/L variability [%] day 2	Ratio H/L count day 2	Ratio H/L day 3	Ratio H/L variability [%] day 3	Ratio H/L count day 3	Ratio H/L day 5	Ratio H/L variability [%] day 5	Ratio H/L count day 5
Q922Q1;Q9CW42	Mitochondrial amidoxime reducing component 2	2020-03-02	14	8	8	9	7	23.7	29.3	29.3	24.9	102.1	0.88114	9.1103	11	3.4115	23.024	9	8.3398	185.73	8	7.7414	211.41	4
Q3KNM2	E3 ubiquitin-protein ligase MARCH5	2020-03-05	11	7	6	8	8	32.4	31.7	38.5	36.7	72.858	1.729	27.328	10	2.2441	77.822	10	4.2588	152.29	7	3.0777	193.18	5
Q6ZQ89	E3 ubiquitin-protein ligase MARCH6	2020-03-06	6	5	3	3	3	9.5	6.3	5.7	6.3	61.786	3.7	60.72	5	NaN	NaN	1	NaN	NaN	1	NaN	NaN	1
Q9WV66	E3 ubiquitin-protein ligase MARCH7	2020-03-07	2	1	0	0	0	1.9	0	0	0	1.8991	NaN	NaN	1	NaN	NaN	0	NaN	NaN	0	NaN	NaN	0
P42208	Septin-2	2020-09-02	18	14	15	13	13	54	56.8	42.7	43.2	323.31	1.2374	15.333	25	4.0694	14.852	19	13.964	66.805	16	13.824	5.4036	17
Q9Z2Q6;Q8BYR1	Septin-5	2020-09-05	17	15	16	14	13	50.1	56.6	45.5	38.2	323.31	0.83825	28.753	27	2.9038	19.691	34	8.0781	68.705	21	6.6053	231.15	21
Q9R1T4	Septin-6	2020-09-06	21	10	12	9	10	49.5	51.6	38.5	47.5	323.31	0.9656	14.463	29	3.8078	46.564	29	11.215	21.184	20	22.835	164.26	18
O55131;P28661	Septin-7	2020-09-07	28	17	19	19	13	49.1	50.2	47.2	39.2	323.31	1.0281	44.562	36	3.4039	25.717	37	10.998	136.88	28	20.785	134.98	20
Q8CHH9	Septin-8	2020-09-08	15	9	7	7	6	34	22.8	24.5	21.7	252.75	0.93175	11.171	10	2.5804	15.644	13	6.3589	266.89	5	5.4069	283.4	6
Q80UG5;REV__Q6NSQ7	Septin-9	2020-09-09	29	19	22	17	18	43.1	46.8	36.9	37.2	323.31	1.2096	17.004	25	4.1957	27.372	27	18.522	274.98	16	5.8502	19.68	17
Q8C650	Septin-10	2020-09-10	15	8	9	7	10	29.9	37.8	27	36.1	183.44	1.7499	25.906	10	5.6015	36.176	6	6.2219	161.88	5	3.7792	152.85	5
Q8C1B7	Septin-11	2020-09-11	20	10	10	9	9	46.2	49	44.8	44.1	323.31	0.84364	14.54	24	2.6213	20.892	21	8.2481	208.05	16	7.4948	241.91	14
Q9DA97	Septin-14	2020-09-14	2	0	0	1	0	2.1	2.1	4.9	2.1	-2	NaN	NaN	0	NaN	NaN	0	NaN	NaN	1	NaN	NaN	0
Q9ERR7	15 kDa selenoprotein	2020-09-15	4	2	2	3	3	17.9	17.9	35.8	23.5	83.06	0.77402	7.3739	2	3.2911	25.395	3	15.702	250.95	3	20.876	129.41	3
Q14AA6		1700009N14Rik	12	1	0	1	1	35.6	31.5	37	36.1	19.687	NaN	NaN	1	NaN	NaN	0	NaN	NaN	1	NaN	NaN	1
Q9CPN9		2210010C04Rik	2	1	2	1	1	4.9	8.1	4.9	4.9	21.54	NaN	NaN	0	NaN	NaN	1	NaN	NaN	0	NaN	NaN	0
G3X8U3		2210016F16Rik	14	6	6	5	4	19.8	24.3	13.9	11.2	45.707	0.81336	92.087	6	3.0845	33.468	6	4.9196	199.41	4	3.5682	247.57	3
A0A0A6YWI4		2310009B15Rik	1	0	0	1	0	0	0	11.2	0	4.4674	NaN	NaN	0	NaN	NaN	0	NaN	NaN	0	NaN	NaN	0
B8JJ69		2310061I04Rik	3	2	2	1	1	7.3	3.5	3.8	3.8	6.0095	0.68176	0.011591	2	NaN	NaN	0	1.8762	20.218	2	6.4434	92.618	2
Q3TE80		2410002F23Rik	8	2	5	5	3	14.1	30.6	21.5	18.7	138.36	6.145	38.85	2	2.6526	60.193	4	3.6884	130.91	2	NaN	NaN	1
J3QQ27		2610015P09Rik	2	0	1	0	1	0	0.9	0	0.9	3.8089	NaN	NaN	0	NaN	NaN	0	NaN	NaN	0	NaN	NaN	0
A0A087WRJ1		2610044O15Rik8	3	1	3	1	1	2.9	8.8	2.9	2.9	7.0476	NaN	NaN	1	5.579	108.38	2	NaN	NaN	0	NaN	NaN	0
Q6PGK3		2700097O09Rik	7	2	2	2	4	7	9	7	17.9	35.628	1.1292	62.484	3	0.78868	5.3198	3	3.7779	76.506	2	3.6515	57.678	2
Q5U452		2810408M09Rik	6	1	0	1	0	26.2	15.2	36.9	13.1	117.4	1.0111	14.59	9	1.81	36.424	2	0.94252	0.89396	2	5.3252	178.83	3
Q9D6C3;P05531	X-linked lymphocyte-regulated protein PM1	3830403N18Rik;Xlr	2	0	0	1	0	0	0	5.3	0	3.7239	NaN	NaN	0	NaN	NaN	0	NaN	NaN	0	NaN	NaN	0
E9Q1Z0		4732456N10Rik	16	0	0	0	0	6.1	6.5	9.7	5.6	24.843	NaN	NaN	0	NaN	NaN	0	NaN	NaN	0	NaN	NaN	0
Q99PA7		4930550L24Rik	12	10	10	10	9	44.7	48.8	44.1	41.2	323.31	0.92808	16.74	21	3.3746	23.287	22	9.1584	288.74	15	9.7536	126.64	13
Q8C5X1		4931406P16Rik	8	1	0	4	4	1.2	0	4.5	4.2	22.181	NaN	NaN	0	NaN	NaN	0	NaN	NaN	0	NaN	NaN	0
E9Q4Y8		8030474K03Rik	13	2	4	4	5	12.6	19.1	19	20.8	124.59	1.5024	39.721	2	4.6971	4.6971	6	NaN	NaN	0	NaN	NaN	0
Q8CC70		9230110C19Rik	4	2	1	0	2	8.6	5.6	0	6.4	8.9921	NaN	NaN	1	NaN	NaN	0	NaN	NaN	0	NaN	NaN	0
Q61838	Alpha-2-macroglobulin;Alpha-2-macroglobulin 165 kDa subunit;Alpha-2-macroglobulin 35 kDa subunit	A2m	2	1	0	0	0	0.6	0	0	0	2.4883	NaN	NaN	0	NaN	NaN	0	NaN	NaN	0	NaN	NaN	0
P58742	Aladin	Aaas	18	13	12	15	12	32.8	33.7	41	35	323.31	1.351	38.972	16	1.9005	124.33	21	7.2131	212.3	10	6.7988	170.45	16
Q9D2R0	Acetoacetyl-CoA synthetase	Aacs	24	19	18	20	16	37.1	36.8	40.6	32.7	257.1	0.89581	13.944	32	3.0769	25.173	29	9.9482	15.685	21	9.9818	52.85	24
Q8R2R3	Alpha- and gamma-adaptin-binding protein p34	Aagab	6	1	2	1	3	2.8	9.8	7	14.2	39.374	NaN	NaN	1	2.5931	30.982	2	NaN	NaN	0	1.1155	46.925	2
Q3UHJ0	AP2-associated protein kinase 1	Aak1	24	8	13	12	11	16.4	19	18.9	17	323.31	1.0825	15.531	12	3.7758	29.648	10	4.2367	180.44	10	8.834	209.67	6
J3QN89		Aamp	13	9	9	10	7	30.7	34.2	33.5	27.1	157.83	4.9039	14.841	11	23.289	68.301	10	6.325	172.77	10	3.7835	209.2	4
Q9D2V5	Protein AAR2 homolog	Aar2	9	4	4	6	4	16.1	14.6	21.1	14.1	59.179	1.6399	130.21	4	2.9568	96.629	3	2.7479	107.96	4	1.8064	114.79	3
Q8BGQ7	Alanine--tRNA ligase, cytoplasmic	Aars	48	41	36	46	41	60	53.8	65.2	58.3	323.31	0.80985	16.906	115	3.3547	48.139	103	11.508	162.18	85	12.319	86.202	117
Q14CH7	Alanine--tRNA ligase, mitochondrial	Aars2	22	12	11	14	12	20.5	16.1	21	17.8	255.52	0.99055	20.044	13	4.0618	27.41	9	3.829	148.56	8	2.8043	281.42	6
Q3THG9;A2A4P4	Alanyl-tRNA editing protein Aarsd1	Aarsd1;Gm27029	21	19	16	17	14	63.3	53.4	51.5	46.4	323.31	1.9847	24.249	30	8.0037	111.11	19	13.307	211.86	9	6.3901	350.99	10
Q9CQF6	L-aminoadipate-semialdehyde dehydrogenase-phosphopantetheinyl transferase	Aasdhppt	7	5	6	5	7	20.4	23.9	21.4	26.9	64.429	2.447	13.953	5	3.5943	38.599	7	18.326	122.16	2	4.0509	151.99	4
Q9JKX4	Protein AATF	Aatf	26	13	15	15	15	35.2	37.8	34.2	32.3	309.49	2.1322	16.195	20	7.8763	29.614	21	3.9104	225.27	10	3.839	227.11	11
P61922	4-aminobutyrate aminotransferase, mitochondrial	Abat	23	14	16	15	11	43.6	46.8	40.2	31.4	323.31	0.47263	23.492	15	1.4035	15.727	17	4.626	260.94	11	4.3073	53.475	8
P41234	ATP-binding cassette sub-family A member 2	Abca2	7	2	2	1	1	0.7	1.3	0.4	0.4	22.331	NaN	NaN	1	NaN	NaN	0	NaN	NaN	1	NaN	NaN	0
Q8R420	ATP-binding cassette sub-family A member 3	Abca3	6	0	0	0	2	0	0	0	1.7	7.4973	NaN	NaN	0	NaN	NaN	0	NaN	NaN	0	NaN	NaN	0
Q9JI39	ATP-binding cassette sub-family B member 10, mitochondrial	Abcb10	22	15	14	13	18	23.4	25.3	25.6	32.7	222.69	0.61138	17.063	17	1.7698	21.163	15	4.7028	132.04	13	4.7204	248.26	16
Q9QY30	Bile salt export pump	Abcb11	1	1	0	1	1	1.3	0	1.3	1.3	23.261	NaN	NaN	1	NaN	NaN	0	NaN	NaN	1	NaN	NaN	1
P21447	Multidrug resistance protein 1A	Abcb1a	31	5	2	3	6	16.9	17.2	14.3	16.7	22.955	1.0065	33.995	6	3.3019	54.569	2	NaN	NaN	1	3.6382	93.318	2
P06795	Multidrug resistance protein 1B	Abcb1b	41	6	13	11	12	16.7	27.9	22.4	22.4	323.31	1.3032	78.846	25	5.0935	70.543	22	5.3412	193.45	18	8.8044	162.53	20
Q9DC29	ATP-binding cassette sub-family B member 6, mitochondrial	Abcb6	22	16	16	16	11	29.9	28.1	26.8	21.1	323.31	0.94408	11.784	25	3.2314	12.596	23	7.6121	211.56	15	7.4489	40.507	17
Q61102	ATP-binding cassette sub-family B member 7, mitochondrial	Abcb7	15	6	5	11	6	10.2	12.6	20.7	12.2	210.87	0.89181	31.972	6	2.0079	18.701	5	5.6877	203.73	7	2.0974	116.87	4
Q9CXJ4	ATP-binding cassette sub-family B member 8, mitochondrial	Abcb8	11	2	3	7	4	4.5	5.7	11.6	6.8	48.572	0.61152	20.704	2	2.9844	15.363	3	1.6348	157.02	5	5.068	216.11	2
O35379	Multidrug resistance-associated protein 1	Abcc1	44	16	27	27	21	13.9	25.4	24.3	18.3	323.31	0.91472	30.107	20	3.1383	35.888	28	7.4906	77.612	19	5.3827	191.06	12
B2RX12	Canalicular multispecific organic anion transporter 2	Abcc3	27	9	10	8	12	7.6	8.7	7.4	9.3	108.19	1.0261	44.9	10	3.3866	65.318	9	3.9187	241.16	5	3.4284	190.11	9
Q9R1X5	Multidrug resistance-associated protein 5	Abcc5	4	0	0	1	2	0	0	1	2.7	1.1805	NaN	NaN	0	NaN	NaN	0	NaN	NaN	0	NaN	NaN	1
P55096	ATP-binding cassette sub-family D member 3	Abcd3	22	17	16	12	17	37.9	37.2	24.9	35.7	323.31	0.89516	16.184	30	2.9086	34.93	27	7.4137	192.69	9	9.1505	3.5377	16
P61222	ATP-binding cassette sub-family E member 1	Abce1	29	25	26	25	25	47.6	50.6	48.1	49.2	323.31	0.97355	45.728	51	3.5741	16.541	57	10.908	190.93	41	10.288	188.73	53
Q6P542	ATP-binding cassette sub-family F member 1	Abcf1	41	25	26	24	22	44.3	46.1	41.2	39.9	323.31	1.1813	15.66	42	4.0892	65.336	45	12.258	173.8	23	13.508	205.71	30
Q99LE6	ATP-binding cassette sub-family F member 2	Abcf2	28	22	23	24	22	40.6	44.4	43.6	38.2	207.74	1.5348	14.798	43	5.0011	67.261	41	17.505	33.246	27	19.489	60.474	27
Q8K268	ATP-binding cassette sub-family F member 3	Abcf3	20	11	16	8	10	24.1	35	14.5	19	283.11	1.8708	34.206	11	5.7038	63.701	15	14.41	179.05	6	4.7904	200.7	4
Q7TMS5;Q99P81	ATP-binding cassette sub-family G member 2	Abcg2	12	7	6	6	7	12.6	9.1	10.4	12.2	37.332	1.6291	5.5751	9	3.0282	58.118	5	7.3932	232.85	5	9.6038	213.86	6
Q9QZC8	Abhydrolase domain-containing protein 1	Abhd1	4	2	3	1	1	4.4	6.3	2.9	1.7	5.9093	1.5012	18.104	2	5.4108	8.2573	2	NaN	NaN	0	NaN	NaN	1
Q6PE15	Mycophenolic acid acyl-glucuronide esterase, mitochondrial	Abhd10	14	12	11	8	11	48.8	53.5	29	40.7	176.78	0.72579	17.465	16	1.9505	19.193	15	4.883	240.7	7	4.8692	185.43	13
Q8K4F5	Alpha/beta hydrolase domain-containing protein 11	Abhd11	8	6	7	6	6	32.6	43.6	32.6	35.5	68.511	0.76999	23.981	7	2.5924	26.087	14	9.4722	181.12	6	1.0088	146.4	6
Q99LR1	Monoacylglycerol lipase ABHD12	Abhd12	13	9	8	6	6	30.7	26.9	16.8	24.4	122.4	0.93069	70.805	13	4.3133	28.559	14	7.1443	242.21	6	2.3701	77.148	4
Q80UX8	Alpha/beta hydrolase domain-containing protein 13	Abhd13	5	2	1	2	3	13.1	5	13.1	9.5	5.3365	3.0884	38.884	4	NaN	NaN	1	NaN	NaN	1	NaN	NaN	0
Q8VCR7	Alpha/beta hydrolase domain-containing protein 14B	Abhd14b	6	2	0	2	5	15.2	0	17.1	37.6	43.211	0.5393	5.4365	2	NaN	NaN	0	NaN	NaN	0	3.1798	4.3037	2
Q9Z1Q2	Abhydrolase domain-containing protein 16A	Abhd16a	15	10	12	8	9	21.7	29.7	17.6	20.6	72.659	1.2655	117.94	11	2.4097	32.404	15	1.2345	377.58	6	2.1307	254.84	8
Q7M759	Alpha/beta hydrolase domain-containing protein 17B	Abhd17b	7	3	6	1	3	20.8	31.9	3.5	14.9	44.563	3.5673	42.981	5	9.5852	18.484	3	NaN	NaN	0	NaN	NaN	0
Q8VCV1	Alpha/beta hydrolase domain-containing protein 17C	Abhd17c	1	1	1	0	1	3.4	3.4	0	3.4	2.5654	NaN	NaN	1	NaN	NaN	1	NaN	NaN	0	NaN	NaN	1
Q9DBL9	1-acylglycerol-3-phosphate O-acyltransferase ABHD5	Abhd5	4	2	2	2	1	9.4	8.5	8.5	4.8	8.7242	1.9922	50.216	2	NaN	NaN	0	NaN	NaN	0	NaN	NaN	0
Q8R2Y0	Monoacylglycerol lipase ABHD6	Abhd6	15	6	11	12	9	23.2	40.2	39.3	28.6	114.45	1.2914	11.759	8	3.8448	47.023	11	2.155	185.19	6	6.4651	211.8	6
Q8CBW3	Abl interactor 1	Abi1	21	5	5	11	5	18.3	16.6	33.9	17.7	156.33	1.0705	30.558	11	3.7862	93.317	7	8.0753	97.578	10	6.9641	70.261	2
P62484	Abl interactor 2	Abi2	11	1	1	1	1	10.5	8.3	11	10.3	11.877	NaN	NaN	1	NaN	NaN	0	NaN	NaN	0	NaN	NaN	1
Q4JIM5;P00520	Abelson tyrosine-protein kinase 2	Abl2	24	9	10	14	12	12.9	12.9	20	15.9	206.95	1.3389	74.463	11	3.6384	64.908	12	9.1676	285.18	8	NaN	NaN	1
Q8K4G5	Actin-binding LIM protein 1	Ablim1	29	9	8	11	15	11.6	12	13.9	20.3	152.56	1.0951	13.903	9	3.1343	16.94	7	5.903	69.175	9	3.1921	215.28	9
Q5SSL4	Active breakpoint cluster region-related protein	Abr	14	2	1	8	5	4.2	2.2	13.6	7.7	56.497	0.54691	124.98	2	NaN	NaN	1	7.5841	254.25	4	NaN	NaN	1
Q4KML4	Costars family protein ABRACL	Abracl	4	4	3	3	3	76.5	46.9	46.9	46.9	83.45	1.0894	2.029	8	4.2433	10.11	9	12.251	61.559	3	12.115	20.501	8
Q9QYL7	Activator of basal transcription 1	Abt1	9	8	9	6	6	40.9	43.5	25.7	33.1	48.263	1.5769	9.437	11	4.5518	51.521	12	2.8608	195.76	4	6.097	56.791	2
Q921H8;Q8VCH0	3-ketoacyl-CoA thiolase A, peroxisomal;3-ketoacyl-CoA thiolase B, peroxisomal	Acaa1a;Acaa1b	15	7	8	7	7	30.4	30	29.2	27.4	218.05	1.0493	22.856	7	3.7063	41.68	7	2.687	219.66	3	3.3296	155.37	4
Q8BWT1	3-ketoacyl-CoA thiolase, mitochondrial	Acaa2	22	12	16	12	18	41.8	52.4	45.6	58.2	323.31	0.7745	32.509	21	2.9531	16.573	16	2.9467	150.43	15	5.8271	247.09	15
Q5SWU9	Acetyl-CoA carboxylase 1;Biotin carboxylase	Acaca	96	56	59	47	62	38.6	40.9	31.9	39.3	323.31	0.92725	17.912	77	3.0185	29.383	81	8.7084	27.318	46	8.6571	73.422	53
E9Q4Z2	Acetyl-CoA carboxylase 2;Biotin carboxylase	Acacb	17	2	2	2	3	6.3	6.6	4.5	5.7	2.1452	1.6095	29.236	2	2.6236	4.4094	2	NaN	NaN	0	NaN	NaN	1
Q8K370	Acyl-CoA dehydrogenase family member 10	Acad10	10	0	0	0	0	2	0.8	2.4	4.6	14.021	NaN	NaN	1	NaN	NaN	1	4.1104	70.58	2	2.997	103.14	2
Q80XL6	Acyl-CoA dehydrogenase family member 11	Acad11	3	1	0	1	0	1	0	1.8	0	5.867	NaN	NaN	0	NaN	NaN	0	NaN	NaN	0	NaN	NaN	0
D3Z7X0		Acad12	8	0	1	1	1	3.8	3.4	6.5	10.6	1.8889	NaN	NaN	0	NaN	NaN	0	NaN	NaN	0	NaN	NaN	0
Q9D7B6	Isobutyryl-CoA dehydrogenase, mitochondrial	Acad8	12	8	9	10	9	30	35.1	37.3	32.9	153.3	0.80568	35.804	12	2.2255	21.386	10	6.3788	184.35	9	7.0117	146.44	6
Q8JZN5	Acyl-CoA dehydrogenase family member 9, mitochondrial	Acad9	25	19	21	21	18	37.3	45.3	47.5	38.2	284.05	0.80695	10.745	23	3.098	25.984	30	8.0237	242.31	18	9.8114	64.685	17
P51174	Long-chain specific acyl-CoA dehydrogenase, mitochondrial	Acadl	17	14	15	12	14	36.7	40.2	33	40	232.29	0.74962	8.1212	24	2.6015	21.858	35	7.3825	285.43	23	14.703	213.25	21
P45952	Medium-chain specific acyl-CoA dehydrogenase, mitochondrial	Acadm	12	12	8	10	8	34	20.7	28.7	22.1	93.457	0.79708	10.826	19	2.9826	40.908	17	7.0656	72.522	11	7.4597	184.49	8
Q07417	Short-chain specific acyl-CoA dehydrogenase, mitochondrial	Acads	16	15	14	14	15	51	50.2	48.1	52.4	287.54	0.65845	13.386	21	2.1987	13.262	19	6.5261	168.42	15	5.1871	63.123	20
Q9DBL1	Short/branched chain specific acyl-CoA dehydrogenase, mitochondrial	Acadsb	12	4	5	8	7	12.3	16.7	24.1	19.9	112.66	0.71319	21.367	4	2.3518	93.681	5	5.1612	40.854	3	7.0153	182.4	4
P50544	Very long-chain specific acyl-CoA dehydrogenase, mitochondrial	Acadvl	36	25	25	23	22	47	47.9	46.8	43.3	323.31	0.93692	15.408	31	3.3529	34.991	29	9.561	19.892	23	8.512	63.221	19
Q6ZQK5;Q8K2H4	Arf-GAP with coiled-coil, ANK repeat and PH domain-containing protein 2	Acap2	18	7	9	8	9	13.6	19.2	14.5	16.4	146.78	1.0423	9.1706	7	1.1097	186.51	10	4.5337	213.91	7	3.7657	169.61	6
Q6NXL5		Acap3	13	2	3	5	5	4.1	4.9	7.4	10.3	59.104	0.55113	39.039	2	NaN	NaN	1	2.8358	205.48	4	2.4944	139.45	3
Q8QZT1	Acetyl-CoA acetyltransferase, mitochondrial	Acat1	23	17	16	18	18	62.3	53.8	57.3	63.2	323.31	0.67382	13.78	59	2.5743	16.856	55	7.4786	106.06	35	7.3241	62.088	46
Q8CAY6;Q80X81	Acetyl-CoA acetyltransferase, cytosolic	Acat2;Acat3	16	13	14	14	13	56.9	65	58.4	54.7	323.31	0.67028	14.06	26	2.614	20.15	28	7.1685	126.7	19	10.173	134.87	22
Q8BMP6	Golgi resident protein GCP60	Acbd3	19	11	11	9	12	27.2	26.9	23	31.6	174.94	1.2341	29.836	16	4.4965	128.8	14	3.8204	146.47	10	38.151	176.25	13
E9Q289		Acbd4	4	0	3	0	2	0	14.1	0	10.4	13.624	NaN	NaN	0	1.995	47.222	2	NaN	NaN	0	NaN	NaN	1
Q5XG73	Acyl-CoA-binding domain-containing protein 5	Acbd5	12	3	3	3	6	9.3	8.7	9.4	13.2	105.55	1.0956	7.9079	3	2.5445	54.831	2	NaN	NaN	0	3.2585	67.492	2
Q9D061	Acyl-CoA-binding domain-containing protein 6	Acbd6	13	7	9	7	8	30.1	29.1	25.9	34	107.16	3.4137	86.18	13	7.0783	62.023	6	9.5859	303.86	3	10.804	159.31	7
Q9D258	Acyl-CoA-binding domain-containing protein 7	Acbd7	1	0	0	0	0	0	0	0	0	-2	NaN	NaN	0	NaN	NaN	0	NaN	NaN	0	NaN	NaN	0
A2AIG8	1-aminocyclopropane-1-carboxylate synthase-like protein 1	Accs	1	1	0	1	1	2.2	0	2.2	2.2	3.6239	NaN	NaN	1	NaN	NaN	0	NaN	NaN	1	NaN	NaN	0
Q5EE38	Adrenocortical dysplasia protein	Acd	1	0	1	0	0	0	3.4	0	0	3.0875	NaN	NaN	0	NaN	NaN	0	NaN	NaN	0	NaN	NaN	0
P09470	Angiotensin-converting enzyme;Angiotensin-converting enzyme, soluble form	Ace	8	4	2	3	2	4.5	2.6	4.3	1.9	35.27	3.1288	22.552	3	NaN	NaN	1	5.0699	158.31	3	NaN	NaN	1
Q9JIX8	Apoptotic chromatin condensation inducer in the nucleus	Acin1	44	26	25	20	18	22.1	25	18.2	15.6	323.31	1.0399	16.75	31	3.4914	34.549	34	9.6283	46.618	24	8.909	158.53	14
Q91V92	ATP-citrate synthase	Acly	58	47	47	50	44	58.1	59.1	56.5	49	323.31	0.82626	9.1181	119	3.3188	52.798	128	8.6309	156.24	91	9.7987	112.37	102
P28271	Cytoplasmic aconitate hydratase	Aco1	24	13	13	15	13	21	21.3	26.1	21	175.7	1.0226	25.32	16	2.2688	25.384	18	3.2652	135.27	9	3.7279	210.75	11
Q99KI0	Aconitate hydratase, mitochondrial	Aco2	46	39	42	40	39	60.8	62.9	62.8	62.7	323.31	0.6707	34.087	114	2.5434	20.644	127	7.0299	144.77	108	7.0306	99.381	113
Q9CQR4	Acyl-coenzyme A thioesterase 13;Acyl-coenzyme A thioesterase 13, N-terminally processed	Acot13	2	1	0	2	0	7.1	0	25.7	0	12.944	NaN	NaN	1	NaN	NaN	0	2.3622	233.67	2	NaN	NaN	0
Q9QYR9;O55137;Q32Q92;Q8BWN8;Q6Q2Z6;Q9QYR7	Acyl-coenzyme A thioesterase 2, mitochondrial;Acyl-coenzyme A thioesterase 1	Acot2;Acot1	17	11	13	10	12	34.2	38.2	25.8	30.5	147.26	0.42752	18.579	15	1.1512	27.829	18	3.0418	245.1	8	2.9406	257.52	12
Q91V12	Cytosolic acyl coenzyme A thioester hydrolase	Acot7	15	12	12	11	10	39.4	39.6	36	40.4	193.93	0.94722	18.095	38	3.4167	10.668	39	9.3116	96.006	22	9.6518	158.88	20
P58137	Acyl-coenzyme A thioesterase 8	Acot8	7	4	4	3	5	17.2	16.6	18.1	22.5	77.352	1.3499	20.078	3	3.467	104.1	4	4.875	77.334	2	2.4629	145.66	3
Q9R0X4;Q32MW3	Acyl-coenzyme A thioesterase 9, mitochondrial;Acyl-coenzyme A thioesterase 10, mitochondrial	Acot9;Acot10	24	19	21	19	17	50.1	54	46	42.6	209.08	0.7915	11.504	31	2.7861	11.628	31	7.9454	232.41	20	6.8788	154.92	20
Q9R0H0	Peroxisomal acyl-coenzyme A oxidase 1	Acox1	23	8	11	12	10	17.2	22.2	24.8	25	140.51	1.4281	102.32	7	1.8397	88.078	7	2.517	164.75	5	5.008	181.96	9
Q9D358	Low molecular weight phosphotyrosine protein phosphatase	Acp1	9	8	7	7	7	52.5	50	51.9	55.7	290.6	0.95293	17.663	11	3.6834	9.1755	16	8.5935	29.105	10	28.888	249.74	9
P24638	Lysosomal acid phosphatase	Acp2	4	1	2	2	2	1.7	4.7	5	5	7.6354	NaN	NaN	1	NaN	NaN	1	13.773	148.67	2	NaN	NaN	1
Q8BP40	Lysophosphatidic acid phosphatase type 6	Acp6	6	1	1	3	3	3.3	5	10.3	9.6	26.555	NaN	NaN	1	NaN	NaN	1	1.4728	303.2	2	NaN	NaN	0
Q3URE1	Acyl-CoA synthetase family member 3, mitochondrial	Acsf3	7	1	3	1	1	3.3	7.5	3.3	3.3	32.463	2.8631	10.218	2	1.4576	15.192	4	6.4646	90.678	3	3.6342	26.601	2
P41216	Long-chain-fatty-acid--CoA ligase 1	Acsl1	32	26	24	19	25	50.1	46.9	34.8	48.2	323.31	0.75372	16.787	38	2.6613	41.814	36	7.6728	14.09	18	8.8525	115.88	27
Q9CZW4	Long-chain-fatty-acid--CoA ligase 3	Acsl3	23	15	10	11	9	32.1	23.1	24.7	22.1	197.78	0.97352	21.39	21	2.9784	55.933	15	3.59	216.83	9	2.4753	102.22	8
Q9QUJ7	Long-chain-fatty-acid--CoA ligase 4	Acsl4	34	29	30	26	29	54.1	56.8	50.2	57.1	323.31	1.3034	13.104	78	5.1421	71.643	76	13.771	173.03	41	6.4646	93.482	56
Q8JZR0	Long-chain-fatty-acid--CoA ligase 5	Acsl5	26	20	20	16	15	44.1	39.8	32.1	31.9	260.54	0.7111	44.001	32	2.3511	36.27	29	6.8089	127.71	18	7.2598	38.149	17
Q91WC3	Long-chain-fatty-acid--CoA ligase 6	Acsl6	30	11	13	19	20	18.4	20.4	34.9	34.1	200.41	0.88771	12.635	13	3.2786	13.837	17	5.4596	142.31	17	14.605	128.18	14
Q9QXG4	Acetyl-coenzyme A synthetase, cytoplasmic	Acss2	11	6	1	6	4	8.6	1	12.1	6.8	35.146	0.60345	17.459	6	1.049	20.067	2	3.3456	307.24	4	5.5848	214.66	4
P68134	Actin, alpha skeletal muscle	Acta1	31	0	0	0	0	43.5	44.8	45.1	37.1	323.31	1.5779	9.3346	60	6.5409	1.9876	63	19.007	173.18	46	7.1646	140.28	26
P62737;P63268	Actin, aortic smooth muscle;Actin, gamma-enteric smooth muscle	Acta2;Actg2	29	0	1	0	0	40.6	44.8	42.2	39.8	2.2396	NaN	NaN	0	NaN	NaN	1	NaN	NaN	0	NaN	NaN	0
P60710;V9GXQ2	Actin, cytoplasmic 1;Actin, cytoplasmic 1, N-terminally processed	Actb	38	2	2	2	2	82.1	81.1	81.6	83.2	181.53	1.5226	137.71	11	6.5523	70.792	13	27.415	140.4	22	13.388	186.25	11
Q8BFZ3	Beta-actin-like protein 2	Actbl2	13	2	2	2	1	32.7	30.9	32.7	26.6	17.06	1.4743	15.576	12	6.4691	14.461	6	15.355	179.06	7	38.946	188.14	9
P68033	Actin, alpha cardiac muscle 1	Actc1	30	0	0	0	0	43.5	44.8	45.1	42.7	14.031	NaN	NaN	0	NaN	NaN	0	NaN	NaN	0	NaN	NaN	1
P63260	Actin, cytoplasmic 2;Actin, cytoplasmic 2, N-terminally processed	Actg1	38	2	2	2	2	82.1	81.1	81.6	83.2	323.31	1.6198	19.186	686	6.5771	103.09	779	21.034	200.99	516	21.445	123.25	642
Q9Z2N8	Actin-like protein 6A	Actl6a	15	11	11	11	12	45.5	49	42.7	50.8	323.31	1.3866	8.4844	29	3.9868	72.82	35	13.358	142.4	16	4.9215	151.95	20
Q99MR0	Actin-like protein 6B	Actl6b	5	0	0	1	1	5.4	5.4	7.7	8.5	9.8612	NaN	NaN	0	NaN	NaN	0	NaN	NaN	0	NaN	NaN	0
Q7TPR4	Alpha-actinin-1	Actn1	60	29	29	29	31	71.5	70.9	70.9	68.9	323.31	0.80584	15.06	78	3.0012	11.621	84	8.2527	123.43	63	8.6368	122.29	64
Q9JI91	Alpha-actinin-2	Actn2	33	0	0	0	0	16.9	17	16.9	15.5	101.48	NaN	NaN	0	NaN	NaN	0	NaN	NaN	0	NaN	NaN	0
O88990	Alpha-actinin-3	Actn3	29	0	0	0	0	12.7	12.7	12.7	10.4	122.32	NaN	NaN	0	NaN	NaN	0	NaN	NaN	0	NaN	NaN	0
P57780	Alpha-actinin-4	Actn4	64	34	31	35	34	69.3	70.2	69.7	66.1	323.31	1.0048	15.842	154	3.7854	52.157	146	11.665	132.64	117	18.888	96.863	107
Q9QZB7	Actin-related protein 10	Actr10	20	15	11	11	16	50.4	37.6	31.9	52.3	323.31	1.1175	21.933	18	1.7191	27.559	19	9.6471	212.41	17	3.8653	188.12	24
P61164	Alpha-centractin	Actr1a	16	5	7	7	4	50.3	57.4	56.6	41.8	323.31	0.92029	6.9716	25	2.8557	40.792	27	7.8086	186.51	21	8.8229	8.8566	12
Q8R5C5	Beta-centractin	Actr1b	15	6	6	7	6	54.5	57.4	56.9	51.9	323.31	0.99544	12.26	12	2.9684	11.495	9	6.5516	192.08	11	5.9747	134.39	9
P61161	Actin-related protein 2	Actr2	15	13	15	14	13	35	45.4	39.6	35.8	276.99	1.0183	10.141	46	3.5972	28.001	49	10.914	41.234	33	9.7406	161.65	35
Q99JY9	Actin-related protein 3	Actr3	21	15	16	15	15	61.2	61	59.6	54.3	323.31	0.89372	14.823	42	3.0863	17.798	47	9.3365	128.42	33	9.1004	80.509	31
Q641P0	Actin-related protein 3B	Actr3b	11	3	3	3	2	26.1	19.9	20.3	18.2	38.109	0.83264	9.8893	3	3.2589	16.041	3	NaN	NaN	1	NaN	NaN	0
Q80US4	Actin-related protein 5	Actr5	11	4	3	6	4	9.1	7.3	13.2	10.6	61.183	1.8579	17.636	4	2.7425	64.658	4	9.6905	235.51	3	NaN	NaN	1
Q9D864	Actin-related protein 6	Actr6	12	5	6	9	8	16.7	20.2	27.8	24	70.453	3.0365	31.655	8	2.779	104.14	2	12.397	182.52	5	3.6343	262.25	4
Q8R2S9	Actin-related protein 8	Actr8	9	2	1	2	4	7.1	1.9	4	10.9	20.331	2.2144	9.9819	3	NaN	NaN	1	2.5126	319.26	2	1.3771	110.53	3
Q99JW2	Aminoacylase-1	Acy1	20	15	14	11	14	44.6	46.1	32.1	44.9	185.11	0.70357	58.471	23	2.4711	21.7	20	6.7473	184.19	14	4.9724	141.26	10
Q91XE4	N-acyl-aromatic-L-amino acid amidohydrolase (carboxylate-forming)	Acy3	1	0	0	1	1	0	0	6	6	5.1256	NaN	NaN	0	NaN	NaN	0	NaN	NaN	1	NaN	NaN	0
P56376	Acylphosphatase-1	Acyp1	7	4	6	5	5	43.4	71.7	56.6	59.6	61.649	0.71516	20.519	7	2.5225	25.783	5	8.2547	242.08	4	8.3649	10.832	4
P56375	Acylphosphatase-2	Acyp2	2	1	1	1	1	8.5	8.5	8.5	8.5	24.508	NaN	NaN	1	NaN	NaN	0	NaN	NaN	1	NaN	NaN	1
P03958	Adenosine deaminase	Ada	12	4	6	6	7	16.2	20.5	16.5	21	61.146	0.89002	9.5705	6	1.6669	68.775	7	1.7495	108.21	3	8.4563	235.92	2
O35598	Disintegrin and metalloproteinase domain-containing protein 10	Adam10	21	4	11	6	7	8.9	24	11.1	14.3	195.28	5.7573	75.828	6	5.9955	71.052	6	4.7975	86.077	3	10.691	140.99	3
O88839	Disintegrin and metalloproteinase domain-containing protein 15	Adam15	3	2	1	2	1	4.1	2.5	4.2	2.5	10.746	NaN	NaN	1	7.8642	25.38	3	NaN	NaN	0	NaN	NaN	0
Q9Z0F8	Disintegrin and metalloproteinase domain-containing protein 17	Adam17	8	1	3	5	2	1.9	5.3	8.5	2.9	45.318	NaN	NaN	1	7.5386	21.982	3	4.1657	143.37	2	2.739	52.698	2
O35674	Disintegrin and metalloproteinase domain-containing protein 19	Adam19	6	0	2	2	0	0	2.8	2.6	0	12.991	NaN	NaN	0	2.7136	1.7999	2	6.1459	146.98	2	NaN	NaN	0
Q9R1V7	Disintegrin and metalloproteinase domain-containing protein 23	Adam23	4	1	1	3	0	1.3	1.3	4.8	0	2.9486	NaN	NaN	1	NaN	NaN	1	NaN	NaN	0	NaN	NaN	0
Q61072	Disintegrin and metalloproteinase domain-containing protein 9	Adam9	15	9	10	9	7	14.1	19.4	13.7	11.2	167.33	2.4427	31.2	9	4.928	101.88	8	5.9534	70.557	4	1.9205	231.82	5
Q8BNJ2	A disintegrin and metalloproteinase with thrombospondin motifs 4	Adamts4	5	0	3	2	1	0	6.2	4.2	1.2	28.238	NaN	NaN	0	2.4483	121.16	2	NaN	NaN	0	NaN	NaN	1
E9PY16		Adap1	1	0	1	0	0	0	3.5	0	0	3.3134	NaN	NaN	0	NaN	NaN	1	NaN	NaN	0	NaN	NaN	0
Q99MU3	Double-stranded RNA-specific adenosine deaminase	Adar	30	16	15	13	17	21.1	17.6	14.7	21.7	174.58	1.8043	6.6534	13	6.3106	70.791	10	8.641	144.5	5	9.2613	261.04	5
Q91ZS8	Double-stranded RNA-specific editase 1	Adarb1	14	8	9	9	7	17.4	17.4	18.6	13.5	129.13	1.309	22.545	9	2.0477	43.61	9	2.0745	300.02	2	9.9873	238.56	4
Q9JHI2	tRNA-specific adenosine deaminase 1	Adat1	9	3	1	3	6	10	2.6	11.8	19.8	90.625	1.0176	15.895	2	NaN	NaN	1	NaN	NaN	1	NaN	NaN	1
Q6P6J0	tRNA-specific adenosine deaminase 2	Adat2	5	5	4	2	5	40.3	36.6	16.8	40.3	56.937	1.5761	3.6648	5	5.3342	31.962	4	NaN	NaN	1	NaN	NaN	1
Q6PAT0	Probable inactive tRNA-specific adenosine deaminase-like protein 3	Adat3	6	3	2	3	4	14.9	9.5	14.3	15.8	39.123	1.4846	10.582	4	NaN	NaN	1	NaN	NaN	1	NaN	NaN	1
Q9D0L4	Uncharacterized aarF domain-containing protein kinase 1	Adck1	14	3	6	8	5	9.1	17.5	20.6	11	97.409	1.3435	67.365	3	2.6907	58.152	5	4.6871	199.07	4	4.1864	205.89	2
Q566J8	AarF domain-containing protein kinase 4	Adck4	9	6	6	6	4	16.3	12.6	17.4	9.6	26.915	1.0872	23.87	6	3.6644	8.6193	5	NaN	NaN	1	7.3883	226.41	3
Q80V03	Uncharacterized aarF domain-containing protein kinase 5	Adck5	9	0	5	2	4	0	14.1	3.3	8.8	16.867	NaN	NaN	0	1.843	25.765	5	NaN	NaN	0	NaN	NaN	1
Q01341;P84309	Adenylate cyclase type 6	Adcy6	6	0	4	3	2	0	4.9	2.7	1.5	6.1719	NaN	NaN	0	1.4962	178.54	4	5.9904	133.9	2	NaN	NaN	1
P70205	Pituitary adenylate cyclase-activating polypeptide type I receptor	Adcyap1r1	2	0	1	1	1	0	1.4	1.4	1.4	3.8651	NaN	NaN	0	NaN	NaN	0	NaN	NaN	0	NaN	NaN	0
Q9QYC0	Alpha-adducin	Add1	22	13	15	13	13	29.4	39.2	32.4	33.5	262.26	0.94941	21.726	15	3.6287	44.824	17	4.5086	193.82	12	2.6745	165.9	9
Q9QYB8	Beta-adducin	Add2	14	4	6	3	3	5	12.1	6.8	4.8	27.462	0.61295	33.332	3	2.2545	21.253	4	2.6968	69.03	2	3.4158	27.818	2
Q9QYB5	Gamma-adducin	Add3	21	12	11	9	11	24.4	22.2	18.1	21.8	162.49	0.91851	13.938	22	3.4066	30.35	19	8.4271	210.47	9	5.8541	217.28	12
P28474	Alcohol dehydrogenase class-3	Adh5	16	11	13	12	9	57.2	62.6	58	51.9	323.31	0.71922	9.7403	25	2.1918	40.179	28	6.8001	199.57	21	7.5937	235.41	24
Q99JT9	1,2-dihydroxy-3-keto-5-methylthiopentene dioxygenase	Adi1	6	1	3	2	2	7.8	19.6	11.7	13.4	8.9371	NaN	NaN	1	8.5743	35.037	3	NaN	NaN	1	NaN	NaN	1
Q91VH1	Adiponectin receptor protein 1	Adipor1	3	1	0	2	1	4.5	0	8.3	4.5	7.4159	NaN	NaN	0	NaN	NaN	0	NaN	NaN	1	NaN	NaN	1
P55264	Adenosine kinase	Adk	18	13	12	14	11	39.9	37.4	44.3	29.1	284.55	0.75635	34.597	34	2.8356	38.361	30	7.3586	16.361	24	8.1582	150.54	26
Q9Z103	Activity-dependent neuroprotector homeobox protein	Adnp	47	26	30	23	25	35.6	38	29.2	30.2	307.86	2.0304	14.801	28	4.6485	28.333	33	4.3427	243.63	14	6.839	174.84	19
Q8CHC8	ADNP homeobox protein 2	Adnp2	3	0	2	1	1	0	1.5	0.8	0.6	1.7498	NaN	NaN	0	5.0397	92.993	2	NaN	NaN	1	NaN	NaN	0
Q6PDY2	2-aminoethanethiol dioxygenase	Ado	12	5	9	5	6	23	32	18.4	31.6	55.758	1.381	11.466	9	4.7486	5.6722	8	5.2242	105.23	6	54.192	378.75	3
Q8VDL4	ADP-dependent glucokinase	Adpgk	15	11	13	11	9	33.9	41.9	35.7	29.2	323.31	0.81912	9.9613	17	2.6586	9.6927	20	34.815	297.65	8	8.0879	10.169	14
P54923	[Protein ADP-ribosylarginine] hydrolase	Adprh	17	15	14	14	11	54.4	48.3	45.6	37	323.31	1.0073	15.125	24	3.5103	65.165	30	10.587	78.204	21	9.4079	38.204	12
Q8CG72	Poly(ADP-ribose) glycohydrolase ARH3	Adprhl2	10	6	9	3	6	27.6	41.4	10	31.1	82.157	0.84223	17.098	6	2.757	19.787	9	3.541	122.64	2	6.9006	249.03	5
Q99KS6	Manganese-dependent ADP-ribose/CDP-alcohol diphosphatase	Adprm	2	2	0	0	1	9.4	0	0	5	8.1757	1.4962	67.943	2	NaN	NaN	0	NaN	NaN	0	NaN	NaN	1
Q99MK8	Beta-adrenergic receptor kinase 1	Adrbk1	20	8	8	9	8	22.8	17.9	26.1	20.3	173.33	1.397	6.9433	9	1.9583	96.816	10	5.7727	130.27	7	6.0048	212.44	6
Q3UYH7	Beta-adrenergic receptor kinase 2	Adrbk2	9	1	1	3	1	7.1	3.1	12.6	4.8	6.0558	2.327	3.2789	2	5.2838	41.566	2	1.1652	194.22	3	NaN	NaN	0
P54822	Adenylosuccinate lyase	Adsl	24	22	24	22	21	57.2	57.4	56	56.6	323.31	0.85289	12.916	64	2.6697	39.544	66	9.6872	186.04	41	7.1661	159.74	44
P46664	Adenylosuccinate synthetase isozyme 2	Adss	23	19	17	19	16	51.1	48.9	49.8	48	323.31	1.1184	12.643	33	3.6974	68.428	39	9.9919	186.71	19	10.589	141.06	22
P28650	Adenylosuccinate synthetase isozyme 1	Adssl1	7	2	1	4	3	7	3.9	10.5	12.7	6.1503	NaN	NaN	1	NaN	NaN	1	8.2335	227.56	2	NaN	NaN	1
Q640N1;Q9D2L5	Adipocyte enhancer-binding protein 1	Aebp1	5	0	2	1	0	0	2.5	0.8	0	49.04	NaN	NaN	0	NaN	NaN	1	NaN	NaN	1	NaN	NaN	0
Q9Z248	Zinc finger protein AEBP2	Aebp2	7	1	2	3	1	2.6	5	7.3	2.4	52.665	NaN	NaN	1	8.313	53.446	2	7.5469	58.892	2	NaN	NaN	1
Q9CZI9	Apoptosis-enhancing nuclease	Aen	9	7	6	4	6	28.6	24.4	17.9	24.7	116.06	2.5601	44.585	11	8.3601	81.623	8	3.9232	3.0602	2	4.6008	90.179	6
Q8BZI0	Actin filament-associated protein 1-like 1	Afap1l1	3	0	0	2	0	0	0	3.3	0	1.242	NaN	NaN	0	NaN	NaN	0	3.4961	351.92	3	NaN	NaN	0
O88573	AF4/FMR2 family member 1	Aff1	2	1	0	2	0	1.1	0	2.4	0	4.4403	NaN	NaN	1	NaN	NaN	0	NaN	NaN	1	NaN	NaN	0
Q9ESC8	AF4/FMR2 family member 4	Aff4	15	4	5	5	6	5.1	6.5	6.5	7.8	101.5	4.9048	10.274	3	NaN	NaN	1	1.6077	92.915	3	2.8317	106.49	2
Q920A7	AFG3-like protein 1	Afg3l1	26	10	13	12	15	23.1	29	22.1	25.9	305.54	1.02	20.625	11	3.7766	74.921	17	4.9532	186.56	8	2.2285	240.37	11
Q8JZQ2	AFG3-like protein 2	Afg3l2	28	14	9	15	13	28.3	19.5	29.8	30.9	323.31	0.82289	21.463	19	2.9005	65.931	17	9.5999	32.785	13	3.4059	219.54	11
Q80WT5	Aftiphilin	Aftph	24	4	5	6	8	6.3	8.1	9.7	11.7	242.29	3.8105	47.4	3	1.1293	165.71	2	5.3171	243.2	3	3.6447	150.73	4
Q3UPL5	Uncharacterized protein C11orf96 homolog	Ag2	3	0	0	1	0	0	0	4	0	13.785	NaN	NaN	0	NaN	NaN	0	NaN	NaN	0	NaN	NaN	0
Q64191	N(4)-(beta-N-acetylglucosaminyl)-L-asparaginase;Glycosylasparaginase alpha chain;Glycosylasparaginase beta chain	Aga	8	7	5	4	5	28	21.7	21.4	17.1	209.53	1.7212	15.972	10	4.7238	38.268	7	19.817	204.69	4	9.6942	75.734	4
Q8BXK8	Arf-GAP with GTPase, ANK repeat and PH domain-containing protein 1	Agap1	15	3	4	6	6	6.9	9.5	12	12.4	97.618	1.5211	90.125	5	1.413	40.516	2	4.8357	180.16	4	1.2176	214.28	5
Q3UHD9	Arf-GAP with GTPase, ANK repeat and PH domain-containing protein 2	Agap2	3	0	0	2	0	0	0	2.3	0	2.5535	NaN	NaN	0	NaN	NaN	0	9.5245	268.16	2	NaN	NaN	0
Q8VHH5	Arf-GAP with GTPase, ANK repeat and PH domain-containing protein 3	Agap3	10	3	5	5	3	6.6	8.7	9	6.6	58.266	1.1518	19.195	3	4.8379	17.759	4	NaN	NaN	0	NaN	NaN	0
Q8K2K6	Arf-GAP domain and FG repeat-containing protein 1	Agfg1	13	9	11	10	8	25.1	30.3	31.9	25.8	323.31	0.9571	15.766	25	3.7345	15.996	33	8.5095	153.06	9	11.423	159.02	10
Q80WC7	Arf-GAP domain and FG repeat-containing protein 2	Agfg2	8	3	5	5	5	9	13.8	11.5	16.9	63.366	1.4754	2.5991	3	7.5207	52.775	4	14.826	227.86	4	11.578	165.47	3
Q7TN31	Angiogenic factor with G patch and FHA domains 1	Aggf1	3	2	1	2	0	2.7	2.1	2.7	0	11.146	NaN	NaN	0	NaN	NaN	0	NaN	NaN	1	NaN	NaN	0
Q9ESW4	Acylglycerol kinase, mitochondrial	Agk	19	17	16	17	16	52.5	53.2	54.2	49.4	278.61	0.7265	15.883	23	2.3147	12.733	26	6.063	305.19	15	5.3103	199.73	18
F8VPN4		Agl	22	6	3	9	9	5.9	1.9	9	7.4	55.565	2.9076	74.11	5	NaN	NaN	1	2.6445	199.74	3	7.614	179.28	3
Q8CJG1	Protein argonaute-1	Ago1	8	0	1	0	1	6	10.3	7.1	7	2.9288	NaN	NaN	0	NaN	NaN	0	NaN	NaN	0	NaN	NaN	0
Q8CJG0;Q8CJF8	Protein argonaute-2	Ago2	38	21	23	19	21	40.6	48	34.9	41	323.31	1.067	17.581	33	2.7997	70.183	35	8.3778	187.3	23	7.7855	79.542	24
O35083	1-acyl-sn-glycerol-3-phosphate acyltransferase alpha	Agpat1	5	4	3	3	5	18.9	15.1	13.3	26.3	104.9	0.63464	13.721	3	2.8135	47.742	7	9.4706	177.27	3	5.6082	128.2	6
Q8K3K7	1-acyl-sn-glycerol-3-phosphate acyltransferase beta	Agpat2	3	1	1	1	0	3.6	6.1	2.9	0	3.546	NaN	NaN	0	NaN	NaN	0	NaN	NaN	1	NaN	NaN	0
Q9D517	1-acyl-sn-glycerol-3-phosphate acyltransferase gamma	Agpat3	5	3	2	1	4	10.6	5.6	2.9	12.8	18.899	0.7581	15.187	3	1.3129	3.5026	2	NaN	NaN	0	NaN	NaN	1
Q8K4X7	1-acyl-sn-glycerol-3-phosphate acyltransferase delta	Agpat4	13	7	10	8	10	15.9	24.3	20.4	24.6	65.609	0.71501	22.52	11	2.5606	20.373	17	6.0225	163	7	7.4346	238.99	8
Q9D1E8	1-acyl-sn-glycerol-3-phosphate acyltransferase epsilon	Agpat5	12	6	4	5	7	23.8	15.9	20.3	27.7	133.33	2.0172	22.549	7	6.5317	13.923	6	3.6974	128.55	5	2.671	206.41	5
Q8K2C8;Q8C0N2	Glycerol-3-phosphate acyltransferase 4	Agpat6	13	6	8	6	8	14	20.8	14	17.8	36.389	1.9854	3.0643	5	5.5185	54.451	9	10.451	142.97	5	22.282	332.46	3
Q8C0I1	Alkyldihydroxyacetonephosphate synthase, peroxisomal	Agps	28	20	24	20	19	47.4	56.1	44.8	42.3	323.31	0.79533	13.725	30	2.589	53.711	33	7.5451	211.03	23	7.8717	213.52	22
A2ASQ1	Agrin;Agrin N-terminal 110 kDa subunit;Agrin C-terminal 110 kDa subunit;Agrin C-terminal 90 kDa fragment;Agrin C-terminal 22 kDa fragment	Agrn	5	2	0	0	0	2.1	0	0	0	4.6172	NaN	NaN	1	NaN	NaN	0	NaN	NaN	0	NaN	NaN	0
Q641K1	Cytosolic carboxypeptidase 1	Agtpbp1	4	0	1	1	3	0	0.8	0.8	3.1	3.7789	NaN	NaN	0	NaN	NaN	0	NaN	NaN	0	NaN	NaN	1
Q9WVK0	Type-1 angiotensin II receptor-associated protein	Agtrap	1	0	1	0	0	0	24.8	0	0	13.604	NaN	NaN	0	NaN	NaN	0	NaN	NaN	0	NaN	NaN	0
Q8CJF7	Protein ELYS	Ahctf1	63	30	38	37	33	18.7	25.3	23	22.3	323.31	1.8404	29.196	43	7.2162	54.063	39	3.3962	116.53	27	18.706	34.814	29
P50247	Adenosylhomocysteinase	Ahcy	30	27	28	29	26	73.1	75.7	79.6	67.4	323.31	0.83911	11.514	70	2.8457	25.742	65	6.3944	175.08	62	9.2449	54.402	59
Q80SW1	Putative adenosylhomocysteinase 2	Ahcyl1	25	9	8	11	9	47.7	37.9	48.9	42.3	323.31	1.0981	16.34	29	4.0014	20.574	25	11.791	146.97	20	98.666	218.5	17
Q68FL4	Putative adenosylhomocysteinase 3	Ahcyl2	25	7	6	4	7	33.3	29.9	24.1	31.2	179.79	1.0714	28.733	7	3.3815	13.439	6	7.687	17.457	4	5.6025	284.93	7
Q6PAL7	AT-hook DNA-binding motif-containing protein 1	Ahdc1	4	1	3	0	0	1.2	2.8	0	0	13.179	NaN	NaN	1	7.3406	14.092	2	NaN	NaN	0	NaN	NaN	0
Q8K3E5	Jouberin	Ahi1	18	6	8	9	8	6.6	9.2	9.5	10.8	73.441	3.4291	27.315	4	3.6798	98.894	7	4.0535	143.41	4	6.534	278.94	4
E9Q616		Ahnak	279	89	106	80	70	42.7	44.6	34.1	31.5	323.31	1.4711	20.318	101	5.935	98.166	115	16.928	157.24	59	16.226	46.133	48
E9PYB0		Ahnak2	9	5	2	4	2	26.7	10.9	19.8	10.9	111.77	0.90182	11.387	6	3.1477	22.18	3	2.3498	137.37	2	NaN	NaN	1
Q8BK64	Activator of 90 kDa heat shock protein ATPase homolog 1	Ahsa1	18	13	12	16	11	51.8	50.9	58.3	43.2	323.31	1.2696	9.3955	27	4.2011	24.127	29	13.609	109.59	21	3.1995	183	19
Q8N9S3	Activator of 90 kDa heat shock protein ATPase homolog 2	Ahsa2	13	8	7	9	8	27.5	32	33.8	30.5	108.61	1.537	11.503	7	5.2758	33.184	6	15.669	68.774	6	9.2498	230.46	4
Q8C4Q6	Axin interactor, dorsalization-associated protein	Aida	14	5	8	7	8	19	30.8	33.4	36.1	135.21	1.3306	5.1265	6	2.2441	16.95	11	7.6145	263.73	6	2.9491	155.22	10
Q9EQX4	Allograft inflammatory factor 1-like	Aif1l	4	0	2	2	1	0	11.3	11.3	6	3.752	NaN	NaN	0	NaN	NaN	0	NaN	NaN	0	NaN	NaN	0
Q9Z0X1	Apoptosis-inducing factor 1, mitochondrial	Aifm1	24	17	15	14	17	32.4	27.8	34.3	29.6	199.48	0.94451	17.663	19	3.8573	24.196	15	0.61258	187.31	12	6.6742	230.58	13
Q8BUE4	Apoptosis-inducing factor 2	Aifm2	7	3	2	4	2	15.5	10.7	12.6	7.5	53.137	1.0697	12.147	4	NaN	NaN	1	5.4968	100.86	3	NaN	NaN	0
Q91VJ1	Interferon-inducible protein AIM2	Aim2	15	9	11	7	12	24.6	33.9	23.4	35.9	172.12	1.4912	28.045	11	5.9867	89.606	8	3.1542	113.61	5	3.3717	201.96	8
P31230	Aminoacyl tRNA synthase complex-interacting multifunctional protein 1;Endothelial monocyte-activating polypeptide 2	Aimp1	27	19	18	18	18	77.4	72.3	75.8	64.2	323.31	1.0255	16.676	49	3.506	9.7657	55	9.2415	120.65	30	9.6003	50.279	31
Q8R010	Aminoacyl tRNA synthase complex-interacting multifunctional protein 2	Aimp2	12	10	10	9	9	49.4	47.5	44.4	47.2	323.31	1.1189	9.0455	38	3.4063	16.468	30	9.8729	158.63	23	9.8001	17.22	24
O08915	AH receptor-interacting protein	Aip	15	12	10	10	9	55.2	41.8	41.2	34.5	276.38	1.3557	12.121	13	5.3725	14.669	15	9.3613	116.04	10	6.6712	192.5	9
Q9R0Y5	Adenylate kinase isoenzyme 1	Ak1	14	10	10	9	11	63.4	56.2	53.1	63.4	323.31	0.85269	53.662	21	2.6822	11.313	17	9.2411	216.19	11	8.0468	106.89	20
I3ITR1;Q9D924	Iron-sulfur cluster assembly 1 homolog, mitochondrial	AK157302;Isca1	3	2	1	1	3	22.5	12.4	12.4	29.5	38.179	1.9738	71.283	3	NaN	NaN	1	NaN	NaN	1	3.3484	197.75	3
Q9WTP6	Adenylate kinase 2, mitochondrial;Adenylate kinase 2, mitochondrial, N-terminally processed	Ak2	18	13	13	14	10	71.1	71.5	71.1	51	323.31	0.93033	43.314	31	2.962	44.517	37	7.2037	91.909	26	9.2611	142.99	15
Q9WTP7	GTP:AMP phosphotransferase AK3, mitochondrial	Ak3	16	9	9	11	9	49.3	46.7	53.7	44.9	152.34	0.74854	9.8426	13	2.9282	44.172	11	0.46126	128.05	10	5.0427	208.64	10
Q9WUR9	Adenylate kinase 4, mitochondrial	Ak4	9	5	5	5	4	26	26.9	36.8	21.1	72.533	0.84167	31.35	7	2.9361	16.979	10	5.221	315.95	3	8.1938	203.18	3
Q8VCP8	Adenylate kinase isoenzyme 6	Ak6	8	6	5	4	5	51.2	45.9	36	54.7	290.92	3.2432	10.781	8	2.6237	94.571	6	4.8951	160.31	2	20.958	12.64	3
O08715	A-kinase anchor protein 1, mitochondrial	Akap1	16	11	11	11	11	22.3	23.5	23.5	21.7	203.58	2.067	64.412	14	10.142	66.445	15	3.3988	204.49	5	4.3219	231.91	9
O88845	A-kinase anchor protein 10, mitochondrial	Akap10	13	5	5	5	11	13.3	10.1	13.7	26.1	90.558	1.2085	20.736	6	2.6514	44.292	3	NaN	NaN	1	3.8963	140.76	3
E9Q777		Akap11	13	1	3	2	3	1.7	3.3	1.8	3.2	60.553	NaN	NaN	0	7.7603	61.185	3	NaN	NaN	1	NaN	NaN	0
Q9WTQ5	A-kinase anchor protein 12	Akap12	107	43	46	48	43	42	43.1	45	42	323.31	0.89703	16.185	78	4.1325	28.322	78	11.633	196.51	58	23.924	217.16	37
E9Q394		Akap13	39	6	16	17	8	2.6	9.4	9.3	4.1	240.42	1.8834	42.395	6	1.6036	99.786	8	2.738	126.74	7	2.9085	233.85	6
O88987	A-kinase anchor protein 3	Akap3	3	0	0	1	1	0	0	1.3	1.3	2.1557	NaN	NaN	0	NaN	NaN	0	NaN	NaN	0	NaN	NaN	0
D3YVF0	A-kinase anchor protein 5	Akap5	5	1	2	2	3	9.7	11.3	12.3	15.4	91.095	NaN	NaN	1	NaN	NaN	1	4.9174	96.434	2	NaN	NaN	0
Q7TN79	A-kinase anchor protein 7 isoform gamma	Akap7	1	0	0	1	1	0	0	3.5	3.5	3.6321	NaN	NaN	0	NaN	NaN	0	NaN	NaN	0	NaN	NaN	0
Q9DBR0	A-kinase anchor protein 8	Akap8	31	13	12	12	10	34.2	28.7	25.8	23.9	303.76	1.3616	12.349	14	4.2299	62.326	19	8.9609	186.51	10	13.284	151.68	10
Q9R0L7	A-kinase anchor protein 8-like	Akap8l	18	8	9	10	10	16.2	18.4	17.8	20.7	323.31	1.1846	35.22	10	4.4271	23.474	8	4.9344	386.56	5	29.771	276.07	8
Q70FJ1	A-kinase anchor protein 9	Akap9	104	32	49	49	57	10.9	16	17.2	19.3	323.31	1.8093	24.575	30	6.5719	76.71	36	2.1667	144.5	25	3.0832	170.1	26
B1AXD8	Akirin-2	Akirin2	7	1	2	1	2	6	10	6	12.9	13.65	NaN	NaN	1	NaN	NaN	1	NaN	NaN	1	NaN	NaN	1
Q9JII6	Alcohol dehydrogenase [NADP(+)]	Akr1a1	17	16	14	15	17	65.2	48.6	59.7	67.7	287.27	0.88443	19.682	28	2.5707	142.53	26	8.9048	165.73	21	6.9881	35.658	14
P45376	Aldose reductase	Akr1b1	21	19	18	20	18	63.6	61.4	64.9	61.4	249.21	0.82449	14.396	56	2.9645	67.292	57	8.9297	172.67	57	11.732	152.18	45
G5E895		Akr1b10	15	6	6	6	5	50.9	51.9	50.6	42.4	240.76	0.66147	11.979	26	2.0995	13.6	29	9.9274	319.78	23	4.2889	199.82	22
P21300	Aldose reductase-related protein 1	Akr1b7	13	6	3	2	3	35.8	19.9	19.9	22.8	59.156	0.59449	41.011	7	0.53629	60.977	5	24.487	248.18	3	4.2307	212.3	5
P45377	Aldose reductase-related protein 2	Akr1b8	13	4	1	4	3	40.2	23.7	41.8	31.6	27.49	0.65363	13.519	3	NaN	NaN	0	2.6104	222.18	2	0.21002	226.63	3
Q9JLI0;Q8K023		Akr1c12	14	5	6	3	5	45.2	63.2	41.5	53.3	323.31	0.7392	12.15	15	2.4231	14.721	23	5.0536	193.82	14	5.981	226.44	13
Q8VC28	Aldo-keto reductase family 1 member C13	Akr1c13	14	4	4	4	4	44.9	54.8	52.9	52.9	149.05	0.72315	2.2939	6	2.2306	26.337	10	3.2733	75.267	5	3.409	300.18	4
Q8VC77		Akr1c20	1	0	0	0	0	0	0	0	0	1.2101	NaN	NaN	0	NaN	NaN	0	NaN	NaN	0	NaN	NaN	0
Q9DCT1	1,5-anhydro-D-fructose reductase	Akr1e2	13	8	6	7	8	35.5	22.3	31.2	32.9	127.37	0.91164	10.519	12	2.4772	15.803	9	3.6975	122.78	5	1.8688	187.44	5
Q8CG76	Aflatoxin B1 aldehyde reductase member 2	Akr7a2	12	10	9	9	6	42.2	31.9	36.8	24.5	91.85	0.80666	24.792	19	2.4187	60.754	16	4.7126	210.37	7	6.3634	115.47	7
P31750	RAC-alpha serine/threonine-protein kinase	Akt1	19	10	9	7	7	31.7	34.6	28.5	27.5	196.68	1.9854	55.758	17	6.0596	19.161	13	7.123	320.62	10	7.7015	231.12	11
Q9D1F4	Proline-rich AKT1 substrate 1	Akt1s1	7	2	3	3	2	10.9	16.7	16.7	10.9	16.674	2.1267	20.829	5	9.0714	33.893	4	28.047	16.189	3	NaN	NaN	1
Q60823	RAC-beta serine/threonine-protein kinase	Akt2	17	7	6	6	6	26.8	22.9	21.4	26	30.664	1.5845	7.9736	6	3.5601	178.6	2	16.488	268.29	4	5.8334	154.3	5
Q9WUA6	RAC-gamma serine/threonine-protein kinase	Akt3	15	6	3	8	7	24.8	14	27.6	29.4	66.482	0.78367	21.054	7	2.3954	36.731	4	5.1156	148.77	5	12.196	259.69	5
Q64362	AKT-interacting protein	Aktip	4	1	1	3	2	5.8	5.8	17.8	13.4	19.395	NaN	NaN	1	NaN	NaN	1	2.4382	28.194	2	NaN	NaN	1
P10518	Delta-aminolevulinic acid dehydratase	Alad	17	15	13	12	12	73.9	70	60.6	60.3	323.31	0.83364	18.889	34	2.5504	14.6	38	7.3608	210.84	21	7.1662	79.913	24
Q8VC19	5-aminolevulinate synthase, nonspecific, mitochondrial	Alas1	16	9	11	6	9	24.3	31	16.5	19.5	86.817	3.7225	40.406	8	7.9843	37.819	4	1.5513	121.96	3	1.5129	132.52	4
Q571I9	Aldehyde dehydrogenase family 16 member A1	Aldh16a1	18	12	13	15	12	18.2	21.8	23.4	19	184.7	1.0437	14.483	21	3.7792	16.257	22	8.3367	37.189	16	5.9742	140.01	12
Q9Z110	Delta-1-pyrroline-5-carboxylate synthase;Glutamate 5-kinase;Gamma-glutamyl phosphate reductase	Aldh18a1	42	36	33	34	34	55.2	50.3	51.9	53.7	323.31	0.49176	18.399	63	1.7315	37.348	67	5.2592	226.02	52	5.2494	190.45	49
Q9CZS1	Aldehyde dehydrogenase X, mitochondrial	Aldh1b1	15	7	8	9	7	22	29.7	26	22.5	83.967	0.28127	11.666	10	0.71364	35.083	11	1.2951	121.4	6	2.0189	6.7894	6
Q8K009;Q8R0Y6	Mitochondrial 10-formyltetrahydrofolate dehydrogenase	Aldh1l2	43	32	27	24	21	47.9	40.6	33.9	28	323.31	0.30996	17.449	38	0.92788	21.359	31	2.7727	139.55	18	2.8462	155.16	16
P47738	Aldehyde dehydrogenase, mitochondrial	Aldh2	24	16	19	18	15	45.1	49.5	53.9	43.7	323.31	0.86536	17.508	31	3.3068	16	34	11.037	96.892	21	9.7939	40.788	20
P47739	Aldehyde dehydrogenase, dimeric NADP-preferring	Aldh3a1	6	3	1	0	1	11.5	4.4	0	5.5	15.818	0.60829	14.922	3	NaN	NaN	1	NaN	NaN	0	NaN	NaN	1
P47740	Fatty aldehyde dehydrogenase	Aldh3a2	11	8	9	6	7	19	24.6	13.6	21.3	58.451	0.6202	20.399	9	1.8862	26.878	11	5.6391	193.74	5	5.5357	268.4	9
Q80VQ0;J3QMK6;E9Q3E1	Aldehyde dehydrogenase family 3 member B1	Aldh3b1	13	3	5	10	8	6.8	12.4	29.7	20.1	86.907	0.91011	21.14	4	1.6446	64.126	5	7.5048	189.08	4	4.41	190.87	4
Q8CHT0	Delta-1-pyrroline-5-carboxylate dehydrogenase, mitochondrial	Aldh4a1	3	1	0	1	2	1.6	0	2.7	3.9	15.861	NaN	NaN	1	NaN	NaN	0	NaN	NaN	0	6.1568	80.183	2
Q8BWF0	Succinate-semialdehyde dehydrogenase, mitochondrial	Aldh5a1	11	4	7	8	7	9.4	19.1	19.9	16.6	46.181	0.52184	1.813	6	1.7047	12.116	12	6.198	277.93	6	4.582	171.08	8
Q9EQ20	Methylmalonate-semialdehyde dehydrogenase [acylating], mitochondrial	Aldh6a1	7	5	3	4	3	10.5	5.8	7.7	9.9	18.767	0.78525	12.908	4	2.9357	9.1467	3	2.2365	298.37	3	NaN	NaN	0
Q9DBF1	Alpha-aminoadipic semialdehyde dehydrogenase	Aldh7a1	11	3	6	6	5	8	23.2	20	13.9	115.78	0.64063	25.477	4	2.3194	37.654	6	2.9196	146.47	6	4.7486	200.72	4
Q9JLJ2	4-trimethylaminobutyraldehyde dehydrogenase	Aldh9a1	29	21	23	19	20	55.7	64.8	57.1	53.4	323.31	0.6471	13.799	42	2.2363	24.259	40	6.0992	53.96	28	7.4095	103.71	23
P05064;A6ZI46	Fructose-bisphosphate aldolase A;Fructose-bisphosphate aldolase	Aldoa;Aldoart1	36	15	15	15	14	84.9	87.4	79.9	81	323.31	1.0135	14.154	188	3.4687	87.397	223	9.9768	111.74	179	8.2822	151.27	184
P05063	Fructose-bisphosphate aldolase C	Aldoc	14	4	2	3	5	24.8	17.6	20.1	25.6	69.008	0.73162	70.848	3	1.6614	34.403	2	NaN	NaN	1	1.9639	341.23	2
Q921Q3	Chitobiosyldiphosphodolichol beta-mannosyltransferase	Alg1	11	9	9	8	8	23	27.2	21.6	19.9	93.573	1.2315	11.514	13	3.5073	24.649	12	10.079	198.25	8	7.4067	185.11	10
Q3UGP8	Putative Dol-P-Glc:Glc(2)Man(9)GlcNAc(2)-PP-Dol alpha-1,2-glucosyltransferase	Alg10b	5	3	1	2	2	6.5	1.7	4.9	4.9	7.3734	0.80196	32.534	2	NaN	NaN	1	NaN	NaN	1	3.0545	144.4	2
Q3TZM9	GDP-Man:Man(3)GlcNAc(2)-PP-Dol alpha-1,2-mannosyltransferase	Alg11	12	6	6	6	4	20.7	19.7	22.4	9.1	63.833	0.92162	17.775	7	2.6397	6.5537	8	3.6836	157.98	4	NaN	NaN	1
Q9D8C3;Q8BML3	Putative bifunctional UDP-N-acetylglucosamine transferase and deubiquitinase ALG13	Alg13	15	2	5	6	4	3.5	6.2	8.4	5.4	106.96	1.6848	34.061	3	3.8069	58.247	7	12.439	204.03	2	11.54	68.329	3
Q9D081	UDP-N-acetylglucosamine transferase subunit ALG14 homolog	Alg14	5	2	2	2	1	11.5	13.4	12.9	7.4	21.399	1.5624	23.669	2	2.8499	12.016	3	NaN	NaN	1	NaN	NaN	1
Q9DBE8	Alpha-1,3/1,6-mannosyltransferase ALG2	Alg2	20	18	15	12	14	54.7	49.2	37.3	43.9	266.33	0.70204	11.186	23	2.1649	12.733	19	5.1031	156.79	9	5.8927	177.74	19
Q8K2A8	Dol-P-Man:Man(5)GlcNAc(2)-PP-Dol alpha-1,3-mannosyltransferase	Alg3	4	4	3	4	3	9.4	7.8	9.4	7.8	14.752	1.1949	18.773	6	1.5345	41.628	3	4.2599	250.42	3	6.35	214.14	3
Q9DB25	Dolichyl-phosphate beta-glucosyltransferase	Alg5	9	6	7	6	4	20.1	27.2	22.5	12.7	52.45	0.73436	30.522	6	2.3552	10.203	8	7.7175	191.11	6	4.5567	22.598	2
Q3TAE8	Dolichyl pyrophosphate Man9GlcNAc2 alpha-1,3-glucosyltransferase	Alg6	1	1	1	1	1	2.6	2.6	2.6	2.6	3.2027	NaN	NaN	1	0.576	8.7349	2	NaN	NaN	0	NaN	NaN	1
Q6P8H8	Probable dolichyl pyrophosphate Glc1Man9GlcNAc2 alpha-1,3-glucosyltransferase	Alg8	5	4	4	3	3	10.1	9.1	7.8	7.8	43.644	0.62799	2.1791	2	1.9412	21.614	5	1.1872	7.8415	2	2.5858	113.07	3
Q8VDI9	Alpha-1,2-mannosyltransferase ALG9	Alg9	6	2	6	4	4	7	16	11.1	9	45.624	0.60764	0.77113	2	1.3573	67.811	5	6.3036	7.2202	2	NaN	NaN	1
P0CB42	Alkylated DNA repair protein alkB homolog 1	Alkbh1	5	2	2	2	1	5.4	7.7	5.4	3.3	11.711	2.3419	18.353	2	NaN	NaN	1	NaN	NaN	1	NaN	NaN	1
Q6P6J4	Alpha-ketoglutarate-dependent dioxygenase alkB homolog 2	Alkbh2	3	1	2	1	2	6.3	12.1	8.4	12.1	31.217	NaN	NaN	1	NaN	NaN	1	NaN	NaN	0	NaN	NaN	1
Q8K1E6	Alpha-ketoglutarate-dependent dioxygenase alkB homolog 3	Alkbh3	10	5	7	7	3	25.9	33.6	32.2	15.4	168.9	1.5952	45.621	6	2.647	69.747	8	2.7378	273.09	4	14.528	159.18	2
Q9D8F1	Alpha-ketoglutarate-dependent dioxygenase alkB homolog 4	Alkbh4	3	1	0	0	1	5	0	0	3.3	4.3729	NaN	NaN	1	NaN	NaN	0	NaN	NaN	0	NaN	NaN	0
Q3TSG4	RNA demethylase ALKBH5	Alkbh5	14	6	8	5	9	24.8	29.9	22	28.9	118.89	1.3162	10.479	9	3.6311	52.731	10	1.5845	187.56	6	5.544	168.42	11
Q9D6Z0	Alpha-ketoglutarate-dependent dioxygenase alkB homolog 7, mitochondrial	Alkbh7	2	1	1	1	2	10	10	5	14.9	7.331	NaN	NaN	0	NaN	NaN	1	NaN	NaN	1	4.5626	183.3	2
Q80Y20	Alkylated DNA repair protein alkB homolog 8	Alkbh8	14	5	6	6	6	10.5	13.3	11.3	12.7	101.48	1.5717	18.801	5	4.3916	22.728	3	8.4229	234.2	4	6.1279	82.801	5
Q8K4E0	Alstrom syndrome protein 1 homolog	Alms1	16	3	4	7	3	1.1	1.8	3.1	1.1	16.735	4.6461	87.21	3	11.429	121.97	3	NaN	NaN	0	NaN	NaN	0
P09242	Alkaline phosphatase, tissue-nonspecific isozyme	Alpl	11	2	3	2	3	3.4	5.7	3.6	6.3	41.872	1.463	27.299	2	0.96429	27.295	2	NaN	NaN	1	NaN	NaN	1
Q920R0	Alsin	Als2	5	0	0	2	3	0	0	1.8	3.1	14.103	NaN	NaN	0	NaN	NaN	0	NaN	NaN	1	2.9101	36.102	3
O08583	THO complex subunit 4	Alyref	14	4	4	4	3	36.5	47.1	47.1	26.7	323.31	1.0852	8.1305	27	3.815	53.176	36	11.415	176.73	24	10.099	80.79	23
Q9JJW6	Aly/REF export factor 2	Alyref2	7	0	0	1	0	11	23.4	33	11	2.5574	NaN	NaN	0	NaN	NaN	0	NaN	NaN	0	NaN	NaN	0
O09174	Alpha-methylacyl-CoA racemase	Amacr	3	0	0	1	1	0	0	2.4	5.8	3.0099	NaN	NaN	0	NaN	NaN	0	NaN	NaN	0	NaN	NaN	0
A2AH22	Activating molecule in BECN1-regulated autophagy protein 1	Ambra1	14	6	7	6	6	6.7	6.7	5.4	5.8	42.038	6.5162	72.804	5	6.3923	131.54	5	2.422	158.71	2	NaN	NaN	1
P0DMN7;D3Z6H8	S-adenosylmethionine decarboxylase proenzyme 1;S-adenosylmethionine decarboxylase 1 alpha chain;S-adenosylmethionine decarboxylase 1 beta chain;S-adenosylmethionine decarboxylase proenzyme 2;S-adenosylmethionine decarboxylase 2 alpha chain;S-adenosylmethionine decarboxylase 2 beta chain	Amd1;Amd2	6	1	2	1	2	3.6	6	2.7	11.7	7.1493	7.692	59.389	2	NaN	NaN	0	NaN	NaN	1	NaN	NaN	1
Q8JZV7	Putative N-acetylglucosamine-6-phosphate deacetylase	Amdhd2	5	0	1	3	4	0	5.6	13.2	15.2	35.896	NaN	NaN	0	NaN	NaN	1	NaN	NaN	1	2.1194	114.95	3
Q9R049	E3 ubiquitin-protein ligase AMFR	Amfr	14	7	9	7	10	13.4	17.4	13.2	19.3	104.66	5.5602	13.409	10	4.981	134.06	11	2.2095	570.34	2	4.8635	31.633	6
Q9JHT5	AMME syndrome candidate gene 1 protein homolog	Ammecr1	9	3	4	4	3	15.1	21.8	25.9	19.8	44.885	2.4923	56.557	4	2.9809	93.962	4	NaN	NaN	1	2.8641	355.79	2
Q8JZZ6	AMMECR1-like protein	Ammecr1l	7	0	0	0	1	5.2	7.4	8.1	15.2	18.994	NaN	NaN	0	NaN	NaN	0	NaN	NaN	0	NaN	NaN	1
B8JKV0		Amn1	2	0	0	0	1	0	0	0	4.7	4.4332	NaN	NaN	0	NaN	NaN	0	NaN	NaN	0	NaN	NaN	1
Q9DBT5	AMP deaminase 2	Ampd2	27	19	18	21	16	23.8	22.2	27.1	20.8	113.74	0.90911	30.626	34	3.1215	16.736	30	9.5889	23.307	31	7.3706	28.681	15
O08739	AMP deaminase 3	Ampd3	20	10	10	10	10	21	21	17.4	19.1	287.98	1.022	20.437	16	2.8891	8.3452	17	5.8318	11.614	11	8.1151	244.96	10
Q400C8	Archaemetzincin-2	Amz2	8	2	4	5	5	9.2	22.6	25.6	18.1	43.612	1.5693	26.574	4	4.4387	5.7762	3	NaN	NaN	0	NaN	NaN	0
P53995	Anaphase-promoting complex subunit 1	Anapc1	43	18	14	24	25	11.9	11.1	16.1	17.3	284.41	1.0743	9.7983	17	2.2583	29.375	12	11.294	25.524	10	3.3603	256.57	14
Q8K2H6	Anaphase-promoting complex subunit 10	Anapc10	2	1	1	1	1	6.5	6.5	6.5	6.5	10.916	NaN	NaN	0	NaN	NaN	1	NaN	NaN	0	NaN	NaN	1
Q9CPX9	Anaphase-promoting complex subunit 11	Anapc11	3	1	2	1	1	17.9	46.4	17.9	17.9	18.588	NaN	NaN	1	NaN	NaN	1	NaN	NaN	1	NaN	NaN	1
P60007	Anaphase-promoting complex subunit 15	Anapc15	1	0	0	0	0	0	0	0	0	2.0418	NaN	NaN	0	NaN	NaN	0	NaN	NaN	0	NaN	NaN	0
Q9CPV2	Anaphase-promoting complex subunit 16	Anapc16	2	2	2	1	2	26.4	26.4	12.7	26.4	20.656	2.9313	24.765	2	17.419	3.4719	2	NaN	NaN	1	3.0223	569.56	2
Q8BZQ7	Anaphase-promoting complex subunit 2	Anapc2	17	7	8	11	9	12.7	11	17.1	13.9	66.913	1.5229	37.206	8	2.7595	82.881	11	2.1903	251.65	6	7.7377	168.25	10
Q91W96	Anaphase-promoting complex subunit 4	Anapc4	25	11	11	17	16	20.8	21.3	26	25.2	307.22	2.4676	21.586	11	7.5004	9.9206	11	5.9695	280.28	6	4.9556	136.93	8
Q8BTZ4	Anaphase-promoting complex subunit 5	Anapc5	28	12	14	14	17	18.5	23.5	22.4	24.5	175.57	1.5338	29.325	15	1.438	61.401	14	6.2613	73.563	8	9.3609	194.54	9
Q9WVM3	Anaphase-promoting complex subunit 7	Anapc7	25	18	16	18	18	42.1	38.6	44.2	43.2	323.31	3.3103	20.171	21	3.1359	6.5267	13	11.993	219.45	13	9.569	261.46	12
Q8K1C0	Protein angel homolog 2	Angel2	13	7	9	9	5	20.4	29.4	25.6	14.3	168.34	1.2332	13.27	7	5.6649	18.743	12	3.6712	96.944	6	NaN	NaN	1
Q8C8R3;Q02357	Ankyrin-2	Ank2	81	30	25	38	31	14	11.4	17.6	12.9	323.31	0.94627	27.074	38	3.3553	34.149	38	3.2439	189.69	24	4.7688	207.2	27
G5E8K5	Ankyrin-3	Ank3	20	2	3	5	4	4.5	4.7	7.2	6.2	64.427	1.4702	11.05	2	NaN	NaN	1	NaN	NaN	1	2.4345	168.62	2
Q810B6	Rabankyrin-5	Ankfy1	37	26	27	27	22	27.5	34.2	33	25.4	323.31	0.90805	18.379	29	3.3256	20.241	36	9.4278	173.65	26	11.627	18.529	20
Q6ZPS6	Ankyrin repeat and IBR domain-containing protein 1	Ankib1	7	1	3	2	4	1.9	3.4	4.1	5.5	35.25	NaN	NaN	1	10.137	79.477	3	1.6844	187.6	2	3.7542	109.9	2
Q6P1H6	Ankyrin repeat and LEM domain-containing protein 2	Ankle2	31	15	14	19	13	24	22.6	27.8	22.2	323.31	2.2367	52.136	16	8.7919	64.517	9	3.0878	267.89	7	1.937	103.53	2
Q3TPE9	Ankyrin repeat and MYND domain-containing protein 2	Ankmy2	13	9	6	10	9	24.8	15.7	25.7	23	65.008	2.434	12.952	13	5.313	34.665	11	9.6112	228.23	9	24.958	287.91	6
Q99LW0	Ankyrin repeat domain-containing protein 10	Ankrd10	10	7	8	6	4	40.7	38.6	22.2	18.3	323.31	8.2438	10.244	8	5.2077	117.53	5	8.0733	31.728	2	NaN	NaN	1
E9Q4F7		Ankrd11	15	1	6	6	7	0.6	3.4	3	3.7	129.22	NaN	NaN	0	3.2333	107.16	3	NaN	NaN	0	5.4662	164.27	2
Q80UP5;Q6PD24	Ankyrin repeat domain-containing protein 13A	Ankrd13a	3	1	2	2	0	2.7	4.1	4.8	0	6.4654	NaN	NaN	1	NaN	NaN	1	NaN	NaN	1	NaN	NaN	0
Q3UX43	Ankyrin repeat domain-containing protein 13C	Ankrd13c	1	0	1	1	0	0	2.6	2.6	0	2.1009	NaN	NaN	0	NaN	NaN	1	NaN	NaN	0	NaN	NaN	0
A2AS55	Ankyrin repeat domain-containing protein 16	Ankrd16	3	3	2	2	2	9.7	7.8	7.8	6.4	10.168	1.7244	40.299	3	NaN	NaN	1	11.099	349.18	2	NaN	NaN	0
Q99NH0	Ankyrin repeat domain-containing protein 17	Ankrd17	56	18	27	16	17	13.6	20.9	13.6	14.4	323.31	3.3708	15.552	33	1.4814	111.25	26	12.334	228.98	21	1.4714	444.46	19
Q811D2	Ankyrin repeat domain-containing protein 26	Ankrd26	5	0	2	0	0	0	2	0	0	5.3698	NaN	NaN	0	NaN	NaN	0	NaN	NaN	0	NaN	NaN	0
Q3UMR0	Ankyrin repeat domain-containing protein 27	Ankrd27	16	7	9	11	8	9.8	13.9	15	11.4	97.72	2.189	13.767	9	4.7829	33.426	9	2.1273	314.38	3	2.7823	163.98	7
Q505D1	Serine/threonine-protein phosphatase 6 regulatory ankyrin repeat subunit A	Ankrd28	27	15	18	16	16	23.6	30.2	26.9	26.6	323.31	1.1849	10.323	28	3.4002	14.259	34	11.961	49.405	17	6.0515	196.25	19
Q9D2X0	Ankyrin repeat domain-containing protein 39	Ankrd39	2	1	1	1	1	12	7.7	12	12	8.153	4.5622	69.043	2	NaN	NaN	0	NaN	NaN	0	NaN	NaN	1
Q5SUE8	Ankyrin repeat domain-containing protein 40	Ankrd40	4	1	2	3	3	4.4	8.5	11	8.8	18.784	NaN	NaN	1	NaN	NaN	0	3.2703	57.357	2	4.879	17.351	2
B2RXR6	Serine/threonine-protein phosphatase 6 regulatory ankyrin repeat subunit B	Ankrd44	32	12	13	23	19	18.9	19.4	33.8	25	285.82	1.0083	7.1046	17	3.9934	15.78	17	8.6406	219.25	15	9.404	176.49	12
Q8BTZ5	Ankyrin repeat domain-containing protein 46	Ankrd46	5	1	4	1	1	7	20.6	7	7	45.815	NaN	NaN	1	2.8991	173.04	2	NaN	NaN	1	NaN	NaN	0
Q8VE42	Ankyrin repeat domain-containing protein 49	Ankrd49	7	0	1	0	0	0	3.4	0	0	32.806	NaN	NaN	0	NaN	NaN	1	NaN	NaN	0	NaN	NaN	0
F7BE84		Ankrd50	6	1	2	0	2	1.7	2	0	2.6	19.799	NaN	NaN	0	NaN	NaN	0	NaN	NaN	0	NaN	NaN	0
Q8BTI7	Serine/threonine-protein phosphatase 6 regulatory ankyrin repeat subunit C	Ankrd52	32	19	24	19	18	28.7	36.5	27.6	28.5	323.31	8.4013	76.132	20	7.89	225.53	25	6.5403	197.59	15	5.4669	137.03	13
Q91WK7	Ankyrin repeat domain-containing protein 54	Ankrd54	6	1	1	1	2	5.4	4.3	4.3	9.7	62.344	NaN	NaN	0	NaN	NaN	1	NaN	NaN	1	NaN	NaN	1
P59672	Ankyrin repeat and SAM domain-containing protein 1A	Anks1a	26	7	11	14	13	6.6	14	16.3	14.7	162.58	1.4066	8.1775	7	3.9627	29.497	10	3.4601	186.52	7	1.9908	192.08	7
Q9CZK6	Ankyrin repeat and SAM domain-containing protein 3	Anks3	2	0	1	1	1	0	3.2	3.2	3.2	8.5223	NaN	NaN	0	NaN	NaN	1	NaN	NaN	0	NaN	NaN	0
Q80UU1	Ankyrin repeat and zinc finger domain-containing protein 1	Ankzf1	4	0	2	1	3	0	4.5	3.1	6.8	20.651	NaN	NaN	0	3.5136	39.5	2	NaN	NaN	0	NaN	NaN	0
Q8K298	Actin-binding protein anillin	Anln	52	33	34	27	29	42.9	40.6	35.1	37.6	323.31	8.4426	52.867	34	9.2635	108.2	29	7.1227	203.02	15	6.0858	221.04	17
Q8BH79	Anoctamin-10	Ano10	22	12	16	17	11	20.5	30	29.3	23.7	268.29	0.72389	8.8199	16	2.2572	33.331	19	4.9644	221.14	12	6.2654	148.69	13
Q6P9J9	Anoctamin-6	Ano6	17	8	10	10	8	12.4	13.3	15.4	10.3	179.57	1.1347	33.167	8	6.494	10.525	8	2.5026	268.14	9	7.3063	269.26	9
Q6PB70	Anoctamin-8	Ano8	4	0	0	3	0	0	0	3.4	0	7.031	NaN	NaN	0	NaN	NaN	0	2.2227	299.58	2	NaN	NaN	0
O35381;Q64G17	Acidic leucine-rich nuclear phosphoprotein 32 family member A	Anp32a	21	9	10	11	11	32	43.7	45.7	42.5	323.31	0.74221	24.92	31	2.7265	27.715	31	7.0311	173.97	29	5.5762	132.18	24
Q9EST5	Acidic leucine-rich nuclear phosphoprotein 32 family member B	Anp32b	12	4	4	5	4	25.7	25.7	28.3	21.3	163.15	0.975	20.356	6	3.3232	64.113	6	10.678	71.346	4	2.5252	75.774	9
P97822	Acidic leucine-rich nuclear phosphoprotein 32 family member E	Anp32e	8	7	7	8	7	30.4	30.4	41.2	30.4	323.31	0.995	6.1003	13	4.0066	134.92	25	11.564	24.751	22	12.158	120.06	26
Q6DFX2	Anthrax toxin receptor 2	Antxr2	3	2	2	3	1	5.7	5.7	10.1	2.7	21.445	2.7606	22.922	2	NaN	NaN	0	NaN	NaN	0	NaN	NaN	0
P10107	Annexin A1	Anxa1	10	6	6	3	4	18.2	20.2	8.4	12.1	71.73	1.4022	22.031	6	3.8141	53.521	2	NaN	NaN	1	3.8198	71.822	3
P07356	Annexin A2	Anxa2	27	25	21	22	22	76.7	66.4	69.9	61.9	323.31	1.8267	8.5289	47	6.6315	131.7	53	18.649	106.08	49	17.723	74.771	37
P97429	Annexin A4	Anxa4	15	9	8	6	9	29.8	30.1	22.6	30.4	160.67	0.73155	10.728	10	2.2123	27.148	7	6.5066	213.76	3	5.8367	151.19	5
P48036	Annexin A5	Anxa5	25	17	16	22	18	48.3	47	68.7	59.6	323.31	0.92635	10.916	29	3.5062	9.1851	37	9.3902	130.57	34	10.714	16.092	33
P14824	Annexin A6	Anxa6	47	38	34	42	39	66.7	59.7	68.8	67	323.31	0.68442	11.133	105	2.7441	19.94	93	7.9853	187.08	95	8.9901	108.15	101
Q07076	Annexin A7	Anxa7	17	12	12	13	10	28.7	28.9	30.5	24	127.55	1.1572	12.527	16	4.6972	16.271	13	8.6776	173.47	12	5.701	247.11	9
O35640	Annexin A8	Anxa8	2	1	1	0	1	4.6	4.6	0	4.6	2.4779	0.8388	1.485	2	NaN	NaN	1	NaN	NaN	0	11.7	292.64	2
O54754	Aldehyde oxidase 1	Aox1	9	3	3	5	2	3	3.2	4.4	1.4	6.9851	1.1555	56.645	4	5.7189	125.02	4	6.1664	293.77	3	6.4536	34.634	2
E9PYF7		Ap1ar	8	1	1	2	2	2.3	2.3	9.4	9.4	81.67	NaN	NaN	1	NaN	NaN	1	NaN	NaN	1	NaN	NaN	1
O35643	AP-1 complex subunit beta-1	Ap1b1	44	22	21	19	21	47.5	43.7	45.1	47.7	323.31	0.88572	13.994	26	2.9442	35.161	32	8.0183	132.11	20	7.7589	77.391	29
P22892	AP-1 complex subunit gamma-1	Ap1g1	31	24	24	24	24	38.9	38.1	38.1	37.3	323.31	0.91306	19.254	44	2.9973	52.182	42	10.407	97.69	29	8.7142	133.47	36
O88512	AP-1 complex subunit gamma-like 2	Ap1g2	4	0	1	1	0	0	2.5	1.5	0	12.348	NaN	NaN	0	NaN	NaN	1	NaN	NaN	0	NaN	NaN	0
P35585;Q9WVP1	AP-1 complex subunit mu-1	Ap1m1	20	15	17	18	13	46.1	50.6	51.8	39.2	322.53	0.91581	11.321	24	2.3871	13.555	25	7.4947	58.509	22	8.1949	103.47	20
P61967	AP-1 complex subunit sigma-1A	Ap1s1	8	3	6	5	4	29.7	53.8	41.8	39.2	76.659	1.0077	21.063	6	3.7885	14.885	7	8.2049	28.932	4	3.8055	258.01	4
Q9DB50	AP-1 complex subunit sigma-2	Ap1s2	4	1	2	1	1	17.5	23.1	15	15	10.891	NaN	NaN	1	NaN	NaN	1	NaN	NaN	0	NaN	NaN	0
Q7TN05	AP-1 complex subunit sigma-3	Ap1s3	2	0	0	1	0	4.5	4.5	10.4	4.5	1.4933	NaN	NaN	0	NaN	NaN	0	NaN	NaN	0	NaN	NaN	0
P17426	AP-2 complex subunit alpha-1	Ap2a1	43	31	32	28	25	54.4	54.8	48.6	44.4	323.31	0.94781	18.413	62	3.1417	40.075	68	10.851	153.13	36	8.1719	84.837	46
P17427	AP-2 complex subunit alpha-2	Ap2a2	42	31	29	29	26	52.6	48.5	43.7	45.4	323.31	0.90572	21.163	44	2.9774	27.156	52	9.1939	162.59	31	9.2993	188.66	34
Q9DBG3	AP-2 complex subunit beta	Ap2b1	47	24	23	26	24	51.4	51.4	55.8	48.8	323.31	0.91077	56.788	99	3.1448	25.918	90	8.6972	223.64	63	8.5047	145.83	75
P84091	AP-2 complex subunit mu	Ap2m1	21	18	19	15	17	47.6	45.5	37.9	46	307.14	1.3017	13.079	44	4.4691	87.631	42	14.531	102.6	24	13.417	103.91	18
P62743	AP-2 complex subunit sigma	Ap2s1	7	6	6	6	7	43	43	44.4	44.4	40.796	0.9701	16.184	14	3.1914	13.045	16	7.8815	188.41	8	7.174	209.92	11
Q9Z1T1	AP-3 complex subunit beta-1	Ap3b1	37	19	18	19	22	23.1	24	24.9	27.9	269.19	1.0109	18.966	24	3.2937	17.914	22	4.0715	193.87	18	11.238	16.508	22
Q9JME5	AP-3 complex subunit beta-2	Ap3b2	43	21	23	23	19	28.4	28.5	29.4	23.1	323.31	1.185	21.095	36	3.8724	42.851	31	6.5432	217.66	25	11.477	65.194	22
O54774	AP-3 complex subunit delta-1	Ap3d1	49	37	39	33	36	37.9	44.2	35	39.8	323.31	0.92467	16.896	63	2.9927	30.02	63	9.0634	185.73	36	10.495	53.045	47
Q9JKC8	AP-3 complex subunit mu-1	Ap3m1	16	12	10	7	11	52.2	40.4	28.9	49.8	323.01	0.73614	26.622	17	2.4192	10.464	13	6.4282	246.41	6	5.9477	8.1678	12
Q8R2R9	AP-3 complex subunit mu-2	Ap3m2	8	2	2	3	2	11.2	9.8	11.2	10.5	11.681	1.0531	5.9309	2	2.7612	19.296	2	NaN	NaN	1	NaN	NaN	1
Q9DCR2	AP-3 complex subunit sigma-1	Ap3s1	9	4	5	6	5	23.8	34.7	38.3	33.7	64.037	0.84925	6.2893	6	3.6938	34.006	7	9.8436	197.47	6	8.4451	189.99	3
Q8BSZ2	AP-3 complex subunit sigma-2	Ap3s2	6	2	5	1	2	11.9	31.1	7.8	9.3	13.118	1.1342	5.6856	2	3.7189	97.301	3	NaN	NaN	1	NaN	NaN	0
Q9WV76	AP-4 complex subunit beta-1	Ap4b1	11	4	4	5	5	7.2	7.2	12.3	8.8	56.599	1.122	16.844	5	3.2115	31.847	6	NaN	NaN	0	3.5194	143.11	4
Q80V94	AP-4 complex subunit epsilon-1	Ap4e1	21	5	9	11	9	6.5	11.9	14.3	11.7	214.24	1.3053	27.106	4	2.046	21.545	8	3.3885	165.86	5	9.2587	18.287	3
Q9JKC7	AP-4 complex subunit mu-1	Ap4m1	7	0	1	3	4	0	2.9	6.2	10.5	22.77	NaN	NaN	0	NaN	NaN	0	7.5193	43.56	2	1.3938	59.265	3
Q9WVL1	AP-4 complex subunit sigma-1	Ap4s1	3	2	1	2	1	11.8	6.9	11.8	6.9	3.7342	1.6061	12.483	3	NaN	NaN	1	NaN	NaN	0	NaN	NaN	1
Q9D742	AP-5 complex subunit sigma-1	Ap5s1	2	2	1	1	1	10	4.1	5.9	5.9	3.4452	1.4694	9.0974	5	NaN	NaN	1	NaN	NaN	1	NaN	NaN	1
Q3U829	AP-5 complex subunit zeta-1	Ap5z1	4	1	0	1	3	2	0	1.7	5.5	4.7624	NaN	NaN	1	NaN	NaN	0	NaN	NaN	0	NaN	NaN	1
O88879	Apoptotic protease-activating factor 1	Apaf1	15	3	4	9	3	2.6	4.6	8.7	3.9	36.193	1.5143	19.577	2	3.3157	12.18	4	6.9681	45.188	2	7.1296	278.84	2
O88888	Amyloid beta A4 precursor protein-binding family A member 3	Apba3	3	0	1	2	1	0	1.6	5.1	1.6	8.404	NaN	NaN	0	NaN	NaN	1	NaN	NaN	0	NaN	NaN	1
Q9QXJ1	Amyloid beta A4 precursor protein-binding family B member 1	Apbb1	13	5	5	4	4	12.1	10.8	8.2	10	50.769	4.782	86.999	4	8.5546	81.509	2	20.941	118.35	2	NaN	NaN	1
Q9DBR4	Amyloid beta A4 precursor protein-binding family B member 2	Apbb2	10	1	5	6	3	2.1	11.1	12.1	5.5	54.758	NaN	NaN	1	5.3702	187.04	3	8.7789	224.67	3	NaN	NaN	1
Q61315	Adenomatous polyposis coli protein	Apc	3	0	1	0	1	0	0.6	0	0.6	6.5134	NaN	NaN	0	NaN	NaN	0	NaN	NaN	0	NaN	NaN	0
Q8R146	Acylamino-acid-releasing enzyme	Apeh	21	11	10	14	12	23.4	24.3	27.6	23.9	166.08	0.73448	28.975	13	2.529	19.136	12	5.0546	140.81	9	5.0211	173.78	14
P28352	DNA-(apurinic or apyrimidinic site) lyase;DNA-(apurinic or apyrimidinic site) lyase, mitochondrial	Apex1	14	11	10	11	10	46.1	47.6	47.6	40.1	323.31	0.74101	28.639	16	2.3184	34.58	15	17.074	263.61	14	7.173	66.676	13
Q68G58	DNA-(apurinic or apyrimidinic site) lyase 2	Apex2	4	1	1	1	0	2.1	3.1	1.4	0	6.105	NaN	NaN	1	NaN	NaN	0	NaN	NaN	1	NaN	NaN	0
Q8BVF7	Gamma-secretase subunit APH-1A	Aph1a	1	0	0	0	1	0	0	0	5.3	1.8475	NaN	NaN	0	NaN	NaN	0	NaN	NaN	0	NaN	NaN	0
O35841	Apoptosis inhibitor 5	Api5	28	19	20	20	19	46.8	47	47.4	41.1	323.31	0.89687	7.7112	40	3.0487	23.076	35	8.8643	187.88	24	8.9836	123.63	31
Q9WVQ5	Methylthioribulose-1-phosphate dehydratase	Apip	10	6	7	5	8	32.8	44	27	44	106.92	0.96136	12.586	8	3.008	12.667	6	7.5406	209.15	4	8.4644	189.33	6
Q9D084	Centromere protein S	Apitd1	4	1	2	0	2	12.7	19.7	0	17.6	5.4091	NaN	NaN	1	3.1735	10.795	2	NaN	NaN	0	NaN	NaN	0
Q9D842	Aprataxin and PNK-like factor	Aplf	3	1	1	1	1	1.8	1.8	1.8	1.8	2.1835	0.7148	1.2121	2	2.6612	13.817	2	NaN	NaN	1	24.241	146.21	3
Q06335	Amyloid-like protein 2	Aplp2	14	7	6	5	6	15.3	12.4	9.8	13.2	79.686	2.6444	119.02	4	3.1621	180.72	3	NaN	NaN	1	1.2222	45.905	4
Q9D7N9	Adipocyte plasma membrane-associated protein	Apmap	20	13	14	10	11	47	52.3	32	35.7	153.09	0.72903	24.798	19	2.2616	79.251	20	5.7692	195.48	7	3.1892	195.69	9
Q8K4Z3	NAD(P)H-hydrate epimerase	Apoa1bp	9	5	7	6	5	22	28	29.4	22	77.344	0.55386	13.52	10	1.4755	19.759	14	5.177	234.71	7	3.587	313.68	10
P06728	Apolipoprotein A-IV	Apoa4	1	0	0	0	0	0	0	0	0	1.3281	NaN	NaN	0	NaN	NaN	0	NaN	NaN	0	NaN	NaN	0
E9Q414	Apolipoprotein B-100;Apolipoprotein B-48	Apob	11	3	3	7	1	0.8	1.4	1.7	0.6	5.7414	2.3596	298.04	3	0.95722	243.79	3	0.19018	148.57	7	0.04824	143.56	2
Q99J72	DNA dC->dU-editing enzyme APOBEC-3	Apobec3	11	3	5	7	3	8.4	16.3	21.9	9.6	109.77	1.1194	34.033	5	2.9969	60.338	7	0.92419	164.74	3	NaN	NaN	1
G3X9K7		Apol10b	4	2	0	1	0	6.6	0	3.6	0	3.6674	NaN	NaN	0	NaN	NaN	0	NaN	NaN	0	NaN	NaN	0
Q3UZ24;B1AQP7		Apol7e;Apol7b	1	1	1	0	0	2.2	2.2	0	0	1.5896	NaN	NaN	1	NaN	NaN	1	NaN	NaN	0	NaN	NaN	0
Q8VDU3		Apol9a	4	0	0	0	0	10.6	6.8	0	0	2.4793	NaN	NaN	0	NaN	NaN	0	NaN	NaN	0	NaN	NaN	0
Q8C7I4		Apol9b	4	1	1	0	0	16.1	12.3	0	0	13.572	NaN	NaN	1	NaN	NaN	0	NaN	NaN	0	NaN	NaN	0
Q9DCZ4	Apolipoprotein O	Apoo	7	5	4	4	4	34.3	30.8	21.7	19.2	42.984	0.74886	15.666	5	2.3466	75.359	6	7.502	47.614	2	13.951	221.28	4
Q78IK4	MICOS complex subunit Mic27	Apool	10	3	4	7	6	14.7	25.3	37.4	27.2	81.883	0.50838	13.957	3	1.7606	4.2823	3	2.9147	34.492	4	9.5824	251.14	3
Q9CQW7	Apoptogenic protein 1, mitochondrial	Apopt1	3	2	1	0	2	14.1	6.8	0	16.1	74.992	NaN	NaN	1	NaN	NaN	0	NaN	NaN	0	2.7834	215.44	2
P12023	Amyloid beta A4 protein;N-APP;Soluble APP-alpha;Soluble APP-beta;C99;Beta-amyloid protein 42;Beta-amyloid protein 40;C83;P3(42);P3(40);C80;Gamma-secretase C-terminal fragment 59;Gamma-secretase C-terminal fragment 57;Gamma-secretase C-terminal fragment 50;C31	App	28	9	12	9	5	17.8	26.6	17.5	10.8	154.88	5.9016	75.979	8	6.1616	107.8	6	9.4691	62.618	4	9.5078	162.09	3
Q9DAX9	Amyloid protein-binding protein 2	Appbp2	7	2	1	2	2	5.6	2.9	4.3	5	38.18	NaN	NaN	1	NaN	NaN	0	NaN	NaN	1	NaN	NaN	0
Q8K3H0	DCC-interacting protein 13-alpha	Appl1	24	9	12	15	11	19.7	27.7	30.7	25.3	306.24	0.93376	18.33	9	3.9446	58.834	10	2.9623	142.62	5	3.8668	187.38	7
Q8K3G9	DCC-interacting protein 13-beta	Appl2	5	0	0	0	1	1.1	1.1	0	3.3	8.9743	NaN	NaN	0	NaN	NaN	0	NaN	NaN	0	NaN	NaN	1
P08030	Adenine phosphoribosyltransferase	Aprt	12	7	9	9	9	62.8	78.3	73.9	74.4	323.31	1.0208	6.9372	33	2.893	13.372	38	4.0306	182.47	42	8.6432	201.73	35
Q7TQC5	Aprataxin	Aptx	5	2	2	2	2	11.1	13.2	7.6	6.4	45.127	1.3899	124.67	4	1.2909	4.221	2	6.4519	54.41	2	1.214	78.862	2
Q8CFQ3	Intron-binding protein aquarius	Aqr	57	33	33	32	33	32.5	30.2	27.8	28.2	323.31	1.3025	22.04	48	3.9977	23.502	47	20.407	273.21	22	9.9321	6.9441	29
P04627	Serine/threonine-protein kinase A-Raf	Araf	11	3	2	4	5	8.4	8.3	10.8	15.9	16.36	1.8684	27.681	4	2.5337	16.188	2	3.6907	135.38	5	1.4072	77.962	2
Q4LDD4	Arf-GAP with Rho-GAP domain, ANK repeat and PH domain-containing protein 1	Arap1	13	2	2	2	5	1.7	2	2.4	5.9	29.316	0.99998	44.227	2	2.828	131.76	2	NaN	NaN	1	2.0747	17.83	2
Q8R5G7	Arf-GAP with Rho-GAP domain, ANK repeat and PH domain-containing protein 3	Arap3	12	1	2	8	1	0.7	1.9	7.6	1.2	34.926	NaN	NaN	1	2.9821	45.765	2	0.87041	78.415	2	NaN	NaN	1
Q5XJY5	Coatomer subunit delta	Arcn1	34	29	27	27	26	58.5	54.8	51.9	51.1	323.31	1.5012	28.23	52	5.3307	14.346	42	21.268	162.29	36	6.5365	288.9	33
Q8CHG5	Apoptosis-resistant E3 ubiquitin protein ligase 1	Arel1	2	0	1	1	1	0	2.4	2.2	2.2	9.3891	NaN	NaN	0	NaN	NaN	0	NaN	NaN	0	NaN	NaN	0
P84078	ADP-ribosylation factor 1	Arf1	16	2	3	3	2	78.5	80.1	79	64.1	323.31	1.8639	24.615	57	6.4247	23.731	54	60.666	33.739	45	18.369	61.983	45
Q8BSL7	ADP-ribosylation factor 2	Arf2	11	0	0	1	0	53	54.1	58.6	53	1.4206	NaN	NaN	0	NaN	NaN	0	NaN	NaN	0	NaN	NaN	0
P61205	ADP-ribosylation factor 3	Arf3	14	0	0	1	0	58.6	59.7	64.1	58.6	-2	NaN	NaN	0	NaN	NaN	0	NaN	NaN	1	NaN	NaN	0
P61750	ADP-ribosylation factor 4	Arf4	10	3	3	3	2	66.1	67.2	60.6	50.6	75.703	2.4714	14.445	5	7.1176	46.559	4	12.244	86.836	5	45.64	259.49	2
P84084	ADP-ribosylation factor 5	Arf5	12	5	4	4	3	74.4	75.6	74.4	66.1	145.28	1.2822	55.387	12	4.6876	20.231	8	11.558	198.81	10	16.38	226.86	7
P62331	ADP-ribosylation factor 6	Arf6	7	7	7	5	5	60	60	48.6	48.6	87.706	2.2018	37.477	9	3.015	0.096359	9	3.8147	248.62	7	5.2567	155.26	10
Q9EPJ9	ADP-ribosylation factor GTPase-activating protein 1	Arfgap1	16	7	7	7	10	27.5	29.5	30.2	33.6	323.31	1.5764	11.211	7	4.2016	31.028	6	4.59	89.197	3	3.9292	190.54	3
Q99K28	ADP-ribosylation factor GTPase-activating protein 2	Arfgap2	23	11	11	11	12	26.9	27.7	27.5	29	317.18	2.0276	25.301	13	8.8447	75.573	13	5.824	227.69	10	4.4053	183.26	9
Q9D8S3	ADP-ribosylation factor GTPase-activating protein 3	Arfgap3	20	8	8	10	11	25	23.9	27.2	33.1	228.68	1.3118	12.111	14	4.8727	26.952	13	8.3823	196.22	5	5.3323	217.03	5
G3X9K3	Brefeldin A-inhibited guanine nucleotide-exchange protein 1	Arfgef1	28	2	5	7	9	6.2	9.2	10.6	11.2	53.411	1.4846	20.653	3	4.1821	24.536	3	NaN	NaN	1	3.1605	145.95	6
A2A5R2	Brefeldin A-inhibited guanine nucleotide-exchange protein 2	Arfgef2	48	17	18	24	23	17.4	19	23.4	21	323.31	0.82118	29.212	26	2.4112	22.232	34	7.2371	261.56	20	7.4577	219.13	16
Q3UGY8;REV__Q9JI19	Brefeldin A-inhibited guanine nucleotide-exchange protein 3	Arfgef3	35	11	16	17	18	7	12.6	12.3	12.2	323.31	2.3979	52.381	10	3.9526	71.661	12	1.1263	207.95	10	3.6147	187.71	9
G5E8V9;E9QAY5		Arfip1	18	11	12	11	8	35.4	44.5	33.2	29	323.31	0.94171	14.525	17	3.5308	12.114	17	10.421	189.29	12	10.659	287.71	11
Q8K221	Arfaptin-2	Arfip2	10	5	6	6	4	17.9	24.6	24	13.5	150.52	1.3039	22.862	6	3.528	26.491	6	13.716	173.76	4	24.197	286.93	3
Q8BXL7	ADP-ribosylation factor-related protein 1	Arfrp1	8	3	3	6	4	17.9	24.4	34.3	24.4	77.918	2.4157	78.133	5	10.976	123.66	4	3.1131	59.712	4	4.7591	277.07	2
Q61176	Arginase-1	Arg1	3	0	0	0	0	0	0	0	0	3.1396	NaN	NaN	0	NaN	NaN	0	NaN	NaN	0	NaN	NaN	0
Q3UL36	Arginine and glutamate-rich protein 1	Arglu1	9	4	2	4	2	11.1	5.9	8.9	5.9	8.4287	0.96821	6.173	4	3.8041	6.8817	2	10.064	7.6537	4	49.374	98.238	2
Q5FWK3	Rho GTPase-activating protein 1	Arhgap1	16	12	11	13	10	39	41.2	36	31	225.28	1.048	16.317	17	2.5604	22.837	14	9.4582	91.462	13	9.1475	147.95	12
Q6Y5D8	Rho GTPase-activating protein 10	Arhgap10	19	7	9	9	10	9.7	12	12.2	13.6	41.505	1.0426	16.146	7	4.7795	39.348	6	2.9938	251.1	6	3.7661	168.45	4
Q80Y19	Rho GTPase-activating protein 11A	Arhgap11a	8	1	2	0	0	3.2	3.6	0	0	15.965	NaN	NaN	1	NaN	NaN	0	NaN	NaN	0	NaN	NaN	0
Q8C0D4	Rho GTPase-activating protein 12	Arhgap12	11	3	3	3	3	3.9	4.5	6.3	3.9	33.459	2.3007	53.058	2	5.2564	22.462	2	2.6134	128.64	2	NaN	NaN	1
Q3UIA2	Rho GTPase-activating protein 17	Arhgap17	23	7	11	10	11	13.7	18.3	15.8	19.3	196.32	0.8984	22.321	8	4.4075	6.617	8	10.312	309.61	5	3.1135	268.03	6
Q8K0Q5	Rho GTPase-activating protein 18	Arhgap18	4	2	1	4	2	3	1.1	6	2.1	4.2933	2.271	23.915	2	NaN	NaN	1	14.671	40.775	3	NaN	NaN	0
Q8BRH3	Rho GTPase-activating protein 19	Arhgap19	8	1	3	1	3	2.2	10.5	2.2	9.7	22.753	NaN	NaN	0	NaN	NaN	1	NaN	NaN	0	NaN	NaN	1
Q6DFV3	Rho GTPase-activating protein 21	Arhgap21	18	3	6	5	5	2.2	5.6	3.4	3.5	57.972	1.4268	7.4239	3	2.1174	90.298	5	NaN	NaN	1	3.3693	117.52	4
Q8BL80	Rho GTPase-activating protein 22	Arhgap22	1	0	1	1	0	0	1.4	1.4	0	2.5023	NaN	NaN	0	NaN	NaN	0	NaN	NaN	0	NaN	NaN	0
Q6ZQ82	Rho GTPase-activating protein 26	Arhgap26	12	5	10	7	8	6.8	17.2	11.7	11.5	80.865	1.3759	15.847	5	1.5986	79.488	9	4.6279	67.493	2	NaN	NaN	1
Q640N3	Rho GTPase-activating protein 30	Arhgap30	19	5	11	7	7	5.4	16.2	9.5	10.4	126.21	1.5885	88.871	5	1.0573	60.064	12	6.0334	110.14	5	6.6127	201.37	4
A6X8Z5	Rho GTPase-activating protein 31	Arhgap31	4	0	1	1	0	0	0.8	0.8	0.5	4.5125	NaN	NaN	0	NaN	NaN	1	NaN	NaN	1	NaN	NaN	0
Q91YM2	Rho GTPase-activating protein 35	Arhgap35	25	5	10	12	12	2.7	8.7	10.8	10.2	56.049	1.6762	20.498	5	0.72209	95.314	9	3.6397	173.59	6	2.3267	172.53	10
P59281	Rho GTPase-activating protein 39	Arhgap39	11	3	2	3	2	3.7	2.3	3.1	2.6	31.807	NaN	NaN	0	3.2518	91.436	2	2.8849	135.65	2	NaN	NaN	1
P97393	Rho GTPase-activating protein 5	Arhgap5	24	6	12	9	11	4.5	11.7	8.3	8.3	117.15	1.6968	24.293	8	4.3686	30.193	9	6.1626	326.15	6	3.5808	284.3	7
Q99PT1	Rho GDP-dissociation inhibitor 1	Arhgdia	14	12	14	13	14	77.5	81.4	77.5	81.4	323.31	0.88078	9.7326	61	2.7543	16.525	68	7.6241	134.06	53	7.5461	138.35	62
Q61599	Rho GDP-dissociation inhibitor 2	Arhgdib	10	7	6	6	6	62.5	52	39	51.5	161.48	0.57885	13.058	12	2.0856	12.441	8	5.0869	294.64	6	4.6557	155.13	8
Q61210	Rho guanine nucleotide exchange factor 1	Arhgef1	36	22	26	22	22	30.5	39.9	26.3	29.5	323.31	1.1898	25.454	36	3.5414	72.502	32	2.037	126.79	23	11.901	186.09	23
Q8C033	Rho guanine nucleotide exchange factor 10	Arhgef10	13	5	3	5	7	4.6	3.3	5.6	8	48.188	0.93248	0.62773	2	2.6296	3.3289	3	4.005	100.04	3	9.181	217.42	4
A2AWP8	Rho guanine nucleotide exchange factor 10-like protein	Arhgef10l	2	0	1	0	1	0	1.2	0	1.2	11.637	NaN	NaN	0	NaN	NaN	1	NaN	NaN	0	NaN	NaN	0
Q68FM7		Arhgef11	9	2	4	3	4	1.5	3.8	1.7	3.1	10.289	0.85032	60.771	2	1.9687	36.042	3	NaN	NaN	0	NaN	NaN	0
Q8R4H2	Rho guanine nucleotide exchange factor 12	Arhgef12	11	2	3	3	1	2.3	2.7	2.3	1.5	48.126	5.8465	1.8944	2	NaN	NaN	1	2.444	81.417	3	NaN	NaN	0
Q80U35	Rho guanine nucleotide exchange factor 17	Arhgef17	3	3	0	1	0	2.1	0	0.5	0	5.9101	1.9371	44.023	3	NaN	NaN	0	NaN	NaN	0	NaN	NaN	0
Q6P9R4	Rho guanine nucleotide exchange factor 18	Arhgef18	18	4	12	8	6	5.3	17.3	10	6.7	121.01	1.8673	14.315	5	2.1262	128.8	7	0.79186	89.976	3	1.5585	396.11	2
Q60875	Rho guanine nucleotide exchange factor 2	Arhgef2	52	30	30	28	33	36.6	39.6	37.2	40.2	323.31	1.0008	16.538	42	4.0476	28.035	42	7.8102	203.19	22	13.211	24.278	22
Q9CWR0	Rho guanine nucleotide exchange factor 25	Arhgef25	8	1	1	5	3	2.3	2.6	11.3	7	46.24	NaN	NaN	1	NaN	NaN	0	2.3171	15.61	2	1.9242	81.595	2
P97433	Rho guanine nucleotide exchange factor 28	Arhgef28	17	2	2	4	7	1	2.3	3.2	5.4	89.425	0.84214	26.614	2	2.3932	65.73	2	6.4948	52.633	3	NaN	NaN	1
Q66JY6	Rho guanine nucleotide exchange factor 39	Arhgef39	2	0	1	0	1	0	2.6	0	4.1	4.9804	NaN	NaN	0	NaN	NaN	1	NaN	NaN	0	NaN	NaN	0
Q3UPH7	Rho guanine nucleotide exchange factor 40	Arhgef40	19	3	7	6	7	1.9	7.4	4.4	5.3	67.509	1.0498	30.329	3	3.2017	96.613	3	1.9594	55.833	4	9.1283	406.82	3
Q9ES28;Q8K4I3	Rho guanine nucleotide exchange factor 7	Arhgef7	22	13	10	11	10	20.2	19.6	17.7	15.7	225.29	0.95573	27.337	16	3.7555	59.278	15	6.1389	156.76	11	6.4295	242.04	11
A2BH40	AT-rich interactive domain-containing protein 1A	Arid1a	51	29	23	26	28	20	17.9	18.4	19.3	323.31	1.4328	24.356	36	5.6104	14.725	29	9.3338	171.99	17	19.03	111.11	17
E9Q4N7		Arid1b	34	9	18	11	15	7.1	12.3	7.8	10.2	146.77	1.6897	18.887	9	1.7481	123.95	15	10.433	301.18	4	8.5216	172.31	10
E9Q7E2		Arid2	34	18	17	15	19	13.5	14.3	11	14.6	237.83	1.656	13.151	18	1.9258	46.095	18	8.7994	159.73	5	5.5826	152.02	12
Q62431	AT-rich interactive domain-containing protein 3A	Arid3a	2	1	0	0	0	2.5	0	0	0	7.4873	NaN	NaN	0	NaN	NaN	0	NaN	NaN	0	NaN	NaN	0
F8VPQ2		Arid4a	10	1	1	3	2	0.6	1	3.8	2.5	8.6044	NaN	NaN	1	NaN	NaN	0	NaN	NaN	1	NaN	NaN	1
A2CG63	AT-rich interactive domain-containing protein 4B	Arid4b	22	6	8	6	8	5.6	7.4	7.1	9.5	121.13	2.687	132.73	5	7.043	117.74	5	3.925	254.42	4	5.3985	125.28	5
Q9Z1K5	E3 ubiquitin-protein ligase ARIH1	Arih1	24	17	18	16	17	40	40.2	45.2	39.5	323.31	1.2933	35.898	27	4.0752	14.117	25	14.266	295	12	12.941	216.94	17
Q9Z1K6	E3 ubiquitin-protein ligase ARIH2	Arih2	15	4	5	6	10	13.6	16.1	13.8	24.6	162.24	1.0949	7.2118	4	3.4721	26.914	4	5.0228	506.72	2	NaN	NaN	1
P61211	ADP-ribosylation factor-like protein 1	Arl1	10	9	7	8	6	71.8	64.1	64.1	55.2	241.16	1.7865	8.8892	16	3.3886	18.926	10	11.477	280.12	8	11.471	36.792	9
Q9QXJ4	ADP-ribosylation factor-like protein 10	Arl10	1	1	1	0	0	4.5	4.5	0	0	1.2084	NaN	NaN	0	NaN	NaN	0	NaN	NaN	0	NaN	NaN	0
Q8BIX3	ARL14 effector protein	Arl14ep	5	2	2	2	4	12	12	12	20.3	14.238	3.4392	0.56445	2	4.3471	37.199	3	13.002	42.039	3	NaN	NaN	1
Q8BGR6	ADP-ribosylation factor-like protein 15	Arl15	5	3	3	3	1	28.4	35.8	28.4	9.3	77.943	1.2039	24.64	3	5.6776	58.528	3	NaN	NaN	1	NaN	NaN	0
Q9D0J4	ADP-ribosylation factor-like protein 2	Arl2	8	7	7	8	8	54.9	54.9	69	69	198.02	0.84262	8.6002	9	3.3175	7.7267	10	5.6928	138.51	9	7.7638	177.38	9
Q9D385	ADP-ribosylation factor-like protein 2-binding protein	Arl2bp	6	4	2	5	3	30.1	16	36.8	20.2	35.692	2.0043	36.559	5	7.5527	110.97	4	NaN	NaN	0	NaN	NaN	1
Q9WUL7	ADP-ribosylation factor-like protein 3	Arl3	11	7	6	7	7	59.9	49.5	53.8	53.8	255.09	1.0223	15.522	11	3.6993	9.8282	10	8.4987	254.55	8	8.5102	33.559	9
Q80ZU0	ADP-ribosylation factor-like protein 5A	Arl5a	2	1	2	0	0	4.5	11.7	0	0	2.1323	NaN	NaN	1	NaN	NaN	1	NaN	NaN	0	NaN	NaN	0
Q9D4P0	ADP-ribosylation factor-like protein 5B	Arl5b	2	2	0	0	1	11.2	0	0	5	5.2623	NaN	NaN	0	NaN	NaN	0	NaN	NaN	0	NaN	NaN	1
O88848	ADP-ribosylation factor-like protein 6	Arl6	13	10	11	9	10	59.1	74.7	68.3	71	323.31	1.2325	12.402	14	4.75	143	13	5.9936	231.67	9	12.156	31.671	12
Q9JKW0	ADP-ribosylation factor-like protein 6-interacting protein 1	Arl6ip1	3	2	1	2	2	8.9	4.9	8.9	18.7	27.961	2.0003	5.5765	4	6.5538	11.552	3	21.5	67.673	4	63.691	69.483	2
Q9JM93	ADP-ribosylation factor-like protein 6-interacting protein 4	Arl6ip4	5	0	1	2	1	0	8.7	12.7	8.7	23.728	NaN	NaN	0	NaN	NaN	1	NaN	NaN	0	NaN	NaN	1
Q8R5J9	PRA1 family protein 3	Arl6ip5	7	6	5	4	5	28.7	25	24.5	25	64.734	1.3064	13.174	8	4.3541	41.315	6	12.894	162.54	3	9.5135	182.99	6
Q8BH07	ADP-ribosylation factor-like protein 6-interacting protein 6	Arl6ip6	1	1	1	1	1	3.1	3.1	3.1	3.1	1.3035	1.8404	1.2416	2	6.3319	12.074	2	NaN	NaN	0	NaN	NaN	0
Q8VEH3	ADP-ribosylation factor-like protein 8A	Arl8a	11	4	4	5	5	64.5	64.5	64.5	56.5	323.31	1.1726	112.94	20	4.6591	37.923	17	8.6216	40.221	10	7.8218	223.56	16
Q9CQW2	ADP-ribosylation factor-like protein 8B	Arl8b	10	4	3	3	4	57	52.2	52.2	48.9	37.474	1.089	12.512	7	4.1027	10.362	4	4.8573	122.3	3	8.3822	52.794	4
Q9D7A8	Armadillo repeat-containing protein 1	Armc1	11	8	5	10	6	50.4	27	56.7	31.2	181.66	2.2234	33.639	9	2.9296	55.165	5	1.5105	179.5	8	1.1911	246.27	5
Q9D0L7	Armadillo repeat-containing protein 10	Armc10	10	9	7	9	8	41.2	35.9	43.8	38.9	266.01	1.036	16.608	9	3.2619	14.282	9	11.835	184.48	4	8.7006	251.29	8
Q5EBP3	Armadillo repeat-containing protein 5	Armc5	5	2	0	1	1	2.7	0	1.6	1.4	7.9685	NaN	NaN	1	NaN	NaN	0	NaN	NaN	0	NaN	NaN	1
Q8BNU0	Armadillo repeat-containing protein 6	Armc6	15	12	11	9	6	37.8	36.5	26.1	17.9	300.51	1.248	11.152	14	3.5774	18.513	17	10.811	9.6472	12	11.843	239.59	9
Q9DBR3	Armadillo repeat-containing protein 8	Armc8	28	16	17	15	13	29	33.7	29.4	21.7	242.34	0.87518	13.719	17	3.0427	22.813	17	7.168	104.26	12	8.8033	14.371	13
Q9D2I5	LisH domain-containing protein ARMC9	Armc9	12	4	3	4	6	5.5	4.2	5.8	8.2	52.062	1.2133	68.889	2	8.4736	103.97	2	10.539	159.97	2	5.4322	248.51	4
Q6A058	Armadillo repeat-containing X-linked protein 2	Armcx2	10	2	5	6	3	4	10.8	10.3	3.3	73.115	2.8051	194.45	2	3.3591	155.68	2	23.748	230.25	2	NaN	NaN	1
A6H630	Protein-glutamate O-methyltransferase	Armt1	18	8	11	11	11	21.9	32.6	31.7	29.8	153.28	1.1317	9.89	8	2.7672	22.333	10	5.1295	210.13	7	6.5625	156.96	6
P53762	Aryl hydrocarbon receptor nuclear translocator	Arnt	2	0	1	1	1	0	1.8	1.8	1.8	6.5873	NaN	NaN	0	NaN	NaN	1	NaN	NaN	0	NaN	NaN	1
Q9R0Q6	Actin-related protein 2/3 complex subunit 1A	Arpc1a	21	13	17	14	12	46.8	66.2	58.1	47	323.31	1.0212	13.521	24	3.3131	16.89	32	8.8408	4.5544	18	7.8311	183.02	16
Q9WV32	Actin-related protein 2/3 complex subunit 1B	Arpc1b	22	13	15	17	15	50.8	62.9	60.8	55.4	323.31	0.82202	10.75	40	2.8955	11.935	50	6.6644	111.2	39	8.5602	47.211	43
Q9CVB6	Actin-related protein 2/3 complex subunit 2	Arpc2	21	17	16	20	18	62	64	74.7	64	257.23	0.92703	21.759	44	3.2797	95.331	43	8.6766	49.388	35	27.642	48.733	34
Q9JM76	Actin-related protein 2/3 complex subunit 3	Arpc3	8	7	7	7	5	36.5	36.5	34.8	30.9	75.286	0.9907	17.618	19	3.5039	117.11	14	9.5712	109.64	13	9.8788	88.077	13
P59999	Actin-related protein 2/3 complex subunit 4	Arpc4	10	10	9	10	9	68.5	60.1	68.5	60.1	320.02	0.90737	21.653	27	3.1171	14.638	20	5.602	229.17	29	9.3087	78.657	28
Q9CPW4;E9Q2K4	Actin-related protein 2/3 complex subunit 5	Arpc5	12	6	7	7	7	57.6	57.6	57.6	57.6	323.31	1.0235	12.789	20	4.0648	11.411	17	10.616	195.82	16	10.214	142.95	10
Q9D898	Actin-related protein 2/3 complex subunit 5-like protein	Arpc5l	8	3	3	3	3	25.5	25.5	25.5	25.5	98.02	1.0524	7.6245	4	3.7264	25.699	5	NaN	NaN	1	8.8883	8.584	4
Q9D0A3	Arpin	Arpin	13	7	10	9	9	35.4	50	44.7	41.6	96.445	1.2011	8.3881	7	4.6019	34.247	9	6.994	125.79	8	11.981	206.12	9
P56212	cAMP-regulated phosphoprotein 19	Arpp19	13	5	4	3	1	75.9	75.9	40.2	17	84.05	1.8733	15.885	8	7.5311	124.36	7	9.9379	163.24	4	7.4889	295.13	3
Q8BWG8	Beta-arrestin-1	Arrb1	13	8	6	5	4	30.6	23.7	17.9	19.6	132.1	0.85514	26.559	11	3.2739	28.761	9	8.8278	173.15	5	1.4987	151.31	2
Q91YI4	Beta-arrestin-2	Arrb2	19	13	12	11	9	35.6	38.5	36.6	27.3	206.61	1.1944	17.276	18	3.9804	20.521	14	9.8318	271.61	7	10.218	286.52	5
Q99KN1	Arrestin domain-containing protein 1	Arrdc1	2	0	0	2	1	0	0	5.3	2.8	3.5515	NaN	NaN	0	NaN	NaN	0	10.509	189.16	2	NaN	NaN	0
P50428	Arylsulfatase A	Arsa	1	1	1	1	0	4.7	4.7	4.7	0	15.494	NaN	NaN	1	NaN	NaN	1	NaN	NaN	0	NaN	NaN	0
P50429	Arylsulfatase B	Arsb	7	2	5	4	2	3.7	9	7.5	3.4	16.012	1.671	22.03	3	1.8515	57.042	6	14.102	314.14	2	NaN	NaN	1
P98203	Armadillo repeat protein deleted in velo-cardio-facial syndrome homolog	Arvcf	15	6	5	6	7	11.5	7.5	9.6	10.9	150.2	3.8641	85.692	5	2.3963	63.619	2	4.1057	197.58	8	4.1418	239.17	5
Q91WU5	Arsenite methyltransferase	As3mt	24	18	20	18	19	57.7	61.4	50.5	58.2	298.31	0.8636	40.877	33	3.2761	16.626	34	9.2644	49.879	25	10.483	293.3	26
Q9WV54	Acid ceramidase;Acid ceramidase subunit alpha;Acid ceramidase subunit beta	Asah1	16	14	13	11	13	36.3	34.3	24.1	36.3	162.65	0.95777	30.069	19	4.1275	38.882	16	8.8471	252.94	12	10.277	48.441	11
Q9QWY8	Arf-GAP with SH3 domain, ANK repeat and PH domain-containing protein 1	Asap1	30	7	12	7	8	9.6	15.4	9.8	8.7	200.79	1.0667	30.037	8	3.894	18.389	7	7.6119	117.36	5	2.8921	86.444	2
Q7SIG6	Arf-GAP with SH3 domain, ANK repeat and PH domain-containing protein 2	Asap2	17	3	3	7	4	6.4	6.6	11.5	6.4	57.996	0.90888	16.985	3	5.8259	60.685	2	3.9958	194.51	5	3.2624	95.06	2
Q8VBX0	Ankyrin repeat and SOCS box protein 13	Asb13	1	1	1	0	0	4	4	0	0	4.8836	NaN	NaN	1	NaN	NaN	1	NaN	NaN	0	NaN	NaN	0
Q9WV72	Ankyrin repeat and SOCS box protein 3	Asb3	8	6	4	4	2	19.8	13.9	11	6.9	50.275	5.0075	76.37	4	6.6809	36.224	3	NaN	NaN	0	NaN	NaN	1
Q91ZU1	Ankyrin repeat and SOCS box protein 6	Asb6	12	7	6	6	9	24.4	18.7	17.9	28.2	116.01	3.52	52.235	5	9.5479	54.837	6	17.05	188.35	2	14.869	206.35	4
Q9D8Z1;REV__Q9QXT5	Activating signal cointegrator 1 complex subunit 1	Ascc1	12	5	6	5	5	15.4	26.4	14.9	15.2	36.948	2.3173	42.734	6	2.8745	99.853	6	24.441	121.57	3	14.856	96.313	4
Q91WR3	Activating signal cointegrator 1 complex subunit 2	Ascc2	16	7	10	8	10	10.3	15.1	11.9	17.2	64.127	5.0355	26.207	7	2.0154	35.658	5	3.591	210.48	4	1.7359	224.81	6
E9PZJ8	Activating signal cointegrator 1 complex subunit 3	Ascc3	64	27	31	32	35	16.8	19.8	20	20.2	323.31	1.2228	24.222	39	2.4762	26.436	34	11.499	30.951	16	6.9685	134.51	22
Q9CQE6	Histone chaperone ASF1A	Asf1a	6	1	2	2	3	11.3	16.7	16.7	40.7	30.747	2.8943	46.093	2	12.737	67.44	3	NaN	NaN	1	6.9973	170.74	3
Q9DAP7	Histone chaperone ASF1B	Asf1b	5	3	4	3	2	35.1	42.1	28.2	27.7	54.045	7.1945	52.665	5	4.7757	54.372	4	19.783	224.5	3	1.6482	251.84	2
Q99MY8	Histone-lysine N-methyltransferase ASH1L	Ash1l	9	3	6	3	3	1.3	3.1	1.1	1.4	9.8153	1.3559	105.55	2	4.9004	99.897	3	NaN	NaN	0	2.0772	92.609	2
Q91X20	Set1/Ash2 histone methyltransferase complex subunit ASH2	Ash2l	23	14	14	11	15	30.8	31.5	17.5	31	268.44	1.4648	13.463	18	4.7707	70.649	18	11.062	238.07	14	7.9195	193.79	12
Q91YI0	Argininosuccinate lyase	Asl	23	17	18	19	19	43.1	46.3	47.2	42	163.66	0.93358	12.285	25	2.7516	48.227	35	7.8413	98.452	18	7.3828	168.11	25
O54984	ATPase Asna1	Asna1	15	13	12	11	13	50.9	45.4	47.1	50.9	311.46	0.95045	17.566	27	2.8248	10.348	25	19.672	123.66	9	8.9552	52.113	22
Q61024	Asparagine synthetase [glutamine-hydrolyzing]	Asns	34	30	29	29	30	71.5	64.3	61	71.5	323.31	0.72715	19.731	94	2.5089	11.746	117	8.0413	163.38	87	8.5539	178.19	98
Q8BSY0	Aspartyl/asparaginyl beta-hydroxylase	Asph	23	14	12	13	12	26	22.7	24.3	20.9	241.1	0.83855	16.259	20	3.6064	28.333	17	6.9169	113.96	12	7.2308	264.1	12
Q8CJ27	Abnormal spindle-like microcephaly-associated protein homolog	Aspm	40	16	14	21	18	5.5	4.7	7.2	6.3	85.506	3.452	137.56	11	8.5419	96.207	9	5.3822	221.85	11	5.3774	177.28	7
Q8VBT9	Tether containing UBX domain for GLUT4	Aspscr1	20	13	10	9	7	37.8	31.3	24.2	15.1	323.31	1.1683	24.08	15	2.4209	76.294	12	7.6158	175.48	6	4.1032	274.58	5
Q8C0M9	Isoaspartyl peptidase/L-asparaginase;Isoaspartyl peptidase/L-asparaginase alpha chain;Isoaspartyl peptidase/L-asparaginase beta chain	Asrgl1	11	7	7	7	9	33.4	27.3	27	32.8	126.52	0.64504	18.53	10	1.9644	11.914	10	6.1641	146.46	7	7.1686	243.57	8
P16460	Argininosuccinate synthase	Ass1	4	3	3	1	1	8.7	8.5	2.2	1.7	9.2189	0.37208	101.84	3	0.24825	52.263	3	NaN	NaN	1	NaN	NaN	0
Q61137	Astrotactin-1	Astn1	28	8	11	14	13	10	14.5	17.5	16.9	265.83	2.7507	81.555	5	6.2369	103.75	4	4.1387	138.17	8	4.4566	186.29	5
Q80Z10	Astrotactin-2	Astn2	2	0	0	0	0	0	0	0	0	1.5422	NaN	NaN	0	NaN	NaN	0	NaN	NaN	0	NaN	NaN	0
Q8QZV7	Protein asunder homolog	Asun	24	17	12	14	12	29.2	20.5	21.4	17.9	104.16	1.9127	42.566	20	7.0592	15.198	12	10.637	167.32	6	8.3208	144.19	6
P59598	Putative Polycomb group protein ASXL1	Asxl1	2	0	0	1	0	0	0	0.8	0	4.21	NaN	NaN	0	NaN	NaN	0	NaN	NaN	0	NaN	NaN	0
Q8BZ32	Putative Polycomb group protein ASXL2	Asxl2	6	1	1	3	1	1.2	1.2	2.7	0.7	10.977	NaN	NaN	1	NaN	NaN	1	NaN	NaN	0	NaN	NaN	0
Q8VD46	Ankyrin repeat, SAM and basic leucine zipper domain-containing protein 1	Asz1	17	11	15	9	12	31.8	37.3	27.4	33.7	323.31	3.1903	19.455	16	8.8478	51.83	17	20.101	195.34	11	3.0474	178.93	8
Q9D5T0	ATPase family AAA domain-containing protein 1	Atad1	19	14	14	15	15	54.8	59.6	57.1	54.8	323.31	2.148	18.273	16	8.2075	24.742	14	19.284	112.58	9	13.193	218.94	10
Q8CDM1	ATPase family AAA domain-containing protein 2	Atad2	33	17	17	15	19	22	24.7	22.3	24.8	265.76	6.1402	57.903	15	6.3472	107.56	13	7.5427	166.38	9	4.2173	188.98	19
E9Q166		Atad2b	20	8	6	7	10	7.1	5.7	7.9	8.9	95.034	2.2232	69.227	9	5.4689	97.484	7	8.4679	250.95	4	3.4786	177.34	7
Q925I1	ATPase family AAA domain-containing protein 3	Atad3	26	21	22	17	19	38.4	41.1	33.8	36.2	315.56	0.87828	10.148	25	2.738	42.556	22	7.262	203.54	19	6.698	183.87	22
Q4QY64	ATPase family AAA domain-containing protein 5	Atad5	16	5	6	11	9	2.7	3.7	7.1	6	26.91	0.70183	55.984	5	2.5385	87.674	4	4.6798	113.32	3	2.3918	202.7	4
Q8K341	Alpha-tubulin N-acetyltransferase 1	Atat1	3	1	0	0	0	3.8	0	0	0	4.6117	NaN	NaN	1	NaN	NaN	0	NaN	NaN	0	NaN	NaN	0
Q8BHE3	Caytaxin	Atcay	2	0	0	1	0	3.2	3.2	8.6	0	5.9517	NaN	NaN	0	NaN	NaN	0	NaN	NaN	1	NaN	NaN	0
Q9Z2A5	Arginyl-tRNA--protein transferase 1	Ate1	17	12	10	11	10	34.7	35.1	32.9	31	323.31	1.0424	15.146	15	3.7864	22.34	13	3.0019	123.83	10	1.9786	187.39	8
P81269	Cyclic AMP-dependent transcription factor ATF-1	Atf1	3	1	1	1	1	15.6	15.6	15.6	15.6	43.962	NaN	NaN	1	NaN	NaN	0	NaN	NaN	1	NaN	NaN	1
P16951	Cyclic AMP-dependent transcription factor ATF-2	Atf2	8	1	0	0	1	5.3	5.3	3.7	6.8	64.319	1.8708	6.8427	4	7.5363	55.708	3	17.987	3.5341	2	8.879	268.3	3
F6VAN0	Cyclic AMP-dependent transcription factor ATF-6 alpha;Processed cyclic AMP-dependent transcription factor ATF-6 alpha	Atf6	5	1	1	2	1	2	2	3.7	2	7.8718	NaN	NaN	0	NaN	NaN	1	4.1387	274.39	2	NaN	NaN	1
O35451	Cyclic AMP-dependent transcription factor ATF-6 beta;Processed cyclic AMP-dependent transcription factor ATF-6 beta	Atf6b	7	3	5	2	2	4.4	12.7	3.1	3.4	49.188	NaN	NaN	1	11.262	143.86	2	NaN	NaN	1	NaN	NaN	1
Q7TT18	Activating transcription factor 7-interacting protein 1	Atf7ip	16	2	6	2	4	2.1	7.5	2.3	5.4	56.588	2.5018	18.787	2	4.5523	36.143	3	32.415	45.771	2	5.2835	246.39	3
Q8R1P4	Ubiquitin-like-conjugating enzyme ATG10	Atg10	1	0	0	1	0	0	0	4.7	0	1.8033	NaN	NaN	0	NaN	NaN	0	NaN	NaN	1	NaN	NaN	0
Q9D8Z6	Autophagy-related protein 101	Atg101	2	1	1	0	1	4.6	7.3	0	4.6	26.283	NaN	NaN	0	NaN	NaN	0	NaN	NaN	0	NaN	NaN	0
Q9CQY1	Ubiquitin-like protein ATG12	Atg12	4	2	1	2	3	9.9	7.1	12.1	17	3.0533	1.4894	1.4949	2	NaN	NaN	1	NaN	NaN	1	NaN	NaN	0
Q91YI1	Autophagy-related protein 13	Atg13	2	1	0	1	1	1.9	0	1.9	2.5	2.2257	NaN	NaN	0	NaN	NaN	0	NaN	NaN	0	NaN	NaN	1
Q8C0J2	Autophagy-related protein 16-1	Atg16l1	19	4	9	11	13	8.6	19.6	24.2	30.3	153.56	1.0349	7.2491	4	3.372	72.543	5	2.4475	149.6	5	4.3282	247.65	7
Q6KAU8	Autophagy-related protein 16-2	Atg16l2	3	1	1	1	0	1.8	1.8	1.8	0	6.986	NaN	NaN	1	NaN	NaN	1	NaN	NaN	1	NaN	NaN	0
Q80XK6	Autophagy-related protein 2 homolog B	Atg2b	23	2	8	7	11	1.1	5.5	5.3	8	136.44	NaN	NaN	1	3.1732	47.895	2	4.8559	256.9	6	4.3864	207.75	5
Q9CPX6	Ubiquitin-like-conjugating enzyme ATG3	Atg3	12	7	6	6	5	39.2	31.2	24.8	22	70.7	0.98804	15.079	7	2.9041	31.717	7	8.5158	244.38	6	4.5275	80.55	4
A0A0G2JFS9;Q8C9S8	Cysteine protease ATG4A	Atg4a	2	0	1	0	0	0	3.8	0	0	1.422	NaN	NaN	0	NaN	NaN	1	NaN	NaN	0	NaN	NaN	0
Q8BGE6	Cysteine protease ATG4B	Atg4b	5	1	2	3	2	3.1	7.9	12.2	7.4	23.47	1.5826	22.499	2	1.8103	17.705	2	7.4147	137.34	3	NaN	NaN	1
Q99J83	Autophagy protein 5	Atg5	11	6	6	6	10	30.2	27.3	26.5	40.4	117.36	0.90733	8.1485	10	3.3062	64.538	6	6.3933	77.354	7	2.8402	106.7	5
Q9D906	Ubiquitin-like modifier-activating enzyme ATG7	Atg7	26	14	13	17	13	28.7	27.5	34.8	24.8	230.19	1.0239	33.243	13	2.3921	27.787	13	3.3758	249.41	10	5.35	89.813	13
Q68FE2	Autophagy-related protein 9A	Atg9a	3	0	1	2	0	0	2	3.1	0	4.4953	NaN	NaN	0	NaN	NaN	1	NaN	NaN	1	NaN	NaN	0
Q8BP56	Acid trehalase-like protein 1	Athl1	1	1	1	0	0	1.9	1.9	0	0	2.3463	NaN	NaN	1	0.97529	16.018	2	NaN	NaN	0	NaN	NaN	0
Q9CWJ9	Bifunctional purine biosynthesis protein PURH;Phosphoribosylaminoimidazolecarboxamide formyltransferase;IMP cyclohydrolase	Atic	40	32	36	32	36	77	81.6	70.6	75.8	323.31	0.86548	22.115	90	2.7715	45.913	124	7.4099	127.79	72	7.219	102.27	105
Q6PA06	Atlastin-2	Atl2	18	12	10	12	8	34.8	26.6	32.8	23.7	323.31	0.9284	14.235	18	3.4394	13.243	21	16.868	240.17	12	7.0128	226.47	10
Q91YH5	Atlastin-3	Atl3	18	11	12	11	9	36.4	37.3	33.6	27.7	323.31	0.92688	16.135	19	2.7284	7.396	22	7.4119	327.5	9	7.7828	24.452	10
Q62388	Serine-protein kinase ATM	Atm	40	11	12	23	17	4	5.2	10.2	7.2	149.26	1.4841	24.536	10	6.4407	84.134	10	3.8625	208.58	12	1.9644	222.44	7
O35126	Atrophin-1	Atn1	5	2	3	2	1	3.7	4.8	3.7	1.1	20.299	2.7143	97.207	2	1.6506	154.94	2	NaN	NaN	0	1.4003	41.095	2
O08997	Copper transport protein ATOX1	Atox1	8	5	5	5	4	88.2	88.2	85.3	58.8	253.47	1.237	23.239	10	4.9939	10.707	9	13.152	160.95	6	41.596	68.769	7
Q8K2X1	Probable phospholipid-transporting ATPase VD	Atp10d	3	1	0	0	1	1.9	0	0	0.6	3.2155	NaN	NaN	1	NaN	NaN	0	NaN	NaN	0	NaN	NaN	0
Q6DFW5	Phospholipid-transporting ATPase	Atp11b	7	0	2	1	3	0.7	2.1	1.7	5	12.72	NaN	NaN	0	NaN	NaN	0	NaN	NaN	0	2.6775	39.504	2
Q9QZW0	Phospholipid-transporting ATPase 11C	Atp11c	15	2	4	4	5	2.6	5.8	6.1	7.5	42.554	NaN	NaN	1	4.4495	27.573	4	4.2956	203.93	3	6.9745	244.54	3
Q9EPE9	Manganese-transporting ATPase 13A1	Atp13a1	36	25	26	23	24	27.2	31	24.2	26.2	323.31	0.91048	19.704	35	3.3193	38.379	34	6.7295	246.34	25	2.6969	107.65	23
Q5XF89	Probable cation-transporting ATPase 13A3	Atp13a3	19	2	9	10	7	2.5	10	11.3	8.3	99.328	NaN	NaN	1	3.3569	30.402	4	7.5399	167.54	4	1.6275	67.356	5
Q8VDN2	Sodium/potassium-transporting ATPase subunit alpha-1	Atp1a1	46	25	25	23	24	46.3	43.5	44.9	41.3	323.31	1.5524	19.114	70	6.2328	47.856	80	15.569	144.97	48	26.041	120.74	67
Q6PIC6	Sodium/potassium-transporting ATPase subunit alpha-3	Atp1a3	38	13	13	13	10	34.9	32.3	34.6	27.3	264.3	1.24	23.754	18	5.7999	16.022	15	11.369	242.12	9	7.7137	288.01	7
Q9WV27	Sodium/potassium-transporting ATPase subunit alpha-4	Atp1a4	11	0	0	0	1	9.7	8.6	10.2	10.1	2.0207	NaN	NaN	0	NaN	NaN	0	NaN	NaN	0	NaN	NaN	0
P14094	Sodium/potassium-transporting ATPase subunit beta-1	Atp1b1	13	8	8	9	8	31.9	28.3	34.9	25.3	79.222	1.5101	7.4152	11	6.6337	112.53	11	10.479	242.75	7	15.039	112.89	8
P97370	Sodium/potassium-transporting ATPase subunit beta-3	Atp1b3	12	10	11	9	8	45.7	54.3	48.9	39.6	182.96	1.3477	9.4568	12	5.0945	15.181	22	13.822	125.22	10	13.171	218.33	7
Q8R429	Sarcoplasmic/endoplasmic reticulum calcium ATPase 1	Atp2a1	17	0	0	0	0	14.9	13.4	15.6	12.5	5.4226	NaN	NaN	0	NaN	NaN	0	NaN	NaN	1	NaN	NaN	0
O55143	Sarcoplasmic/endoplasmic reticulum calcium ATPase 2	Atp2a2	53	30	31	28	26	49.7	49.3	47.8	46.4	323.31	1.2247	14.145	90	4.9228	57.975	97	14.322	168.32	75	46.949	75.489	69
G5E829;Q9R0K7	Plasma membrane calcium-transporting ATPase 1	Atp2b1	37	19	18	16	19	32.5	30.2	26.6	32.5	323.31	1.0734	12.579	42	4.1208	23.181	44	10.711	183.14	28	10.713	107.17	35
Q0VF55	Calcium-transporting ATPase	Atp2b3	11	0	1	1	1	7	7	6.5	7.7	2.8298	NaN	NaN	0	NaN	NaN	1	NaN	NaN	0	NaN	NaN	1
Q6Q477	Calcium-transporting ATPase	Atp2b4	19	3	2	2	4	14.1	11.1	10.4	15.5	21.547	0.78822	31.974	4	3.8075	2.0625	2	7.481	119.58	2	NaN	NaN	0
Q80XR2	Calcium-transporting ATPase type 2C member 1	Atp2c1	6	1	0	1	3	2	0	2	4.9	13.694	NaN	NaN	1	NaN	NaN	0	NaN	NaN	1	0.53142	9.9922	2
Q03265	ATP synthase subunit alpha, mitochondrial	Atp5a1	38	36	33	34	31	64.7	65.5	66	59	323.31	0.76379	13.685	162	2.5521	17.216	146	6.5881	164.7	157	15.225	147.57	144
P56480	ATP synthase subunit beta, mitochondrial	Atp5b	30	27	27	28	27	72.8	72.8	73.9	72.8	323.31	0.91902	11.942	224	2.8575	12.042	215	9.2429	177.63	174	7.4516	126.48	166
Q91VR2	ATP synthase subunit gamma, mitochondrial	Atp5c1	12	11	11	10	11	43.3	43	31.5	43.3	160.22	0.86585	11.719	39	2.7722	10.303	43	8.0685	186.45	26	16.922	76.49	29
Q9D3D9	ATP synthase subunit delta, mitochondrial	Atp5d	3	2	2	2	1	13.7	13.7	13.7	5.4	30.553	0.90383	5.247	2	NaN	NaN	1	8.3942	7.7034	2	NaN	NaN	1
P56382	ATP synthase subunit epsilon, mitochondrial	Atp5e	4	4	4	3	3	50	50	44.2	44.2	3.4038	0.85872	19.18	7	3.1316	9.4908	8	7.4542	79.284	4	21.295	294.52	5
Q9CQQ7	ATP synthase F(0) complex subunit B1, mitochondrial	Atp5f1	19	17	15	14	13	52	48.8	48.4	47.7	205.09	0.79981	16.856	30	2.6019	16.687	38	6.7812	162.34	29	27.316	79.13	21
Q9DCX2;G3X9L6	ATP synthase subunit d, mitochondrial	Atp5h;Gm10250	21	12	11	12	10	77	77	81.4	77	323.31	0.80521	9.0474	27	2.552	126.16	33	6.7301	55.909	18	5.4463	16.725	21
Q06185	ATP synthase subunit e, mitochondrial	Atp5i	6	5	4	6	6	62	45.1	66.2	66.2	44.616	0.83689	8.3543	14	2.2875	14.188	11	7.7114	274.35	10	6.3468	7.2723	10
P97450	ATP synthase-coupling factor 6, mitochondrial	Atp5j	10	6	3	4	1	49.1	33.3	43.5	17.6	63.752	0.79363	9.0318	6	2.598	29.034	3	6.2551	26.79	3	NaN	NaN	1
P56135	ATP synthase subunit f, mitochondrial	Atp5j2	4	4	4	3	4	36.4	36.4	34.1	36.4	15.914	0.88755	16.731	8	2.4776	15.711	9	9.2063	206.3	5	3.1275	142.55	4
Q9CPQ8;J3QNM7	ATP synthase subunit g, mitochondrial	Atp5l;Gm5426	6	5	5	5	6	49.5	56.3	56.3	56.3	33.106	0.77658	15.229	13	1.6249	113.08	17	10.637	139.35	6	5.6846	36.261	7
Q9DB20	ATP synthase subunit O, mitochondrial	Atp5o	16	12	12	10	10	66.2	65.7	58.7	62	251.51	0.80284	9.8724	30	2.6309	55.544	37	6.6875	14.009	17	7.2177	137.03	24
Q9CRA7	ATP synthase subunit s, mitochondrial	Atp5s	2	0	2	0	1	0	19	0	13.5	26.95	NaN	NaN	0	1.8694	13.948	2	NaN	NaN	0	NaN	NaN	0
Q9D7K5	ATP synthase subunit s-like protein	Atp5sl	1	1	1	1	1	4.7	4.7	4.7	4.7	3.052	NaN	NaN	1	5.9069	13.866	2	NaN	NaN	1	NaN	NaN	1
Q9R1Q9	V-type proton ATPase subunit S1	Atp6ap1	11	5	7	5	7	13	17.7	13	16.4	129.53	7.2821	95.397	5	8.8332	51.818	5	3.4521	134.2	3	3.415	156.59	6
Q9CYN9	Renin receptor	Atp6ap2	5	2	3	3	3	10.6	14.3	11.1	14.3	56.342	NaN	NaN	0	3.8797	251.31	3	NaN	NaN	1	0.92537	413.37	2
Q9Z1G4	V-type proton ATPase 116 kDa subunit a isoform 1	Atp6v0a1	24	19	16	16	15	32.7	25.5	29.7	23.1	323.31	0.86821	23.307	30	2.5992	64.746	23	7.3215	12.467	23	7.1969	19.022	17
P15920	V-type proton ATPase 116 kDa subunit a isoform 2	Atp6v0a2	6	1	0	1	0	2.3	2	2.2	0.9	14.03	NaN	NaN	0	NaN	NaN	0	NaN	NaN	0	NaN	NaN	0
P63082	V-type proton ATPase 16 kDa proteolipid subunit	Atp6v0c	1	1	1	1	1	11.6	11.6	11.6	11.6	56.577	2.4594	21.479	8	0.93126	29.123	6	26.256	183.17	3	5.1254	102.04	6
P51863	V-type proton ATPase subunit d 1	Atp6v0d1	13	5	8	7	8	24.2	34.5	30.2	28.5	245.6	1.2382	7.1611	3	2.4693	27.144	10	7.2317	205.12	6	2.787	227.37	5
P50516	V-type proton ATPase catalytic subunit A	Atp6v1a	37	32	29	31	29	65.5	62.4	63.7	63.5	323.31	0.86076	11.503	59	3.0755	22.328	59	9.477	125.35	42	8.5946	141.33	47
P62814;Q91YH6	V-type proton ATPase subunit B, brain isoform	Atp6v1b2	30	23	26	17	23	69.1	71.8	48.5	71.6	323.31	0.97391	27.439	43	3.2663	15.09	43	8.9912	51.478	17	12.279	117.99	30
Q9Z1G3;Q99L60	V-type proton ATPase subunit C 1	Atp6v1c1	29	23	23	22	21	64.1	62.8	59.7	60.7	323.31	1.2225	12.826	30	4.3576	24.631	33	12.988	59.547	22	2.5529	248.54	24
P57746	V-type proton ATPase subunit D	Atp6v1d	11	9	10	9	9	47	49.8	47	47	148.71	0.94583	14.519	18	3.7265	18.579	12	10.446	32.954	11	4.4746	248.68	13
P50518;Q9D593	V-type proton ATPase subunit E 1	Atp6v1e1	21	8	9	10	8	37.6	37.2	40.3	32.7	275.64	0.9911	14.183	20	3.9821	16.939	22	11.973	6.4778	11	9.7826	117.86	15
Q9D1K2	V-type proton ATPase subunit F	Atp6v1f	6	1	3	2	4	6.7	34.5	16.8	31.1	15.155	NaN	NaN	1	2.0065	149.01	2	NaN	NaN	1	NaN	NaN	0
Q9CR51	V-type proton ATPase subunit G 1	Atp6v1g1	13	6	5	6	5	60.2	60.2	60.2	40.7	323.31	1.0642	5.5945	9	2.4584	34.361	7	6.7166	124.55	8	29.677	74.045	4
Q8BVE3	V-type proton ATPase subunit H	Atp6v1h	24	22	18	19	20	62.1	48.7	57.6	56.5	323.31	2.2849	23.234	46	9.695	79.07	43	59.874	243.67	23	43.285	94.533	23
Q64430	Copper-transporting ATPase 1	Atp7a	4	0	1	1	3	0	1.2	1.1	4	20.558	NaN	NaN	0	NaN	NaN	1	NaN	NaN	0	NaN	NaN	0
P70704	Phospholipid-transporting ATPase IA	Atp8a1	4	0	1	1	1	0	1.5	0.6	1.2	7.8872	NaN	NaN	0	NaN	NaN	0	NaN	NaN	0	NaN	NaN	1
P98195;O70228	Probable phospholipid-transporting ATPase IIB	Atp9b	10	2	3	2	2	1.8	2.4	1.7	1.3	25.811	0.63256	43.163	2	0.64494	218.13	2	0.42879	135.07	2	NaN	NaN	1
Q811I0	ATP synthase mitochondrial F1 complex assembly factor 1	Atpaf1	8	0	3	2	0	0	11.1	8	0	20.476	NaN	NaN	0	NaN	NaN	1	NaN	NaN	1	NaN	NaN	0
Q91YY4	ATP synthase mitochondrial F1 complex assembly factor 2	Atpaf2	7	6	5	4	5	35.6	30.8	26	29.4	88.396	0.69556	23.824	7	1.3825	12.842	7	3.7571	218.71	4	3.8438	150.48	4
O35143	ATPase inhibitor, mitochondrial	Atpif1	11	3	4	3	3	17	19.8	17	9.4	37.082	0.68906	57.815	4	2.3874	4.8043	5	4.9568	57.206	4	13.034	296.33	5
Q9JKK8	Serine/threonine-protein kinase ATR	Atr	33	9	15	15	16	4.5	8	7.6	7.9	149.18	1.2254	12.974	7	4.2968	13.483	11	2.3425	128.98	7	5.71	281.45	6
Q8BMG1;I6L9G2	ATR-interacting protein	Atrip	7	2	1	1	3	2.8	1.4	1.4	3.9	9.4504	0.85971	16.158	3	NaN	NaN	1	29.946	4.7448	2	7.2562	254.3	4
Q9WU60	Attractin	Atrn	8	4	3	2	3	3.2	3.9	1.7	2.8	26.965	NaN	NaN	1	NaN	NaN	1	NaN	NaN	0	0.36262	172.2	2
Q61687	Transcriptional regulator ATRX	Atrx	40	18	18	18	23	10.3	10.6	11.2	13.9	323.31	1.2577	56.035	17	1.3612	121.44	15	2.5433	219.28	10	3.42	234.01	8
P28658	Ataxin-10	Atxn10	27	24	22	24	17	58.3	54.3	53.9	43.8	323.31	2.6006	19.444	40	12.247	20.371	31	8.5937	120.09	20	19.799	212.38	11
P0C7T6	Ataxin-1-like	Atxn1l	2	0	0	1	0	0	0	1.6	0	1.6414	NaN	NaN	0	NaN	NaN	0	NaN	NaN	1	NaN	NaN	0
O70305	Ataxin-2	Atxn2	27	20	11	18	19	19.9	9.2	20.1	19.1	323.31	1.5861	14.206	29	2.1385	67.001	16	9.68	288.23	15	10.237	162.37	17
Q7TQH0	Ataxin-2-like protein	Atxn2l	46	23	19	19	16	23.5	21.3	19.9	17.8	323.31	1.492	16.26	42	5.4225	21.788	24	20.864	6.9661	19	2.3284	43.74	16
Q9CVD2	Ataxin-3	Atxn3	2	0	0	1	1	0	0	2.3	4.5	3.0673	NaN	NaN	0	NaN	NaN	0	NaN	NaN	0	NaN	NaN	0
Q8C8K6		Atxn7l2	3	0	1	0	2	0	1.4	0	3.4	2.5057	NaN	NaN	0	NaN	NaN	0	NaN	NaN	0	4.475	159.06	2
Q3UD01	Putative ataxin-7-like protein 3B	Atxn7l3b	2	1	1	2	1	13.4	13.4	23.7	13.4	7.0565	NaN	NaN	1	NaN	NaN	1	NaN	NaN	1	NaN	NaN	1
E9PUQ3		AU019823	5	1	1	1	0	3.8	3.1	3.1	0	18.716	NaN	NaN	1	NaN	NaN	0	NaN	NaN	0	NaN	NaN	0
Q9JLZ3	Methylglutaconyl-CoA hydratase, mitochondrial	Auh	6	1	0	0	1	3.5	0	0	2.2	8.6361	NaN	NaN	1	NaN	NaN	0	NaN	NaN	0	NaN	NaN	0
P70295	Ancient ubiquitous protein 1	Aup1	11	6	8	5	7	14.9	24.1	12.9	26.3	69.818	1.1353	10.835	6	2.7699	24.738	9	5.052	143.93	3	3.1014	244.41	5
P97477	Aurora kinase A	Aurka	12	8	6	2	5	29.6	19	8.4	18.7	99.25	5.1931	52.634	7	5.2012	129.19	4	NaN	NaN	1	NaN	NaN	1
O70126	Aurora kinase B	Aurkb	12	6	6	4	5	27.8	26.1	16.8	23.5	129.55	5.2214	79.141	8	11.145	80.316	3	0.38558	218.81	3	33.136	4.1316	2
A0A087WPF7		Auts2	1	0	0	1	1	0	0	0.9	0.9	1.9904	NaN	NaN	0	NaN	NaN	0	NaN	NaN	1	NaN	NaN	1
Q9D9K3	Cell death regulator Aven	Aven	8	1	2	2	2	4.1	9.6	10.5	7	65.745	NaN	NaN	1	1.9227	42.523	2	NaN	NaN	1	NaN	NaN	1
O88398	Advillin	Avil	7	4	2	0	0	8.8	4.2	0	0	71.664	0.23995	46.291	3	0.19387	157.09	2	NaN	NaN	0	NaN	NaN	0
Q80U56	Late secretory pathway protein AVL9 homolog	Avl9	6	0	1	1	1	0	1.5	1.5	5.5	6.1628	NaN	NaN	0	NaN	NaN	0	NaN	NaN	1	NaN	NaN	0
O35625	Axin-1	Axin1	5	1	0	0	0	1	0	0	0	5.4766	NaN	NaN	1	NaN	NaN	0	NaN	NaN	0	NaN	NaN	0
Q9QYP6	5-azacytidine-induced protein 2	Azi2	8	3	2	4	4	12.8	5.9	11.6	11.4	33.987	1.7985	73.148	2	NaN	NaN	1	NaN	NaN	1	NaN	NaN	1
A0A087WQI7;A0A087WNP1;Q8BZ17;A0A087WS64;B2RUK9;Q7M6X9;Q7M6Y1;Q7M6Y0;A0A087WSP8		B020011L13Rik;Gm28168;Zfp459;Gm7145;Zfp456;Zfp455;Rsl1;Zfp429;Gm29106	2	0	1	1	0	2.2	10.9	10.9	2.2	1.354	NaN	NaN	0	NaN	NaN	1	NaN	NaN	0	NaN	NaN	0
P01887	Beta-2-microglobulin	B2m	2	1	2	0	1	7.6	16	0	8.4	4.3838	NaN	NaN	1	29.183	77.976	2	NaN	NaN	0	NaN	NaN	0
Q920V1	UDP-GalNAc:beta-1,3-N-acetylgalactosaminyltransferase 1	B3galnt1	3	0	2	1	2	0	6.6	3	6.6	3.9624	NaN	NaN	0	9.5783	32.296	2	NaN	NaN	1	NaN	NaN	1
P58158	Galactosylgalactosylxylosylprotein 3-beta-glucuronosyltransferase 3	B3gat3	1	0	0	0	1	0	0	0	2.7	2.7517	NaN	NaN	0	NaN	NaN	0	NaN	NaN	0	NaN	NaN	1
Q09200	Beta-1,4 N-acetylgalactosaminyltransferase 1	B4galnt1	7	1	1	1	1	2.1	2.8	2.6	2.1	23.016	NaN	NaN	1	NaN	NaN	0	NaN	NaN	0	NaN	NaN	1
Q766D5	N-acetyl-beta-glucosaminyl-glycoprotein 4-beta-N-acetylgalactosaminyltransferase 1	B4galnt4	1	0	0	1	0	0	0	1.3	0	3.7044	NaN	NaN	0	NaN	NaN	0	NaN	NaN	1	NaN	NaN	0
P15535	Beta-1,4-galactosyltransferase 1;Lactose synthase A protein;N-acetyllactosamine synthase;Beta-N-acetylglucosaminylglycopeptide beta-1,4-galactosyltransferase;Beta-N-acetylglucosaminyl-glycolipid beta-1,4-galactosyltransferase;Processed beta-1,4-galactosyltransferase 1	B4galt1	2	0	1	0	0	0	2.8	0	0	1.5881	NaN	NaN	0	NaN	NaN	0	NaN	NaN	0	NaN	NaN	0
Q91YY2	Beta-1,4-galactosyltransferase 3;N-acetyllactosamine synthase;Beta-N-acetylglucosaminylglycopeptide beta-1,4-galactosyltransferase;Beta-N-acetylglucosaminyl-glycolipid beta-1,4-galactosyltransferase	B4galt3	4	2	2	0	1	5.1	7.1	0	2	10.311	NaN	NaN	1	NaN	NaN	1	NaN	NaN	0	NaN	NaN	0
Q9JMK0	Beta-1,4-galactosyltransferase 5	B4galt5	4	1	2	1	1	2.1	4.1	4.1	2.1	3.7404	NaN	NaN	0	1.5902	268.99	2	NaN	NaN	0	NaN	NaN	0
Q8R087	Beta-1,4-galactosyltransferase 7;Xylosylprotein 4-beta-galactosyltransferase	B4galt7	3	1	3	1	2	4.6	13.5	4.6	7	10.755	NaN	NaN	1	1.6687	54.215	2	NaN	NaN	0	NaN	NaN	0
Q8BWP8	Beta-1,4-glucuronyltransferase 1	B4gat1	3	2	1	0	0	11.8	6.7	0	0	20.954	1.0086	8.1551	2	NaN	NaN	1	NaN	NaN	0	NaN	NaN	0
Q3UK10	B9 domain-containing protein 2	B9d2	1	0	1	0	0	0	5.7	0	0	1.5513	NaN	NaN	0	NaN	NaN	0	NaN	NaN	0	NaN	NaN	0
Q3UI43	BRISC and BRCA1-A complex member 1	Babam1	8	4	7	6	6	13.8	37.8	37.2	32.4	120.15	0.99294	19.292	4	2.7632	13.242	5	1.5149	177.54	4	3.268	289.92	5
Q9JL18	Beta-secretase 2	Bace2	10	2	4	6	6	6.2	11.7	16	16.9	77.336	7.5557	42.898	2	2.7287	83.64	2	20.88	224.61	4	2.7825	209.3	5
Q61337	Bcl2-associated agonist of cell death	Bad	4	1	0	1	2	7.8	0	7.8	11.8	58.16	0.91457	5.8101	2	NaN	NaN	0	NaN	NaN	1	NaN	NaN	1
Q60739	BAG family molecular chaperone regulator 1	Bag1	11	2	4	4	3	7	12.7	12.7	9.9	108.14	1.1857	30.18	3	1.3816	71.118	4	2.327	126.64	5	3.5515	339.42	3
Q91YN9	BAG family molecular chaperone regulator 2	Bag2	14	8	9	7	8	45.7	50.5	45.2	50	323.31	0.8398	11.725	11	2.5624	24.946	14	8.4119	228.91	6	6.5988	158.12	12
Q9JLV1	BAG family molecular chaperone regulator 3	Bag3	44	18	20	21	17	46.3	52.5	49.6	45.9	323.31	1.4338	12.134	41	4.6709	76.356	60	4.6919	174.67	27	12.748	136.48	15
Q8CI61	BAG family molecular chaperone regulator 4	Bag4	9	6	5	4	7	11.6	10.5	10.3	12.3	170.61	1.9784	8.9047	8	7.8105	125.37	4	7.4027	194.58	3	8.816	45.884	2
Q8CI32	BAG family molecular chaperone regulator 5	Bag5	13	9	10	9	8	27.5	32.9	29.3	26	131.2	1.3564	10.945	9	4.5111	74.307	10	2.9352	211.15	6	8.7903	161.31	6
Q9Z1R2	Large proline-rich protein BAG6	Bag6	32	26	28	24	22	30.2	38.4	29.9	22.6	323.31	1.4624	13.755	52	5.4966	64.126	62	13.73	124.34	24	17.771	214.52	29
Q8BKX1	Brain-specific angiogenesis inhibitor 1-associated protein 2	Baiap2	25	13	12	12	11	30.3	27.9	28.6	26.2	317.33	2.97	12.324	14	7.6966	73.11	9	4.2233	150.87	5	1.2621	42.864	3
Q9DBJ3;Q80Y61	Brain-specific angiogenesis inhibitor 1-associated protein 2-like protein 1	Baiap2l1	17	6	8	7	7	18.1	23.5	17.1	20.6	234.14	4.1506	28.795	6	2.9384	56.605	5	0.72911	171.39	3	4.4306	74.071	4
O08734	Bcl-2 homologous antagonist/killer	Bak1	3	2	1	2	1	10	5.3	10	5.3	15.315	1.4081	26.051	3	NaN	NaN	1	NaN	NaN	1	NaN	NaN	1
O54962	Barrier-to-autointegration factor;Barrier-to-autointegration factor, N-terminally processed	Banf1	6	4	4	2	2	56.2	50.6	15.7	34.8	80.423	0.72834	4.4866	4	3.0102	2.919	8	NaN	NaN	1	16.45	46.46	2
Q8VBU8	Protein BANP	Banp	5	1	0	2	2	1.6	0	4	4	9.414	NaN	NaN	0	NaN	NaN	0	NaN	NaN	1	NaN	NaN	0
Q99PU7	Ubiquitin carboxyl-terminal hydrolase BAP1	Bap1	6	2	1	2	1	6.3	1.6	3.7	2.2	52.693	2.2241	41.205	2	NaN	NaN	1	NaN	NaN	1	NaN	NaN	0
Q9DCT6	Chromatin complexes subunit BAP18	Bap18	6	3	3	1	5	25.1	27.5	7.6	42.1	84.957	1.1838	8.3879	6	3.4916	44.438	5	NaN	NaN	1	7.8844	256.17	5
O70445	BRCA1-associated RING domain protein 1	Bard1	16	6	8	6	5	13.9	17.9	11.1	8.6	85.638	4.1778	33.098	6	11.926	147.15	4	4.815	106.85	4	5.6613	171.06	3
Q91XV3	Brain acid soluble protein 1	Basp1	25	4	4	4	2	29.6	29.6	23.5	13.7	323.31	0.81166	39.656	6	2.6358	33.919	6	NaN	NaN	1	NaN	NaN	0
Q07813;A0A1B0GSH8	Apoptosis regulator BAX	Bax	12	9	9	8	6	63	63	59.4	48.4	272.57	1.0123	11.431	11	3.3889	68.554	13	16.055	225.7	9	10.603	111.63	7
O88379	Bromodomain adjacent to zinc finger domain protein 1A	Baz1a	38	20	25	22	22	16.6	22.5	19.5	18.3	323.31	2.4101	30.247	25	5.3385	43.165	27	10.992	226.29	17	7.7956	193.79	12
Q9Z277	Tyrosine-protein kinase BAZ1B	Baz1b	64	46	49	40	39	35.4	36.8	33.2	30.8	323.31	2.0531	17.209	72	8.8895	19.652	78	35.138	62.014	40	11.074	201.21	45
Q91YE5	Bromodomain adjacent to zinc finger domain protein 2A	Baz2a	35	17	12	18	14	12.2	8.5	12.5	8.3	260.74	2.7883	30.616	15	5.0201	107.71	6	9.2335	86.311	8	11.558	224.53	5
A2AUY4		Baz2b	20	5	9	10	4	3.6	6.7	5.7	2.3	122.19	3.3379	56.908	3	1.3684	99.331	6	2.6342	116.39	6	2.265	10.097	2
Q8C1Z7	Bardet-Biedl syndrome 4 protein homolog	Bbs4	3	1	0	1	1	3.3	0	3.3	4	16.636	NaN	NaN	0	NaN	NaN	0	NaN	NaN	1	NaN	NaN	1
Q811G0	Protein PTHB1	Bbs9	3	0	1	2	0	0	1	2.8	0	3.5465	NaN	NaN	0	NaN	NaN	1	NaN	NaN	1	NaN	NaN	0
Q8VBW5	HMG box transcription factor BBX	Bbx	17	2	8	5	7	2.5	12.8	7.3	9.9	76.305	NaN	NaN	0	1.8001	41.884	3	NaN	NaN	1	1.6361	128.91	4
Q8R2U2		BC027231	19	11	8	13	8	23.4	21.3	30.3	20.6	91.545	1.3888	10.307	12	4.6455	9.8384	8	8.6971	176.85	6	3.786	177.71	4
B2RQY6		BC035947	4	2	1	2	1	4.3	3.3	4.3	3.3	51.501	2.4272	125.63	2	NaN	NaN	0	NaN	NaN	1	NaN	NaN	0
Q61334	B-cell receptor-associated protein 29	Bcap29	9	7	4	7	6	29.6	17.1	22.5	25.4	35.65	0.63661	18.562	10	2.7148	10.291	9	8.6055	295.48	6	7.4575	11.767	6
Q61335	B-cell receptor-associated protein 31	Bcap31	15	10	9	12	11	33.1	31.4	38.8	35.1	323.31	0.85187	16.522	20	2.8204	81.609	19	6.8057	178.35	24	10.908	28.839	22
Q61140	Breast cancer anti-estrogen resistance protein 1	Bcar1	25	12	15	16	10	20.3	28.3	28.1	18.9	306.68	4.3303	87.638	14	11.101	159.32	9	1.0226	307.58	7	4.0828	224.34	5
Q80YN3	Breast carcinoma-amplified sequence 1 homolog	Bcas1	12	3	3	1	3	7.9	7.9	3.5	7.6	221.29	1.0112	2.041	3	3.9981	15.398	3	NaN	NaN	1	NaN	NaN	1
Q9D287	Pre-mRNA-splicing factor SPF27	Bcas2	17	9	9	11	11	59.1	58.7	73.3	71.6	323.31	1.1125	24.125	14	4.2914	21.038	13	12.092	21.392	10	8.148	93.347	11
Q8CCN5	Breast carcinoma-amplified sequence 3 homolog	Bcas3	1	1	0	0	0	1.1	0	0	0	2.2732	NaN	NaN	1	NaN	NaN	0	NaN	NaN	0	NaN	NaN	0
P24288	Branched-chain-amino-acid aminotransferase, cytosolic	Bcat1	13	10	13	11	12	33.4	44	37.8	43.5	323.31	0.97307	20.179	27	3.1874	11.032	33	28.93	46.304	15	8.6588	131.24	26
O35855	Branched-chain-amino-acid aminotransferase, mitochondrial	Bcat2	12	10	11	9	9	36.1	41.2	34.6	31.8	208.26	0.59909	7.7887	18	1.9429	11.598	19	8.2628	156.62	8	7.4421	31.627	8
Q9CWI3	BRCA2 and CDKN1A-interacting protein	Bccip	15	10	11	12	11	38.6	46.5	45.3	49.4	238.8	1.4196	17.145	16	3.7346	55.247	14	5.3662	235.91	7	23.316	109.51	11
Q91YP1	Pre-miRNA 5-monophosphate methyltransferase	Bcdin3d	2	1	1	1	1	3.5	3.5	7.4	3.5	18.485	NaN	NaN	1	NaN	NaN	0	NaN	NaN	0	NaN	NaN	1
P50136	2-oxoisovalerate dehydrogenase subunit alpha, mitochondrial	Bckdha	15	8	8	7	9	27.6	29	17.2	26.9	159.99	0.7984	17.655	10	2.5337	13.947	9	9.2237	187.83	6	6.3696	252.47	6
Q6P3A8	2-oxoisovalerate dehydrogenase subunit beta, mitochondrial	Bckdhb	11	6	9	4	6	26.2	41	13.6	20.5	113.55	0.62437	15.161	8	2.0335	32.351	12	3.1892	238.07	5	4.9004	161.43	5
O55028	[3-methyl-2-oxobutanoate dehydrogenase [lipoamide]] kinase, mitochondrial	Bckdk	8	1	4	4	1	4.1	17.2	15.5	5.6	14.107	NaN	NaN	0	NaN	NaN	1	NaN	NaN	1	NaN	NaN	1
Q9Z0H7	B-cell lymphoma/leukemia 10	Bcl10	8	3	4	1	2	19.3	22.7	7.3	8.6	68.211	NaN	NaN	0	NaN	NaN	1	NaN	NaN	0	NaN	NaN	0
Q64373	Bcl-2-like protein 1	Bcl2l1	2	2	1	2	1	15	10.7	15	4.3	13.101	1.9141	6.9101	2	NaN	NaN	1	NaN	NaN	1	NaN	NaN	0
P59017	Bcl-2-like protein 13	Bcl2l13	10	4	7	7	2	21.7	30.6	30.6	7.1	191.33	0.61848	24.305	3	2.6951	29.149	7	2.0923	220.27	3	NaN	NaN	1
Q9CXE2	B-cell CLL/lymphoma 7 protein family member A	Bcl7a	5	0	0	1	0	3.3	0	3.8	0	19.264	NaN	NaN	1	NaN	NaN	0	NaN	NaN	0	NaN	NaN	0
Q921K9	B-cell CLL/lymphoma 7 protein family member B	Bcl7b	5	2	1	1	0	31.7	7.4	11.9	0	27.821	1.7163	57.747	2	NaN	NaN	0	NaN	NaN	0	NaN	NaN	0
O08664	B-cell CLL/lymphoma 7 protein family member C	Bcl7c	3	0	2	0	0	0	18	0	0	26.157	NaN	NaN	0	NaN	NaN	1	NaN	NaN	0	NaN	NaN	0
Q67FY2	B-cell CLL/lymphoma 9-like protein	Bcl9l	3	0	0	0	0	0	0	0	0	4.3553	NaN	NaN	0	NaN	NaN	0	NaN	NaN	0	NaN	NaN	0
Q8K019	Bcl-2-associated transcription factor 1	Bclaf1	57	16	18	18	14	19.3	20.5	21.7	18.4	323.31	1.1862	13.92	27	4.0308	51.393	33	11.875	178.85	20	10.193	163.6	13
Q8CGN4	BCL-6 corepressor	Bcor	11	1	7	2	1	0.7	6.4	2.4	1	53.95	NaN	NaN	0	4.0546	378.98	2	NaN	NaN	1	NaN	NaN	1
Q6PAJ1	Breakpoint cluster region protein	Bcr	18	7	9	7	11	9.1	11.5	9.1	12.2	160.39	1.2362	28.862	8	4.5888	87.229	8	2.3442	156.65	5	6.4603	179.97	5
Q9CZP5	Mitochondrial chaperone BCS1	Bcs1l	15	7	8	10	7	27.3	25.1	32.8	24.2	144.98	0.7285	36.329	9	1.7406	16.099	11	4.9603	222.55	8	6.2732	245.36	5
Q80XN0	D-beta-hydroxybutyrate dehydrogenase, mitochondrial	Bdh1	14	12	13	13	12	48.4	50.4	44.9	45.5	225.56	0.79634	14.349	30	1.9129	25.481	27	33.502	263.34	17	6.5126	232.81	24
P32299	B2 bradykinin receptor	Bdkrb2	1	0	0	0	0	0	0	0	0	2.8982	NaN	NaN	0	NaN	NaN	0	NaN	NaN	0	NaN	NaN	0
Q571C7	Transcription factor TFIIIB component B homolog	Bdp1	8	2	1	4	1	1.5	0.9	3.4	0.6	14.808	NaN	NaN	0	NaN	NaN	0	NaN	NaN	0	NaN	NaN	0
O88597	Beclin-1	Becn1	10	3	3	5	4	7.8	8.3	13.2	10.5	16.351	1.1353	18.545	2	4.5943	77.11	3	6.324	187.95	4	NaN	NaN	1
Q6PAL0	BEN domain-containing protein 3	Bend3	14	3	6	6	4	5	9.1	8.5	5.9	80.018	0.94229	44.312	3	5.1384	59.478	3	NaN	NaN	0	NaN	NaN	0
O35623	BET1 homolog	Bet1	3	0	1	1	0	0	9.3	9.3	0	4.4183	NaN	NaN	0	3.6553	5.6684	2	NaN	NaN	0	NaN	NaN	0
A0A1B0GT05;O35153	BET1-like protein	Bet1l	5	2	1	1	1	36.2	13.8	13.8	13.8	49.837	3.5425	53.841	2	NaN	NaN	1	NaN	NaN	1	NaN	NaN	1
Q8R079	Bifunctional apoptosis regulator	Bfar	3	1	2	1	1	1.6	4	1.6	1.6	8.1163	NaN	NaN	0	NaN	NaN	1	NaN	NaN	0	NaN	NaN	0
Q6PB60	Protein BHLHb9	Bhlhb9	5	2	2	1	0	4.1	8.3	1.9	0	16.253	NaN	NaN	1	NaN	NaN	0	NaN	NaN	1	NaN	NaN	0
Q8BR07	Protein bicaudal D homolog 1	Bicd1	18	5	3	4	3	10.8	5.1	8.9	6.7	101.57	2.688	17.404	5	5.6178	74.067	2	3.2536	30.219	2	6.4655	119.06	3
Q921C5	Protein bicaudal D homolog 2	Bicd2	34	14	9	8	5	24.4	13.4	15.2	8.3	159.16	2.6546	16.827	11	2.7973	60.857	7	7.5383	40.394	4	2.9011	55.938	3
P70444	BH3-interacting domain death agonist;BH3-interacting domain death agonist p15;BH3-interacting domain death agonist p13;BH3-interacting domain death agonist p11	Bid	4	2	0	2	1	9.2	0	12.8	8.7	42.9	1.0234	12.969	2	NaN	NaN	0	5.2112	105.89	2	NaN	NaN	1
O08539;Q7TQF7	Myc box-dependent-interacting protein 1	Bin1	25	10	13	9	12	28.6	35	24.7	27.4	323.31	1.1058	10.848	16	4.1708	12.069	17	32.725	197.93	10	4.7623	194.41	13
D3Z6Q9	Bridging integrator 2	Bin2	11	4	1	5	2	13.5	4.7	12.7	6.3	60.127	0.39324	52.749	2	NaN	NaN	1	4.7534	409.73	2	3.2967	100.11	2
Q62210	Baculoviral IAP repeat-containing protein 2	Birc2	4	1	0	2	2	1.8	0	3.3	3.1	1.6248	NaN	NaN	1	NaN	NaN	0	NaN	NaN	1	NaN	NaN	1
O70201	Baculoviral IAP repeat-containing protein 5	Birc5	6	2	0	2	2	16.4	0	20	27.9	28.844	1.5309	70.341	2	NaN	NaN	0	NaN	NaN	1	NaN	NaN	1
O88738	Baculoviral IAP repeat-containing protein 6	Birc6	112	64	74	73	79	21.2	24.8	22	25.3	323.31	2.198	20.356	78	7.2253	42.928	91	4.4772	235.6	40	7.2543	176.26	51
Q8VD62	UPF0696 protein C11orf68 homolog	Bles03	5	3	4	4	4	13.9	18.3	20.7	18.3	14.88	1.0292	16.465	5	2.7658	70.527	7	13.794	251.11	4	6.2647	139.76	4
O88700	Bloom syndrome protein homolog	Blm	47	15	19	23	17	13.8	16	21.5	13.1	266.69	3.3831	117.94	10	10.511	115.07	11	2.8768	276.51	10	7.4363	229.7	13
Q8R016	Bleomycin hydrolase	Blmh	28	20	19	22	22	58.7	48.8	64.2	59.8	323.31	0.80564	16.111	39	2.7567	14.416	39	8.0376	141.09	34	6.3979	176.8	37
O55102	Biogenesis of lysosome-related organelles complex 1 subunit 1	Bloc1s1	5	0	1	1	2	0	8.8	8.8	21.6	20.138	NaN	NaN	0	NaN	NaN	0	NaN	NaN	0	NaN	NaN	0
Q9CWG9	Biogenesis of lysosome-related organelles complex 1 subunit 2	Bloc1s2	6	0	0	1	2	0	0	7.7	10.5	81.44	NaN	NaN	0	NaN	NaN	0	NaN	NaN	1	1.6887	114.15	2
Q5U5M8	Biogenesis of lysosome-related organelles complex 1 subunit 3	Bloc1s3	2	1	1	1	1	9.2	8.2	9.2	8.2	15.359	NaN	NaN	1	3.6295	110.63	2	NaN	NaN	1	NaN	NaN	0
Q8VED2	Biogenesis of lysosome-related organelles complex 1 subunit 4	Bloc1s4	7	0	0	0	0	0	0	0	0	9.0959	NaN	NaN	0	NaN	NaN	0	NaN	NaN	0	NaN	NaN	0
Q8R015	Biogenesis of lysosome-related organelles complex 1 subunit 5	Bloc1s5	7	1	2	1	2	7.6	14.6	7.6	14.6	50.962	0.49332	11.663	3	2.3396	79.07	4	NaN	NaN	1	NaN	NaN	1
Q9CY64	Biliverdin reductase A	Blvra	14	13	10	6	7	50.5	43.4	27.1	31.5	89.005	0.76054	24.389	12	2.4584	30.297	13	4.4503	27.247	4	6.9239	20.284	2
Q923D2	Flavin reductase (NADPH)	Blvrb	11	11	8	9	10	82	67	70.4	82	239.87	0.70933	11.509	14	2.3932	18.402	12	6.7706	129.46	10	11.233	82.064	12
Q8R2X8	Golgin-45	Blzf1	3	3	1	2	0	8.7	3.2	6.2	0	13.416	NaN	NaN	1	NaN	NaN	1	5.3296	80.386	2	NaN	NaN	0
P25916	Polycomb complex protein BMI-1	Bmi1	6	4	4	3	3	21.6	20.4	11.7	11.7	33.243	1.5723	13.136	7	5.9957	48.59	7	10.872	219.77	2	7.5097	368.66	2
P98063	Bone morphogenetic protein 1	Bmp1	3	0	0	1	0	0	0	1.8	0	3.3711	NaN	NaN	0	NaN	NaN	0	NaN	NaN	0	NaN	NaN	0
Q9R229	Bone morphogenetic protein 10	Bmp10	1	1	1	0	0	2.6	2.6	0	0	1.8314	NaN	NaN	0	NaN	NaN	0	NaN	NaN	0	NaN	NaN	0
Q91Z96	BMP-2-inducible protein kinase	Bmp2k	20	7	9	6	9	9	10.5	8.9	11.3	119.01	1.5339	20.174	7	2.7707	92.005	9	5.2912	124.14	4	1.1805	196.04	5
Q8CJ69	BMP-binding endothelial regulator protein	Bmper	3	1	0	2	0	1.8	0	3.9	0	2.2339	NaN	NaN	1	NaN	NaN	0	NaN	NaN	0	NaN	NaN	0
O35607	Bone morphogenetic protein receptor type-2	Bmpr2	5	0	0	0	1	0	0	0	0.7	14.098	NaN	NaN	0	NaN	NaN	0	NaN	NaN	0	NaN	NaN	1
Q6PGF5		Bms1	35	21	22	18	22	22	26.4	21.3	24.3	323.31	1.6322	16.629	30	4.9702	71.051	30	4.0754	236.15	9	14.398	136.41	19
Q6QD59	Vesicle transport protein SEC20	Bnip1	15	7	8	9	9	41.7	38.6	46.5	49.1	246.14	1.4998	16.239	8	4.7619	23.9	11	9.7564	181.36	7	5.8467	201.76	8
O54940	BCL2/adenovirus E1B 19 kDa protein-interacting protein 2	Bnip2	5	2	2	4	3	10.1	10.1	16.3	8.9	11.822	3.8501	14.13	4	NaN	NaN	1	NaN	NaN	0	NaN	NaN	1
Q9Z2F7	BCL2/adenovirus E1B 19 kDa protein-interacting protein 3-like	Bnip3l	2	1	1	0	1	6.9	6.9	0	6.9	3.393	NaN	NaN	1	NaN	NaN	0	NaN	NaN	0	NaN	NaN	0
Q5SQY2	Biorientation of chromosomes in cell division protein 1	Bod1	9	1	2	1	0	15.6	21.4	20.2	0	9.5881	NaN	NaN	1	5.1707	21.747	2	NaN	NaN	0	NaN	NaN	0
E9Q6J5		Bod1l	53	9	15	16	14	5.2	9.1	9	7.7	323.31	1.2367	57.697	11	2.4561	91.084	15	2.6284	175.27	8	4.3702	191.64	8
Q9D8S9	BolA-like protein 1	Bola1	7	6	5	4	4	67.9	56.2	49.6	51.8	75.546	1.0398	17.444	7	2.7219	13.309	8	4.6203	66.223	3	4.7486	204.58	3
Q8BGS2	BolA-like protein 2	Bola2	7	4	5	4	4	62.8	65.1	54.7	54.7	118.33	1.2256	16.174	5	4.7668	12.297	6	11.581	136.5	3	6.8201	311.75	5
Q8CEI1	BolA-like protein 3	Bola3	6	3	1	3	2	33.6	11.8	33.6	15.5	123.48	0.71879	5.9089	5	2.9208	10.743	2	6.0204	20.116	2	NaN	NaN	0
P97452	Ribosome biogenesis protein BOP1	Bop1	34	28	30	20	27	61.6	63.1	44.3	56.6	323.31	1.3519	58.056	59	5.107	39.472	54	20.883	24.732	16	13.797	233.79	28
P15327	Bisphosphoglycerate mutase	Bpgm	2	1	1	2	1	4.6	3.9	8.5	4.6	4.7179	NaN	NaN	1	NaN	NaN	1	NaN	NaN	1	NaN	NaN	0
Q8R164	Valacyclovir hydrolase	Bphl	5	0	3	3	2	0	14.1	14.4	10.3	15.049	NaN	NaN	0	0.93635	49.79	3	3.1238	250.22	4	6.0937	86.664	2
Q9Z0S1	3(2),5-bisphosphate nucleotidase 1	Bpnt1	17	15	14	17	14	61.4	54.5	73.7	54.5	323.31	0.87629	16.313	54	3.0974	8.4276	56	9.046	213.97	40	9.6504	14.385	42
A2A654		Bptf	46	19	27	17	20	9	12.9	8	10.1	323.31	1.7974	28.599	15	3.195	63.933	20	1.2342	247.85	5	2.5084	212.23	6
P28028	Serine/threonine-protein kinase B-raf	Braf	8	0	2	4	2	2.7	4.7	8	5.6	9.7385	NaN	NaN	0	2.4984	29.854	2	7.1881	166.37	3	NaN	NaN	1
Q99MP8	BRCA1-associated protein	Brap	18	10	11	11	13	26.2	25.2	26.9	30.8	134.58	2.203	13.236	9	7.4376	122.67	7	7.5142	157.79	7	2.4173	158.72	10
Q8C3R1	BRCA1-associated ATM activator 1	Brat1	20	13	8	14	14	18.4	11.7	20.1	21	166.9	1.1613	18.6	16	2.393	30.87	12	4.5964	192.11	10	4.9103	185.32	8
P48754	Breast cancer type 1 susceptibility protein homolog	Brca1	30	6	13	6	8	5.1	12.5	5	6.4	249.78	1.782	91.196	5	3.8351	35.925	7	3.4125	388.7	2	4.9195	166.63	6
P46737;Q7M757	Lys-63-specific deubiquitinase BRCC36	Brcc3	12	10	10	12	9	44.3	49.8	58.8	48.1	111.63	0.8633	11.643	21	2.7869	26.786	15	7.1464	130.84	13	6.9912	260.19	11
E9PZ26		Brd1	23	9	14	10	16	8.9	12.4	7.4	14.3	75.464	1.9925	63.112	8	6.6534	66.874	10	2.9793	256.96	6	2.1431	139.98	8
Q7JJ13	Bromodomain-containing protein 2	Brd2	24	11	14	12	12	23.6	26.8	25.3	23.6	167.61	5.2521	25.995	16	5.3072	123.9	13	9.4196	227.37	10	13.306	174.58	11
Q8K2F0	Bromodomain-containing protein 3	Brd3	21	8	12	9	9	22.7	30.9	23.7	22.6	127.92	1.3841	25.99	8	4.4716	127.75	11	4.2183	62.187	7	2.0451	236.18	4
Q9ESU6;Q91Y44	Bromodomain-containing protein 4	Brd4	31	3	7	6	3	6.9	9.4	8.4	5.3	120.1	1.5792	26.479	13	6.7236	10.312	13	11.263	86.721	10	14.076	293.85	6
O88665	Bromodomain-containing protein 7	Brd7	20	8	5	10	6	20.6	12.7	22	13.5	100.26	1.4487	41.49	6	3.9985	10.546	3	6.0987	159.67	7	69.317	366.98	3
Q8R3B7	Bromodomain-containing protein 8	Brd8	13	3	3	4	3	4.1	4	5.2	5	56.731	1.5655	36.581	3	NaN	NaN	0	NaN	NaN	1	NaN	NaN	1
Q3UQU0	Bromodomain-containing protein 9	Brd9	8	3	6	4	3	3.5	17.1	8.2	5.5	81.003	3.9743	27.653	2	5.0948	19.871	4	6.0641	247.96	4	7.8066	166.33	2
Q8K3W0	BRCA1-A complex subunit BRE	Bre	12	7	6	7	8	22.5	26.6	25.3	29	154.53	1.1248	22.008	9	3.9895	9.9557	5	9.4313	221.06	4	8.7391	300.46	3
Q8CFK2	Transcription factor IIIB 90 kDa subunit	Brf1	11	3	6	7	5	6.8	13.3	14.8	9.8	80.863	2.3071	94.604	4	3.5034	64.993	3	0.9421	207.72	4	10.286	242.77	2
Q8BXV2	BRI3-binding protein	Bri3bp	4	3	1	4	3	11.9	5.5	19.4	11.9	66.406	0.82677	2.0346	3	NaN	NaN	1	5.5798	222.06	4	7.203	130.64	3
Q6DFY8	BMP/retinoic acid-inducible neural-specific protein 2	Brinp2	1	1	1	0	0	1.5	1.5	0	0	2.1495	1.5805	7.5907	2	NaN	NaN	1	NaN	NaN	0	NaN	NaN	0
Q5SXJ3	Fanconi anemia group J protein homolog	Brip1	18	8	7	9	8	8.7	8.5	9.9	9.7	104.66	2.4657	35.378	7	3.3737	107.26	4	7.3686	158.89	6	6.91	24.636	4
Q9DCA5	Ribosome biogenesis protein BRX1 homolog	Brix1	20	16	16	14	17	53	53	36.8	52.7	309.17	1.7047	13.112	30	4.1437	44.301	35	19.244	106.95	14	17.65	48.166	22
Q91VR8	Protein BRICK1	Brk1	2	0	0	1	1	0	0	17.3	17.3	11.112	NaN	NaN	0	NaN	NaN	0	NaN	NaN	0	NaN	NaN	0
Q99N20	Breast cancer metastasis-suppressor 1 homolog	Brms1	3	0	0	1	2	0	0	3.3	9.8	10.528	NaN	NaN	0	NaN	NaN	0	NaN	NaN	0	NaN	NaN	0
Q3U1T3	Breast cancer metastasis-suppressor 1-like protein	Brms1l	8	4	3	5	7	16.4	10.5	18.6	24.5	37.717	0.91935	6.2562	4	3.29	5.0544	3	1.7677	218.07	3	3.222	181.74	4
Q8K2Q7	BRO1 domain-containing protein BROX	Brox	12	9	7	9	7	38.2	29.9	30.2	31.1	323.31	1.1062	23.455	11	3.0061	13.597	14	12.926	26.241	11	11.224	46.383	6
B2RRD7		Brpf1	8	1	3	4	3	0.8	2.5	2.6	2.1	10.804	NaN	NaN	1	1.9408	54.77	2	2.5488	104.49	3	NaN	NaN	1
Q5RJI5	Serine/threonine-protein kinase BRSK1	Brsk1	5	0	1	2	2	2.7	2.2	4.6	4	5.6102	NaN	NaN	0	NaN	NaN	1	NaN	NaN	1	NaN	NaN	1
Q69Z98	Serine/threonine-protein kinase BRSK2	Brsk2	8	4	3	4	4	9.3	4.8	7.6	7.8	22.183	1.4071	25.702	8	7.8829	119.39	3	6.6021	73.214	3	5.4628	251.68	4
Q921C3	Bromodomain and WD repeat-containing protein 1	Brwd1	15	3	7	5	2	3.2	5	4.3	2.2	88.007	NaN	NaN	1	NaN	NaN	1	5.8702	210.21	4	NaN	NaN	1
A2AHJ4	Bromodomain and WD repeat-containing protein 3	Brwd3	15	2	0	4	3	2.8	1.3	3.7	3.2	42.153	2.9722	5.4143	2	NaN	NaN	0	2.3283	94.781	2	NaN	NaN	1
Q80Y55	BSD domain-containing protein 1	Bsdc1	11	0	2	2	1	0	5.4	8.2	3.3	20.006	NaN	NaN	0	1.3756	118.17	3	NaN	NaN	0	NaN	NaN	1
P18572	Basigin	Bsg	17	8	6	8	4	22.6	20.6	22.6	15.4	156.43	1.2455	15.569	11	4.7327	16.378	10	13.196	110.86	12	33.378	43.595	3
Q8R2Q8	Bone marrow stromal antigen 2	Bst2	3	2	2	1	1	6.4	11.6	6.4	6.4	9.1324	NaN	NaN	1	NaN	NaN	1	NaN	NaN	0	NaN	NaN	0
E9QAE3		Btaf1	49	27	22	29	30	22.3	17.4	22.1	25.2	323.31	1.189	51.164	36	4.2487	28.937	25	11.441	63.616	14	5.919	191.61	15
Q8C726	BTB/POZ domain-containing protein 9	Btbd9	5	2	2	3	2	4.9	6	5.1	3.3	4.0377	NaN	NaN	1	NaN	NaN	0	6.2894	20.681	2	NaN	NaN	1
Q64152	Transcription factor BTF3	Btf3	16	8	9	8	7	55.9	55.9	52.5	53.9	323.31	3.8481	42.052	25	11.977	30.622	35	136.54	219.7	18	33.524	7.0434	18
Q9CQH7	Transcription factor BTF3 homolog 4	Btf3l4	10	5	5	4	4	27.2	22.8	22.2	27.2	118.89	1.1934	10.246	5	3.6982	23.582	7	5.1288	84.027	5	2.7885	301.52	3
P50615	Protein BTG3	Btg3	3	2	1	1	0	11.5	8.3	6.3	0	12.61	4.3218	70.234	2	NaN	NaN	1	NaN	NaN	0	NaN	NaN	0
O08901	Mitotic checkpoint serine/threonine-protein kinase BUB1	Bub1	12	3	4	1	5	2.7	5	1.5	5.4	31.632	3.3251	0.8325	2	NaN	NaN	1	NaN	NaN	1	0.89674	189.66	3
Q9Z1S0	Mitotic checkpoint serine/threonine-protein kinase BUB1 beta	Bub1b	24	12	13	11	9	14.7	16.6	12.3	10.4	187.96	9.1815	59.487	10	6.5945	137.69	8	3.4425	254.57	6	3.6499	253.13	6
Q9WVA3	Mitotic checkpoint protein BUB3	Bub3	13	12	12	10	9	58.9	58.9	51.5	38.7	323.31	2.4659	14.151	25	9.7311	59.499	23	22.747	146.31	15	22.392	35.768	9
Q8R149	BUD13 homolog	Bud13	8	2	4	4	2	5.7	9.3	8.6	4.7	41.704	1.2123	19.324	2	5.3636	65.981	4	NaN	NaN	1	NaN	NaN	0
Q6PGH1	Protein BUD31 homolog	Bud31	6	6	5	6	6	50.5	49.5	50.5	50.5	93.486	2.6861	19.094	12	18.991	185.4	10	64.146	103.96	8	26.706	156.93	6
O54825	Bystin	Bysl	18	16	15	17	13	44.7	44	48.9	33.7	221.86	2.2742	21.378	21	10.079	110.39	17	3.4981	166.35	13	115.4	301.91	10
Q9CQC6	Basic leucine zipper and W2 domain-containing protein 1	Bzw1	23	15	17	19	15	42.5	49.4	53.7	39.6	230.09	1.8371	8.9021	22	7.1981	110.88	29	25.178	104.59	21	74.05	10.67	17
Q91VK1	Basic leucine zipper and W2 domain-containing protein 2	Bzw2	24	19	19	20	18	49.4	51.1	52.5	43.2	251.75	1.1123	44.043	38	4.1579	66.977	37	13.395	140.18	31	20.855	26.325	20
O35473	Nuclear nucleic acid-binding protein C1D	C1d	4	1	2	2	1	5	9.9	9.9	5	1.4766	NaN	NaN	0	NaN	NaN	1	NaN	NaN	1	NaN	NaN	0
O35658	Complement component 1 Q subcomponent-binding protein, mitochondrial	C1qbp	10	6	6	5	6	25.2	25.2	34.2	25.2	323.31	0.83731	8.4803	18	2.8629	4.0875	16	3.9606	164.22	15	27.971	137.31	18
Q6IR41	Complement C1q tumor necrosis factor-related protein 6	C1qtnf6	1	0	0	1	0	0	0	6.1	0	4.8928	NaN	NaN	0	NaN	NaN	0	NaN	NaN	0	NaN	NaN	0
E9Q3C1		C2cd2	4	2	3	3	4	2.6	7.6	8.2	9.2	21.248	NaN	NaN	1	2.821	44.486	4	9.4336	395.7	2	10.859	99.34	3
Q80X80	C2 domain-containing protein 2-like	C2cd2l	7	0	2	0	1	0	4.2	0	2	22.87	NaN	NaN	0	1.719	39.646	2	NaN	NaN	0	NaN	NaN	0
Q52KB6	C2 domain-containing protein 3	C2cd3	4	0	1	2	1	0	0.7	1.2	0.5	-2	NaN	NaN	0	NaN	NaN	1	1.6393	108.73	2	NaN	NaN	0
Q7TPS5	C2 domain-containing protein 5	C2cd5	8	1	3	5	2	0.7	5.7	6.3	2.4	33.145	NaN	NaN	0	9.1866	180.89	2	NaN	NaN	1	NaN	NaN	0
Q3URQ4		C78339	3	0	2	1	1	0	7.8	2.3	2.3	6.9315	NaN	NaN	0	NaN	NaN	0	NaN	NaN	1	NaN	NaN	1
Q8BH35	Complement component C8 beta chain	C8b	3	3	1	1	1	6.3	1.2	1.2	1.2	5.8475	1.1045	131	3	NaN	NaN	1	NaN	NaN	1	NaN	NaN	1
Q8VDY9	Caspase activity and apoptosis inhibitor 1	Caap1	2	0	0	0	0	0	0	0	0	3.7269	NaN	NaN	0	NaN	NaN	0	NaN	NaN	0	NaN	NaN	0
Q06138	Calcium-binding protein 39	Cab39	19	13	11	9	12	43.4	37.2	30.5	39.6	96.886	1.4553	13.39	22	5.6658	13.276	20	38.567	257.65	13	15.993	239.93	16
Q9DB16	Calcium-binding protein 39-like	Cab39l	10	4	1	4	5	18.4	9.5	17.8	21.4	15.885	1.3064	51.893	4	NaN	NaN	0	2.8731	167.2	2	2.9965	164.33	4
G3X8Q1		Cabin1	10	3	2	3	4	2	1	1.7	2.2	14.61	0.89008	8.6947	3	NaN	NaN	0	NaN	NaN	1	3.8704	50.737	2
Q9JLK7	Calcium-binding protein 1	Cabp1	4	0	1	0	1	0	4	0	4	2.4281	NaN	NaN	0	NaN	NaN	1	NaN	NaN	0	NaN	NaN	0
Q8BG21	Calcium channel flower homolog	Cacfd1	2	1	0	0	0	15.2	0	0	0	2.1631	NaN	NaN	0	NaN	NaN	0	NaN	NaN	0	NaN	NaN	0
E9Q7P2		Cacna1i	1	1	0	0	1	0.6	0	0	0.6	1.2267	NaN	NaN	0	NaN	NaN	0	NaN	NaN	0	NaN	NaN	0
P54285	Voltage-dependent L-type calcium channel subunit beta-3	Cacnb3	4	0	0	0	0	0	1.4	0	1.4	5.381	NaN	NaN	0	NaN	NaN	0	NaN	NaN	0	NaN	NaN	0
Q8R0S4;Q8R3Z5;Q8CC27	Voltage-dependent L-type calcium channel subunit beta-4;Voltage-dependent L-type calcium channel subunit beta-1;Voltage-dependent L-type calcium channel subunit beta-2	Cacnb4;Cacnb1;Cacnb2	3	1	1	1	1	2.3	3.7	2.3	3.7	6.439	NaN	NaN	1	NaN	NaN	1	NaN	NaN	1	NaN	NaN	0
Q9CS00	Cactin	Cactin	12	4	4	6	6	7.5	7.5	10.5	8.7	115.77	1.1441	33.049	3	6.0795	98.988	4	11.878	136.82	2	42.517	202.78	5
Q8R0X2	CDK2-associated and cullin domain-containing protein 1	Cacul1	3	0	0	1	0	0	0	3.4	0	4.0344	NaN	NaN	0	NaN	NaN	0	NaN	NaN	1	NaN	NaN	0
Q9CXW3	Calcyclin-binding protein	Cacybp	20	17	15	15	16	71.2	66.4	66.8	67.7	323.31	0.88771	19.118	50	3.1163	9.5846	43	7.8294	171.94	35	39.076	188.67	34
B2RQC6	CAD protein;Glutamine-dependent carbamoyl-phosphate synthase;Aspartate carbamoyltransferase;Dihydroorotase	Cad	99	75	77	67	70	52	54.2	47.8	48.4	323.31	0.94764	12.035	113	3.1765	47.593	116	8.8375	140.03	87	9.1931	57.454	81
Q8R5M8	Cell adhesion molecule 1	Cadm1	17	3	8	8	6	16.2	28.1	27	19.1	323.31	1.8479	19.187	5	5.4686	90.853	11	10.332	160.75	7	14.972	189.28	7
Q8R464	Cell adhesion molecule 4	Cadm4	5	0	1	0	0	0	2.3	0	0	4.9742	NaN	NaN	0	NaN	NaN	1	NaN	NaN	0	NaN	NaN	0
Q8CGU1	Calcium-binding and coiled-coil domain-containing protein 1	Calcoco1	20	8	7	10	13	12.7	9.8	16.5	23	104.79	1.9817	45.476	6	5.1483	41.881	4	2.3465	134.84	7	3.8568	94.001	7
E9QA15;REV__Q8BSS9		Cald1	38	13	15	12	13	18	21.1	16	17.3	323.31	1.307	11.255	18	5.588	68.302	25	16.312	13.068	16	12.014	256.43	11
Q8VEC4	Calcium homeostasis modulator protein 2	Calhm2	2	1	1	1	1	2.8	4.6	2.8	2.8	4.7987	NaN	NaN	1	NaN	NaN	0	NaN	NaN	1	NaN	NaN	1
P14211	Calreticulin	Calr	40	29	30	27	25	66.8	73.8	70.4	63.2	323.31	0.65493	17.209	184	2.6776	21.169	176	6.2452	186.88	154	7.9097	154.65	121
O35887	Calumenin	Calu	34	20	23	21	18	69.8	72.4	71.1	68.9	323.31	0.86771	30.877	63	3.3201	28.503	69	9.5138	152.29	58	5.0803	106.58	44
Q91YS8	Calcium/calmodulin-dependent protein kinase type 1	Camk1	10	2	4	3	3	15	21.7	18.4	20.9	21.284	0.99251	5.1149	3	2.2248	50.385	5	9.3885	190.99	5	6.0359	103.41	3
Q8BW96	Calcium/calmodulin-dependent protein kinase type 1D	Camk1d	15	3	4	6	6	17.7	25.2	35.3	35.6	168.2	1.2081	13.498	4	6.2069	1.8829	7	10.893	265.59	6	6.802	140.94	5
Q6PHZ2;P11798	Calcium/calmodulin-dependent protein kinase type II subunit delta	Camk2d	17	11	13	10	10	45.1	48.3	39.1	34.7	323.31	0.71282	10.389	33	2.293	14.183	27	6.688	64.197	21	7.6807	223.48	20
Q923T9	Calcium/calmodulin-dependent protein kinase type II subunit gamma	Camk2g	14	6	5	5	5	33.3	27.8	27.2	29.7	139.89	0.79485	8.369	10	2.4331	19.122	8	7.3675	177.82	5	13.88	210.29	5
P08414	Calcium/calmodulin-dependent protein kinase type IV	Camk4	16	8	9	11	9	22.8	27.3	31.3	26.4	175.26	1.3635	18.474	13	1.8502	34.092	12	5.5665	137.11	12	67.345	295.97	11
Q8VBY2	Calcium/calmodulin-dependent protein kinase kinase 1	Camkk1	2	0	0	1	1	0	0	3.2	1.4	16.801	NaN	NaN	0	NaN	NaN	0	NaN	NaN	0	NaN	NaN	1
Q8C078	Calcium/calmodulin-dependent protein kinase kinase 2	Camkk2	3	0	1	1	0	0	1.4	1.2	0	2.9539	NaN	NaN	0	NaN	NaN	0	NaN	NaN	0	NaN	NaN	0
Q3U2J5	Calmodulin-lysine N-methyltransferase	Camkmt	3	0	1	0	2	0	5.9	0	5.6	2.8511	NaN	NaN	0	NaN	NaN	1	NaN	NaN	0	NaN	NaN	0
Q3UHL1	CaM kinase-like vesicle-associated protein	Camkv	6	2	2	3	3	7.2	6.6	8.4	8.8	61.606	0.83608	59.595	2	1.7928	37.386	2	NaN	NaN	1	4.6583	20.022	2
P49070	Calcium signal-modulating cyclophilin ligand	Camlg	8	5	6	4	5	25.9	32.7	26.9	28.6	151.36	1.6538	29.517	5	4.8187	53.236	8	NaN	NaN	1	2.4614	189.8	2
A2AHC3	Calmodulin-regulated spectrin-associated protein 1	Camsap1	36	6	14	8	16	6.8	14.5	6.4	15.2	178.23	1.8166	21.011	12	1.6712	19.209	16	15.99	162.19	6	2.5221	162.83	13
Q8C1B1	Calmodulin-regulated spectrin-associated protein 2	Camsap2	29	7	9	9	15	7.7	10.2	11	15.7	204.4	1.7564	9.4126	6	2.5722	68.814	9	3.5673	186.3	3	7.4606	147.88	7
Q80VC9	Calmodulin-regulated spectrin-associated protein 3	Camsap3	15	3	3	3	4	4	3.4	3.3	4.8	57.137	1.2691	24.672	4	1.781	75.191	6	4.5773	435.53	2	8.9119	213.4	5
Q6ZQ38	Cullin-associated NEDD8-dissociated protein 1	Cand1	58	53	48	47	48	53.8	52.9	48.9	50.7	323.31	0.86391	13.37	116	2.8641	41.421	122	9.2324	212.2	76	8.4208	125.74	94
Q6ZQ73	Cullin-associated NEDD8-dissociated protein 2	Cand2	42	21	28	26	21	23.9	36.2	31.7	23.4	323.31	1.0142	24.295	27	2.7175	26.746	42	5.9551	193.37	24	15.689	35.484	27
Q8VCF1	Soluble calcium-activated nucleotidase 1	Cant1	3	1	2	1	2	4.5	5.7	4.5	7.4	17.233	NaN	NaN	1	NaN	NaN	1	NaN	NaN	1	NaN	NaN	0
P35564	Calnexin	Canx	48	25	23	26	18	44.3	41.8	51.3	27.2	323.31	0.69266	33.806	97	2.4222	55.138	100	7.0258	97.521	73	6.1745	79.7	70
P40124;Q9CYT6	Adenylyl cyclase-associated protein 1	Cap1	21	14	18	13	13	38	49.6	37.3	38.8	323.31	0.81949	10.026	19	2.8226	29.917	23	8.5122	50.173	16	8.5513	215.87	13
O35350	Calpain-1 catalytic subunit	Capn1	28	16	18	21	18	23.4	28.8	33.2	26.1	145.61	0.6822	11.166	19	2.3487	25.101	19	6.3608	34.27	12	6.3602	51.953	10
O08529	Calpain-2 catalytic subunit	Capn2	28	21	21	23	22	40.4	43.1	44.7	46	323.31	0.79572	13.167	30	2.6697	11.495	30	8.2215	122.21	24	8.5935	262.3	27
O08688	Calpain-5	Capn5	16	6	11	8	7	10.9	24.4	14.4	14.8	51.659	2.0884	29.209	6	5.821	159.91	7	4.075	303	7	6.4417	113.15	3
Q9R1S8	Calpain-7	Capn7	3	1	3	1	2	1.4	4.2	1.4	2.7	4.9913	0.98186	172.75	2	NaN	NaN	1	NaN	NaN	1	NaN	NaN	1
O88456	Calpain small subunit 1	Capns1	11	6	7	8	5	44.2	46.8	63.2	47.6	237.84	0.87232	13.814	13	3.3504	39.362	16	7.9772	172.22	8	18.261	270.29	7
Q9D7J7	Calpain small subunit 2	Capns2	3	0	0	0	0	5.7	5.7	2.8	5.7	3.6833	NaN	NaN	0	NaN	NaN	0	NaN	NaN	0	NaN	NaN	0
Q60865	Caprin-1	Caprin1	24	13	11	12	10	24.5	20.2	24.5	17.5	323.31	1.9844	11.251	19	7.2954	22.673	22	22.288	124.1	13	15.05	46.037	16
P47753	F-actin-capping protein subunit alpha-1	Capza1	10	7	5	7	7	51.7	44.4	54.2	54.2	291.91	0.86948	12.249	18	3.1518	62.484	17	29.159	209.36	10	6.4661	69.081	14
P47754	F-actin-capping protein subunit alpha-2	Capza2	16	11	11	11	11	69.9	72.4	72.4	72.4	323.31	0.95578	13.193	39	3.1648	14.249	43	9.1105	14.384	23	8.1309	153.81	39
P47757	F-actin-capping protein subunit beta	Capzb	18	16	14	16	16	63.2	51.3	63.2	54.5	323.31	0.90875	12.063	47	3.4175	40.057	41	10.205	63.185	34	30.421	99.211	27
E9PWH2		Card6	9	2	1	3	3	2	1.1	2.5	3.2	28.207	4.0074	48.84	3	NaN	NaN	1	NaN	NaN	0	NaN	NaN	1
Q9CR86	Calcium-regulated heat stable protein 1	Carhsp1	6	2	3	2	3	18.2	42.6	18.2	42.6	100.98	1.0123	9.7048	5	1.3675	37.678	3	NaN	NaN	1	2.3212	74.426	5
Q9CZ42	ATP-dependent (S)-NAD(P)H-hydrate dehydratase	Carkd	15	13	13	11	12	59.5	60.1	50.4	57.4	323.31	0.87261	17.887	21	2.6238	11.989	22	5.0115	253.61	14	7.7971	87.273	17
Q9WVG6	Histone-arginine methyltransferase CARM1	Carm1	16	11	12	9	11	25.3	21.9	22.5	18.8	150.35	1.1864	23.765	12	2.4103	27.071	12	6.5717	137.43	6	1.7949	86.11	4
Q9ER72	Cysteine--tRNA ligase, cytoplasmic	Cars	46	33	36	36	31	46.3	50.8	52.3	44.2	323.31	0.53848	25.53	62	2.3217	17.837	63	8.1106	197.6	48	7.4717	15.887	41
Q8BYM8	Probable cysteine--tRNA ligase, mitochondrial	Cars2	16	7	8	6	5	16.7	26	16.5	13.1	54.075	0.94132	21.705	9	2.5929	3.2723	7	14.073	296.1	4	6.2663	85.332	3
Q8K3W3	Protein CASC3	Casc3	5	0	1	0	0	0	2.1	0	0	12.131	NaN	NaN	0	NaN	NaN	1	NaN	NaN	0	NaN	NaN	0
Q6P2L7	Protein CASC4	Casc4	17	8	9	6	4	21.8	22.3	15.2	10.1	159.26	3.4014	97.063	9	7.3777	80.784	10	NaN	NaN	1	8.7233	193.35	2
Q66JQ7	Protein CASC5	Casc5	12	4	4	2	1	2.4	4.2	1.2	0.6	21.091	2.4297	12.54	2	NaN	NaN	0	0.94492	124.46	3	NaN	NaN	0
Q7TN73	CAS1 domain-containing protein 1	Casd1	4	1	1	3	1	1.4	2.6	5.1	2.6	9.2045	NaN	NaN	1	NaN	NaN	1	NaN	NaN	1	NaN	NaN	0
O70589	Peripheral plasma membrane protein CASK	Cask	22	9	11	15	17	12	17.1	22	24.1	106.26	1.0085	10.776	12	3.375	47.194	7	4.5315	140.49	7	3.1948	305.22	12
Q6P9K8	Caskin-1	Caskin1	4	0	0	0	2	0	0	0	2	29.903	NaN	NaN	0	NaN	NaN	0	NaN	NaN	0	NaN	NaN	0
P29594	Caspase-2;Caspase-2 subunit p18;Caspase-2 subunit p13;Caspase-2 subunit p12	Casp2	16	7	12	11	9	22.6	35.8	34.5	27.2	161.57	2.9765	16.6	5	3.7109	101.65	7	3.2099	178.93	5	5.4864	191.14	6
P70677	Caspase-3;Caspase-3 subunit p17;Caspase-3 subunit p12	Casp3	18	17	14	15	16	71.1	57.4	69	70.8	323.31	0.99554	15.959	29	2.7032	8.8777	27	11.036	229.34	22	10.98	157.91	18
O08738	Caspase-6;Caspase-6 subunit p18;Caspase-6 subunit p11	Casp6	5	1	1	2	0	3.6	3.6	6.2	0	12.018	NaN	NaN	1	NaN	NaN	1	1.3542	95.63	2	NaN	NaN	0
P97864	Caspase-7;Caspase-7 subunit p20;Caspase-7 subunit p11	Casp7	12	7	9	7	5	27.1	42.6	27.1	13.9	122.84	1.2322	10.065	7	2.5976	19.61	8	8.3769	265.39	7	8.7195	132.66	4
O89110	Caspase-8;Caspase-8 subunit p18;Caspase-8 subunit p10	Casp8	8	2	1	2	4	4.8	2.1	4.6	10.4	10.158	NaN	NaN	1	NaN	NaN	1	NaN	NaN	0	1.4898	275.85	3
Q9WUF3	CASP8-associated protein 2	Casp8ap2	1	0	0	1	0	0	0	0.9	0	7.5691	NaN	NaN	0	NaN	NaN	0	NaN	NaN	1	NaN	NaN	0
Q8C3Q9	Caspase-9;Caspase-9 subunit p35;Caspase-9 subunit p10	Casp9	4	1	2	2	3	2.2	5.5	4.6	7.7	11.286	NaN	NaN	1	NaN	NaN	1	NaN	NaN	1	NaN	NaN	0
O09165	Calsequestrin-1	Casq1	1	0	0	0	0	0	0	0	0	23.401	NaN	NaN	0	NaN	NaN	0	NaN	NaN	0	NaN	NaN	0
P51125	Calpastatin	Cast	25	5	9	6	9	14.5	23.4	13.8	20.3	323.31	0.78342	1.0994	7	3.1631	15.139	12	4.3821	72.111	5	5.3971	250.69	6
Q9CWL2	Zinc finger protein castor homolog 1	Casz1	2	1	1	1	0	0.6	0.6	0.6	0	1.6918	NaN	NaN	1	NaN	NaN	1	NaN	NaN	1	NaN	NaN	0
P24270	Catalase	Cat	22	15	9	12	8	35.9	24.3	27.1	19.9	136.03	1.3491	38.309	16	6.4731	57.251	12	2.878	199.43	10	3.8668	169.64	4
O70374	Protein CBFA2T2	Cbfa2t2	11	2	1	2	0	2.7	2.5	5.9	0	31.002	NaN	NaN	0	NaN	NaN	0	NaN	NaN	1	NaN	NaN	0
O54972;Q61909	Protein CBFA2T3;Protein CBFA2T1	Cbfa2t3;Runx1t1	4	0	0	2	1	0	0	4.4	1.9	1.3612	NaN	NaN	0	NaN	NaN	0	NaN	NaN	1	NaN	NaN	0
Q08024	Core-binding factor subunit beta	Cbfb	9	7	3	7	6	37.4	20.9	44.4	33.7	129.5	2.0934	21.683	8	7.4501	110.84	6	19.347	120.05	5	210.47	199.73	4
P22682	E3 ubiquitin-protein ligase CBL	Cbl	21	12	12	12	9	18.8	18.4	19.7	16.1	281.75	2.7828	64.871	12	3.3019	99.037	10	2.401	279.02	7	4.6531	157.75	4
Q3TTA7	E3 ubiquitin-protein ligase CBL-B	Cblb	5	2	3	1	0	2.6	5.1	2.1	0.8	9.1289	NaN	NaN	1	2.3401	266.88	2	NaN	NaN	0	NaN	NaN	0
Q9JIY2	E3 ubiquitin-protein ligase Hakai	Cbll1	7	3	1	1	3	12.2	2.6	4.7	8.8	181.49	2.3806	31.254	3	NaN	NaN	0	NaN	NaN	0	NaN	NaN	0
P48758;A0A1B0GRG8	Carbonyl reductase [NADPH] 1	Cbr1	18	13	15	12	14	66.1	72.6	57	66.4	235.91	0.82146	22.606	23	2.4982	40.132	30	7.4955	16.181	18	13.704	298.55	19
Q8K354	Carbonyl reductase [NADPH] 3	Cbr3	18	11	14	13	14	48.7	70	60.6	64.6	145.73	0.96755	16.664	16	3.021	23.843	21	10.25	15.736	15	5.6225	210.81	20
Q91VT4	Carbonyl reductase family member 4	Cbr4	9	7	7	5	6	39	43.2	33.1	35.6	180.72	1.1748	17.615	10	3.4499	19.426	8	1.5933	270.36	5	8.1284	220.34	5
Q91WT9	Cystathionine beta-synthase	Cbs	15	7	12	9	12	18.2	32.6	22.6	31.9	162.64	1.836	11.292	9	10.113	77.647	9	22.368	44.94	4	10.509	164.68	6
Q8VEH6	COBW domain-containing protein 1	Cbwd1	16	10	10	10	11	42.7	43.8	43.3	41.7	320.32	1.2752	21.829	11	1.3079	11.236	12	2.7628	310.16	6	8.7876	239.12	11
P83917	Chromobox protein homolog 1	Cbx1	9	1	3	1	3	15.1	35.1	18.4	38.4	16.673	NaN	NaN	1	2.1186	75.427	3	NaN	NaN	0	NaN	NaN	1
P30658	Chromobox protein homolog 2	Cbx2	8	3	2	2	2	7.3	5.2	3.5	4.4	9.6669	0.48143	245.4	2	NaN	NaN	0	NaN	NaN	0	NaN	NaN	0
P23198	Chromobox protein homolog 3	Cbx3	9	3	2	3	3	36.6	29	36.6	36.6	128.83	1.0613	7.4512	14	2.3878	17.448	25	1.4948	279.77	21	2.0347	323.14	21
O55187	E3 SUMO-protein ligase CBX4	Cbx4	11	7	5	6	6	15.6	9.6	14.3	16.3	45.431	1.9274	93.931	4	8.7234	18.065	2	0.97292	226.03	2	NaN	NaN	1
Q61686	Chromobox protein homolog 5	Cbx5	18	9	9	10	9	53.4	53.4	53.4	53.4	213.45	1.1826	10.217	21	2.4764	94.971	26	12.91	147.49	21	14.221	220.9	14
Q9DBY5	Chromobox protein homolog 6	Cbx6	7	1	1	2	1	8.5	8.2	15	8.2	1.3285	NaN	NaN	1	NaN	NaN	1	6.4516	115.86	2	NaN	NaN	1
Q9QXV1	Chromobox protein homolog 8	Cbx8	11	4	3	7	6	20.2	13.5	29.6	29.3	91.662	1.2904	37.231	4	1.2154	111.89	2	2.3208	110.93	4	5.1249	189.38	3
Q9D1C2	Protein chibby homolog 1	Cby1	2	0	0	0	1	0	0	0	7.9	24.764	NaN	NaN	0	NaN	NaN	0	NaN	NaN	0	NaN	NaN	0
Q8BRN9	Coiled-coil and C2 domain-containing protein 1B	Cc2d1b	12	6	3	7	5	9.1	6.2	12.3	9.8	78.309	1.2927	28.274	5	3.9656	38.624	3	3.797	181.86	5	2.9062	146.66	4
Q8CH18	Cell division cycle and apoptosis regulator protein 1	Ccar1	30	20	21	18	20	25.3	25.1	20.2	21.7	323.31	0.87333	20.745	35	3.6817	57.027	27	10.617	9.4715	18	6.7857	170.72	16
Q8VDP4	Cell cycle and apoptosis regulator protein 2	Ccar2	25	20	17	15	16	28.7	24.5	19.7	24.7	323.31	0.84663	23.965	24	2.7271	27.243	22	7.8121	20.443	15	1.54	17.885	15
Q8BTY1	Kynurenine--oxoglutarate transaminase 1	Ccbl1	5	3	1	1	1	6.6	1.9	1.9	1.9	21.864	0.78392	12.403	2	NaN	NaN	1	NaN	NaN	0	1.1735	130.27	2
Q71RI9	Kynurenine--oxoglutarate transaminase 3	Ccbl2	2	1	0	1	0	2.9	0	2.9	0	1.5315	NaN	NaN	1	NaN	NaN	0	NaN	NaN	1	NaN	NaN	0
Q9DA08	SAGA-associated factor 29 homolog	Ccdc101	7	6	4	3	3	28.3	19.1	14.7	11.6	33.648	6.802	60.591	5	4.5068	41.337	5	NaN	NaN	1	NaN	NaN	1
Q3TMW1	Coiled-coil domain-containing protein 102A	Ccdc102a	3	0	0	1	0	0	0	2.2	0	11.159	NaN	NaN	0	NaN	NaN	0	NaN	NaN	1	NaN	NaN	0
Q3ULM0	Coiled-coil domain-containing protein 106	Ccdc106	3	0	1	2	1	0	2.9	6.8	2.9	6.5601	NaN	NaN	0	NaN	NaN	0	NaN	NaN	1	NaN	NaN	0
Q810S1	Calcium uniporter regulatory subunit MCUb, mitochondrial	Ccdc109b	3	1	1	1	3	3.5	3.5	3.5	10.1	9.6486	2.2961	24.954	2	NaN	NaN	1	NaN	NaN	1	2.0186	26.251	2
Q8VE99	Coiled-coil domain-containing protein 115	Ccdc115	11	3	5	2	3	23.3	45	17.2	26.1	83.081	3.7037	14.636	3	10.514	146.93	3	NaN	NaN	1	NaN	NaN	1
Q6PB51	Coiled-coil domain-containing protein 117	Ccdc117	7	1	3	2	3	5.4	14.1	13.4	15.9	33.918	NaN	NaN	0	NaN	NaN	1	3.2564	10.079	2	NaN	NaN	1
Q8R344	Coiled-coil domain-containing protein 12	Ccdc12	10	1	2	2	1	13.9	15.1	20.5	15.1	70.496	NaN	NaN	1	NaN	NaN	1	0.73438	343.91	2	NaN	NaN	1
Q9D8X2	Coiled-coil domain-containing protein 124	Ccdc124	21	9	7	8	9	38.7	36.9	39.2	41	201.2	1.2191	25.177	13	4.5525	20.47	10	7.9175	179.49	10	7.2492	189.41	11
Q8BIS8	Coiled-coil domain-containing protein 126	Ccdc126	2	0	1	0	1	5.7	8.6	0	8.6	3.9225	NaN	NaN	0	NaN	NaN	1	NaN	NaN	0	NaN	NaN	1
Q3TC33	Coiled-coil domain-containing protein 127	Ccdc127	5	2	0	3	2	9.2	0	11.9	7.3	12.099	0.72038	2.8379	2	NaN	NaN	0	4.0102	176.95	3	NaN	NaN	0
Q9D516	Coiled-coil domain-containing protein 130	Ccdc130	6	3	2	3	2	10.6	6.8	9.4	6.8	12.632	3.2213	21.11	3	NaN	NaN	1	3.9372	8.2868	2	NaN	NaN	0
Q8CI71	Coiled-coil domain-containing protein 132	Ccdc132	31	15	17	22	19	21.5	25.7	30.5	28.4	323.31	1.0713	16.128	15	2.5218	28.076	17	7.2002	143.22	8	5.936	225.53	12
Q8C7V8	Coiled-coil domain-containing protein 134	Ccdc134	7	5	4	6	3	31	24.5	34.1	17	81.518	0.97086	34.591	6	3.2975	6.4215	6	4.2461	131.97	6	NaN	NaN	1
Q8R0K4	Coiled-coil domain-containing protein 137	Ccdc137	14	7	5	4	4	31.4	21.4	15.5	18.3	73.871	1.695	47.243	9	4.5858	45.804	5	6.2215	143.73	4	11.76	235.32	3
Q8K2J4	Coiled-coil domain-containing protein 14	Ccdc14	7	2	4	2	0	2.2	4.9	2.8	0	15.832	NaN	NaN	1	4.026	22.686	3	1.8322	23.841	2	NaN	NaN	0
E9Q8Q6		Ccdc141	3	1	0	1	0	0.6	0	0.6	0	1.8472	NaN	NaN	1	NaN	NaN	0	NaN	NaN	0	NaN	NaN	0
Q9D162	Coiled-coil domain-containing protein 167	Ccdc167	2	1	1	1	1	11.3	15.5	11.3	15.5	48.456	NaN	NaN	1	NaN	NaN	0	NaN	NaN	0	NaN	NaN	0
E9Q1U1	Coiled-coil domain-containing protein 171	Ccdc171	4	1	2	0	1	0.8	1.4	0	0.8	-2	NaN	NaN	1	2.7954	33.974	3	NaN	NaN	0	11.857	64.694	2
Q3U155	Coiled-coil domain-containing protein 174	Ccdc174	10	0	2	3	1	0	4.1	5.8	2.1	7.5971	NaN	NaN	0	NaN	NaN	1	NaN	NaN	0	NaN	NaN	0
Q3UHB8	Coiled-coil domain-containing protein 177	Ccdc177	1	0	0	0	0	0	0	0	0	3.5649	NaN	NaN	0	NaN	NaN	0	NaN	NaN	0	NaN	NaN	0
Q8C9S4	Coiled-coil domain-containing protein 186	Ccdc186	22	5	3	6	6	7.3	4.1	7.7	7.9	67.489	2.2037	41.277	4	0.86136	42.157	2	4.2158	124.5	4	2.8103	105.06	2
Q9JIG7	Coiled-coil domain-containing protein 22	Ccdc22	22	12	14	15	18	24.6	30.6	30.5	37.3	198.9	0.94774	18.373	19	3.3064	90.381	23	5.6136	419.16	18	9.0661	14.03	17
Q99LQ4	Coiled-coil domain-containing protein 23	Ccdc23	1	0	0	0	0	0	0	0	0	2.3398	NaN	NaN	0	NaN	NaN	0	NaN	NaN	0	NaN	NaN	0
Q78PG9	Coiled-coil domain-containing protein 25	Ccdc25	7	7	6	5	6	30.8	30.8	19.2	25.5	57.016	1.4709	27.399	8	4.6594	83.94	7	2.7309	132.68	4	12.444	258.68	3
Q8CEI3		Ccdc28a	2	0	0	2	0	0	0	15.6	0	2.2158	NaN	NaN	0	NaN	NaN	0	NaN	NaN	0	NaN	NaN	0
Q9CR29	Coiled-coil domain-containing protein 43	Ccdc43	8	3	2	5	5	11.3	15.3	27	26.6	100.83	0.79309	19.37	3	1.3786	26.481	3	5.0678	189.24	6	4.2766	155.43	4
Q9D024	Coiled-coil domain-containing protein 47	Ccdc47	20	16	19	17	14	38.9	46	39.1	37.5	323.31	0.90423	15.896	40	2.9974	17.929	42	9.3356	282.9	25	8.0597	14.883	24
Q810U5	Coiled-coil domain-containing protein 50	Ccdc50	13	3	1	2	3	12.1	9.5	6.9	12.1	138.27	6.7631	39.782	2	NaN	NaN	0	NaN	NaN	1	3.4131	74.598	2
Q3URS9	Coiled-coil domain-containing protein 51	Ccdc51	12	6	7	8	6	18.7	19.5	20	18	81.593	0.75487	8.7741	9	2.8045	8.1886	8	7.5272	63.033	5	7.9218	193.48	5
Q9CR27	WASH complex subunit CCDC53	Ccdc53	7	0	0	1	0	0	0	9.3	0	35.396	NaN	NaN	0	NaN	NaN	0	NaN	NaN	0	NaN	NaN	0
Q6PHN1	Coiled-coil domain-containing protein 57	Ccdc57	8	1	4	1	0	0.9	3.1	1.4	0	15.201	NaN	NaN	1	NaN	NaN	1	NaN	NaN	1	NaN	NaN	0
Q8R3Q6	Coiled-coil domain-containing protein 58	Ccdc58	14	6	7	6	7	50	51.4	50	63.9	204.32	0.87105	18.325	11	2.9953	17.168	11	8.4424	28.717	7	9.6667	303.58	9
Q8R2N0	Thyroid transcription factor 1-associated protein 26	Ccdc59	2	1	1	1	2	3.8	3.8	3.8	10	3.1542	NaN	NaN	1	NaN	NaN	1	NaN	NaN	1	2.3336	188.22	2
D3YZP9;REV__Q6PEM6	Coiled-coil domain-containing protein 6	Ccdc6	27	12	11	15	13	24.9	21.7	30.3	30.3	323.31	1.0566	14.777	15	3.8391	25.717	14	9.2628	68.798	13	15.965	202.99	8
Q3UJV1	Coiled-coil domain-containing protein 61	Ccdc61	1	0	1	0	0	0	2.7	0	0	1.5837	NaN	NaN	0	NaN	NaN	0	NaN	NaN	0	NaN	NaN	0
Q6NS45	Coiled-coil domain-containing protein 66	Ccdc66	4	0	0	0	0	0	0	0	0	6.6268	NaN	NaN	0	NaN	NaN	0	NaN	NaN	0	NaN	NaN	0
Q3TCJ8	Coiled-coil domain-containing protein 69	Ccdc69	2	0	0	0	0	0	0	0	0	4.507	NaN	NaN	0	NaN	NaN	0	NaN	NaN	0	NaN	NaN	0
Q9CZH8	Coiled-coil domain-containing protein 77	Ccdc77	2	1	1	0	0	3.5	3.5	0	0	2.1366	1.4373	22.965	2	NaN	NaN	1	NaN	NaN	0	NaN	NaN	0
Q4VA36	Coiled-coil domain-containing protein 84	Ccdc84	4	1	1	0	0	7.2	7.2	0	0	7.0604	NaN	NaN	1	NaN	NaN	1	NaN	NaN	0	NaN	NaN	0
Q6PDY0	Coiled-coil domain-containing protein 85B	Ccdc85b	2	0	0	0	0	0	0	0	0	7.1347	NaN	NaN	0	NaN	NaN	0	NaN	NaN	0	NaN	NaN	0
E9Q6B2	Coiled-coil domain-containing protein 85C	Ccdc85c	14	4	6	3	3	17.9	23.1	8.6	9.8	143.78	NaN	NaN	1	4.0439	129.3	2	NaN	NaN	0	NaN	NaN	1
Q9JJ89	Coiled-coil domain-containing protein 86	Ccdc86	10	7	6	7	8	11.5	16.4	15	15	43.642	1.8494	58.366	9	8.2976	161.28	6	2.2988	166.56	4	3.4557	140.08	5
Q5SNZ0	Girdin	Ccdc88a	50	21	18	30	30	13	13	20.5	19.3	323.31	1.2578	20.834	23	2.9012	74.1	15	4.9431	65.461	17	7.6072	196.4	14
Q6VGS5	Protein Daple	Ccdc88c	6	1	1	1	1	1.1	0.4	0.6	0.4	2.0657	NaN	NaN	1	NaN	NaN	0	NaN	NaN	0	NaN	NaN	0
Q8VC31	Coiled-coil domain-containing protein 9	Ccdc9	17	4	7	6	5	8.1	16.8	11.2	12.5	86.907	1.4719	8.7563	5	3.6181	38.185	6	3.7514	149.89	5	6.8247	253.78	4
Q8C3X2;Q9CXD6	Coiled-coil domain-containing protein 90B, mitochondrial	Ccdc90b	13	2	3	3	0	7	18.4	19.9	0	40.623	3.221	115.93	2	2.5745	87.155	2	3.2499	33.351	2	NaN	NaN	0
Q9D8L5	Coiled-coil domain-containing protein 91	Ccdc91	15	0	3	2	5	0	8.6	4.8	12	59.386	NaN	NaN	0	NaN	NaN	1	NaN	NaN	1	NaN	NaN	0
Q8VDN4	Coiled-coil domain-containing protein 92	Ccdc92	8	1	6	3	2	4.8	23.9	14.6	10.8	21.34	NaN	NaN	1	NaN	NaN	1	NaN	NaN	0	NaN	NaN	1
Q7TQK5	Coiled-coil domain-containing protein 93	Ccdc93	22	10	11	14	13	16.9	20.8	23.5	19.6	202.78	1.0023	35.206	8	3.2044	17.84	11	10.886	18.249	10	0.78707	158.69	5
Q9D6J3	Coiled-coil domain-containing protein 94	Ccdc94	11	5	5	4	3	15.9	16.6	14.3	12.4	55.617	1.5222	25.913	6	3.5435	175.61	3	NaN	NaN	1	6.7809	220.72	2
Q9DBT3	Coiled-coil domain-containing protein 97	Ccdc97	10	2	7	4	4	11.2	33.5	19.7	21.5	134.32	NaN	NaN	1	5.4408	34.937	4	NaN	NaN	1	NaN	NaN	1
Q8K2I2	Coiled-coil alpha-helical rod protein 1	Cchcr1	4	1	1	1	1	1.6	0.9	1	1.6	6.8649	NaN	NaN	0	NaN	NaN	1	NaN	NaN	1	NaN	NaN	0
Q8K2Y9	Cerebral cavernous malformations protein 2 homolog	Ccm2	7	4	3	2	3	14.6	10.8	6.2	10.8	36.988	1.7267	29.263	4	NaN	NaN	1	NaN	NaN	0	1.5508	141.9	2
P51943;Q61456	Cyclin-A2	Ccna2	12	6	7	4	6	18.5	21.6	14.9	18.2	172.24	15.236	35.194	3	4.5647	115.65	3	4.7822	112.36	3	12.132	325.26	4
P24860	G2/mitotic-specific cyclin-B1	Ccnb1	11	10	7	7	8	34.9	25.3	25.8	26.7	140.69	7.1872	99.962	9	21.856	55.995	4	3.0668	167.49	6	4.8837	30.546	4
P30276	G2/mitotic-specific cyclin-B2	Ccnb2	8	3	4	4	2	12.3	8.3	12.8	4.3	40.696	NaN	NaN	1	NaN	NaN	0	23.414	346.37	2	NaN	NaN	1
Q62447	Cyclin-C	Ccnc	2	0	2	1	1	0	9.5	3.5	3.5	2.8609	NaN	NaN	0	NaN	NaN	1	NaN	NaN	0	NaN	NaN	0
P25322;P30280	G1/S-specific cyclin-D1	Ccnd1	18	10	14	11	8	47.1	52.9	51.9	32.2	269.37	6.5945	119.23	9	5.753	133.34	11	11.886	196.44	7	22.085	301.4	3
P30282	G1/S-specific cyclin-D3	Ccnd3	10	6	5	4	8	25	21.6	14	32.9	100.79	5.1944	82.97	4	1.1519	214.28	3	13.851	392.93	2	8.5964	92.79	3
Q3TVC7	Cyclin-D1-binding protein 1	Ccndbp1	2	0	0	0	0	0	0	0	0	5.7527	NaN	NaN	0	NaN	NaN	0	NaN	NaN	0	NaN	NaN	0
Q61457	G1/S-specific cyclin-E1	Ccne1	3	0	1	1	1	2.9	1.7	1.7	1.7	5.163	NaN	NaN	1	NaN	NaN	1	NaN	NaN	1	NaN	NaN	1
P51944	Cyclin-F	Ccnf	1	1	0	0	1	1.3	0	0	1.3	2.7739	NaN	NaN	0	NaN	NaN	0	NaN	NaN	0	NaN	NaN	0
Q61458	Cyclin-H	Ccnh	10	8	9	8	6	32.2	35.9	32.8	25.4	86.806	2.9168	53.107	8	9.0798	83.245	10	7.6971	234.88	4	6.5964	132.7	4
O88874	Cyclin-K	Ccnk	13	9	8	8	6	21.1	22.2	18.2	14.3	108.01	1.7089	21.488	10	1.825	42.488	7	10.24	275.23	5	10.361	41.183	4
Q52KE7	Cyclin-L1	Ccnl1	7	5	6	5	1	14.5	13.9	15.4	3.2	198.72	1.6199	46.583	7	2.3406	15.42	6	1.5919	83.222	2	NaN	NaN	1
Q9JJA7	Cyclin-L2	Ccnl2	6	2	2	3	3	6.4	6	6.8	8.3	15.476	2.3724	5.2066	4	4.044	54.463	5	0.97365	499.16	2	4.55	128.08	3
Q9QWV9	Cyclin-T1	Ccnt1	19	13	11	9	8	30.8	25.4	20.7	19.1	270.01	2.0219	13.845	14	4.8525	129.34	12	5.1277	190.55	7	4.1927	154.37	6
Q8BGU5	Cyclin-Y	Ccny	5	2	2	3	2	10.6	11.7	16.7	8.5	24.78	0.95016	17.246	4	2.7075	67.628	3	3.7467	217	3	8.1927	371.75	2
D3YUJ3		Ccnyl1	4	0	0	2	0	3	3	10.4	0	5.9483	NaN	NaN	0	NaN	NaN	0	NaN	NaN	1	NaN	NaN	0
Q7TSH4	Centriolar coiled-coil protein of 110 kDa	Ccp110	21	5	3	7	9	6.3	4.2	10.6	14.1	57.854	2.8322	62.994	5	NaN	NaN	1	1.6166	45.089	2	1.5949	83.765	6
O35710	Nocturnin	Ccrn4l	13	3	6	7	5	11.2	24.9	23.1	16.1	143.12	3.3112	50.907	2	NaN	NaN	1	0.86871	389.21	3	0.44051	454.43	2
Q9WU84	Copper chaperone for superoxide dismutase	Ccs	9	5	4	3	5	26.3	20.1	18.6	24.5	66.196	1.1938	18.531	6	4.659	22.514	3	5.6176	157.24	2	7.7337	119.88	2
Q6RUT7	Protein CCSMST1	Ccsmst1	2	0	0	0	0	0	0	0	0	26.05	NaN	NaN	0	NaN	NaN	0	NaN	NaN	0	NaN	NaN	0
P80314	T-complex protein 1 subunit beta	Cct2	45	40	41	40	37	82.1	81.9	82.1	80.6	323.31	1.2071	9.4236	221	3.9251	42.255	304	12.052	214.57	247	10.908	73.641	255
P80318	T-complex protein 1 subunit gamma	Cct3	44	39	39	44	41	68.6	68.6	70.5	68.6	323.31	0.91387	40.967	148	3.1345	42.212	165	9.0177	169.49	114	8.5296	151.41	147
P80315	T-complex protein 1 subunit delta	Cct4	34	30	30	30	32	67.3	67.3	67.3	70.5	323.31	1.053	11.864	141	3.3314	19.546	142	9.1431	165.04	112	10.489	114.62	153
P80316	T-complex protein 1 subunit epsilon	Cct5	43	39	39	39	41	79.3	78.4	79.1	81.3	323.31	0.89214	10.259	175	3.0097	24.796	214	8.2432	102.9	178	7.8982	96.349	211
P80317	T-complex protein 1 subunit zeta	Cct6a	37	27	29	27	28	75.9	77	76.6	76.6	323.31	0.92293	25.493	135	3.2305	21.94	166	9.3062	157.14	144	8.7726	107.2	148
Q61390	T-complex protein 1 subunit zeta-2	Cct6b	5	1	0	0	1	10.9	7.5	7.5	10.9	7.7658	NaN	NaN	0	NaN	NaN	0	NaN	NaN	0	NaN	NaN	1
P80313	T-complex protein 1 subunit eta	Cct7	36	32	32	32	32	75.4	69.5	75.7	75.7	323.31	0.97889	30.729	126	3.2438	58.505	162	10.413	182.52	125	9.77	108.1	130
P42932	T-complex protein 1 subunit theta	Cct8	43	37	39	40	36	71.2	73.9	77	75.9	323.31	1.0194	11.665	157	3.4687	11.595	153	9.8116	172.89	122	12.18	42.316	127
Q8C1Y8	Vacuolar fusion protein CCZ1 homolog	Ccz1	20	7	7	12	11	16.7	17.7	30.6	27.5	80.644	2.067	51.524	9	3.4128	52.656	5	12.883	245.03	9	7.1775	125.54	8
O35566	CD151 antigen	Cd151	7	4	4	5	5	16.2	13.8	16.6	17	67.501	5.8023	17.361	7	14.231	97.947	6	24.284	43.892	4	61.112	198.98	3
P35329	B-cell receptor CD22	Cd22	1	0	0	0	1	0	0	0	1.5	2.3223	NaN	NaN	0	NaN	NaN	0	NaN	NaN	0	NaN	NaN	1
Q9JLQ0	CD2-associated protein	Cd2ap	33	14	16	18	16	29	35.6	34.7	33.3	181.91	1.0541	21.526	16	4.0355	58.426	18	5.1422	216.13	15	6.2869	194.43	11
Q9CWK3	CD2 antigen cytoplasmic tail-binding protein 2	Cd2bp2	11	8	9	10	7	36.3	45	42.4	31.3	166.5	2.7003	28.001	9	13.49	13.662	9	6.9722	198.64	9	5.9038	242.54	4
Q76KJ5	DNA-directed RNA polymerase I subunit RPA34	Cd3eap	12	5	7	7	5	15.3	25.3	25.3	14.8	92.597	1.6393	71.552	5	5.3809	27.432	6	17.519	110.43	5	5.2941	243.45	5
P27512	Tumor necrosis factor receptor superfamily member 5	Cd40	6	1	1	1	0	4.2	5.9	4.2	0	21.537	NaN	NaN	1	NaN	NaN	1	NaN	NaN	1	NaN	NaN	0
Q61735	Leukocyte surface antigen CD47	Cd47	5	4	5	5	5	14.5	17.8	17.8	17.8	81.239	1.4217	30.454	8	6.5264	38.356	5	20.558	271.03	8	5.3742	296.27	6
P41731	CD63 antigen	Cd63	4	2	2	1	1	12.2	12.2	4.6	4.6	67.613	3.3006	9.5512	5	12.238	22.315	4	3.7709	63.362	2	22.802	123.9	2
P04441	H-2 class II histocompatibility antigen gamma chain	Cd74	6	5	3	3	2	17.2	11.5	8.6	5.7	35.328	9.3253	42.38	3	1.2255	51.108	2	NaN	NaN	0	NaN	NaN	0
P35762	CD81 antigen	Cd81	4	3	4	2	3	27.5	30.9	18.2	27.5	323.31	4.9073	23.023	5	7.3032	95.92	3	24.585	32.437	2	4.7485	313.05	2
P40240	CD9 antigen	Cd9	5	3	4	4	4	23.9	26.1	26.1	26.1	249.94	3.7057	24.332	4	2.0736	13.376	7	18.947	135.71	3	11.794	82.408	5
P56389	Cytidine deaminase	Cda	2	0	2	0	0	0	22.6	0	0	38.541	NaN	NaN	0	NaN	NaN	0	NaN	NaN	0	NaN	NaN	0
Q8BMD5	Cytidine and dCMP deaminase domain-containing protein 1	Cdadc1	2	0	0	2	1	0	0	6.3	3.8	5.7787	NaN	NaN	0	NaN	NaN	0	0.93472	2.1772	2	NaN	NaN	1
Q8CC12	Codanin-1	Cdan1	10	2	6	5	5	3	8.4	5.2	4.7	56.563	1.6647	32.069	2	3.0736	92.931	4	4.7811	259.4	3	3.0952	0.06654	2
Q8CII2	Cell division cycle protein 123 homolog	Cdc123	9	6	4	2	6	27.4	12.2	6.8	19	36.861	3.5581	90.668	4	NaN	NaN	1	NaN	NaN	0	NaN	NaN	1
Q6GQT0	Dual specificity protein phosphatase CDC14A	Cdc14a	1	1	0	1	1	2.5	0	2.5	2.5	6.295	NaN	NaN	0	NaN	NaN	0	NaN	NaN	1	NaN	NaN	0
Q8R349	Cell division cycle protein 16 homolog	Cdc16	20	13	15	12	12	30	37.6	27.9	27.1	323.31	1.4053	23.67	14	1.7837	94.661	14	6.3141	261.75	7	3.2071	186.17	5
Q9JJ66	Cell division cycle protein 20 homolog	Cdc20	8	5	4	1	1	14	16.6	4	4	120.86	6.0133	202.9	2	NaN	NaN	0	NaN	NaN	1	NaN	NaN	0
Q8BGZ4	Cell division cycle protein 23 homolog	Cdc23	22	14	16	13	11	27.6	31.3	24.1	20.9	273.45	1.1949	18.296	17	3.7691	21.695	19	5.4173	221.72	10	8.6452	213.02	9
Q99JP4	Anaphase-promoting complex subunit CDC26	Cdc26	4	1	2	0	1	10.6	24.7	0	10.6	14.316	NaN	NaN	0	NaN	NaN	1	NaN	NaN	0	NaN	NaN	0
A2A6Q5	Cell division cycle protein 27 homolog	Cdc27	23	11	17	17	11	21.2	32.7	31.5	19.9	287.56	2.4288	22.184	14	3.3801	23.79	16	12.561	218.58	7	7.7872	182.98	6
Q8CFI2;A0A140T8I4	Ubiquitin-conjugating enzyme E2 R1	Cdc34	7	4	2	3	2	20.4	11.1	14.9	9.4	11.456	3.3809	64.11	5	12.745	36.258	2	9.9165	24.538	2	5.5063	111.42	2
Q61081	Hsp90 co-chaperone Cdc37;Hsp90 co-chaperone Cdc37, N-terminally processed	Cdc37	15	9	10	8	9	29.6	31.4	30.3	26.6	192.25	1.0717	20.009	13	3.9309	69.635	19	8.049	187.11	12	10.17	124.46	8
Q9CZP7	Hsp90 co-chaperone Cdc37-like 1	Cdc37l1	8	2	3	5	5	8.1	12.5	17.9	18.8	29.575	1.3777	15.472	2	4.9329	131.39	2	NaN	NaN	1	NaN	NaN	1
Q9DC48	Pre-mRNA-processing factor 17	Cdc40	26	12	15	16	19	30.2	35.2	40.1	46.3	320.73	1.7888	38.857	12	5.3477	49.971	17	1.7613	248.18	7	7.1913	196.35	10
P60766;Q8R527;Q9ER71	Cell division control protein 42 homolog	Cdc42	10	6	7	6	6	52.9	53.9	39.3	39.3	111.7	1.2332	41.452	28	4.1067	94.075	28	14.025	20.654	17	12.607	47.657	16
Q3UU96	Serine/threonine-protein kinase MRCK alpha	Cdc42bpa	33	5	7	15	15	4.4	5.2	11.9	12.1	79.569	0.92675	6.9079	5	2.9598	160.24	5	4.9995	180.27	9	4.1461	136.98	8
Q7TT50	Serine/threonine-protein kinase MRCK beta	Cdc42bpb	51	24	18	28	24	18.2	13.7	24.9	18.9	323.31	1.0403	21.497	28	3.4869	24.097	21	11.62	221.64	16	2.8028	194.98	18
Q80UW5	Serine/threonine-protein kinase MRCK gamma	Cdc42bpg	6	2	0	0	2	2.9	0.5	0.5	3.2	5.3615	1.1659	16.418	2	NaN	NaN	0	NaN	NaN	0	NaN	NaN	0
Q91W92	Cdc42 effector protein 1	Cdc42ep1	8	2	2	1	1	5.4	9	2.2	3.2	28.453	4.4869	14.748	2	NaN	NaN	0	NaN	NaN	0	NaN	NaN	1
Q9JM96	Cdc42 effector protein 4	Cdc42ep4	6	2	1	2	2	8.6	4	8.6	8.6	47.419	NaN	NaN	0	NaN	NaN	1	NaN	NaN	1	NaN	NaN	0
Q8BGH7	CDC42 small effector protein 2	Cdc42se2	2	2	0	2	2	66.7	0	66.7	66.7	102.61	NaN	NaN	1	NaN	NaN	0	NaN	NaN	1	NaN	NaN	1
Q9Z1X9	Cell division control protein 45 homolog	Cdc45	14	4	5	5	6	7.1	11.5	11.5	14.5	144.36	NaN	NaN	1	3.0011	65.956	2	4.4381	250.61	2	2.1818	246.94	4
Q6A068;A0A1W2P7Z8;A0A1W2P7H4;A0A1W2P855;A0A1W2P6Q8	Cell division cycle 5-like protein	Cdc5l	47	8	7	6	8	48	54.1	43.8	50.2	323.31	1.349	13.821	51	4.7629	21.316	48	12.915	20.483	25	15.817	23.276	32
O89033	Cell division control protein 6 homolog	Cdc6	2	0	1	1	0	0	1.8	1.8	0	1.4264	NaN	NaN	0	NaN	NaN	0	NaN	NaN	0	NaN	NaN	0
Q9Z0H0	Cell division cycle 7-related protein kinase	Cdc7	8	2	5	1	1	4.3	10.1	2	1.6	14.973	NaN	NaN	0	4.6828	86.774	4	NaN	NaN	0	NaN	NaN	0
Q8JZM7	Parafibromin	Cdc73	25	14	18	14	13	33	39.9	29.4	26.2	116.22	2.3709	17.758	17	12.835	39.508	18	3.0389	147.98	9	8.371	137.02	9
Q14B71	Cell division cycle-associated protein 2	Cdca2	14	3	2	1	0	5.5	3.2	1.5	0	85.71	NaN	NaN	1	1.7991	230.45	2	NaN	NaN	1	NaN	NaN	0
Q99M54	Cell division cycle-associated protein 3	Cdca3	6	2	3	0	0	13.2	21.8	0	0	43.853	NaN	NaN	0	3.5925	15.005	2	NaN	NaN	0	NaN	NaN	0
Q9CPY3	Sororin	Cdca5	7	3	2	2	3	11	11	5.7	19.3	29.393	5.2608	148.95	2	1.1567	114.61	2	NaN	NaN	1	NaN	NaN	1
Q9D0M2	Cell division cycle-associated protein 7	Cdca7	3	2	1	0	2	6.5	3.1	0	6.5	9.6792	NaN	NaN	1	NaN	NaN	1	NaN	NaN	0	NaN	NaN	1
Q922M5	Cell division cycle-associated 7-like protein	Cdca7l	7	2	3	5	3	5.7	7.1	12.1	6.8	20.563	9.0671	11.554	2	NaN	NaN	1	3.965	58.487	3	NaN	NaN	1
Q8BHX3	Borealin	Cdca8	13	8	11	8	8	36.7	49.1	36	38.1	107.18	4.6693	87.053	5	6.8759	73.508	10	29.687	207.88	5	1.7435	92.168	4
Q8VDP6	CDP-diacylglycerol--inositol 3-phosphatidyltransferase	Cdipt	6	5	5	5	5	30	27.2	27.2	27.2	36.007	0.79037	7.7171	6	2.7258	9.0519	10	23.619	180.69	7	5.9307	13.187	5
P11440	Cyclin-dependent kinase 1	Cdk1	20	16	16	14	12	70.4	70.4	66.3	56.9	323.31	4.3126	77.436	43	18.151	80.308	46	19.349	220.54	24	12.312	184.81	28
Q3UMM4	Cyclin-dependent kinase 10	Cdk10	2	1	0	1	2	3.1	0	3.1	6.7	4.9003	NaN	NaN	1	NaN	NaN	0	NaN	NaN	1	0.9681	107.18	2
P24788;Q64434	Cyclin-dependent kinase 11B	Cdk11b	26	16	14	12	17	21.2	20	16.6	25.1	101.35	1.4608	12.718	19	5.5576	22.286	17	6.2667	181.78	12	4.6597	181.63	13
Q14AX6	Cyclin-dependent kinase 12	Cdk12	16	5	7	6	6	7.7	10	7.5	7.3	101.94	1.7485	63.449	10	3.417	54.137	6	4.8293	158.58	5	4.0682	314.99	8
Q69ZA1	Cyclin-dependent kinase 13	Cdk13	10	1	0	3	3	3.2	2.3	4.2	5	16.378	NaN	NaN	1	NaN	NaN	0	NaN	NaN	1	NaN	NaN	1
Q8K0D0;Q04735	Cyclin-dependent kinase 17	Cdk17	17	7	9	5	3	20.8	30.2	18.4	13.4	133.96	2.9452	106.47	5	2.7315	143.78	6	NaN	NaN	0	19.882	196.41	3
Q04899	Cyclin-dependent kinase 18	Cdk18	9	1	5	1	2	6.9	25.3	9.8	11.5	54.178	NaN	NaN	1	1.6795	88.352	4	NaN	NaN	1	1.9604	38.603	2
Q8BWD8	Cyclin-dependent kinase 19	Cdk19	4	0	0	2	0	0	0	3	2.6	5.438	NaN	NaN	0	NaN	NaN	0	NaN	NaN	1	NaN	NaN	1
P97377;Q80YP0	Cyclin-dependent kinase 2	Cdk2	17	10	12	4	11	41.9	51.4	19.1	40.8	132.41	1.722	58.311	14	7.1015	92.343	19	9.9642	135.67	2	4.7007	339.09	9
O35207;Q9CPY4	Cyclin-dependent kinase 2-associated protein 1	Cdk2ap1	5	2	2	3	1	41.2	41.2	50	11.4	38.15	1.8116	8.7334	2	6.9042	42.974	2	6.9469	480.51	2	NaN	NaN	1
P30285;Q64261;Q3V3A1	Cyclin-dependent kinase 4	Cdk4	18	15	16	15	13	60.7	65.3	55.4	49.8	303.73	5.9907	13.188	26	22.141	29.662	13	4.8541	189.32	14	9.1139	154.89	12
P49615	Cyclin-dependent-like kinase 5	Cdk5	13	8	7	8	9	31.8	33.2	28.4	36	41.716	0.93572	90.852	12	2.7328	35.923	7	7.6878	216.35	6	7.0402	262.17	9
Q8BTW8	CDK5 regulatory subunit-associated protein 1	Cdk5rap1	6	3	4	2	3	5.6	8	3.7	5.6	16.512	1.9515	85.948	2	3.8014	79.629	4	6.8097	90.208	3	1.7103	122.79	2
Q8K389	CDK5 regulatory subunit-associated protein 2	Cdk5rap2	33	10	11	13	15	8.7	7.3	7.7	11.3	117.11	2.5136	57.516	8	2.7391	70.996	4	2.7265	184.96	9	3.0041	204.95	7
Q99LM2	CDK5 regulatory subunit-associated protein 3	Cdk5rap3	19	11	10	12	11	31	26.2	30.4	28.2	137.2	1.3982	16.017	11	1.6374	18.072	8	7.5902	46.785	6	7.4217	225.94	5
Q03147;Q8BWQ5	Cyclin-dependent kinase 7	Cdk7	11	7	8	6	6	32.1	34.7	20.5	21.4	87.732	3.1833	73.179	8	5.4438	55.462	8	4.0002	36.329	3	1.9844	197.76	2
Q8R3L8	Cyclin-dependent kinase 8	Cdk8	3	0	0	0	1	0	0	0	4.5	1.1918	NaN	NaN	0	NaN	NaN	0	NaN	NaN	0	NaN	NaN	1
Q99J95	Cyclin-dependent kinase 9	Cdk9	15	9	11	7	7	42.7	48.7	34.9	25.8	105.02	0.93492	33.69	10	3.6793	25.195	10	6.2004	102.73	5	6.6308	204.32	3
Q91WE6	Threonylcarbamoyladenosine tRNA methylthiotransferase	Cdkal1	11	5	5	6	3	12.1	12.1	15.1	6.2	33.442	2.8128	58.42	2	2.6656	72.047	2	2.123	171.51	3	2.4222	0.13846	2
Q3UTQ8;Q9QUK0;Q69ZM6	Cyclin-dependent kinase-like 5	Cdkl5	14	2	6	5	4	2.6	8.5	7.8	6.5	33.164	3.5084	8.5714	2	3.9351	128.82	4	NaN	NaN	1	NaN	NaN	0
P39689	Cyclin-dependent kinase inhibitor 1	Cdkn1a	1	1	1	1	1	8.8	8.8	8.8	8.8	6.3681	NaN	NaN	0	NaN	NaN	0	NaN	NaN	0	NaN	NaN	0
P46414	Cyclin-dependent kinase inhibitor 1B	Cdkn1b	9	6	6	3	6	32.5	36	17.3	36	55.495	4.6687	78.786	7	11.894	110.2	4	NaN	NaN	1	6.8287	157.73	4
Q64364	Tumor suppressor ARF	Cdkn2a	4	4	3	3	3	25.4	18.9	19.5	18.9	24.833	4.714	56.889	5	7.3478	28.89	3	7.9947	231.33	2	10.396	235.58	3
Q8BI72	CDKN2A-interacting protein	Cdkn2aip	21	12	12	14	11	29	30.7	37.5	29.7	322.83	0.90929	19.243	15	3.0333	81.001	13	7.8951	68.943	15	4.3263	236.01	8
Q60772	Cyclin-dependent kinase 4 inhibitor C	Cdkn2c	2	1	0	1	0	4.8	0	4.8	0	1.7251	0.88261	13.326	3	NaN	NaN	0	NaN	NaN	1	NaN	NaN	0
Q8R3A2	Cysteine-rich DPF motif domain-containing protein 1	Cdpf1	1	0	0	0	1	0	0	0	11.8	2.4753	NaN	NaN	0	NaN	NaN	0	NaN	NaN	0	NaN	NaN	0
P97817	Cerebellar degeneration-related protein 2	Cdr2	5	2	3	1	3	6.6	12.3	3.5	12.3	113.67	2.6245	13.724	2	3.8318	117.84	3	NaN	NaN	1	1.0744	170.71	2
A2A6T1	Cerebellar degeneration-related protein 2-like	Cdr2l	16	6	6	9	7	18.5	20	26.2	17.8	181.74	1.559	11.532	7	6.8237	91.63	6	3.0888	233.38	7	4.5634	199.43	5
Q99L43;P98191	Phosphatidate cytidylyltransferase 2	Cds2	5	4	4	4	2	14.6	14.6	14.6	8.1	44.896	0.46281	6.6707	5	1.789	158.15	4	5.5369	211.17	3	9.1789	278.61	3
Q8R4E9	DNA replication factor Cdt1	Cdt1	9	2	2	4	3	3.6	3.2	7	5.7	15.616	NaN	NaN	0	NaN	NaN	0	NaN	NaN	0	NaN	NaN	1
Q4VAA2	Protein CDV3	Cdv3	23	12	8	11	8	56.6	35.6	54.8	35.9	323.31	1.1694	11.318	15	4.3538	40.103	13	13.497	14.966	7	NaN	NaN	1
Q9WTK2	Chromodomain Y-like protein	Cdyl	7	1	2	2	5	2.4	4	3.9	11.5	26.403	NaN	NaN	1	0.68161	2.7193	2	NaN	NaN	1	3.0901	114.34	2
P28033	CCAAT/enhancer-binding protein beta	Cebpb	1	0	0	0	0	0	0	0	0	1.8889	NaN	NaN	0	NaN	NaN	0	NaN	NaN	0	NaN	NaN	0
P53568	CCAAT/enhancer-binding protein gamma	Cebpg	2	1	0	1	0	20.7	0	20.7	0	17.957	NaN	NaN	0	NaN	NaN	0	NaN	NaN	0	NaN	NaN	0
P53569	CCAAT/enhancer-binding protein zeta	Cebpz	41	28	23	25	20	32.1	25	27.9	20.9	323.31	1.6494	43.9	31	5.1765	55.294	29	11.721	197.09	19	18.714	17.101	23
Q8BTE5	Protein CEBPZOS	Cebpzos	2	1	1	2	1	8.8	10	18.8	10	1.3607	NaN	NaN	1	NaN	NaN	1	1.7384	86.904	2	NaN	NaN	1
Q91WM2	Cat eye syndrome critical region protein 5 homolog	Cecr5	6	3	2	2	3	8.4	6.2	6.2	8.4	53.21	0.61263	12.806	3	1.3838	18.79	2	4.248	259.51	2	2.9523	154.48	3
P28659;Q9Z0H4	CUGBP Elav-like family member 1	Celf1	12	11	12	10	9	22.2	25.5	20.6	20.4	180.97	1.2129	29.258	39	5.0249	26.708	45	18.511	196	11	13.392	207.47	18
Q8CIN6	CUGBP Elav-like family member 3	Celf3	7	3	2	3	1	17.2	10.8	17.4	7.5	35.197	2.311	16.379	10	7.186	87.775	10	8.0861	127.05	5	10.865	57.278	6
Q7TSY6	CUGBP Elav-like family member 4	Celf4	9	4	5	3	4	19.3	18.7	16	14.8	101.05	2.2051	18.816	9	5.4435	75.548	7	NaN	NaN	1	4.4577	161.38	3
Q7TN33	CUGBP Elav-like family member 6	Celf6	6	1	2	1	1	8.7	13	8.9	8.9	5.8465	NaN	NaN	1	NaN	NaN	1	NaN	NaN	1	NaN	NaN	1
Q9JKC6	Cell cycle exit and neuronal differentiation protein 1	Cend1	12	4	5	3	3	45.6	45.6	32.9	11.4	242.04	0.70871	118.97	10	1.2647	91.381	11	5.035	55.867	3	16.905	34.14	4
O35216	Histone H3-like centromeric protein A	Cenpa	4	3	1	2	1	18.7	5.2	13.4	5.2	14.329	0.81364	7.7653	2	NaN	NaN	1	5.6786	72.505	2	NaN	NaN	0
P49452	Centromere protein C	Cenpc	22	7	10	7	9	8.9	13.5	9.8	13.7	120.61	1.7613	22.137	5	7.1591	28.83	6	4.6923	267.1	3	NaN	NaN	1
Q6RT24	Centromere-associated protein E	Cenpe	39	15	11	15	12	7.6	5.4	6.6	6	168.51	2.338	173.56	9	27.909	137.6	4	4.3325	101.82	8	4.3338	230.87	4
E9Q3P4		Cenpf	90	45	37	41	37	20.9	17.6	17.5	18.3	323.31	9.5859	106.95	26	6.6611	170.86	14	4.6703	158.63	14	2.3785	187.8	15
Q9QYM8	Centromere protein H	Cenph	8	7	3	6	5	36.5	19.5	34	31.1	76.828	4.2593	18.363	7	NaN	NaN	1	30.38	72.184	3	13.753	168.74	3
Q8K1K4	Centromere protein I	Cenpi	4	1	1	2	1	2.5	0.9	4.6	2.5	24.223	NaN	NaN	0	NaN	NaN	1	NaN	NaN	1	NaN	NaN	0
Q9ESN5	Centromere protein K	Cenpk	5	0	1	1	1	0	8.1	3	4.8	12.469	NaN	NaN	0	NaN	NaN	0	NaN	NaN	0	NaN	NaN	1
Q3U3S3	Centromere protein L	Cenpl	2	2	1	2	1	5.2	3	5.2	2.1	1.2478	0.81812	45.879	2	NaN	NaN	1	NaN	NaN	0	NaN	NaN	1
Q9CQA0	Centromere protein M	Cenpm	5	2	3	0	3	20.6	31.1	0	29.4	22.402	3.5297	19.899	3	1.4139	157.83	2	NaN	NaN	0	NaN	NaN	1
Q9CZW2	Centromere protein N	Cenpn	2	0	0	0	1	0	0	0	5.3	2.5682	NaN	NaN	0	NaN	NaN	0	NaN	NaN	0	NaN	NaN	0
Q8K015	Centromere protein O	Cenpo	5	2	1	3	4	8.7	3.4	11.7	16.4	6.1461	0.73019	23.167	2	NaN	NaN	0	3.0236	209.12	2	3.2755	206.13	2
Q9CPQ5	Centromere protein Q	Cenpq	4	1	1	1	1	3.4	4.1	3.4	6	4.4338	NaN	NaN	1	NaN	NaN	1	NaN	NaN	1	NaN	NaN	0
Q3TJM4	Centromere protein T	Cenpt	4	0	2	0	1	0	7.8	0	2.3	5.6363	NaN	NaN	0	NaN	NaN	1	NaN	NaN	0	NaN	NaN	0
Q8C4M7	Centromere protein U	Cenpu	8	3	3	4	1	8.3	9.3	10.5	2.9	18.577	2.5133	34.629	3	NaN	NaN	1	6.4727	3.2977	3	NaN	NaN	0
Q9CXS4	Centromere protein V	Cenpv	11	10	9	10	10	52.4	41.3	52.4	44.4	223.93	0.67	6.3978	19	2.2381	8.3829	14	5.7943	39.362	15	26.359	218.1	11
Q7TSG1	Centrosomal protein of 120 kDa	Cep120	12	5	4	4	2	5.8	5	4.6	1.8	23.373	3.0062	121.97	3	NaN	NaN	0	8.1807	66.497	3	NaN	NaN	1
Q62036	Centrosomal protein of 131 kDa	Cep131	23	7	7	9	7	9.5	8.2	12	9.3	155.29	1.3927	18.195	9	3.4493	75.657	9	3.961	265.14	5	4.3593	98.102	5
Q6P5D4	Centrosomal protein of 135 kDa	Cep135	13	4	6	4	4	3.7	6.5	3.9	4.7	44.472	1.0341	49.321	3	4.2867	66.994	6	3.5314	201.47	2	4.9229	126.74	2
A2AUM9	Centrosomal protein of 152 kDa	Cep152	18	3	1	8	7	2	0.6	5.2	5.2	23.911	1.2605	19.712	4	NaN	NaN	1	3.3701	67.737	3	3.1368	97.91	2
Q6ZQ06	Centrosomal protein of 162 kDa	Cep162	14	0	1	1	2	0	0.9	0.9	2.1	61.032	NaN	NaN	0	NaN	NaN	0	NaN	NaN	0	NaN	NaN	0
Q6A065	Centrosomal protein of 170 kDa	Cep170	83	34	35	36	31	31.4	35.8	34.1	31.1	323.31	1.4793	24.961	48	5.2905	54.983	48	4.2896	63.14	25	9.0981	216.76	21
Q80U49	Centrosomal protein of 170 kDa protein B	Cep170b	11	1	0	0	0	1.4	1.5	0	1.5	10.901	NaN	NaN	1	NaN	NaN	0	NaN	NaN	0	NaN	NaN	0
E9Q4Y4		Cep192	17	4	2	4	4	2.6	1.3	2.3	2.1	47.06	4.0265	64.488	3	NaN	NaN	0	NaN	NaN	1	5.5796	305.84	2
Q6A078	Centrosomal protein of 290 kDa	Cep290	9	1	1	3	2	0.5	0.3	1.3	1	4.8496	0.23596	6.6145	2	NaN	NaN	1	17.915	44.375	3	1.9455	307.27	2
Q8BQ48	Centrosomal protein of 295 kDa	Cep295	3	2	1	1	1	1	0.3	0.3	0.3	2.7477	1.5378	23.503	3	3.0211	10.395	2	NaN	NaN	1	40.178	312.94	2
E9Q309		Cep350	9	2	0	2	3	0.7	0	0.9	1.4	1.3962	NaN	NaN	1	NaN	NaN	0	1.1085	357.83	2	1.2054	582.06	2
Q99NF3	Centrosomal protein of 41 kDa	Cep41	15	9	9	10	9	36.7	39.1	37	37.3	201.65	1.297	5.7893	10	7.3192	51.423	9	4.0605	156.16	8	1.0066	203.73	5
Q5HZK1	Centrosomal protein of 44 kDa	Cep44	1	0	1	0	1	0	3.4	0	3.4	2.3799	NaN	NaN	0	NaN	NaN	1	NaN	NaN	0	NaN	NaN	0
Q8BT07	Centrosomal protein of 55 kDa	Cep55	39	16	19	16	17	37	43.7	39.6	43.3	323.31	2.7558	49.272	16	3.5502	79.26	12	2.9885	112.63	9	10.174	129.44	8
Q8CEE0	Centrosomal protein of 57 kDa	Cep57	7	0	2	2	3	0	5.6	5	6	21.718	NaN	NaN	0	NaN	NaN	0	NaN	NaN	0	NaN	NaN	0
Q3UPP8	Centrosomal protein of 63 kDa	Cep63	4	0	1	2	2	0	1.4	3.6	4.4	17.31	NaN	NaN	0	NaN	NaN	0	NaN	NaN	0	NaN	NaN	1
Q8C0D9	Centrosomal protein of 68 kDa	Cep68	4	3	1	2	0	5	1.9	4	0	11.842	1.4828	91.67	2	NaN	NaN	1	9.9542	45.201	2	NaN	NaN	0
Q6IQY5	Centrosomal protein of 70 kDa	Cep70	5	2	0	2	2	3.2	0	2.9	2.6	1.2721	4.0094	109.7	2	NaN	NaN	0	NaN	NaN	0	NaN	NaN	1
Q9D3R3	Centrosomal protein of 72 kDa	Cep72	4	1	1	2	0	1.5	2.6	5	0	2.2765	NaN	NaN	1	NaN	NaN	0	NaN	NaN	1	NaN	NaN	0
Q0VEJ0	Centrosomal protein of 76 kDa	Cep76	13	5	6	5	8	12	12.6	10.2	14.7	74.571	2.9875	67.789	4	NaN	NaN	1	1.7992	41.001	2	4.1453	108.25	2
Q9D5R3	Centrosomal protein of 83 kDa	Cep83	3	1	0	2	0	2.2	0	3.2	0	3.5971	NaN	NaN	1	NaN	NaN	0	NaN	NaN	0	NaN	NaN	0
Q8BMK0	Centrosomal protein of 85 kDa	Cep85	11	4	5	5	5	7.1	7.6	7.8	6.7	114.78	4.499	100.32	3	1.1133	49.873	3	NaN	NaN	0	2.2786	51.826	3
Q9CZX2	Centrosomal protein of 89 kDa	Cep89	8	3	1	3	0	4.7	0.9	4.7	0	15.302	NaN	NaN	1	NaN	NaN	1	7.5989	1.0433	2	NaN	NaN	0
Q9CZ62	Centrosomal protein of 97 kDa	Cep97	16	4	5	9	8	7.2	8.8	17.3	14.8	190.99	1.2668	17.781	3	2.2946	95.305	5	11.072	88.021	2	6.3957	183.16	3
Q8BGS7	Choline/ethanolaminephosphotransferase 1	Cept1	5	1	4	2	3	5.8	15.1	8.4	9.9	61.551	1.1658	31.828	2	2.234	25.549	5	NaN	NaN	1	NaN	NaN	1
A3KGW5	Probable inactive glycosyltransferase 25 family member 3	Cercam	4	0	2	1	1	0	3.9	1.5	2.4	4.0254	NaN	NaN	0	5.4213	18.796	2	NaN	NaN	1	NaN	NaN	1
Q924Z4	Ceramide synthase 2	Cers2	7	7	6	6	5	23.7	20.3	21.3	16.1	267.1	1.3536	20.193	19	4.8903	63.512	16	13.334	124.13	6	10.748	200.87	11
Q9D6J1	Ceramide synthase 4	Cers4	5	0	5	2	3	0	11.2	4.3	6.4	9.2493	NaN	NaN	0	5.6503	38.432	4	NaN	NaN	0	15.331	31.589	2
Q9D6K9	Ceramide synthase 5	Cers5	12	9	7	9	8	26.1	22.2	26.6	23.2	70.635	1.4191	14.982	8	5.8172	29.079	9	14.651	155.86	8	15.582	39.072	8
Q8C172	Ceramide synthase 6	Cers6	4	1	1	2	2	3.6	3.6	8.9	8.9	21.857	NaN	NaN	1	NaN	NaN	1	4.8534	164.33	2	NaN	NaN	1
Q9R1K9;P41209	Centrin-2	Cetn2	7	1	4	2	3	7.6	31.4	17.4	24.4	52.439	NaN	NaN	1	1.9165	195.9	2	NaN	NaN	1	0.68219	325.99	2
O35648	Centrin-3	Cetn3	6	3	2	1	2	26.9	26.9	15	26.9	102.7	4.7869	80.945	4	NaN	NaN	1	NaN	NaN	0	37.08	471.61	3
Q8BTU1	Cilia- and flagella-associated protein 20	Cfap20	9	4	5	6	5	34.2	39.9	36.8	28.5	69.128	1.2125	29.256	5	2.9	34.612	8	18.204	129.42	4	11.097	187.65	4
Q8C6E0	Cilia- and flagella-associated protein 36	Cfap36	15	4	7	7	9	20.4	30	32.7	42.6	198.6	2.8461	49.805	5	2.7683	53.74	3	2.0944	382.82	2	6.8665	228.11	5
Q6ZPR1	Cilia- and flagella-associated protein 97	Cfap97	4	2	2	1	1	3.9	3.9	1.5	1.5	4.2161	NaN	NaN	1	NaN	NaN	0	NaN	NaN	0	NaN	NaN	0
O88271	Craniofacial development protein 1	Cfdp1	21	9	7	5	5	34.9	32.2	21.7	14.9	252.31	1.9254	12.84	12	7.4864	121.67	8	11.214	90.064	4	12.176	106.77	3
P18760	Cofilin-1	Cfl1	29	17	21	18	19	82.5	84.9	88	85.5	323.31	1.1669	9.8681	128	4.374	24.243	166	13.705	138.76	164	21.3	120.89	152
P45591	Cofilin-2	Cfl2	16	7	6	8	7	63.9	51.8	72.3	60.8	160.19	1.1725	11.673	14	4.264	14.32	12	4.5246	193.19	9	6.6086	333.99	7
Q8BHG9	CGG triplet repeat-binding protein 1	Cggbp1	12	7	6	7	5	50.3	43.7	50.9	38.3	219.84	2.4602	28.993	11	12.806	46.161	9	7.7742	73.217	7	15.641	174.39	6
P59242	Cingulin	Cgn	3	2	2	2	3	1.7	1.7	1.9	2.5	1.9234	NaN	NaN	1	4.3168	49.085	2	15.426	9.1134	2	NaN	NaN	0
Q8BMJ7	Cell growth regulator with RING finger domain protein 1	Cgrrf1	2	0	1	0	0	0	6.3	0	0	2.1817	NaN	NaN	0	NaN	NaN	0	NaN	NaN	0	NaN	NaN	0
Q9CQG1	Putative glutathione-specific gamma-glutamylcyclotransferase 2	Chac2	3	1	0	2	2	5.1	0	15.7	15.7	16.383	NaN	NaN	1	NaN	NaN	0	NaN	NaN	1	NaN	NaN	1
Q9QWF0	Chromatin assembly factor 1 subunit A	Chaf1a	20	9	8	10	12	16.9	14.8	16.2	20.2	175.76	2.9006	32.259	7	3.5798	255.03	4	3.1465	158.19	4	1.1984	296.84	4
Q9D0N7	Chromatin assembly factor 1 subunit B	Chaf1b	21	13	6	11	6	31.3	12.4	18.7	12.4	137.92	3.3829	60.442	11	4.9101	89.097	7	7.6435	68.644	7	2.1629	43.319	2
Q8K327	Chromosome alignment-maintaining phosphoprotein 1	Champ1	38	19	20	18	19	27.7	32.3	26.9	28.1	253.09	4.676	16.237	29	6.6173	94.567	21	8.0203	198.27	13	11.332	169.91	15
Q9CQA6	Coiled-coil-helix-coiled-coil-helix domain-containing protein 1	Chchd1	2	2	1	2	2	22.9	13.6	22.9	22.9	70.56	1.3625	14.375	2	NaN	NaN	1	NaN	NaN	0	NaN	NaN	1
Q7TNL9		Chchd10	2	1	1	2	1	6.5	16.7	23.2	6.5	86.55	NaN	NaN	0	NaN	NaN	0	NaN	NaN	0	NaN	NaN	0
Q9CRB9	MICOS complex subunit Mic19	Chchd3	21	8	7	9	8	41.4	38.3	41.9	41.4	181.85	0.94438	11.299	11	3.4289	20.28	12	8.3484	51.476	12	16.108	120.67	9
Q8VEA4	Mitochondrial intermembrane space import and assembly protein 40	Chchd4	6	3	4	4	2	36.7	36.7	42.4	16.5	135.14	1.7182	17.174	4	7.2565	18.771	3	18.495	13.853	3	NaN	NaN	1
Q9CQP3	Coiled-coil-helix-coiled-coil-helix domain-containing protein 5	Chchd5	5	1	3	2	1	10.9	35.5	20	10.9	12.369	1.5563	8.9544	2	1.8088	181.72	2	6.3573	202.35	2	NaN	NaN	1
Q91VN4	MICOS complex subunit Mic25	Chchd6	10	6	6	6	6	29.7	29.7	28.2	27.5	123.14	0.75369	5.2475	8	2.7252	12.579	9	5.7862	18.875	6	9.5082	248.8	4
P40201	Chromodomain-helicase-DNA-binding protein 1	Chd1	42	13	23	20	12	13.4	19.8	17.4	12.2	224.18	2.641	24.185	16	9.4152	14.126	18	5.4062	195.76	13	5.8852	156.46	12
Q9CXF7	Chromodomain-helicase-DNA-binding protein 1-like	Chd1l	9	2	1	4	1	2.7	1.7	6.3	1.7	24.211	1.6639	112.29	3	NaN	NaN	1	5.2072	66.815	3	22.095	16.562	2
E9PZM4	Chromodomain-helicase-DNA-binding protein 2	Chd2	18	2	2	7	3	2.6	3.9	6	5.5	26.746	0.10921	166.2	2	0.84182	285.32	2	5.6922	176.36	5	NaN	NaN	1
B1AR17		Chd3	48	10	14	16	14	14.8	18.1	19.6	19.6	323.31	1.261	27.553	11	4.6056	10.162	19	3.8779	192.55	12	3.1969	187.69	8
Q6PDQ2	Chromodomain-helicase-DNA-binding protein 4	Chd4	86	51	52	47	47	41.9	41.7	38.5	39.5	323.31	1.7279	19.285	118	7.225	73.596	116	22.487	245.37	66	25.434	185.41	67
A2A8L1	Chromodomain-helicase-DNA-binding protein 5	Chd5	28	0	1	0	2	9.2	12.4	10.6	12.5	-2	NaN	NaN	0	NaN	NaN	0	NaN	NaN	0	NaN	NaN	1
A3KFM7	Chromodomain-helicase-DNA-binding protein 6	Chd6	20	5	3	5	7	3.2	3	3.4	4.4	39.085	0.90852	114.09	4	3.988	35.014	2	2.8446	111.01	5	8.1636	142.36	4
A2AJK6	Chromodomain-helicase-DNA-binding protein 7	Chd7	29	2	8	9	6	2.3	6.2	6.6	4.7	51.079	4.0242	16.807	2	2.4484	55.453	4	4.2487	278.84	5	3.6692	76.405	2
Q09XV5	Chromodomain-helicase-DNA-binding protein 8	Chd8	38	8	7	12	8	7.6	6.6	10	7.7	201.05	3.9419	35.76	8	2.9571	157.62	9	3.4774	109.71	3	1.6692	78.756	2
Q8BYH8	Chromodomain-helicase-DNA-binding protein 9	Chd9	19	1	3	1	2	1.7	3.3	2.9	2.9	9.6496	NaN	NaN	0	NaN	NaN	1	NaN	NaN	1	NaN	NaN	0
O35280	Serine/threonine-protein kinase Chk1	Chek1	15	5	7	6	3	17.9	21.2	12.4	13.7	54.75	3.37	15.432	5	12.944	41.696	3	2.9216	92.2	2	NaN	NaN	1
Q9Z265	Serine/threonine-protein kinase Chk2	Chek2	7	0	1	3	5	0	3.3	6.8	12.3	22.706	NaN	NaN	0	NaN	NaN	1	2.5998	65.876	2	2.5625	127.97	2
Q8CGZ0	Calcium homeostasis endoplasmic reticulum protein	Cherp	25	18	19	15	14	23.2	25	18.7	17.9	323.31	1.0946	48.477	29	3.0566	40.356	24	11.696	43.264	14	5.6338	209.63	10
Q810L3	E3 ubiquitin-protein ligase CHFR	Chfr	7	1	2	3	1	1.2	4.5	5.7	1.2	28.706	NaN	NaN	0	NaN	NaN	1	NaN	NaN	0	NaN	NaN	0
P26339	Chromogranin-A;Pancreastatin;Beta-granin;WE-14;Catestatin;GE-25;Serpinin-RRG;Serpinin;p-Glu serpinin precursor	Chga	13	3	5	2	1	10.6	21.6	4.3	1.9	112.28	4.407	66.353	4	NaN	NaN	1	7.4464	40.405	2	NaN	NaN	1
P16014	Secretogranin-1;CCB peptide;PE-11	Chgb	40	11	11	8	6	19.6	18	13.6	12.3	323.31	2.1824	57.745	16	8.3837	126.81	13	1.8083	142.19	5	8.9784	217.68	3
Q9D9G3	Cysteine-rich hydrophobic domain-containing protein 2	Chic2	3	1	1	0	2	4.8	5.5	0	12.7	2.6791	NaN	NaN	1	NaN	NaN	1	NaN	NaN	0	NaN	NaN	1
Q922Q9	Chitinase domain-containing protein 1	Chid1	9	5	4	3	6	16.8	13.5	8.9	20.4	39.393	0.95392	8.251	4	3.9553	14.831	3	4.6509	164.15	2	6.6183	42.409	2
O54804	Choline kinase alpha	Chka	7	2	0	3	4	3.5	0	5.7	7.7	8.6173	3.5454	79.987	2	NaN	NaN	0	NaN	NaN	1	NaN	NaN	1
O55229	Choline/ethanolamine kinase	Chkb	10	3	5	3	8	9.6	17.5	12.7	24.6	44.514	0.97896	30.682	4	2.354	74.569	6	NaN	NaN	1	5.9204	70.438	3
Q9QXG2	Rab proteins geranylgeranyltransferase component A 1	Chm	4	4	3	3	4	7.4	4.5	6.3	7.4	25.082	1.0717	99.646	4	1.815	45.664	4	NaN	NaN	0	6.4048	167.81	3
Q921W0	Charged multivesicular body protein 1a	Chmp1a	12	6	4	5	6	21.9	17.3	17.9	18.4	26.35	1.997	14.996	7	7.6833	5.4551	6	14.149	86.564	5	19.192	208.14	5
Q99LU0	Charged multivesicular body protein 1b-1	Chmp1b1	4	1	0	1	0	12.6	8.5	12.6	8.5	1.5008	NaN	NaN	1	NaN	NaN	0	NaN	NaN	0	NaN	NaN	0
Q9CQD4	Charged multivesicular body protein 1b-2	Chmp1b2	5	0	0	1	0	8.5	8.5	12.1	8.5	5.9357	1.4422	13.03	4	5.3851	27.313	2	5.2586	200.12	4	22.993	108.82	3
Q9DB34	Charged multivesicular body protein 2a	Chmp2a	11	9	6	6	6	30.6	23.9	25.7	22.5	56.862	1.7982	14.634	10	29.725	205.81	4	24.401	243.35	3	NaN	NaN	1
Q8BJF9	Charged multivesicular body protein 2b	Chmp2b	6	3	0	2	3	16.9	0	12.7	16.9	8.5397	1.885	27.345	4	NaN	NaN	0	5.3574	36.236	2	NaN	NaN	1
Q9CQ10	Charged multivesicular body protein 3	Chmp3	6	5	4	5	3	21	17.4	21	14.3	20.854	2.2571	6.0858	7	6.0497	71.475	7	16.351	268.13	2	8.9609	106.52	4
Q9D8B3;Q9D7F7	Charged multivesicular body protein 4b	Chmp4b	15	4	4	3	5	18.3	22.3	15.2	27.2	186.94	1.7949	10.19	4	7.5585	118.1	5	26.489	126.89	4	23.227	188.52	4
Q9D7S9	Charged multivesicular body protein 5	Chmp5	11	3	4	3	3	25.1	25.1	17.8	24.2	246.16	1.1384	19.091	4	2.6633	33.403	4	3.7857	198.71	3	3.4586	136.77	2
P0C0A3	Charged multivesicular body protein 6	Chmp6	4	3	3	2	2	17	17	13	13.5	40.835	1.2592	11.537	4	4.3641	52.892	3	5.5001	100.62	2	NaN	NaN	1
Q8R1T1	Charged multivesicular body protein 7	Chmp7	8	4	5	5	0	10.2	13.7	12.6	0	53.55	1.5906	2.4843	2	4.5769	54.962	4	NaN	NaN	0	NaN	NaN	0
Q91V57	N-chimaerin	Chn1	12	4	5	6	9	13.1	15.7	19.6	28.3	58.56	1.0956	23.2	4	1.2046	103.32	5	3.6975	26.991	3	3.5586	80.157	4
Q80XD1	Beta-chimaerin	Chn2	9	7	8	8	4	33.4	41.6	39.2	21.1	82.56	1.1753	17.388	12	3.4827	23.301	11	7.1012	154.05	10	15.208	166.45	3
Q9D1P4	Cysteine and histidine-rich domain-containing protein 1	Chordc1	15	12	11	9	10	52.3	53.2	37.5	42.6	323.31	1.0649	16.162	22	3.5963	14.209	21	11.935	132.04	8	15.782	61.529	15
P61022	Calcineurin B homologous protein 1	Chp1	11	6	4	3	4	43.1	29.7	18.5	26.2	145.19	1.8878	10.168	7	5.1527	31.221	4	NaN	NaN	1	NaN	NaN	1
Q6IQX7	Chondroitin sulfate synthase 2	Chpf	4	4	1	3	2	6.6	1.8	4.7	3.7	12.949	NaN	NaN	1	NaN	NaN	1	NaN	NaN	1	NaN	NaN	0
Q3UU43		Chpf2	6	1	2	1	2	1.2	3	2.1	2.6	12.305	4.7757	13.72	2	NaN	NaN	1	NaN	NaN	1	NaN	NaN	0
Q9JKP8	Chromatin accessibility complex protein 1	Chrac1	5	3	2	2	2	40.3	20.2	20.2	20.2	119.84	2.3264	62.118	4	1.7467	239.37	2	NaN	NaN	0	24.276	180.24	2
Q9JME2	Carbohydrate sulfotransferase 11	Chst11	1	0	1	0	0	0	6.8	0	0	21.149	NaN	NaN	0	NaN	NaN	1	NaN	NaN	0	NaN	NaN	0
Q99LL3	Carbohydrate sulfotransferase 12	Chst12	3	1	1	0	0	3.1	2.4	0	0	8.7191	NaN	NaN	1	NaN	NaN	0	NaN	NaN	0	NaN	NaN	0
Q6ZQ11	Chondroitin sulfate synthase 1	Chsy1	5	3	0	1	0	7.9	0	1.2	0	3.2543	1.4358	22.774	3	NaN	NaN	0	NaN	NaN	0	NaN	NaN	0
Q8BIW9	Chromosome transmission fidelity protein 18 homolog	Chtf18	20	12	12	13	11	17.2	17.3	17.8	16.8	208.15	1.6347	27.025	16	5.8538	63.815	15	12.087	261.84	10	5.6887	207.83	10
P0CG14	Chromosome transmission fidelity protein 8 homolog isoform 2	Chtf8	5	3	2	2	0	6.9	4.9	4.9	0	13.733	0.86565	38.709	2	3.4046	35.81	2	0.63787	136.04	2	NaN	NaN	0
Q9CY57	Chromatin target of PRMT1 protein	Chtop	7	5	5	5	5	20.9	20.9	28.9	20.9	108.42	1.1752	1.4296	8	4.338	18.882	11	14.771	208.52	6	12.862	120.17	6
Q60680	Inhibitor of nuclear factor kappa-B kinase subunit alpha	Chuk	28	9	11	12	20	17.4	16.1	21.3	30.1	95.381	1.5718	11.371	17	1.492	72.795	11	11.409	99.673	5	6.7227	141.77	13
Q6DG52	Protein Churchill	Churc1	4	2	2	3	4	18.8	27.7	25.9	42	18.354	14.095	111.21	3	NaN	NaN	1	21.587	75.009	2	2.189	77.794	3
Q99KN2	Probable cytosolic iron-sulfur protein assembly protein CIAO1	Ciao1	13	7	8	10	8	31	40.7	40.1	37.2	323.31	3.2979	21.999	8	9.5363	44.902	7	10.18	288.05	8	5.7454	149.65	3
Q8WTY4	Anamorsin	Ciapin1	27	15	15	16	13	75.7	81.9	76.4	76.1	323.31	1.4937	15.361	29	5.1873	130.81	37	27.19	158.15	22	19.304	75.29	24
Q9Z0F4	Calcium and integrin-binding protein 1	Cib1	2	0	1	1	1	0	7.3	7.3	7.3	17.063	NaN	NaN	0	NaN	NaN	0	NaN	NaN	0	NaN	NaN	0
Q924A2	Protein capicua homolog	Cic	3	0	0	0	0	0	0	0	0	8.1441	NaN	NaN	0	NaN	NaN	0	NaN	NaN	0	NaN	NaN	0
Q9D0V8	Cyclin-dependent kinase 2-interacting protein	Cinp	5	1	1	2	3	6.1	5.2	11.3	15.6	8.8059	NaN	NaN	1	NaN	NaN	1	NaN	NaN	0	NaN	NaN	1
Q9DA19	Corepressor interacting with RBPJ 1	Cir1	3	0	1	0	1	0	3.1	0	1.6	33.731	NaN	NaN	0	NaN	NaN	0	NaN	NaN	0	NaN	NaN	1
P60824	Cold-inducible RNA-binding protein	Cirbp	9	4	4	4	4	25.6	25.6	25.6	25.6	258.84	0.95873	17.363	6	1.12	19.418	6	8.3024	237.88	4	8.1831	85.533	4
Q8R2N2	Cirhin	Cirh1a	28	22	20	19	17	46.6	40.7	39.2	35	323.31	2.4633	17.074	37	10.122	8.1221	35	5.689	240.02	24	26.607	143.88	25
Q91WS0	CDGSH iron-sulfur domain-containing protein 1	Cisd1	7	6	4	6	6	52.8	44.4	52.8	52.8	115.48	0.74667	9.543	17	2.4968	8.3429	16	6.1439	147.85	13	27.174	36.022	16
Q9CQB5	CDGSH iron-sulfur domain-containing protein 2	Cisd2	9	4	3	3	6	32.6	25.9	25.9	48.1	125.24	0.87011	17.149	5	3.1899	9.7666	5	7.8436	201.17	4	5.6343	232.18	5
B1AR13	CDGSH iron-sulfur domain-containing protein 3, mitochondrial	Cisd3	3	2	1	1	2	15.3	9.5	9.5	15.3	2.4374	1.21	27.512	3	NaN	NaN	1	NaN	NaN	0	NaN	NaN	0
P49025	Citron Rho-interacting kinase	Cit	57	23	27	31	24	14.2	14.6	18.6	14.3	321.66	3.0025	25.421	19	3.4803	145.13	15	6.0574	148.76	16	2.3108	242.32	16
Q8VEH2		Ciz1	16	7	12	5	6	14.6	27.9	8.9	16.6	142.09	1.9251	45.661	6	5.6597	48.721	9	1.3019	21.653	2	3.1901	137.3	2
Q3V1H1	Cytoskeleton-associated protein 2	Ckap2	26	12	13	11	11	22.9	27.7	19.4	22.3	195.92	6.7636	69.234	15	6.1755	13.267	15	10.325	255.85	11	5.3525	165.32	10
Q7TS74	Cytoskeleton-associated protein 2-like	Ckap2l	21	7	4	3	4	12.9	8.7	6.4	6.8	65.798	5.3646	66.773	4	2.9049	238.27	2	NaN	NaN	0	0.70376	86.586	2
Q8BMK4	Cytoskeleton-associated protein 4	Ckap4	64	23	20	24	22	45.6	39	43.1	37	323.31	0.87864	20.928	37	2.8643	17.105	42	7.686	151.66	27	8.4137	206.02	29
A2AGT5	Cytoskeleton-associated protein 5	Ckap5	99	68	67	67	67	41	40.9	38.7	37.6	323.31	2.0295	41.673	85	8.2211	16.466	79	23.323	82.339	53	18.822	92.24	55
Q04447	Creatine kinase B-type	Ckb	16	11	8	9	12	49.9	31.8	40.7	49.6	323.31	0.62681	18.859	15	1.1873	21.124	10	4.548	103.64	10	7.3585	207.68	14
P07310	Creatine kinase M-type	Ckm	5	0	0	0	0	0	2.1	0	0	31.836	NaN	NaN	0	NaN	NaN	0	NaN	NaN	0	NaN	NaN	0
P30275;Q6P8J7	Creatine kinase U-type, mitochondrial	Ckmt1	9	4	6	5	5	19.4	29.2	18.4	20.3	230.1	1.0298	97.054	4	1.4331	33.011	8	3.6523	403.01	4	2.0668	269.17	2
Q3UNC9;P61025	Cyclin-dependent kinases regulatory subunit;Cyclin-dependent kinases regulatory subunit 1	Cks1brt;Cks1b	4	1	2	2	2	17.7	27.1	27.1	27.1	38.175	8.9221	5.176	2	5.5034	123.43	2	29.221	63.572	2	NaN	NaN	0
P56390	Cyclin-dependent kinases regulatory subunit 2	Cks2	3	0	2	1	1	8.9	24.1	11.4	12.7	4.9554	NaN	NaN	0	NaN	NaN	1	NaN	NaN	0	NaN	NaN	1
Q80TV8	CLIP-associating protein 1	Clasp1	54	27	31	33	35	25.6	28.9	29.8	31	323.31	1.2359	27.297	33	5.2476	36.545	40	10.618	40.938	20	9.6198	205.8	27
Q8BRT1	CLIP-associating protein 2	Clasp2	44	20	17	20	18	24.4	20.5	25.2	21.3	323.31	1.1188	15.084	22	3.9672	100.2	17	8.7844	163.26	11	12.192	209.41	11
Q8CFC7	CLK4-associating serine/arginine rich protein	Clasrp	2	1	1	1	2	2.1	2.1	2.1	4	5.1728	NaN	NaN	1	NaN	NaN	1	NaN	NaN	1	NaN	NaN	1
Q99LI2	Chloride channel CLIC-like protein 1	Clcc1	16	4	4	12	6	9.8	10.9	30.6	16.3	82.144	1.5211	63.938	4	2.974	53.741	5	1.7891	218.39	5	1.6597	552.85	3
P51791	H(+)/Cl(-) exchange transporter 3	Clcn3	13	0	1	3	4	1.1	4.9	6	5.7	47.113	NaN	NaN	1	3.3207	12.194	2	NaN	NaN	1	3.993	6.81	2
Q61418	H(+)/Cl(-) exchange transporter 4	Clcn4	10	0	2	3	3	1.2	7.4	8.4	5.6	24.176	NaN	NaN	0	NaN	NaN	1	NaN	NaN	1	6.9124	219.98	2
O35454	Chloride transport protein 6	Clcn6	8	0	1	4	5	0	1.4	7.2	6	26.537	NaN	NaN	0	NaN	NaN	1	NaN	NaN	0	NaN	NaN	1
O70496	H(+)/Cl(-) exchange transporter 7	Clcn7	9	1	4	3	5	2.1	8.6	3.9	9	22.259	0.60706	29.634	3	1.4937	54.721	4	NaN	NaN	1	5.5504	67.228	3
Q9CQX5	Claudin domain-containing protein 1	Cldnd1	2	1	1	1	2	5.5	3.2	5.5	8.7	11.399	NaN	NaN	1	NaN	NaN	0	NaN	NaN	0	NaN	NaN	1
Q80U30	Protein CLEC16A	Clec16a	6	1	2	1	1	0.8	1.5	0.8	0.8	17.468	NaN	NaN	1	2.0288	42.727	2	NaN	NaN	1	NaN	NaN	0
Q9Z1Q5	Chloride intracellular channel protein 1	Clic1	18	14	12	15	12	68.9	64.3	71.8	60.6	323.31	1.1695	10.397	25	4.5832	61.302	26	12.819	26.78	20	14.517	50.724	23
Q9QYB1	Chloride intracellular channel protein 4	Clic4	19	15	14	11	12	72.7	72.3	57.7	64	323.31	0.91455	17.864	23	3.8433	36.758	22	9.1214	110.08	10	4.9548	219.07	6
Q99KN9	Clathrin interactor 1	Clint1	32	10	12	12	13	19.8	23.9	21.4	23.9	323.31	1.6466	12.356	24	6.2624	84.159	26	25.488	8.546	13	21.811	216.79	12
Q922J3	CAP-Gly domain-containing linker protein 1	Clip1	86	14	21	22	26	16.2	21.6	23.1	27.6	323.31	1.3228	16.585	14	2.4607	56.563	18	1.809	113.51	18	3.5159	182.41	15
Q9Z0H8	CAP-Gly domain-containing linker protein 2	Clip2	31	7	5	5	7	10.7	9.2	10.2	10.5	91.292	1.0012	11.287	7	3.4392	31.353	5	2.0788	56.163	4	3.4756	80.03	4
B9EHT4	CAP-Gly domain-containing linker protein 3	Clip3	8	2	1	2	3	6.9	5.1	8.4	9.9	18.353	NaN	NaN	1	NaN	NaN	0	NaN	NaN	0	NaN	NaN	0
O35491	Dual specificity protein kinase CLK2	Clk2	4	2	1	1	1	9.4	4.2	5.8	5.8	20.239	NaN	NaN	1	NaN	NaN	0	NaN	NaN	1	NaN	NaN	0
O35492	Dual specificity protein kinase CLK3	Clk3	8	3	5	4	4	6.6	11.8	8.3	7.8	32.767	1.5707	13.322	5	9.5305	19.464	9	13.525	122.54	2	1.0155	62.831	3
O35493;P22518	Dual specificity protein kinase CLK4;Dual specificity protein kinase CLK1	Clk4;Clk1	8	5	5	6	4	15.4	15.4	21.4	15.2	57.059	4.1265	55.795	6	9.0788	135.43	4	4.1648	155.92	5	NaN	NaN	1
Q8C5W0	Calmin	Clmn	4	2	1	1	1	3.6	2	2.2	1.6	19.239	0.70434	22.603	2	NaN	NaN	1	NaN	NaN	1	NaN	NaN	0
Q61124	Battenin	Cln3	2	0	0	0	1	0	0	0	2.5	3.9893	NaN	NaN	0	NaN	NaN	0	NaN	NaN	0	NaN	NaN	0
Q3UMW8	Ceroid-lipofuscinosis neuronal protein 5 homolog	Cln5	1	1	0	1	1	2.6	0	2.6	2.6	1.7726	NaN	NaN	1	NaN	NaN	0	NaN	NaN	1	NaN	NaN	0
Q3U466		Cln6	2	2	1	1	1	9.7	4.2	4.2	4.2	15.147	1.8742	28.312	4	1.8698	18.327	2	NaN	NaN	1	NaN	NaN	1
Q61189	Methylosome subunit pICln	Clns1a	8	4	4	5	1	31.4	31.4	40.3	8.1	276.75	0.88087	25.406	4	3.2063	94.157	7	7.5261	138.75	3	NaN	NaN	1
O08785	Circadian locomoter output cycles protein kaput	Clock	6	0	1	3	1	0	3.6	6.5	0.9	20.988	NaN	NaN	0	NaN	NaN	1	NaN	NaN	1	NaN	NaN	0
Q99LI9	Polyribonucleotide 5-hydroxyl-kinase Clp1	Clp1	11	5	7	5	8	11.1	17.2	15.3	24	41.785	1.2254	5.1526	5	3.0272	21.454	4	NaN	NaN	1	4.9172	109.52	3
Q60649	Caseinolytic peptidase B protein homolog	Clpb	20	9	14	11	12	21.7	27.5	25.6	25.8	252.67	2.7328	168.09	9	3.3692	59.285	12	4.9618	185.73	6	3.2971	194.65	11
O88696	ATP-dependent Clp protease proteolytic subunit, mitochondrial	Clpp	9	7	8	8	8	31.6	34.6	32	34.6	84.635	0.8421	15.208	13	2.7004	12.819	12	7.1406	66.67	10	17.835	102.89	7
Q8VBZ3	Cleft lip and palate transmembrane protein 1 homolog	Clptm1	16	12	11	12	11	25.9	22.3	25.8	19.9	323.31	2.4043	29.939	16	10.495	24.862	14	8.0282	100.75	11	3.0373	199.15	8
Q8BXA5	Cleft lip and palate transmembrane protein 1-like protein	Clptm1l	9	5	4	5	6	11.5	8.2	10.6	12.1	29.813	1.8151	21.856	4	1.4776	31.282	6	NaN	NaN	1	1.7598	121.77	5
Q9JHS4	ATP-dependent Clp protease ATP-binding subunit clpX-like, mitochondrial	Clpx	25	15	20	14	19	28.5	39.1	26.7	35.2	140.73	1.2939	17.796	15	4.8716	13.332	24	10.786	190.08	11	5.5826	126.72	11
Q80YR7	Claspin	Clspn	14	4	1	3	2	5.5	0.9	4.4	2.1	92.847	NaN	NaN	1	NaN	NaN	0	NaN	NaN	1	NaN	NaN	1
Q9EPL2	Calsyntenin-1;Soluble Alc-alpha;CTF1-alpha	Clstn1	5	3	2	2	1	3.2	4.2	2.5	1.1	5.8228	2.4125	73.896	3	5.0297	11.634	2	1.2603	248.25	2	4.7351	133.33	2
O08585	Clathrin light chain A	Clta	15	6	5	5	5	18.7	14.9	18.7	15.3	55.932	1.1861	10.547	7	4.5081	21.178	4	12.445	14.382	4	9.7806	23.989	2
Q6IRU5	Clathrin light chain B	Cltb	13	4	5	4	3	15.3	19.2	15.3	10.9	66.792	1.0482	10.598	5	3.3053	14.095	6	7.0949	66.172	5	12.208	320.25	3
Q68FD5	Clathrin heavy chain 1	Cltc	98	90	84	90	75	67	67.2	65.8	53.7	323.31	0.79843	14.667	216	2.7398	30.066	216	8.2755	135.09	184	8.284	68.82	169
Q06890	Clusterin;Clusterin beta chain;Clusterin alpha chain	Clu	3	0	0	0	0	0	0	0	0	4.547	NaN	NaN	0	NaN	NaN	0	NaN	NaN	0	NaN	NaN	0
Q8R3P7;H3BLK7	Clusterin-associated protein 1	Cluap1;Gm20695	3	0	1	0	0	0	2.4	0	0	3.8184	NaN	NaN	0	NaN	NaN	0	NaN	NaN	0	NaN	NaN	0
Q5SW19	Clustered mitochondria protein homolog	Cluh	47	31	29	38	30	31.2	30.8	38.9	30.4	323.31	2.26	20.079	33	7.9708	32.199	27	6.017	206.71	27	7.5966	285.22	18
Q9D4C9;Q8BG92	Clavesin-1	Clvs1	7	4	6	5	5	12.1	18.1	14.4	15.8	68.342	1.0227	19.987	3	3.1549	10.343	6	2.888	129.82	4	3.7967	236.15	3
Q8R4N0	Citrate lyase subunit beta-like protein, mitochondrial	Clybl	5	4	3	2	0	17.2	13.3	9.8	0	27.272	0.59839	14.928	4	1.3874	32.267	3	NaN	NaN	1	NaN	NaN	0
Q99KK2	N-acylneuraminate cytidylyltransferase	Cmas	18	10	11	14	10	26.9	36.8	36.1	30.8	147.54	1.0795	107.42	10	5.0311	54.232	13	8.84	70.268	12	5.9905	204.56	5
Q8R1G2	Carboxymethylenebutenolidase homolog	Cmbl	9	6	2	8	7	25.3	15.1	31.4	31.4	34.847	0.77726	35.751	11	1.8607	19.044	8	10.595	184.97	3	5.9691	204.18	3
Q9CPZ8	COX assembly mitochondrial protein homolog	Cmc1	8	3	3	4	4	27.4	38.7	43.4	28.3	59.125	1.1754	7.9637	3	NaN	NaN	1	NaN	NaN	1	4.1503	122.55	2
Q8K199	COX assembly mitochondrial protein 2 homolog	Cmc2	2	1	2	2	2	12.7	40.5	40.5	40.5	6.8845	NaN	NaN	1	3.3863	22.756	2	NaN	NaN	1	NaN	NaN	1
Q9D486	C-Maf-inducing protein	Cmip	13	3	5	4	3	7.2	12.9	6.5	6.1	44.052	4.1635	108.29	4	2.0638	81.798	6	NaN	NaN	1	3.0213	96.944	2
Q9DBP5	UMP-CMP kinase	Cmpk1	12	8	9	11	9	52.6	52.6	59.2	52.6	277.52	0.94931	8.4084	14	2.9652	10.155	17	7.7255	39.682	13	8.9305	21.717	11
Q3U5Q7	UMP-CMP kinase 2, mitochondrial	Cmpk2	6	2	2	3	0	8.3	7.2	8.3	0	25.325	NaN	NaN	1	NaN	NaN	1	1.7343	338.12	2	NaN	NaN	0
Q9CZT6	Protein CMSS1	Cmss1	12	11	8	11	7	40.2	31.9	40.2	27.2	241.97	1.0292	16.531	16	3.5645	8.9063	16	10.447	174.03	12	9.3324	175.92	12
Q9CZ69	CKLF-like MARVEL transmembrane domain-containing protein 6	Cmtm6	2	0	2	1	1	0	11.5	5.5	5.5	4.2247	NaN	NaN	0	NaN	NaN	0	NaN	NaN	0	NaN	NaN	0
Q9ESD6	CKLF-like MARVEL transmembrane domain-containing protein 7	Cmtm7	3	3	2	3	3	24	19.2	24	24	31.608	1.2031	22.143	4	3.1867	32.724	3	2.1521	387.51	3	3.4011	255.4	3
Q9DBC3	Cap-specific mRNA (nucleoside-2-O-)-methyltransferase 1	Cmtr1	27	12	12	12	12	28	30.1	24	26.3	279.98	0.87557	29.54	18	3.0431	46.003	20	7.895	22.351	11	5.4743	279.63	13
Q8BWQ4	Cap-specific mRNA (nucleoside-2-O-)-methyltransferase 2	Cmtr2	16	3	5	7	6	5.3	11.6	12.1	10.4	75.42	1.0892	18.906	3	2.2666	101.48	6	8.4078	209.74	3	2.784	78.805	4
P53996;Q9D548	Cellular nucleic acid-binding protein	Cnbp	18	4	6	5	4	30.9	40.4	35.4	30.9	296.43	1.6875	24.619	12	5.5708	18.139	16	14.448	129.64	7	35.361	47.579	6
Q9D1A2	Cytosolic non-specific dipeptidase	Cndp2	29	23	23	18	21	66.7	67.4	52.4	65.5	323.31	0.77118	26.804	38	2.3303	28.015	40	7.6413	64.592	26	6.948	85.314	24
Q3UJ81	Nuclear envelope phosphatase-regulatory subunit 1	Cnep1r1	3	3	2	3	2	31.2	19.2	31.2	19.2	21.431	2.3445	59.026	5	2.7274	8.2287	2	48.324	118.19	3	10.227	18.738	2
Q9CX13	Protein cornichon homolog 4	Cnih4	1	1	1	1	1	14.4	14.4	14.4	14.4	27.22	2.5093	14.441	6	0.74501	14.944	4	NaN	NaN	1	5.2604	61.975	6
Q08093	Calponin-2	Cnn2	18	10	9	9	9	44.9	42.3	39	40.3	323.31	2.3392	14.584	14	7.9299	29.619	20	41.941	140.96	10	32.991	181.63	12
Q9DAW9	Calponin-3	Cnn3	18	11	13	10	9	57.9	61.2	52.1	41.5	323.31	1.9273	20.106	27	8.6608	33.296	29	7.6318	228	10	10.995	208.26	16
Q3TWN3	Metal transporter CNNM2	Cnnm2	5	0	1	1	1	2.6	2.6	4.5	2.9	3.0925	NaN	NaN	0	NaN	NaN	1	NaN	NaN	1	NaN	NaN	0
Q32NY4	Metal transporter CNNM3	Cnnm3	12	5	5	6	5	10	9.8	12.5	8.4	39.172	3.8306	9.7366	9	1.7257	40.958	8	3.6367	291.41	4	6.7039	184.52	4
Q69ZF7	Metal transporter CNNM4	Cnnm4	7	4	2	4	3	7.7	3.2	6.7	4.9	29.492	1.4313	18.583	6	1.4475	12.216	4	6.6993	238.07	4	10.58	106.22	3
Q6ZQ08	CCR4-NOT transcription complex subunit 1	Cnot1	101	79	87	78	74	42.9	48.1	43.4	38	323.31	0.98024	24.295	127	3.5293	20.941	129	10.145	167.26	67	9.6816	97.808	82
Q8BH15	CCR4-NOT transcription complex subunit 10	Cnot10	21	16	15	9	12	29.6	27	17.5	23	212.86	0.8806	25.642	21	2.9319	23.425	19	7.8983	178.63	7	7.5973	43.202	11
Q9CWN7	CCR4-NOT transcription complex subunit 11	Cnot11	12	5	6	9	5	17	23.8	29.1	19.2	247.43	1.033	9.7702	6	3.2099	47.229	11	3.8012	238.63	7	8.0285	41.441	6
Q8C5L3	CCR4-NOT transcription complex subunit 2	Cnot2	16	10	9	9	7	29.6	33.1	30.9	22	195.69	1.5873	61.078	12	1.2692	29.056	7	2.0523	210.66	6	1.0648	162.44	5
Q8K0V4	CCR4-NOT transcription complex subunit 3	Cnot3	19	11	10	9	8	18.8	18.1	12.6	12.1	165.18	0.96764	10.331	13	3.2522	25.087	10	9.2471	11.655	10	7.6271	199.52	9
Q8BT14	CCR4-NOT transcription complex subunit 4	Cnot4	13	5	8	8	9	9.9	16.5	16.3	22.6	72.066	2.2229	37.545	6	4.0327	71.633	2	8.2473	27.078	3	NaN	NaN	1
Q8K3P5	CCR4-NOT transcription complex subunit 6	Cnot6	10	2	2	4	5	5.4	6.6	9.7	12.9	16.778	NaN	NaN	1	1.3641	135.15	2	NaN	NaN	0	2.909	195.21	3
Q8VEG6	CCR4-NOT transcription complex subunit 6-like	Cnot6l	13	4	5	5	5	8.3	16.4	15.3	13.3	82.699	1.2754	8.6337	3	6.0376	79.937	5	2.8526	174.88	3	5.7584	141.1	3
Q60809	CCR4-NOT transcription complex subunit 7	Cnot7	10	6	9	8	8	29.5	41.4	35.4	35.1	224.42	1.0889	24.706	10	3.4722	10.228	13	10.532	245.93	10	9.613	328.97	8
Q9D8X5	CCR4-NOT transcription complex subunit 8	Cnot8	10	5	4	6	6	30.5	26	30.5	30.1	92.472	1.3692	181.28	5	14.476	69.501	4	5.9326	126.11	4	1.679	287.29	3
P16330	2,3-cyclic-nucleotide 3-phosphodiesterase	Cnp	4	0	2	1	1	0	6	2.6	2.6	12.651	NaN	NaN	0	NaN	NaN	1	NaN	NaN	1	NaN	NaN	0
Q9QXT0	Protein canopy homolog 2	Cnpy2	17	11	10	10	8	59.9	54.4	54.4	45.6	223.54	0.93471	18.471	19	3.1815	24.028	22	9.2624	59.899	19	29.453	216.06	11
Q9DAU1	Protein canopy homolog 3	Cnpy3	15	4	4	3	3	17.4	16.3	10.9	13.8	211	0.47897	73.17	4	2.6598	13.812	3	2.4313	110.7	2	5.874	222.47	3
Q8BQ47	Protein canopy homolog 4	Cnpy4	10	5	4	6	3	19.2	18.4	27.8	18.4	75.34	0.90223	26.624	6	2.6772	99.392	4	8.9002	117.41	5	9.7056	228.16	3
Q5M8N0	CB1 cannabinoid receptor-interacting protein 1	Cnrip1	7	3	5	3	5	18.9	39	28	48.8	79.125	1.392	38.623	2	3.0285	12.584	6	5.1425	124.38	2	11.788	214.61	3
Q8CBC4	Consortin	Cnst	17	1	5	5	3	2.8	9.6	9.8	5.1	91.7	NaN	NaN	1	3.1168	72.376	4	9.4839	16.616	2	NaN	NaN	1
O88507	Ciliary neurotrophic factor receptor subunit alpha	Cntfr	7	3	3	5	4	13.4	9.1	18.8	11	43.767	1.7508	38.041	4	3.5194	150.4	4	1.8623	208.67	3	1.3381	197.28	3
A2AM05	Centlein	Cntln	8	3	3	5	2	2.5	2.8	4.6	2	36.847	0.8283	30.603	4	1.5466	88.157	2	5.2713	158	3	NaN	NaN	1
O54991	Contactin-associated protein 1	Cntnap1	13	3	3	4	7	3.1	2.3	3	5.6	12.034	0.89751	33.025	3	2.1534	33.233	2	4.7138	244.9	2	4.6491	159.47	5
Q9D2R6	Cytochrome c oxidase assembly factor 3 homolog, mitochondrial	Coa3	4	1	1	2	2	9.3	8.3	18.5	18.5	12.269	NaN	NaN	1	NaN	NaN	1	NaN	NaN	1	NaN	NaN	1
Q99M07	Cytochrome c oxidase assembly factor 5	Coa5	3	1	1	2	1	20.3	20.3	33.8	20.3	32.459	3.4805	33.855	2	NaN	NaN	0	NaN	NaN	0	NaN	NaN	1
Q8BGD8	Cytochrome c oxidase assembly factor 6 homolog	Coa6	6	0	0	0	0	0	0	0	0	162.45	NaN	NaN	0	NaN	NaN	0	NaN	NaN	0	NaN	NaN	0
Q921H9	Cytochrome c oxidase assembly factor 7	Coa7	8	2	2	1	1	10.8	10.8	6.5	3.9	11.262	1.7841	54.441	2	NaN	NaN	1	NaN	NaN	0	NaN	NaN	1
Q9DBL7;REV__J3QNE4	Bifunctional coenzyme A synthase;Phosphopantetheine adenylyltransferase;Dephospho-CoA kinase	Coasy	14	8	9	8	10	23.1	30.7	21.5	31.1	296.97	0.67104	18.713	9	2.1263	15.814	15	17.66	162.94	6	5.2762	140.59	10
Q3UMF0	Cordon-bleu protein-like 1	Cobll1	16	0	4	5	3	0	5.3	5.3	2.9	16.811	NaN	NaN	0	NaN	NaN	1	2.1314	362.92	2	NaN	NaN	0
Q9Z160	Conserved oligomeric Golgi complex subunit 1	Cog1	28	9	10	9	10	14.1	13	12.6	12	145.76	1.2519	18.794	10	2.2904	55.729	6	5.6945	89.663	2	2.9689	88.369	5
Q921L5	Conserved oligomeric Golgi complex subunit 2	Cog2	17	6	6	8	8	11.5	10.8	16.1	13.5	110.94	0.84765	51.743	7	2.9488	31.118	9	6.0583	176.16	9	5.3353	136.81	5
Q8CI04	Conserved oligomeric Golgi complex subunit 3	Cog3	18	3	2	3	5	4.6	3.2	4.9	9.9	119.82	2.0247	1.4415	2	1.8082	46.623	2	NaN	NaN	1	NaN	NaN	1
Q8R1U1	Conserved oligomeric Golgi complex subunit 4	Cog4	21	6	10	8	8	10.7	15.8	12.6	13.2	167.86	1.3152	9.5177	6	3.9914	12.01	12	11.369	215.46	7	8.1122	176.32	8
Q8C0L8	Conserved oligomeric Golgi complex subunit 5	Cog5	19	7	8	8	8	14.2	14.5	12.1	14.6	245.01	1.0684	11.463	9	3.1016	9.6338	13	4.6441	329.06	8	8.5712	28.433	6
Q8R3I3	Conserved oligomeric Golgi complex subunit 6	Cog6	16	6	6	8	8	14	17.4	13.4	18	94.407	0.93078	32.844	7	3.5883	33.642	6	2.4172	264.54	2	7.1304	121.15	5
Q3UM29	Conserved oligomeric Golgi complex subunit 7	Cog7	23	9	5	18	12	16.8	9.5	30.1	19.5	140.25	1.2478	25.79	11	1.0096	1.2267	8	4.945	235.84	13	1.5069	82.996	13
Q9JJA2	Conserved oligomeric Golgi complex subunit 8	Cog8	3	1	0	1	1	1.7	0	1.7	1.2	10.133	1.4417	4.5378	2	NaN	NaN	0	NaN	NaN	0	NaN	NaN	0
Q5SU73	Coilin	Coil	6	3	4	3	3	8.4	11.4	6.8	8.4	43.623	1.1136	26.797	4	3.4398	15.516	4	15.21	367.76	2	7.8033	182.41	3
Q80X19	Collagen alpha-1(XIV) chain	Col14a1	6	2	0	2	0	1.1	0	2.6	0	30.577	NaN	NaN	0	NaN	NaN	0	NaN	NaN	1	NaN	NaN	0
P02463;Q63ZW6	Collagen alpha-1(IV) chain;Arresten	Col4a1	8	7	6	6	5	7.5	5.6	5.6	4.5	203.43	3.5924	3.5767	10	10.268	24.879	8	10.25	193.46	11	18.939	118.56	3
P08122	Collagen alpha-2(IV) chain;Canstatin	Col4a2	13	10	11	6	9	10.3	10.7	5	9.5	257.19	3.5584	58.061	14	7.5574	78.789	10	18.943	160.45	6	2.3828	257.5	7
Q9EQG9	Collagen type IV alpha-3-binding protein	Col4a3bp	26	17	16	16	13	41.2	38	37.2	31.1	320.66	1.7436	21.699	21	7.1615	30.748	16	5.9092	168	13	5.1724	156.95	10
A6H584	Collagen alpha-5(VI) chain	Col6a5	39	14	11	19	16	8.1	5.8	9.5	9.6	194.44	3.0049	88.189	13	3.0514	170.44	10	5.1201	180.69	14	2.7303	255.04	9
Q8K297	Procollagen galactosyltransferase 1	Colgalt1	24	21	23	21	19	45.7	49.3	44.9	40.2	323.31	0.81168	12.735	39	2.9609	63.012	43	9.0297	184.94	23	8.7141	154.93	17
Q8K4M5;F7BCN0	COMM domain-containing protein 1	Commd1;Gm28048	4	1	2	1	2	7.4	13.3	5.9	18.6	130.31	NaN	NaN	1	3.3195	0.23402	2	NaN	NaN	1	8.0095	309.44	2
Q8JZY2	COMM domain-containing protein 10	Commd10	8	4	4	4	1	23.8	24.3	24.8	5.9	49.745	1.4158	29.992	3	2.6017	50.81	5	7.2843	39.349	2	NaN	NaN	1
Q8BXC6	COMM domain-containing protein 2	Commd2	7	5	1	6	2	25.1	12.1	29.6	17.1	173.26	2.0695	17.676	4	NaN	NaN	1	4.0037	214.18	6	NaN	NaN	1
Q63829	COMM domain-containing protein 3	Commd3	10	1	4	6	3	10.8	28.7	40.5	24.6	79.159	NaN	NaN	1	4.4714	14.402	4	3.9889	111.21	3	1.2464	165.59	3
Q9CQ02	COMM domain-containing protein 4	Commd4	6	2	4	2	5	13.6	29.1	9.5	28.6	65.872	1.9809	3.0136	3	3.1993	157.04	5	10.598	51.234	2	12.298	133.12	4
Q8R395	COMM domain-containing protein 5	Commd5	5	4	4	3	2	23.7	23.7	20.5	12.9	57.309	1.04	8.7929	5	3.2757	27.187	5	22.892	364.61	2	32.015	317.05	3
Q3V4B5	COMM domain-containing protein 6	Commd6	3	0	1	0	1	0	12.6	0	16.1	15.019	NaN	NaN	0	NaN	NaN	1	NaN	NaN	0	NaN	NaN	1
Q8BG94	COMM domain-containing protein 7	Commd7	4	2	1	2	1	12	6	12	6	10.607	1.7874	34.032	2	NaN	NaN	1	1.637	44.501	2	NaN	NaN	1
Q9CZG3	COMM domain-containing protein 8	Commd8	9	1	4	2	2	12.6	32.2	10.4	14.2	98.111	NaN	NaN	1	1.9427	19.298	2	NaN	NaN	1	NaN	NaN	1
Q8K2Q0	COMM domain-containing protein 9	Commd9	10	8	9	7	5	63.1	66.7	57.6	32.3	133.52	1.4831	25.884	10	4.4337	11.775	8	7.8354	210.74	6	10.294	255.41	4
O88587	Catechol O-methyltransferase	Comt	11	10	10	10	9	47.9	57.4	57.4	49.8	323.31	0.8789	10.993	17	2.7752	15.834	15	11.965	281.29	8	5.9935	43.572	11
Q8BIG7	Catechol O-methyltransferase domain-containing protein 1	Comtd1	5	3	2	3	2	17.2	11.1	29	11.1	14.776	0.7609	14.388	3	2.4646	27.158	2	3.9652	143.86	3	NaN	NaN	1
Q8CIE6	Coatomer subunit alpha;Xenin;Proxenin	Copa	67	58	55	54	53	59.1	53.8	54.1	51	323.31	1.2456	42.255	117	4.359	25.266	125	12.789	176	76	12.111	183.77	88
Q9JIF7	Coatomer subunit beta	Copb1	45	38	40	36	38	52.2	51.1	43.3	51.4	323.31	1.2633	15.174	69	4.2127	85.247	79	39.313	258.63	48	13.153	126.2	61
O55029	Coatomer subunit beta	Copb2	43	33	38	33	33	56.2	61.8	55.8	55.6	323.31	1.113	26.884	63	3.8925	69.06	58	10.75	48.451	38	13.243	252.69	36
O89079	Coatomer subunit epsilon	Cope	11	9	8	7	6	47.7	43.2	42.9	34.1	322.03	1.0981	12.613	15	3.3623	68.197	18	9.1013	280.31	6	7.2582	194.32	7
Q9QZE5	Coatomer subunit gamma-1	Copg1	42	29	34	25	30	52.1	63.3	43.4	52.5	323.31	1.6838	21.299	56	3.7463	63.568	62	14.518	309.52	33	12.898	65.057	43
Q9QXK3	Coatomer subunit gamma-2	Copg2	37	25	26	26	22	46.7	48	45	36.3	323.31	0.86456	17.476	38	2.6922	15.709	39	9.1255	128.91	26	6.98	99.072	29
P61202	COP9 signalosome complex subunit 2	Cops2	22	16	18	15	16	44.7	53	38.8	48.3	323.31	0.91839	11.903	23	2.684	17.151	31	8.311	177.69	16	8.6919	192.31	21
O88543	COP9 signalosome complex subunit 3	Cops3	15	10	11	12	10	39	40.2	41.8	34.8	323.31	1.168	13.246	16	3.269	14.521	19	7.2844	22.678	15	9.4011	248.2	14
O88544	COP9 signalosome complex subunit 4	Cops4	27	25	23	25	22	72.7	70.7	77.3	69	323.31	0.94534	11.378	50	3.0378	18.063	52	8.5024	172.5	38	8.6464	136.82	38
O35864	COP9 signalosome complex subunit 5	Cops5	19	14	17	17	15	59.6	65.3	62.9	55.7	323.31	0.92892	16.142	26	2.884	35.386	23	7.2526	82.848	17	4.9977	187.37	16
O88545	COP9 signalosome complex subunit 6	Cops6	13	12	11	10	10	53.7	51.2	44.1	46.6	323.31	0.9186	11.613	23	2.7348	22.731	30	10.567	137.44	18	7.9483	1.9739	17
Q9CZ04	COP9 signalosome complex subunit 7a	Cops7a	12	8	7	9	8	36	29.5	41.8	36.4	244.97	1.122	9.0762	16	3.5056	18.648	10	7.4105	143.92	10	7.8167	188.83	9
Q8BV13	COP9 signalosome complex subunit 7b	Cops7b	10	6	8	7	5	29.5	38.6	34.5	30.7	245.75	1.033	5.8926	10	2.6809	55.445	8	9.847	199.79	10	45.756	236.77	8
Q8VBV7	COP9 signalosome complex subunit 8	Cops8	7	6	6	6	5	47.4	47.4	41.1	34.9	137.07	0.94404	15.96	8	2.703	5.0072	12	7.3979	91.066	5	27.353	135.67	3
P61924	Coatomer subunit zeta-1	Copz1	6	4	6	4	3	31.6	41.8	31.6	22.6	68.99	1.1187	83.585	4	3.9348	29.971	5	9.606	49.274	4	1.3944	627.23	2
Q9JHH9	Coatomer subunit zeta-2	Copz2	1	0	0	1	0	0	0	9.3	0	27.198	NaN	NaN	0	NaN	NaN	0	NaN	NaN	0	NaN	NaN	0
E9Q3H6		Coq10a	3	0	1	1	0	3.9	5.4	10.4	0	12.338	16.878	64.872	4	NaN	NaN	1	NaN	NaN	1	NaN	NaN	0
Q3THF9	Coenzyme Q-binding protein COQ10 homolog B, mitochondrial	Coq10b	3	1	2	0	1	10	9.2	4.2	5.8	1.7223	8.9698	115.58	3	0.46574	159.81	2	NaN	NaN	0	NaN	NaN	1
Q8BMS4	Ubiquinone biosynthesis O-methyltransferase, mitochondrial	Coq3	8	5	7	4	4	20.5	28.1	15.9	15.9	170.71	0.80418	126.52	7	2.6169	122.52	9	11.372	263.43	4	5.7806	140.71	4
Q8BGB8	Ubiquinone biosynthesis protein COQ4 homolog, mitochondrial	Coq4	4	2	2	0	2	10.2	10.2	0	11.7	14.827	1.2712	66.979	2	1.5423	142.26	2	NaN	NaN	0	NaN	NaN	1
Q9CXI0	2-methoxy-6-polyprenyl-1,4-benzoquinol methylase, mitochondrial	Coq5	10	8	7	8	5	37.3	29.7	32.1	21.1	90.466	2.583	24.336	9	1.7604	79.891	5	10.28	296.78	6	2.1397	201.91	3
Q8R1S0	Ubiquinone biosynthesis monooxygenase COQ6, mitochondrial	Coq6	14	9	11	6	9	26.9	33.8	15.3	25	119.39	0.864	26.119	10	3.0979	38.285	13	4.1664	1.042	2	6.7811	94.394	5
P97478	5-demethoxyubiquinone hydroxylase, mitochondrial	Coq7	10	7	8	6	6	52.5	48.4	47	40.1	221.65	2.0786	15.688	9	3.0679	132.54	16	16.658	235.39	3	9.2712	148.19	8
Q8K1Z0	Ubiquinone biosynthesis protein COQ9, mitochondrial	Coq9	8	4	3	3	2	16	10.2	10.2	7.3	35.866	1.379	22.705	5	4.5108	22.478	4	9.1641	20.822	3	NaN	NaN	0
O89053	Coronin-1A	Coro1a	12	8	8	6	5	30.6	26	19.5	17.4	62.801	0.65561	17.064	7	1.9056	36.544	9	4.8417	84.828	5	5.2558	302.03	3
Q9WUM3	Coronin-1B	Coro1b	16	11	10	13	10	25.4	26.4	31.6	23.8	270.52	0.84481	62.185	18	2.7668	35.226	17	7.414	225.72	16	7.0422	184.86	13
Q9WUM4;Q920M5	Coronin-1C	Coro1c	27	20	23	18	21	42.4	48.5	47.9	47.9	323.31	0.86291	49.838	49	3.0755	32.157	46	9.6495	139.72	32	8.3125	119.07	32
Q8C0P5	Coronin-2A	Coro2a	6	2	2	3	3	4.4	3.1	6.5	8	9.2418	NaN	NaN	0	NaN	NaN	1	6.0263	324.42	2	NaN	NaN	1
Q8BH44	Coronin-2B	Coro2b	13	4	10	9	7	11.9	26	22.3	17.9	54.319	2.8376	5.8897	4	2.9896	70.401	7	18.192	137.45	4	NaN	NaN	1
Q9D2V7	Coronin-7	Coro7	34	17	18	19	17	27.5	31.9	34.3	27.9	323.31	0.72691	10.094	18	2.4571	69.182	20	8.157	41.403	15	3.9643	47.982	8
Q9CQI6	Coactosin-like protein	Cotl1	9	8	6	6	7	66.2	56.3	52.8	47.2	107.75	0.74829	12.892	11	2.2727	27.263	7	7.1221	4.5836	8	35.613	168.87	7
Q8CFY5	Protoheme IX farnesyltransferase, mitochondrial	Cox10	4	2	4	3	3	8.4	16.3	13.5	11.3	94.665	1.4785	11.99	3	2.9132	123.25	6	NaN	NaN	1	1.6147	295.18	2
Q8BJ03	Cytochrome c oxidase assembly protein COX15 homolog	Cox15	9	8	8	8	5	26.2	26.2	26.2	16.2	79.199	0.72492	8.8209	16	2.0164	20.248	14	3.0576	201.25	7	5.5882	9.6935	11
Q9CR63	Cytochrome c oxidase assembly protein COX16 homolog, mitochondrial	Cox16	3	2	0	2	1	15.1	0	15.1	7.5	4.885	0.76395	47.098	2	NaN	NaN	0	NaN	NaN	1	NaN	NaN	0
P56394	Cytochrome c oxidase copper chaperone	Cox17	7	1	4	3	1	20.6	68.3	66.7	20.6	19.043	NaN	NaN	1	4.3036	56.436	4	NaN	NaN	1	NaN	NaN	0
Q8K0C8	Cytochrome c oxidase assembly protein COX19	Cox19	2	1	1	1	0	10.9	10.9	10.9	0	2.8427	NaN	NaN	0	NaN	NaN	1	NaN	NaN	1	NaN	NaN	0
Q9D7J4	Cytochrome c oxidase protein 20 homolog	Cox20	1	1	0	1	0	10.3	0	10.3	0	2.75	0.54976	9.5376	2	NaN	NaN	0	1.0192	37.059	2	NaN	NaN	0
P19783	Cytochrome c oxidase subunit 4 isoform 1, mitochondrial	Cox4i1	15	10	12	7	10	53.8	54.4	42.6	53.8	115.49	1.2455	21.232	18	3.7587	15.326	26	8.9109	8.115	9	37.793	28.591	15
Q91W29	Cytochrome c oxidase subunit 4 isoform 2, mitochondrial	Cox4i2	3	1	0	0	0	7.6	0	0	0	1.9315	NaN	NaN	1	NaN	NaN	0	NaN	NaN	0	NaN	NaN	0
P12787	Cytochrome c oxidase subunit 5A, mitochondrial	Cox5a	8	3	4	5	4	37	48.6	48.6	48.6	74.882	1.3137	12.822	3	3.7626	29.052	4	3.716	118.18	6	2.7062	259.05	3
P19536	Cytochrome c oxidase subunit 5B, mitochondrial	Cox5b	4	3	3	4	2	21.9	21.9	30.5	15.6	7.4921	1.2867	6.2904	2	2.3425	57.415	2	3.0215	90.505	2	NaN	NaN	1
P43024	Cytochrome c oxidase subunit 6A1, mitochondrial	Cox6a1	2	2	2	1	1	40.5	40.5	26.1	26.1	33.944	1.0121	30.444	8	1.1087	28.678	11	NaN	NaN	0	NaN	NaN	1
P56391	Cytochrome c oxidase subunit 6B1	Cox6b1	11	6	5	6	5	69.8	61.6	69.8	61.6	46.07	0.74587	9.5147	10	2.6667	21.807	8	6.109	19.587	7	8.639	299.9	6
Q9CPQ1	Cytochrome c oxidase subunit 6C	Cox6c	6	6	6	5	6	52.6	52.6	52.6	52.6	47.433	0.78268	14.465	8	2.6594	10.433	13	6.9691	92.309	9	12.917	156.26	8
P48771	Cytochrome c oxidase subunit 7A2, mitochondrial	Cox7a2	2	1	2	0	1	12	27.7	0	12	5.8724	NaN	NaN	1	1.5725	90.939	2	NaN	NaN	0	NaN	NaN	1
Q61387	Cytochrome c oxidase subunit 7A-related protein, mitochondrial	Cox7a2l	5	3	5	4	3	46.8	62.2	33.3	46.8	63.594	1.209	11.25	5	3.4186	27.582	5	8.6425	29.384	5	8.9791	361.31	2
P17665	Cytochrome c oxidase subunit 7C, mitochondrial	Cox7c	1	1	0	1	0	14.3	0	14.3	0	1.2747	NaN	NaN	1	NaN	NaN	0	NaN	NaN	1	NaN	NaN	0
O89001	Carboxypeptidase D	Cpd	29	18	20	16	18	16.9	18.7	15.6	15.3	205.34	2.3271	30.151	21	7.2192	43.385	13	8.4063	158.42	12	6.422	242.14	11
Q00493	Carboxypeptidase E	Cpe	20	13	11	9	9	40.1	36.3	25.8	24.2	270.91	2.4997	66.66	14	6.0419	40.065	14	9.4811	54.203	4	6.5009	320.4	9
P70166	Cytoplasmic polyadenylation element-binding protein 1	Cpeb1	5	2	3	1	2	5.5	9.1	1.2	6.6	32.813	NaN	NaN	0	NaN	NaN	1	NaN	NaN	0	2.9849	162.4	2
Q812E0;Q7TN99	Cytoplasmic polyadenylation element-binding protein 2;Cytoplasmic polyadenylation element-binding protein 3	Cpeb2;Cpeb3	14	4	4	3	5	23.2	28.2	15.2	26.3	49.737	2.4007	14.102	6	4.281	106.56	6	1.6025	258.8	5	1.452	134.81	5
Q7TN98	Cytoplasmic polyadenylation element-binding protein 4	Cpeb4	14	4	6	5	3	14.1	23.2	12.8	13.7	113.75	2.6059	27.265	8	2.1667	113.28	8	11.663	217.49	5	16.763	217.31	3
P63040	Complexin-1	Cplx1	8	3	3	2	3	41	41	41	41	107.1	1.8646	54.671	11	2.4502	31.404	13	6.1967	108.89	4	9.1331	139.22	6
P84086	Complexin-2	Cplx2	7	3	3	3	2	37.3	37.3	38.1	26.1	114.69	1.3736	2.9806	5	3.681	100.95	4	19.196	78.204	5	63.02	36.384	2
Q8C166	Copine-1	Cpne1	11	4	4	7	5	19	11.8	19.2	15.9	80.218	1.7861	19.481	6	1.6667	32.004	3	5.9581	224.28	8	8.1919	194.7	5
P59108	Copine-2	Cpne2	7	1	1	1	1	2.7	4.4	4.4	4.2	18.08	NaN	NaN	1	NaN	NaN	1	NaN	NaN	0	NaN	NaN	1
Q8BT60;Q1RLL3;Q9Z140;Q8BLR2;Q0VE82;Q9DC53;Q8JZW4	Copine-3	Cpne3	15	6	5	8	9	17.4	18.2	28.7	28.5	107.59	0.84874	32.022	6	2.9654	5.0922	8	2.5512	189.25	8	3.7619	190.15	7
P36552	Oxygen-dependent coproporphyrinogen-III oxidase, mitochondrial	Cpox	18	15	15	15	14	41.1	41.3	38.1	39.1	233.83	1.1949	13.44	21	4.3804	27	18	13.746	107.61	15	45.555	265.63	14
Q8BFS6	Serine/threonine-protein phosphatase CPPED1	Cpped1	11	5	8	8	6	20.8	40.1	39.7	30.8	298.06	1.0984	8.0688	6	5.064	12.035	7	5.036	124.34	8	4.759	291.24	5
Q9EPU4	Cleavage and polyadenylation specificity factor subunit 1	Cpsf1	45	31	34	32	32	27.7	31.6	28.6	27	323.31	1.0966	18.251	43	3.378	64.499	52	10.278	75.426	21	7.8015	10.649	28
O35218	Cleavage and polyadenylation specificity factor subunit 2	Cpsf2	36	21	25	22	22	38.2	49.4	35	33.9	323.31	2.2887	17.005	24	5.4263	163.41	28	12.084	197.66	13	39.636	235.25	22
Q9QXK7	Cleavage and polyadenylation specificity factor subunit 3	Cpsf3	32	21	22	20	21	45.3	48.7	41.5	40.9	323.31	1.5699	72.246	35	6.1178	73.005	33	21.395	104.3	11	8.752	362	14
Q9CWS4	Integrator complex subunit 11	Cpsf3l	12	4	4	4	6	9.3	7.3	8.3	15.5	25.719	1.5469	30.875	4	9.2397	66.215	3	NaN	NaN	1	7.5736	94.162	3
Q8BQZ5	Cleavage and polyadenylation specificity factor subunit 4	Cpsf4	10	6	8	6	8	36.5	48.8	38.9	54	146.55	1.4142	14.928	4	5.2213	6.0088	6	32.595	182.83	2	9.5495	119.81	5
Q6NVF9	Cleavage and polyadenylation specificity factor subunit 6	Cpsf6	14	13	11	12	11	28.5	21.1	24	25.4	323.31	0.88769	14.794	21	3.0645	44.62	16	10.106	22.573	12	8.5492	47.503	18
Q8BTV2	Cleavage and polyadenylation specificity factor subunit 7	Cpsf7	14	9	10	9	9	21.2	25.1	25.1	24.4	176.62	0.96132	20.096	10	4.1362	37.061	16	3.3529	180.39	9	7.2812	147.34	5
P97742;Q924X2	Carnitine O-palmitoyltransferase 1, liver isoform	Cpt1a	25	19	17	14	13	31.3	26.6	23	20.7	174.26	0.97125	21.325	22	2.5445	16.782	24	6.2788	257.62	12	6.8518	45.686	13
Q8BGD5	Carnitine O-palmitoyltransferase 1, brain isoform	Cpt1c	2	0	0	1	1	0	0	1.5	1.5	5.2583	NaN	NaN	0	NaN	NaN	0	NaN	NaN	0	NaN	NaN	0
P52825	Carnitine O-palmitoyltransferase 2, mitochondrial	Cpt2	17	6	7	8	9	11.2	14.7	14	18.4	113.82	0.76063	11.833	10	2.9453	17.194	8	4.0643	182.07	7	6.2068	229.27	7
Q8BS40	Ceramide-1-phosphate transfer protein	Cptp	1	0	0	1	1	0	0	5.1	5.1	10.246	NaN	NaN	0	NaN	NaN	0	NaN	NaN	0	NaN	NaN	0
Q64735	Complement component receptor 1-like protein	Cr1l	13	7	7	7	6	23.6	18.2	24.6	20.9	185.54	2.2662	6.5294	14	4.2504	51.866	10	8.0432	170.84	8	3.016	217.51	9
O88843	Death domain-containing protein CRADD	Cradd	2	1	2	1	1	8.5	17.1	8.5	8.5	13.748	1.7341	3.5926	2	8.3929	9.6813	2	NaN	NaN	1	9.7631	27.511	2
Q6PG95	Protein cramped-like	Cramp1l	7	2	1	1	2	2.4	1.4	1.3	1.6	4.1432	NaN	NaN	0	NaN	NaN	0	NaN	NaN	0	NaN	NaN	1
P47934	Carnitine O-acetyltransferase	Crat	15	5	7	10	11	8.3	12.3	16.5	18.7	62.133	0.78979	25.98	9	3.5672	16.79	10	5.6926	47.264	11	10.935	193.95	8
Q8C7D2	Protein cereblon	Crbn	9	3	5	4	6	7.6	15.5	10.6	16.9	27.601	2.5393	29.952	3	5.2788	141.01	4	25.542	226.41	3	6.7632	320.37	3
O35427	DNA-directed RNA polymerase III subunit RPC9	Crcp	4	0	1	0	1	0	11.5	0	18.2	36.067	NaN	NaN	0	NaN	NaN	0	NaN	NaN	0	NaN	NaN	1
Q01147	Cyclic AMP-responsive element-binding protein 1	Creb1	6	1	0	0	1	8.8	4.7	4.7	13.5	28.508	1.5869	23.741	3	7.9413	30.625	2	21.766	12.157	2	52.317	6.7653	2
P45481	CREB-binding protein	Crebbp	32	4	5	7	4	5.8	6.4	7	5.3	134.67	3.1883	13.549	13	7.0983	91.838	10	9.5423	135.93	9	6.6554	167.01	8
O88668	Protein CREG1	Creg1	4	2	4	2	1	13.6	28.6	13.6	8.2	117.62	3.482	27.111	5	1.655	129.64	3	NaN	NaN	1	NaN	NaN	1
Q91XD7	Cysteine-rich with EGF-like domain protein 1	Creld1	11	9	7	8	7	24.5	20	23.8	20.7	128.24	0.70579	13.279	9	2.5086	11.292	10	7.5877	246.4	7	6.7508	244.39	4
Q9CYA0	Cysteine-rich with EGF-like domain protein 2	Creld2	18	8	9	12	10	25.4	28.3	32.9	26.3	323.31	0.91857	35.373	12	3.5348	42.274	13	11.54	56.428	12	16.725	260.29	8
P63254	Cysteine-rich protein 1	Crip1	7	6	6	5	5	79.2	79.2	67.5	79.2	126.48	1.2286	25.152	24	2.136	161.79	31	16.361	17.337	7	10.043	161.84	15
Q9DCT8	Cysteine-rich protein 2	Crip2	18	7	9	8	9	63.9	71.2	71.2	76	323.31	0.93989	7.8114	49	2.8875	60.698	66	3.472	99.661	11	9.9974	195.21	30
O70333	Cysteine-rich PDZ-binding protein	Cript	3	1	1	2	1	16.8	16.8	24.8	16.8	17.839	NaN	NaN	1	NaN	NaN	0	NaN	NaN	0	NaN	NaN	0
Q64010	Adapter molecule crk	Crk	11	7	8	8	8	35.2	35.9	36.2	35.9	80.67	1.0368	23.066	9	2.7576	45.119	14	3.7543	127.47	8	4.0108	206.74	5
P47941	Crk-like protein	Crkl	16	14	14	9	10	56.4	57.4	44.2	37	229	1.1734	20.156	17	4.1951	19.083	19	13.721	69.534	10	12.182	219.91	9
Q9Z2L7	Cytokine receptor-like factor 3	Crlf3	6	3	1	2	3	16.3	3.2	4.8	7.5	57.054	1.4201	21.699	6	1.9247	5.2574	2	8.8592	68.8	3	NaN	NaN	1
Q80ZM8	Cardiolipin synthase (CMP-forming)	Crls1	2	0	1	1	0	0	6.6	3.3	0	9.1793	NaN	NaN	0	NaN	NaN	0	NaN	NaN	0	NaN	NaN	0
P97427	Dihydropyrimidinase-related protein 1	Crmp1	33	26	24	23	26	78.3	75.2	65	78.7	323.31	0.8315	14.496	62	2.5771	24.449	65	9.2976	172.22	50	9.9301	177.35	54
P63154	Crooked neck-like protein 1	Crnkl1	24	14	18	14	12	18.7	25.5	17.5	17.1	94.555	1.5005	21.778	15	6.7123	37.936	16	12.932	229.21	7	7.8284	156.73	5
Q8CJ40	Rootletin	Crocc	7	5	4	2	1	2.9	2.1	0.9	0.5	2.8564	1.2621	18.396	4	4.4229	14.531	3	11.986	13.163	4	NaN	NaN	1
Q9DC50	Peroxisomal carnitine O-octanoyltransferase	Crot	18	7	6	11	9	17.2	13.2	24.3	18.3	97.849	2.127	10.857	8	6.7749	106.91	4	6.9461	153.1	4	8.8144	288.53	3
Q9CYD3	Cartilage-associated protein	Crtap	13	8	10	7	9	24.2	30	20.2	24	101.75	1.7835	14.959	11	5.62	31.071	9	12.091	244.02	7	15.923	170.57	5
Q68ED7	CREB-regulated transcription coactivator 1	Crtc1	8	2	2	2	2	4.9	3.2	4.9	4.9	21.304	1.3087	15.606	3	2.6851	23.167	2	9.4273	1.7564	2	NaN	NaN	0
Q3U182	CREB-regulated transcription coactivator 2	Crtc2	5	2	2	2	3	2.3	4	3.8	8.7	27.571	1.1343	11.573	2	NaN	NaN	1	NaN	NaN	0	NaN	NaN	1
Q91X84	CREB-regulated transcription coactivator 3	Crtc3	6	0	2	0	1	0	5.5	0	2.1	22.435	NaN	NaN	0	NaN	NaN	0	NaN	NaN	0	NaN	NaN	0
P97784;Q9R194	Cryptochrome-1;Cryptochrome-2	Cry1;Cry2	5	2	1	4	1	3.5	3	8.7	2	10.984	NaN	NaN	1	NaN	NaN	0	NaN	NaN	0	NaN	NaN	0
P23927	Alpha-crystallin B chain	Cryab	4	0	0	0	0	0	0	0	0	24.999	NaN	NaN	0	NaN	NaN	0	NaN	NaN	0	NaN	NaN	0
P47199	Quinone oxidoreductase	Cryz	13	10	7	8	10	50.5	38.4	39.6	45.3	183.91	0.53199	9.8251	13	1.3554	16.854	10	2.9896	212.12	8	5.0058	132.31	10
Q921W4	Quinone oxidoreductase-like protein 1	Cryzl1	14	12	9	8	10	48.9	27.3	30.7	35.3	87.902	1.0402	13.438	11	4.2126	10.008	11	12.656	41.935	7	11.488	196.11	7
Q9CZU6	Citrate synthase, mitochondrial	Cs	19	9	11	11	9	45.3	47.4	49.6	43.1	323.31	0.8673	33.514	61	2.8605	8.7066	69	15.124	248.88	50	8.1613	78.055	50
Q91W50	Cold shock domain-containing protein E1	Csde1	43	28	32	34	35	37.3	41.9	46.7	49.5	323.31	1.939	15.543	48	8.8199	84.478	50	24.415	148.13	32	26.358	316.02	30
Q9ERK4	Exportin-2	Cse1l	49	40	41	40	37	48	50.5	48.3	43.2	323.31	0.89881	15.42	76	3.0161	44.527	90	8.6094	161.54	52	9.0168	199.71	62
P26955	Cytokine receptor common subunit beta	Csf2rb	1	1	1	1	0	1.7	1.7	1.7	0	-2	NaN	NaN	1	NaN	NaN	1	NaN	NaN	1	NaN	NaN	0
P41241;P41242	Tyrosine-protein kinase CSK	Csk	20	10	9	9	12	24.9	27.1	22.4	28.9	98.969	1.2948	24.583	11	1.9542	80.122	10	6.0567	98.115	6	8.6041	146.79	4
Q80X68	Citrate synthase	Csl	9	0	0	0	0	20.4	18.5	20.6	18.2	-2	NaN	NaN	0	NaN	NaN	0	NaN	NaN	0	NaN	NaN	0
Q8BK63	Casein kinase I isoform alpha	Csnk1a1	17	11	9	7	13	42.4	33.2	28.5	43.9	161.44	4.3558	86.31	15	8.7755	60.234	6	6.1755	68.666	3	5.3228	212.6	10
Q9DC28	Casein kinase I isoform delta	Csnk1d	19	3	5	5	2	31.8	35.2	37.6	28.7	195.91	4.8549	16.876	16	7.9283	100.71	19	8.1064	199.54	7	8.2959	193.32	10
Q9JMK2	Casein kinase I isoform epsilon	Csnk1e	15	2	1	2	2	28.6	24	26.9	29.3	15.206	1.2909	155.52	2	NaN	NaN	0	3.2885	55.747	2	NaN	NaN	0
Q8BTH8	Casein kinase I isoform gamma-1	Csnk1g1	9	1	1	2	1	6.8	6.5	12.4	8.7	11.629	2.3793	4.4745	2	NaN	NaN	0	NaN	NaN	1	NaN	NaN	1
Q8C4X2	Casein kinase I isoform gamma-3	Csnk1g3	16	1	4	1	3	12.5	25.2	13.4	23.3	66.092	2.2244	42.349	3	3.333	139.85	3	13.843	29.298	3	1.9463	87.211	5
Q60737	Casein kinase II subunit alpha	Csnk2a1	20	18	19	16	18	49.9	55.5	51.7	57.3	323.31	0.82273	23.446	42	2.7316	18.965	60	8.473	39.271	20	7.881	98.282	32
O54833	Casein kinase II subunit alpha	Csnk2a2	19	16	16	15	16	63.7	64.6	59.4	59.7	323.31	0.94763	11.947	29	3.1473	22.901	31	8.2832	15.298	24	4.0071	39.592	24
P67871	Casein kinase II subunit beta	Csnk2b	10	8	8	10	7	49.3	49.3	56.7	45.1	322.83	0.88168	7.999	18	2.9979	6.3943	22	8.5186	45.469	7	3.3346	102.98	14
B2RX88	Centrosome and spindle pole associated protein 1	Cspp1	5	0	0	1	0	0	0	0.9	0	2.7008	NaN	NaN	0	NaN	NaN	0	NaN	NaN	1	NaN	NaN	0
Q8BGQ2	Cysteine/serine-rich nuclear protein 2	Csrnp2	2	0	1	0	0	0	3	0	0	2.4437	NaN	NaN	0	NaN	NaN	0	NaN	NaN	0	NaN	NaN	0
P97315	Cysteine and glycine-rich protein 1	Csrp1	16	10	10	9	9	63.2	59.6	59.6	59.1	323.31	1.3691	11.431	27	5.6165	14.257	33	12.617	215.34	26	47.41	53.401	19
P97314	Cysteine and glycine-rich protein 2	Csrp2	12	6	6	9	6	47.2	37.3	57	47.2	141.05	4.5649	11.36	10	8.7448	78.511	5	12.718	34.362	4	12.289	165.67	3
P21460	Cystatin-C	Cst3	4	1	1	2	3	11.4	11.4	19.3	32.1	13.59	NaN	NaN	1	NaN	NaN	0	2.0974	264.94	2	NaN	NaN	1
Q62426	Cystatin-B	Cstb	5	5	5	5	5	66.3	66.3	66.3	66.3	78.632	0.81103	9.9877	17	2.9759	8.696	17	6.1335	155.05	9	6.3276	53.812	12
Q99LC2	Cleavage stimulation factor subunit 1	Cstf1	14	11	8	10	13	37.4	29	32.9	45.2	272.12	1.2527	17.727	13	4.382	22.81	11	7.4907	128.02	10	9.7735	206.72	11
Q8BIQ5	Cleavage stimulation factor subunit 2	Cstf2	22	11	10	6	5	41.7	49.1	30.2	21	323.31	1.5218	16.439	24	4.8506	58.978	26	2.7385	184.72	12	5.5423	229.87	10
Q8C7E9	Cleavage stimulation factor subunit 2 tau variant	Cstf2t	18	1	4	1	4	11.7	26.4	15.8	18.2	36.921	NaN	NaN	1	6.4499	39.736	3	NaN	NaN	1	2.8109	103.56	4
Q99LI7	Cleavage stimulation factor subunit 3	Cstf3	25	9	14	14	17	18.4	27.1	25.4	32.1	234.95	1.2324	49.061	10	2.2231	22.103	12	8.4215	241.28	11	4.2328	235.44	15
O88712	C-terminal-binding protein 1	Ctbp1	17	10	9	10	7	43.1	31.5	37.6	26.3	323.31	0.97979	13.091	19	3.4395	25.578	14	12.459	23.143	16	9.2508	22.828	11
P56546	C-terminal-binding protein 2	Ctbp2	12	8	6	8	7	38.7	23.1	38.7	33.3	323.31	1.0484	16.095	13	3.3954	51.04	9	9.1034	183.02	6	4.4826	71.033	7
Q5SUQ9	CST complex subunit CTC1	Ctc1	23	10	7	11	8	11.6	8.1	15.5	8.6	90.917	0.85949	20.479	10	2.0978	8.9007	6	4.0523	101.4	7	3.417	246.22	4
Q61164;A2APF3	Transcriptional repressor CTCF	Ctcf	25	19	18	17	17	28.7	31.7	25	27.9	181.99	1.0346	15.869	26	3.7462	8.3097	25	12.278	124.91	16	11.66	200.5	10
Q7TSG2	RNA polymerase II subunit A C-terminal domain phosphatase	Ctdp1	29	20	20	13	17	32.5	33	18.4	25	323.31	1.0738	19.881	22	3.2945	78.021	24	7.1859	153.85	12	8.0131	182.69	13
Q8BG15	CTD small phosphatase-like protein 2	Ctdspl2	12	9	8	9	12	21.7	14.8	24.1	28.2	81.075	1.8107	41.778	10	5.0483	76.486	6	4.9113	56.369	5	1.9656	44.091	5
Q8VCN5	Cystathionine gamma-lyase	Cth	15	13	14	9	9	47.2	49.5	33.4	29.6	223.49	0.23314	6.8659	20	0.62498	20.196	18	1.7502	112.29	9	1.9443	13.961	14
Q9D1D6	Collagen triple helix repeat-containing protein 1	Cthrc1	8	8	5	5	4	46.1	25.7	22.4	18	51.381	3.5927	29.748	8	3.3305	94.685	5	73.99	252.57	6	1.5193	231.08	3
Q6PEE2	CBP80/20-dependent translation initiation factor	Ctif	11	4	6	8	4	10.5	14.7	19.5	9.3	102.03	1.3138	22.371	5	3.6198	21.124	5	8.6346	227.51	5	8.5821	86.021	4
P12399;P12400	Protein CTLA-2-alpha	Ctla2a	7	3	0	1	0	21.9	0	7.3	0	59.508	7.3106	75.833	2	NaN	NaN	0	NaN	NaN	0	NaN	NaN	0
P26231;Q65CL1	Catenin alpha-1	Ctnna1	36	15	17	12	15	31.5	35.8	27.7	33	323.31	4.5641	124.75	13	6.5921	100.29	15	5.4552	157.51	11	3.281	184.24	13
Q61301	Catenin alpha-2	Ctnna2	9	1	0	0	1	8.1	6.3	6.4	7.1	19.054	NaN	NaN	0	NaN	NaN	0	NaN	NaN	0	NaN	NaN	1
Q02248	Catenin beta-1	Ctnnb1	11	2	4	4	7	7.9	8.8	8.2	14.9	13.834	NaN	NaN	1	8.5954	21.189	2	1.2181	283.8	2	0.95888	374.72	4
Q9CWL8	Beta-catenin-like protein 1	Ctnnbl1	20	16	16	15	15	27	28.8	30.4	26.6	323.31	1.8833	23.881	31	5.4567	16.095	30	19.181	211.32	15	21.055	36.839	13
P30999	Catenin delta-1	Ctnnd1	38	20	26	19	17	29.9	38.4	27.2	26.7	323.31	2.9684	54.063	17	7.8331	129.32	21	1.2657	238.06	14	7.5653	201.27	11
P70698	CTP synthase 1	Ctps1	31	27	23	24	23	54.3	49.6	49.9	45.2	323.31	0.96072	9.0155	47	3.0455	58.564	56	8.7954	195.17	37	9.4114	64.532	33
P70303	CTP synthase 2	Ctps2	25	15	16	13	12	41.6	43	31.9	31.6	152.62	0.67278	17.704	15	1.9211	35.637	19	6.3276	104.89	11	4.7626	249.07	11
Q62018	RNA polymerase-associated protein CTR9 homolog	Ctr9	37	24	25	22	23	28.2	28.8	25.1	25.8	323.31	1.189	24.869	32	4.0224	24.237	26	3.7734	317.56	18	6.8442	98.325	21
P16675	Lysosomal protective protein;Lysosomal protective protein 32 kDa chain;Lysosomal protective protein 20 kDa chain	Ctsa	13	9	7	6	8	26.8	21.1	17.1	20.7	172.6	1.8881	17.918	16	9.4473	21.066	9	18.781	214.79	6	16.291	170.19	7
P10605	Cathepsin B;Cathepsin B light chain;Cathepsin B heavy chain	Ctsb	12	10	9	8	9	41.6	36.6	33.6	36.6	288.79	1.9698	21.851	15	5.5994	126.37	13	12.281	151.05	8	2.6964	263.81	11
P18242;F6Y6L6	Cathepsin D	Ctsd	18	17	14	15	13	51	48.8	47.6	43.2	323.31	1.1314	75.895	38	3.6681	38.422	33	12.578	138.68	21	14.767	78.699	25
P06797	Cathepsin L1;Cathepsin L1 heavy chain;Cathepsin L1 light chain	Ctsl	5	0	3	1	1	0	12.3	2.7	2.7	32.857	NaN	NaN	0	NaN	NaN	0	NaN	NaN	0	NaN	NaN	0
Q9WUU7	Cathepsin Z	Ctsz	12	8	11	11	8	29.4	52.3	52.6	35	323.31	1.4071	19.27	17	5.5615	25.954	19	16.319	4.4077	11	6.8014	111.25	7
Q60598	Src substrate cortactin	Cttn	50	20	17	16	19	36.3	31	29.3	34.6	323.31	1.0094	20.148	35	3.6966	15.063	32	9.6624	113.52	30	17.668	190.13	23
Q99LJ0	CTTNBP2 N-terminal-like protein	Cttnbp2nl	32	6	2	8	7	11.1	3.9	16	12.4	153.52	1.6338	20.819	5	2.094	77.13	2	3.9611	187.72	5	2.7771	119.98	5
Q99J10	Cytoplasmic tRNA 2-thiolation protein 1	Ctu1	12	8	6	9	6	27.1	28.1	28.8	18.8	135.08	1.0892	14.782	9	4.4249	79.066	8	3.6857	100.48	6	2.3726	202.94	5
Q3U308	Cytoplasmic tRNA 2-thiolation protein 2	Ctu2	16	10	10	9	10	24.7	24.5	22	23.3	134.65	1.1759	10.008	12	3.9367	14.925	11	12.148	50.541	6	8.9934	196.21	8
Q8R3V6	CUE domain-containing protein 1	Cuedc1	2	0	0	0	1	2.1	2.1	2.1	9	12.844	NaN	NaN	0	NaN	NaN	0	NaN	NaN	0	NaN	NaN	0
Q9CXX9	CUE domain-containing protein 2	Cuedc2	11	5	6	6	3	20.4	21.1	23.6	12	59.558	8.8994	59.323	5	NaN	NaN	1	9.9651	10.33	2	9.6335	231.92	2
Q9WTX6	Cullin-1	Cul1	43	28	27	30	32	40.7	40.5	42.7	46.9	323.31	1.1438	17.469	43	3.5944	13.283	52	11.569	22.069	31	10.215	166.31	32
Q9D4H8	Cullin-2	Cul2	37	29	29	28	27	45.4	46.8	44.7	43.1	323.31	0.9446	17.996	51	3.1401	15.584	48	9.5495	193.7	32	8.414	149.5	32
Q9JLV5	Cullin-3	Cul3	40	25	27	27	24	40.6	46.1	40.6	40.8	323.31	1.0253	20.157	40	3.9095	11.119	37	9.6507	137.15	32	7.7736	111.21	24
Q3TCH7	Cullin-4A	Cul4a	51	24	28	26	24	44.3	56.5	48	48.5	323.31	1.4496	17.322	67	4.9925	81.165	69	11.924	95.946	43	8.2154	136.25	51
A2A432	Cullin-4B	Cul4b	51	17	15	20	19	30.8	29.9	35.8	33.8	233.2	1.2733	36.597	19	4.9326	47.024	19	5.5112	153.98	10	4.788	196.57	16
Q9D5V5	Cullin-5	Cul5	40	26	26	23	19	41	35.1	34.9	30.3	323.31	1.1481	20.988	32	3.5226	43.666	32	7.752	165.19	18	4.9477	331.28	13
Q8VE73	Cullin-7	Cul7	50	29	29	32	25	20.1	21.8	23.8	18.1	323.31	2.3915	27.59	33	2.9955	87.583	27	5.0363	203.68	18	6.1482	173.48	13
Q9D8X1	Copper homeostasis protein cutC homolog	Cutc	2	1	0	1	1	5.5	0	5.5	5.5	17.049	0.99833	10.143	2	NaN	NaN	0	NaN	NaN	0	NaN	NaN	0
P53564;P70298	Homeobox protein cut-like 1	Cux1	56	11	16	18	16	11.3	15.1	15.5	14.3	323.31	2.6119	57.256	13	1.5314	48.877	14	3.5955	146.27	12	3.1506	146.37	9
Q9JHS9	Spliceosome-associated protein CWC15 homolog	Cwc15	11	4	4	3	4	17.5	12.2	11.8	22.3	145.01	1.9168	47.925	6	13.366	26.131	3	27.006	97.836	3	30.718	281.19	4
Q8C5N3;A2AK44;A2AK42	Pre-mRNA-splicing factor CWC22 homolog	Cwc22;Gm13695;Gm13697	20	12	11	13	14	12.8	11.1	14.3	15.4	104.44	1.1124	8.6463	13	3.5467	32.035	10	5.1724	179.72	6	9.2691	231.89	9
Q9DBF7	Pre-mRNA-splicing factor CWC25 homolog	Cwc25	9	1	1	1	3	2.6	2.4	2.6	8.4	20.9	NaN	NaN	1	NaN	NaN	0	NaN	NaN	1	NaN	NaN	1
Q3TKY6	Peptidyl-prolyl cis-trans isomerase CWC27 homolog	Cwc27	10	7	7	6	6	31.8	29.6	24.5	26.9	323.31	1.3622	16.054	10	4.8492	9.9079	9	5.8193	144.03	3	5.0286	243.22	7
Q8CI33	CWF19-like protein 1	Cwf19l1	18	11	12	13	11	34.1	35.8	31.7	30.4	159.1	1.1519	23.956	14	3.5709	27.564	15	10.633	21.562	11	11.621	303.43	7
Q8BG79	CWF19-like protein 2	Cwf19l2	16	4	4	8	4	4.8	5.7	11	5.4	43.902	1.6767	49.416	3	1.4056	169.02	2	3.8231	88.82	5	NaN	NaN	1
P97792	Coxsackievirus and adenovirus receptor homolog	Cxadr	11	3	3	4	4	10.7	12.3	15.6	16.2	65.852	2.2396	23.808	3	1.4789	69.585	2	5.0098	158.41	3	NaN	NaN	1
Q9CWW7	CXXC-type zinc finger protein 1	Cxxc1	10	2	3	4	3	5.9	7.3	8.8	6.1	25.134	1.3334	13.546	4	4.4063	88.731	6	8.1375	84.433	3	NaN	NaN	0
Q6NXI8	CXXC-type zinc finger protein 4	Cxxc4	1	0	1	1	1	0	5.6	5.6	5.6	1.9058	NaN	NaN	0	NaN	NaN	1	NaN	NaN	0	NaN	NaN	0
Q91WA4	CXXC-type zinc finger protein 5	Cxxc5	3	1	1	1	1	7.3	8.5	3.2	3.2	7.5807	NaN	NaN	1	NaN	NaN	0	NaN	NaN	0	NaN	NaN	0
Q60720	Cytochrome b561	Cyb561	1	1	1	1	0	6	6	6	0	15.706	NaN	NaN	0	NaN	NaN	0	NaN	NaN	0	NaN	NaN	0
Q9WUE3	Cytochrome b561 domain-containing protein 2	Cyb561d2	1	1	1	0	0	5.4	5.4	0	0	1.8811	NaN	NaN	1	NaN	NaN	1	NaN	NaN	0	NaN	NaN	0
P56395	Cytochrome b5	Cyb5a	6	3	4	1	3	25.4	32.1	6.7	25.4	16.839	0.76354	61.193	3	2.3871	13.154	6	NaN	NaN	1	4.078	161.84	4
Q9CQX2	Cytochrome b5 type B	Cyb5b	10	6	7	6	6	63	63.7	63	63	323.31	0.6006	68.786	18	2.4212	12.782	16	3.3274	38.221	19	10.963	209.79	12
Q9DB73	NADH-cytochrome b5 reductase 1	Cyb5r1	14	12	12	9	9	65.2	56.4	35.4	38.7	290.63	0.36622	15.991	19	1.1383	15	19	2.5631	26.258	11	2.872	263.61	12
Q3KNK3	NADH-cytochrome b5 reductase 2	Cyb5r2	2	1	0	0	1	6.9	0	0	4	5.7242	NaN	NaN	1	NaN	NaN	0	NaN	NaN	0	NaN	NaN	0
Q9DCN2	NADH-cytochrome b5 reductase 3;NADH-cytochrome b5 reductase 3 membrane-bound form;NADH-cytochrome b5 reductase 3 soluble form	Cyb5r3	24	19	16	16	21	73.1	71.8	64.1	77.4	323.31	0.70141	9.8237	58	2.5452	11.664	59	6.7016	194.13	34	6.3859	148.53	42
Q3TDX8	Cytochrome b5 reductase 4	Cyb5r4	8	0	1	2	6	0	2.5	3	14.4	24.509	NaN	NaN	0	NaN	NaN	1	NaN	NaN	0	NaN	NaN	1
Q9D0M3	Cytochrome c1, heme protein, mitochondrial	Cyc1	11	10	8	9	9	40	36.6	37.8	40	257.54	0.98498	10.963	18	3.042	14.996	19	8.4014	5.2938	12	22.364	55.861	13
P62897;CON__P62894;P00015	Cytochrome c, somatic	Cycs	14	8	9	7	7	57.1	59	56.2	56.2	270.08	1.0374	12.727	24	2.9869	12.818	25	14.59	164.03	13	5.6628	95.132	17
Q7TMB8	Cytoplasmic FMR1-interacting protein 1	Cyfip1	44	15	21	18	18	28.3	33.8	31.6	27.6	323.31	1.0403	42.827	38	3.4761	38.583	46	8.5473	113.24	37	10.966	149.27	36
Q5SQX6	Cytoplasmic FMR1-interacting protein 2	Cyfip2	35	7	7	9	10	20.9	21.7	24.3	21.8	101.51	0.75649	18.037	9	2.2996	26.918	7	2.6801	385.27	3	3.6336	113.34	5
Q9QXA1	Cysteine and histidine-rich protein 1	Cyhr1	2	0	1	1	0	0	5.5	2.6	0	4.4571	NaN	NaN	0	NaN	NaN	0	NaN	NaN	0	NaN	NaN	0
Q80TQ2	Ubiquitin carboxyl-terminal hydrolase CYLD	Cyld	11	4	3	2	3	6.3	3.9	2.5	4.4	45.572	1.9181	25.674	3	2.8384	67.531	2	NaN	NaN	0	NaN	NaN	1
Q8BKE6	Cytochrome P450 20A1	Cyp20a1	18	9	9	10	10	27.3	27.3	27.1	29.4	187.07	0.93474	8.9795	11	3.568	29.054	8	10.668	21.182	6	6.0848	293.61	7
Q64462	Cytochrome P450 4B1	Cyp4b1	4	1	1	2	0	2.3	3.5	4.9	0	10.812	NaN	NaN	1	NaN	NaN	0	NaN	NaN	0	NaN	NaN	0
Q99N19		Cyp4f13	4	0	0	0	0	3.3	3.3	1.7	3.3	2.8602	NaN	NaN	0	NaN	NaN	0	NaN	NaN	0	NaN	NaN	0
Q99N17;Q3V1F1;G3UW78;G3UW81;Q99N18;Q99N16		Cyp4f16;Cyp4f37	11	0	4	6	3	5.5	15.1	20.6	14.3	38.156	6.8182	22.537	4	4.0819	67.539	3	2.8759	205.55	7	2.7366	108.38	4
Q8K0C4	Lanosterol 14-alpha demethylase	Cyp51a1	24	18	19	14	14	48.1	50.1	32.6	32.8	296.23	2.5978	28.716	23	10.702	65.27	25	14.127	190.39	10	4.9281	137.95	8
P18406	Protein CYR61	Cyr61	4	1	3	1	2	3.2	9.2	3.2	5.8	10.375	NaN	NaN	1	16.606	43.581	2	NaN	NaN	1	NaN	NaN	1
Q8K353	Cysteine-rich and transmembrane domain-containing protein 1	Cystm1	1	0	0	0	1	0	0	0	9.6	1.6927	NaN	NaN	0	NaN	NaN	0	NaN	NaN	0	NaN	NaN	1
Q9QX11	Cytohesin-1	Cyth1	9	1	1	2	0	10.6	16.3	12.8	7.3	5.5585	NaN	NaN	1	NaN	NaN	0	NaN	NaN	1	NaN	NaN	0
P63034	Cytohesin-2	Cyth2	14	3	6	4	4	15.8	33.5	23.2	19.5	154.48	5.4614	56.191	4	3.3222	86.179	9	7.8933	275.64	7	14.607	202.37	6
O08967;Q80YW0	Cytohesin-3	Cyth3	13	7	8	7	7	29.6	32.6	28.1	28.1	42.679	3.5165	60.882	7	6.4624	96.197	7	6.4816	154.69	5	4.4804	240.82	4
Q9D172	ES1 protein homolog, mitochondrial	D10Jhu81e	7	6	4	5	6	38.7	27.4	30.5	41.4	142.87	0.70154	15.3	8	2.1495	5.5323	10	5.823	162.58	6	4.3164	39.315	12
Q9CX66	Uncharacterized protein C12orf45 homolog	D10Wsu102e	8	4	5	4	6	31.4	46.5	31.4	50.3	106.65	2.7645	27.671	3	4.0126	172.5	5	NaN	NaN	1	3.8856	170.85	5
Q6PIX9	Uncharacterized protein C17orf80 homolog	D11Wsu47e	4	2	2	0	2	5.6	5.9	0	4.7	9.9512	NaN	NaN	1	NaN	NaN	1	NaN	NaN	0	3.8188	308.49	2
Q9Z1R4	Uncharacterized protein C6orf47 homolog	D17h6s53e	3	0	0	1	0	0	0	4.1	0	3.1518	NaN	NaN	0	NaN	NaN	0	NaN	NaN	1	NaN	NaN	0
Q3TT38	Uncharacterized protein C6orf106 homolog	D17Wsu92e	3	1	1	2	0	5.2	6.9	10	0	15.702	1.7265	33.004	2	NaN	NaN	0	NaN	NaN	1	NaN	NaN	0
Q8VEB3	UNC119-binding protein C5orf30 homolog	D1Ertd622e	2	1	0	0	1	8.7	0	0	3.9	3.8945	NaN	NaN	1	NaN	NaN	0	NaN	NaN	0	NaN	NaN	1
Q3UHX9	Putative methyltransferase C9orf114 homolog	D2Wsu81e	10	4	6	2	4	13.5	19	5.7	14	45.472	1.6364	8.7909	5	5.1686	53.447	8	17.38	93.989	3	32.525	145.24	2
Q8BGN2	UPF0462 protein C4orf33 homolog	D3Ertd751e	1	1	0	0	1	12	0	0	12	3.6878	NaN	NaN	1	NaN	NaN	0	NaN	NaN	0	NaN	NaN	0
Q91YN0	Protein C12orf4 homolog	D6Wsu163e	4	1	1	1	0	2.4	1.6	2.7	0	17.113	NaN	NaN	1	NaN	NaN	0	NaN	NaN	0	NaN	NaN	0
Q8R1F0	Leydig cell tumor 10 kDa protein homolog	D8Ertd738e	7	2	5	2	3	18.1	19.1	19.1	18.1	7.9817	NaN	NaN	1	2.8504	132.18	3	NaN	NaN	1	10.226	62.044	2
Q8BPM0	Disheveled-associated activator of morphogenesis 1	Daam1	13	3	6	5	4	3.4	7.1	6.6	4.6	52.748	NaN	NaN	1	3.3424	82.92	4	3.7325	165.53	2	2.9295	41.379	2
Q3UHC7	Disabled homolog 2-interacting protein	Dab2ip	15	1	1	1	4	5.1	1.5	4.8	5.5	11.879	NaN	NaN	1	NaN	NaN	0	NaN	NaN	1	1.7382	14.347	2
P61804	Dolichyl-diphosphooligosaccharide--protein glycosyltransferase subunit DAD1	Dad1	4	3	4	3	3	28.3	35.4	28.3	26.5	15.871	1.003	16.755	6	3.4729	4.942	4	8.961	65.121	4	8.655	269.36	3
Q62165	Dystroglycan;Alpha-dystroglycan;Beta-dystroglycan	Dag1	10	1	3	3	4	1.1	5.3	4.6	9	27.169	NaN	NaN	1	NaN	NaN	1	NaN	NaN	1	3.0966	127.36	2
Q91WC9	Sn1-specific diacylglycerol lipase beta	Daglb	10	3	6	2	4	5.1	10.6	3.3	7.6	37.705	1.131	12.224	3	1.8815	37.254	2	NaN	NaN	1	NaN	NaN	1
Q8VC30	Bifunctional ATP-dependent dihydroxyacetone kinase/FAD-AMP lyase (cyclizing);ATP-dependent dihydroxyacetone kinase;FAD-AMP lyase (cyclizing)	Dak	15	6	5	7	4	17.5	17	19.6	14.9	83.819	0.84247	7.2671	6	2.467	36.304	6	8.6171	42.893	4	2.3955	76.864	5
Q9ER88	28S ribosomal protein S29, mitochondrial	Dap3	18	15	15	12	13	51.9	53.5	37.3	44.2	181.13	2.0821	19.384	23	5.4245	82.331	22	8.685	227.59	8	8.9106	156.17	15
Q80YE7	Death-associated protein kinase 1	Dapk1	15	8	5	7	5	8	4	6.4	5.3	20.407	1.3601	35.769	6	5.1965	47.979	5	2.8831	204.62	2	3.5242	62.809	3
O54784;Q8VDF3	Death-associated protein kinase 3	Dapk3	4	2	2	2	1	6	6.5	4.9	2.9	8.9035	5.6165	33.333	2	1.5496	114.17	2	NaN	NaN	1	NaN	NaN	1
Q922B2	Aspartate--tRNA ligase, cytoplasmic	Dars	36	33	29	33	33	69.1	64.9	70.9	71.1	323.31	0.78667	13.6	89	2.667	36.663	82	7.3499	131.9	89	25.768	165.55	62
Q8BIP0	Aspartate--tRNA ligase, mitochondrial	Dars2	8	3	2	4	5	6.7	4.9	8.1	9.6	25.727	0.65099	35.197	4	1.6413	3.7716	3	5.0228	206.53	2	2.9027	93.937	4
O35613	Death domain-associated protein 6	Daxx	7	1	4	5	4	5.3	9.6	11.9	10.8	54.867	NaN	NaN	1	1.6187	35.949	4	4.4057	135.36	3	1.8895	136.68	3
Q9JII5	DAZ-associated protein 1	Dazap1	11	9	9	9	10	36.9	36.7	36.7	39.4	234.59	0.80805	6.3188	30	2.4214	13.426	27	7.7678	134.01	15	8.1184	33.682	32
Q9QZ41	Protein DBF4 homolog A	Dbf4	2	0	0	0	0	0	0	0	0	1.275	NaN	NaN	0	NaN	NaN	0	NaN	NaN	0	NaN	NaN	0
Q64237	Dopamine beta-hydroxylase;Soluble dopamine beta-hydroxylase	Dbh	1	1	0	0	1	1.8	0	0	1.8	3.0607	NaN	NaN	1	NaN	NaN	0	NaN	NaN	0	NaN	NaN	0
P31786	Acyl-CoA-binding protein	Dbi	11	9	8	7	9	81.6	79.3	70.1	81.6	291.33	0.58323	6.4259	13	2.2994	14.331	14	6.888	174.85	12	3.9605	75.466	12
Q9QXS6	Drebrin	Dbn1	37	19	20	18	19	36.4	43.9	36.7	40.1	323.31	0.8027	12.975	36	3.0447	44.951	27	8.3242	92.327	31	11.804	122.79	26
Q62418	Drebrin-like protein	Dbnl	25	15	16	13	11	42.4	47	37.6	35.6	323.31	1.1929	9.6225	19	4.2568	61.598	25	11.507	7.2044	14	13.804	139.21	10
Q923B1	Lariat debranching enzyme	Dbr1	14	10	9	8	9	28	24.5	19.6	23.1	128.46	1.3197	9.1521	16	4.9681	20.623	14	6.3633	221.93	9	9.5865	269.24	10
P53395	Lipoamide acyltransferase component of branched-chain alpha-keto acid dehydrogenase complex, mitochondrial	Dbt	15	8	8	7	10	18	21.2	16.4	24.3	73.856	0.66986	12.115	10	2.4537	31.069	12	1.2857	233.81	8	6.7699	232.27	10
A2AKB9	DDB1- and CUL4-associated factor 10	Dcaf10	5	1	2	3	1	2.1	4.9	8.5	2.8	8.2254	NaN	NaN	1	NaN	NaN	1	NaN	NaN	1	NaN	NaN	0
Q91VU6	DDB1- and CUL4-associated factor 11	Dcaf11	4	0	2	2	3	0	5.1	5.5	9.5	4.5068	NaN	NaN	0	NaN	NaN	1	NaN	NaN	0	4.3946	278.05	2
Q8BGZ3	DDB1- and CUL4-associated factor 12	Dcaf12	1	0	0	0	0	0	0	0	0	3.6337	NaN	NaN	0	NaN	NaN	0	NaN	NaN	0	NaN	NaN	0
Q6PAC3	DDB1- and CUL4-associated factor 13	Dcaf13	19	13	14	13	14	38.4	38.2	35.3	39.3	225.68	3.0324	46.91	19	4.9043	79.855	14	4.1538	201.22	9	2.56	96.091	9
Q6PFH3	DDB1- and CUL4-associated factor 15	Dcaf15	10	2	2	3	3	2.7	4.7	6.2	5.7	30.083	NaN	NaN	1	NaN	NaN	0	NaN	NaN	1	NaN	NaN	0
Q99LF7		Dcaf4	9	1	1	3	3	2.7	1.9	9.8	7.5	22.357	NaN	NaN	0	NaN	NaN	0	NaN	NaN	0	NaN	NaN	1
Q80T85	DDB1- and CUL4-associated factor 5	Dcaf5	21	8	11	8	10	10	15.8	9.7	14.9	104.93	4.374	28.928	9	1.8973	112	8	17.97	231.42	4	13.107	129.62	3
P61963	DDB1- and CUL4-associated factor 7	Dcaf7	9	5	5	5	8	19.9	19.3	16.7	28.7	72.263	5.232	43.462	5	6.5725	97.341	7	13.984	286.56	4	5.7266	178.9	4
Q8N7N5	DDB1- and CUL4-associated factor 8	Dcaf8	19	9	13	11	10	25.9	31.1	25	25.4	189.6	3.0118	21.348	21	13.004	32.509	24	16.598	165.77	10	8.4378	127.19	9
Q8BHC4	Dephospho-CoA kinase domain-containing protein	Dcakd	15	13	15	12	12	57.6	57.6	49.4	46.8	180.95	1.1127	11.893	32	3.9466	80.179	30	9.8892	67.202	22	9.6158	25.552	18
E9PVD3	Protocadherin-16	Dchs1	5	0	2	2	3	0	0.7	0.8	1.2	8.9917	NaN	NaN	0	NaN	NaN	1	1.2761	5.4508	2	NaN	NaN	1
P43346	Deoxycytidine kinase	Dck	15	6	7	8	9	33.1	38.5	35.4	36.5	219.69	7.2103	160.94	5	20.808	68.139	3	1.627	141.23	3	1.7007	51.729	2
Q9JLM8	Serine/threonine-protein kinase DCLK1	Dclk1	13	7	7	7	7	12.2	12.3	11	12.2	145.63	1.6703	37.686	8	3.4679	63.856	8	10.782	246.84	5	5.8516	134.06	9
Q6PGN3	Serine/threonine-protein kinase DCLK2	Dclk2	21	7	9	10	11	14.7	18.5	19	20	168.47	1.4827	12.483	10	2.8661	15.694	10	12.332	286.28	8	9.4981	98.979	8
Q91YD3	mRNA-decapping enzyme 1A	Dcp1a	7	2	2	2	4	6.3	4.3	5.8	10.5	30.629	1.0276	1.2645	3	NaN	NaN	1	NaN	NaN	1	NaN	NaN	0
Q3U564	mRNA-decapping enzyme 1B	Dcp1b	4	1	4	3	3	2.8	11.2	7.6	8.8	7.2302	NaN	NaN	1	2.8142	52.325	3	1.5418	186.14	4	2.5624	17.115	3
Q9DAR7	m7GpppX diphosphatase	Dcps	14	12	13	13	14	47.3	50	49.7	50	323.31	0.8241	15.15	25	2.9495	17.769	22	15.08	243.05	17	8.4377	17.878	26
Q8K2D6	Deoxycytidylate deaminase	Dctd	8	5	5	7	4	37.1	41.6	46.1	32.6	101.93	0.75164	28.417	5	2.6975	21.53	6	7.4097	224.8	7	NaN	NaN	0
O08788	Dynactin subunit 1	Dctn1	48	39	37	36	40	45.6	42	41.4	41.5	323.31	0.88868	22.03	68	3.3406	18.257	59	8.8948	164.15	45	8.4799	57.802	42
Q99KJ8	Dynactin subunit 2	Dctn2	36	16	17	19	14	53.7	54.7	63.4	49.8	323.31	1.1577	9.4643	27	3.8788	69.843	37	10.907	165.23	23	13.006	213.6	27
Q9Z0Y1	Dynactin subunit 3	Dctn3	11	8	9	7	7	40.9	44.6	42.5	36	130.89	1.0483	15.783	11	3.2335	10.481	10	9.7774	222.6	6	16.294	190.1	5
Q8CBY8	Dynactin subunit 4	Dctn4	19	13	15	17	17	44.3	53.5	54.2	54.8	323.31	1.188	18.61	15	3.5798	23.387	15	7.4499	118.89	10	7.777	202.51	12
Q9QZB9	Dynactin subunit 5	Dctn5	6	4	4	6	4	19.8	22	33.5	22	54.891	1.3163	17.591	5	4.7219	86.619	3	2.5487	119.14	4	2.3389	15.335	2
Q9WUB4	Dynactin subunit 6	Dctn6	6	4	4	3	1	25.8	22.1	18.4	4.7	41.321	2.1196	21.691	5	6.9529	14.763	4	10.124	446.28	2	12.13	150.44	2
Q9QY93	dCTP pyrophosphatase 1	Dctpp1	8	2	4	1	3	16.5	28.2	11.2	19.4	86.564	0.6661	0.27443	2	2.5812	64.986	4	NaN	NaN	1	2.2311	64.769	2
Q9QZ73	DCN1-like protein 1	Dcun1d1	10	8	7	9	7	29	29	35.5	23.9	135.2	0.97642	11.077	5	3.3954	23.128	9	9.847	275.55	7	6.3287	245.62	8
Q8BZJ7	DCN1-like protein 2	Dcun1d2	5	2	1	2	2	8.9	4.2	11.6	10.4	23.398	1.4042	0.83369	2	NaN	NaN	1	6.5077	4.3546	2	3.7028	29.507	2
Q8K0V2	DCN1-like protein 3	Dcun1d3	3	1	0	3	0	2.3	0	9.2	0	2.8432	NaN	NaN	1	NaN	NaN	0	NaN	NaN	1	NaN	NaN	0
Q8CCA0	DCN1-like protein 4	Dcun1d4	2	0	0	0	0	2.4	2.4	2.4	0	3.1638	NaN	NaN	0	NaN	NaN	0	NaN	NaN	0	NaN	NaN	0
Q9CXV9	DCN1-like protein 5	Dcun1d5	11	5	6	5	6	35.4	43.9	30	28.7	57.169	1.5433	27.518	6	5.7566	19.274	6	2.5199	151.16	4	1.8417	56.255	3
Q9D9Z5	DET1- and DDB1-associated protein 1	Dda1	7	3	3	4	4	24.5	28.4	37.3	37.3	20.267	0.83378	150.7	4	11.397	186.95	3	5.48	198.73	4	12.74	408.77	4
Q9CWS0	N(G),N(G)-dimethylarginine dimethylaminohydrolase 1	Ddah1	20	15	14	13	15	60	74.4	54	73.3	323.31	0.82769	16.274	33	2.9571	11.673	31	7.03	126.86	24	11.296	276.07	29
Q99LD8	N(G),N(G)-dimethylarginine dimethylaminohydrolase 2	Ddah2	12	11	9	8	9	53	49.5	42.8	46.3	182.36	0.72679	17.654	13	2.7458	9.7255	10	7.0252	26.206	7	6.997	261.2	10
Q3U1J4	DNA damage-binding protein 1	Ddb1	55	52	47	47	45	56.9	52.1	46.9	46	323.31	1.7865	38.692	105	5.9737	74.597	99	18.651	134.45	58	20.117	140.82	70
Q80YA3	Phospholipase DDHD1	Ddhd1	5	1	2	3	3	2.6	5.3	6.8	6.4	14.929	NaN	NaN	1	2.0747	29.212	2	NaN	NaN	1	1.5142	76.075	2
Q80Y98	Phospholipase DDHD2	Ddhd2	22	12	11	13	13	26	24.2	24.2	27.8	184.58	2.9863	19.711	11	1.8291	54.514	9	6.3332	247.59	7	2.077	211.55	6
A2ADY9;Q9DAF3	Protein DDI1 homolog 2	Ddi2	11	5	6	10	7	19.8	21.8	29.8	19.8	79.379	1.2431	37.839	6	4.1649	8.251	6	8.8033	127.24	7	4.156	236.27	6
O54734	Dolichyl-diphosphooligosaccharide--protein glycosyltransferase 48 kDa subunit	Ddost	15	15	15	14	15	50.8	50.8	41.5	50.8	323.31	1.0274	9.7215	45	3.5521	7.8253	44	9.0979	58.848	19	10.079	190.99	32
Q62371	Discoidin domain-containing receptor 2	Ddr2	18	5	6	8	9	6.2	9.8	11	12.1	103.57	3.1476	78.28	5	3.6919	78.323	4	4.9864	271.78	4	1.9572	70.386	3
Q80WW9	DDRGK domain-containing protein 1	Ddrgk1	8	2	4	1	2	16.2	26	5.4	19	126.04	2.3193	4.2665	3	4.1861	7.6868	2	NaN	NaN	1	NaN	NaN	1
O35215;G3UYJ7	D-dopachrome decarboxylase	Ddt;Gm20441	9	7	9	8	8	76.3	95.8	89	83.1	90.277	0.69968	15.195	10	2.1038	27.601	12	5.9902	8.86	9	6.6711	196.31	10
Q91VR5	ATP-dependent RNA helicase DDX1	Ddx1	46	41	39	33	33	65.7	60	54.7	56.4	323.31	1.5491	12.646	84	5.5312	50.794	80	18.476	78.058	46	17.706	193.94	43
Q80Y44	Probable ATP-dependent RNA helicase DDX10	Ddx10	37	13	21	17	18	19	30.9	29.6	21.8	260.16	1.3604	39.151	16	4.9355	48.647	20	4.6588	164.8	13	6.6682	139.14	15
Q6AXC6	Probable ATP-dependent RNA helicase DDX11	Ddx11	12	2	4	4	9	3	5.5	5.5	12.5	62.761	NaN	NaN	1	NaN	NaN	0	NaN	NaN	1	0.49558	407.38	2
Q501J6	Probable ATP-dependent RNA helicase DDX17	Ddx17	34	22	24	21	20	47.5	48.9	45.4	45.5	288.92	1.0408	11.45	36	2.9241	13.562	33	8.8094	70.259	30	36.33	228.13	16
Q8K363	ATP-dependent RNA helicase DDX18	Ddx18	36	26	27	27	25	52.6	56.4	53.2	46.5	323.31	1.2985	65.094	60	4.1799	67.872	58	13.768	68.85	37	12	94.071	49
Q61655	ATP-dependent RNA helicase DDX19A	Ddx19a	28	4	4	4	3	45.2	45.8	47.3	36.6	268.6	1.1376	17.978	25	4.0369	14.716	23	10.73	70.973	27	22.341	282.58	18
Q8BZY3		Ddx19b	23	0	0	2	2	31.4	32	41.3	32	34.144	NaN	NaN	0	NaN	NaN	0	NaN	NaN	1	NaN	NaN	1
Q9JJY4	Probable ATP-dependent RNA helicase DDX20	Ddx20	31	18	18	17	17	35.5	32.8	32.1	34.1	323.31	1.4171	21.32	28	4.8194	45.806	25	11.861	202.66	7	7.6533	172.14	12
Q9JIK5	Nucleolar RNA helicase 2	Ddx21	65	43	46	47	42	56.2	57.5	60.3	53.9	323.31	1.2689	16.022	88	4.0772	51.287	100	11.966	131.16	76	14.791	89.766	71
D3Z0M9		Ddx23	36	29	29	25	20	42.7	41.6	35.9	28.2	237.11	1.2742	13.95	47	4.804	28.872	52	11.21	172.44	27	13.478	265.67	18
Q9ESV0	ATP-dependent RNA helicase DDX24	Ddx24	39	25	26	28	21	35.9	37.5	36.4	30.6	309.89	6.5413	85.438	37	14.588	130.85	33	11.764	209.39	20	8.8466	302.72	17
Q9QY15	ATP-dependent RNA helicase DDX25	Ddx25	11	2	5	1	3	9.5	20.9	6.2	12.2	19.154	2.9912	156.21	3	4.5733	102.4	2	NaN	NaN	0	0.30145	42.161	2
Q8BND4	Protein DDX26B	Ddx26b	10	0	0	2	2	1.6	0.8	5.7	4.1	14.883	NaN	NaN	0	NaN	NaN	0	NaN	NaN	0	NaN	NaN	0
Q921N6	Probable ATP-dependent RNA helicase DDX27	Ddx27	28	20	22	19	21	27.9	30.4	26.3	31.1	283.32	1.7351	20.727	22	6.7801	13.631	28	13.721	257.84	13	23.837	156.22	12
Q9CWT6	Probable ATP-dependent RNA helicase DDX28	Ddx28	12	3	6	4	5	7	14.8	7.4	10.2	43.86	1.9244	81.121	3	NaN	NaN	1	25.444	128.89	3	1.391	287.44	4
Q6NZQ2		Ddx31	25	15	17	14	12	30.3	30.9	29.5	25.8	228.23	1.1809	25.512	16	5.2712	25.564	15	6.6565	160.7	7	11.973	23.669	7
Q8VDW0	ATP-dependent RNA helicase DDX39A	Ddx39a	30	11	13	12	11	57.6	65.6	65.6	61.4	323.31	0.93581	15.341	25	3.3052	18.841	32	8.4095	182.04	19	6.3459	177.06	18
Q9Z1N5	Spliceosome RNA helicase Ddx39b	Ddx39b	34	13	13	16	10	62.9	58.6	69.4	56.8	323.31	0.8712	9.8681	84	2.9819	32.713	90	8.59	145.37	74	8.5548	24.861	70
Q62167;P16381	ATP-dependent RNA helicase DDX3X;Putative ATP-dependent RNA helicase Pl10	Ddx3x;D1Pas1	50	10	11	11	11	67.1	67.1	65.9	67.7	323.31	1.923	30.039	107	8.2109	23.32	99	25.779	121.69	60	24.333	92.839	69
Q62095;Q61496	ATP-dependent RNA helicase DDX3Y	Ddx3y	34	2	2	2	2	44.5	43.9	42.7	44.5	6.0265	1.846	18.354	5	9.6223	54.301	4	6.2789	163.37	4	36.577	194.92	4
Q91VN6	Probable ATP-dependent RNA helicase DDX41	Ddx41	30	14	17	17	22	24.4	29.3	30.5	36.3	75.744	2.1154	35.387	16	5.4743	80.524	17	5.4398	187.48	9	5.8252	160.63	9
Q810A7	ATP-dependent RNA helicase DDX42	Ddx42	36	26	30	20	25	43.5	46.9	33.8	41.4	323.31	1.264	24.894	50	4.9576	35.286	59	14.529	89.195	31	15.871	15.837	30
Q569Z5	Probable ATP-dependent RNA helicase DDX46	Ddx46	47	28	32	28	26	30.9	35.5	31.7	26.6	323.31	1.32	8.0617	40	4.6667	39.353	36	14.837	29.345	27	9.6973	254.3	20
Q9CWX9	Probable ATP-dependent RNA helicase DDX47	Ddx47	16	12	16	11	12	33.4	39.1	28.8	35.2	206.9	1.3802	11.922	15	5.5522	20.559	22	15.018	26.112	8	11.93	194.54	14
Q4FZF3	Probable ATP-dependent RNA helicase DDX49	Ddx49	21	14	14	9	13	40.4	43.8	29	35.6	221.79	5.5063	76.808	11	5.508	9.1072	12	6.7689	134.06	5	7.1237	171.88	12
Q61656	Probable ATP-dependent RNA helicase DDX5	Ddx5	48	28	27	27	29	64.3	63.5	51.6	60.7	323.31	2.4651	19.32	85	10.291	74.749	98	33.385	129.65	59	115.58	35.445	59
Q99MJ9	ATP-dependent RNA helicase DDX50	Ddx50	25	14	17	18	17	21.4	30.9	28.7	29	323.31	1.4239	19.317	17	6.127	8.9834	18	10.992	118.83	12	7.337	167.63	8
Q6P9R1	ATP-dependent RNA helicase DDX51	Ddx51	25	18	17	17	17	36.3	36.9	32.6	35.1	213.7	1.5209	20.845	19	3.9149	51.524	21	3.6794	205.91	12	5.5967	97.27	14
Q8K301	Probable ATP-dependent RNA helicase DDX52	Ddx52	21	13	10	9	12	28.4	25.4	22.1	22.6	260.3	1.733	9.3096	13	7.4355	22.152	10	4.1169	208.02	6	7.1152	273.54	7
Q8K4L0	ATP-dependent RNA helicase DDX54	Ddx54	36	26	23	25	24	41.5	34.4	34	34.2	323.31	2.2518	40.526	34	6.0755	40.162	24	7.0138	196.38	20	8.2649	190.41	19
Q6ZPL9	ATP-dependent RNA helicase DDX55	Ddx55	12	5	5	7	3	11.7	12.2	15.8	7.7	88.405	1.8068	87.819	4	1.3861	24.256	5	3.742	294.44	3	6.3475	255.2	2
Q9D0R4	Probable ATP-dependent RNA helicase DDX56	Ddx56	21	16	16	12	15	42.1	49.5	36.4	42.7	290.63	2.5629	17.026	25	10.143	23.68	19	4.6844	222.33	11	15.058	211.75	14
Q6Q899	Probable ATP-dependent RNA helicase DDX58	Ddx58	1	1	1	1	1	1.1	1.1	1.1	1.1	1.3263	NaN	NaN	0	NaN	NaN	1	NaN	NaN	1	NaN	NaN	0
Q9DBN9	Probable ATP-dependent RNA helicase DDX59	Ddx59	6	1	2	4	2	2.1	4.2	7.9	4	12.146	NaN	NaN	1	0.53818	112.02	2	NaN	NaN	1	NaN	NaN	0
P54823	Probable ATP-dependent RNA helicase DDX6	Ddx6	29	24	24	21	19	65.4	72	64.6	48.2	323.31	1.328	14.923	54	4.0834	55.247	55	12.299	290.1	29	22.556	114.51	35
Q9CQ62	2,4-dienoyl-CoA reductase, mitochondrial	Decr1	12	10	9	7	8	40	34.9	30.4	32.2	223.23	0.60475	20.394	14	2.1547	11.838	18	4.2733	214.19	5	5.9942	23.54	9
Q9Z1L3	Death effector domain-containing protein	Dedd	3	0	0	1	0	2.5	2.5	5.7	2.5	2.842	NaN	NaN	0	NaN	NaN	0	NaN	NaN	0	NaN	NaN	1
Q8C2K1	Differentially expressed in FDCP 6	Def6	3	0	1	1	0	0	2.1	1.3	0	4.7343	NaN	NaN	0	NaN	NaN	1	NaN	NaN	1	NaN	NaN	0
Q99J78	Differentially expressed in FDCP 8	Def8	4	1	0	0	2	2.5	0	0	6.5	7.9579	NaN	NaN	1	NaN	NaN	0	NaN	NaN	0	NaN	NaN	0
O09005	Sphingolipid delta(4)-desaturase DES1	Degs1	6	3	5	4	3	20.1	23.2	22.3	12.1	133.31	2.7611	9.7441	6	7.7629	12.32	8	4.0483	172.5	4	5.3954	218.94	2
Q7TNV0	Protein DEK	Dek	22	10	9	8	9	27.1	24.7	17.9	22.6	112.86	1.0061	40.221	21	4.0814	6.5121	23	25.289	252.75	11	12.267	105.87	17
Q8K382	DENN domain-containing protein 1A	Dennd1a	2	0	1	2	1	0	1	1.8	1	2.6877	NaN	NaN	0	2.4982	19.527	3	10.13	3.7491	2	NaN	NaN	1
Q3U1T9	DENN domain-containing protein 1B	Dennd1b	1	0	0	0	1	0	0	0	1.4	3.0766	NaN	NaN	0	NaN	NaN	0	NaN	NaN	0	NaN	NaN	0
Q8C4S8;Q924W7	DENN domain-containing protein 2A	Dennd2a	13	5	5	4	3	7.4	9.5	5.8	4.7	72.167	0.7094	105.57	3	NaN	NaN	1	0.90616	259.32	3	0.82548	66.162	2
E9Q8V6		Dennd4a	16	4	5	8	7	4.3	4.7	6.4	4.8	48.119	1.2136	30.503	2	3.5714	76.312	2	1.6847	168.04	4	1.6605	55.347	3
A6H8H2	DENN domain-containing protein 4C	Dennd4c	31	8	9	11	14	5	5.9	7	10	141.84	1.3552	33.217	9	5.7858	9.3304	10	3.9636	165.48	7	2.3369	198.38	9
Q6PAL8	DENN domain-containing protein 5A	Dennd5a	6	2	2	2	2	1.9	2.3	1.8	1.8	8.8226	NaN	NaN	1	NaN	NaN	1	NaN	NaN	1	NaN	NaN	0
A2RSQ0	DENN domain-containing protein 5B	Dennd5b	13	2	4	4	5	2.2	4.4	3.5	5	55.751	NaN	NaN	0	NaN	NaN	0	NaN	NaN	1	4.7594	251.17	4
Q9CQJ6	Density-regulated protein	Denr	8	2	2	4	5	15.2	15.2	27.3	31.3	72.513	1.1995	5.9214	2	4.4146	4.1519	2	NaN	NaN	1	3.3592	556.99	2
Q8BH88;Q8CIG0	DEP domain-containing protein 1B	Depdc1b	7	2	2	3	2	4.3	5.3	6.6	4.7	27.044	4.7659	76.236	2	1.7896	171.41	2	13.485	47.081	3	1.2123	187.35	2
P61460	DEP domain-containing protein 5	Depdc5	6	0	2	1	1	0	1.2	0.7	0.8	5.0577	NaN	NaN	0	2.9171	85.948	2	NaN	NaN	1	NaN	NaN	1
Q570Y9	DEP domain-containing mTOR-interacting protein	Deptor	7	3	3	4	5	8.3	8.3	11.2	16.6	49.844	4.9748	26.793	3	4.6492	38.543	3	12.758	226.23	4	4.8132	232.47	5
Q91YP3	Deoxyribose-phosphate aldolase	Dera	17	12	14	14	13	49.1	60.7	56.6	51.3	218.41	0.99667	10.608	11	4.133	20.154	15	12.359	85.372	12	4.1186	242.45	8
Q99J56	Derlin-1	Derl1	5	4	3	3	3	16.3	10.8	13.1	10.8	13.687	1.2549	18.336	6	4.6284	11.436	6	NaN	NaN	1	NaN	NaN	1
Q8BNI4;Q9D8K3	Derlin-2	Derl2	3	1	1	1	0	12.6	12.6	3.3	0	23.887	NaN	NaN	1	NaN	NaN	1	NaN	NaN	1	NaN	NaN	0
P31001	Desmin	Des	13	0	0	0	0	7.2	6.4	6.4	7	26.768	NaN	NaN	0	NaN	NaN	0	NaN	NaN	0	NaN	NaN	0
Q9CQT7	Desumoylating isopeptidase 1	Desi1	6	2	4	2	1	23.2	32.7	19.6	14.9	57.097	2.4892	25.282	3	2.3576	66.96	4	NaN	NaN	1	NaN	NaN	1
Q9D291	Desumoylating isopeptidase 2	Desi2	3	0	1	1	1	0	8.8	8.2	8.2	11.344	NaN	NaN	0	NaN	NaN	0	NaN	NaN	0	NaN	NaN	0
O54786	DNA fragmentation factor subunit alpha	Dffa	7	0	1	2	0	0	2.7	5.4	0	30.927	NaN	NaN	0	NaN	NaN	1	NaN	NaN	1	NaN	NaN	0
Q9Z2D3	Non-syndromic hearing impairment protein 5 homolog	Dfna5	18	11	12	16	12	30.1	33.4	37.9	33.2	323.31	0.90504	11.797	17	3.177	17.119	14	7.6341	180.14	10	5.3029	169.12	10
O70279	Protein DGCR14	Dgcr14	14	6	5	3	5	18	14.2	7.7	18.6	201.93	2.8457	39.541	5	4.959	146.99	3	NaN	NaN	1	4.8431	285.61	2
Q9EQM6	Microprocessor complex subunit DGCR8	Dgcr8	16	3	7	7	7	4.8	11.4	10.9	10.6	82.573	4.4944	119.85	4	4.2932	50.897	8	0.76387	301.11	3	19.941	167.31	3
E9PUQ8	Diacylglycerol kinase	Dgkd	12	4	3	4	4	5.1	5.4	5	7	40.231	NaN	NaN	1	NaN	NaN	1	NaN	NaN	0	NaN	NaN	0
Q9R1C6	Diacylglycerol kinase epsilon	Dgke	7	1	1	4	2	2.3	3.7	11.3	7.6	19.503	1.7203	22.715	2	NaN	NaN	1	1.112	82.622	2	NaN	NaN	1
D3YXJ0	Diacylglycerol kinase	Dgkh	17	3	6	10	8	3.5	9.9	14.6	13.6	169.31	1.3269	7.2755	2	2.7892	68.624	2	2.5496	89.94	6	4.3588	139.12	5
D3YWQ0	Diacylglycerol kinase	Dgki	24	8	9	13	13	12.1	16.2	16.7	18.3	213.06	1.1279	19.749	13	3.848	20.114	9	4.7346	135.41	8	4.5057	98.362	6
Q80UP3	Diacylglycerol kinase zeta	Dgkz	16	7	5	9	6	9.3	10.4	11.7	8.2	72.971	0.73357	9.0927	12	1.2165	18.765	8	6.2435	8.1458	10	4.8465	153.41	7
Q9QX60	Deoxyguanosine kinase, mitochondrial	Dguok	3	2	3	1	2	12.6	15.9	5.1	12.6	23.002	2.562	12.65	3	1.0935	28.658	5	NaN	NaN	1	1.5378	18.132	2
Q8VCH6	Delta(24)-sterol reductase	Dhcr24	13	8	8	11	10	16.1	17.8	23.3	19	132.51	1.7347	29.738	11	6.4073	127.39	13	1.2998	187.28	5	8.7687	298.11	7
O88455	7-dehydrocholesterol reductase	Dhcr7	6	6	5	4	4	15.9	14	12.3	11.5	64.649	0.4436	12.222	7	1.8045	8.8835	6	7.8879	271.59	3	6.9161	44.873	2
Q99KU1	Dehydrodolichyl diphosphate syntase complex subunit Dhdds	Dhdds	2	2	1	1	1	6	2.7	2.7	2.7	2.3074	NaN	NaN	1	NaN	NaN	0	NaN	NaN	1	NaN	NaN	0
P00375	Dihydrofolate reductase	Dhfr	12	9	9	8	8	63.6	63.6	59.4	51.9	158.12	1.1676	20.285	21	2.4847	43.272	17	3.7562	147.42	9	21.043	202.51	15
O35435	Dihydroorotate dehydrogenase (quinone), mitochondrial	Dhodh	15	8	9	7	6	29.1	34.9	26.3	19.7	182.52	0.85157	21.258	8	2.239	79.183	6	5.2621	167.95	5	3.6747	381.22	3
Q3TXU5	Deoxyhypusine synthase	Dhps	13	7	9	9	10	24.1	35.2	34.1	39	89.29	2.108	18.264	6	6.6141	117.86	5	1.0933	24.279	2	2.3123	182.73	4
Q99L04	Dehydrogenase/reductase SDR family member 1	Dhrs1	15	6	7	10	9	22	32.9	46	38	135.2	1.0765	23.599	8	1.8369	46.956	8	3.3997	131.33	8	4.745	191.12	6
Q5SS80	Dehydrogenase/reductase SDR family member 13	Dhrs13	11	9	8	6	7	27.7	26.6	21	23.1	109.96	1.0227	12.944	8	3.2777	12.737	9	3.7384	83.528	4	1.292	54.144	5
Q99LB2	Dehydrogenase/reductase SDR family member 4	Dhrs4	11	2	8	8	9	13.3	29.7	36.9	34.4	75.459	0.84379	8.9397	2	2.8797	70.274	8	6.0315	224.97	8	11.733	140.37	8
Q9CXR1;A0A140LIS8	Dehydrogenase/reductase SDR family member 7	Dhrs7	7	4	6	3	2	18.9	25.1	11.5	8.9	38.485	0.58096	35.928	5	1.3824	21.893	5	10.682	269.62	3	7.5214	371.5	2
Q99J47	Dehydrogenase/reductase SDR family member 7B	Dhrs7b	14	10	13	9	12	35.6	40.6	29.1	40.2	133.12	0.98831	14.18	19	3.773	24.508	25	7.1519	205.82	13	10.929	169.61	19
Q8VBZ0	Dehydrogenase/reductase SDR family member on chromosome X homolog	Dhrsx	9	3	6	5	3	13.1	28.4	26.6	18.2	65.43	2.1204	8.8332	6	5.8196	20.472	6	2.9049	408.88	4	NaN	NaN	1
O35286	Pre-mRNA-splicing factor ATP-dependent RNA helicase DHX15	Dhx15	39	34	34	31	31	50.8	50.8	47.7	44.8	323.31	0.95009	13.952	95	3.177	42.489	83	8.568	191.65	47	9.3208	107.48	56
G3X8X0		Dhx16	26	12	15	11	11	15.7	18.1	14.7	14.2	103.17	1.8624	47.719	15	3.936	24.249	15	3.1815	179.37	5	16.669	188.42	7
Q6PGC1	ATP-dependent RNA helicase Dhx29	Dhx29	48	29	33	39	31	24.7	30.5	35.4	27.8	323.31	1.0315	16.441	31	3.2442	18.287	53	8.0272	31.492	32	10.027	125.96	27
Q99PU8	Putative ATP-dependent RNA helicase DHX30	Dhx30	60	37	41	36	36	39.4	41.2	36.6	35.8	323.31	1.3103	20.327	40	3.9177	17.344	48	12.656	261.65	35	13.952	212.41	36
Q8BZS9	Putative pre-mRNA-splicing factor ATP-dependent RNA helicase DHX32	Dhx32	4	1	2	2	1	2	3.5	2.7	1.6	5.8581	NaN	NaN	1	NaN	NaN	1	NaN	NaN	0	NaN	NaN	0
Q80VY9	Putative ATP-dependent RNA helicase DHX33	Dhx33	21	11	14	13	12	18.6	25.2	23.4	23.6	79.897	1.4035	29.132	12	3.3145	47.453	14	6.61	182.44	9	3.6196	121.51	8
Q9DBV3	Probable ATP-dependent RNA helicase DHX34	Dhx34	5	2	1	3	2	3.1	1.7	5	3.5	20.498	NaN	NaN	1	NaN	NaN	1	NaN	NaN	1	NaN	NaN	0
A2ACQ1		Dhx35	18	6	8	7	3	12.7	17.2	11.5	6.8	97.485	1.0152	7.0665	6	2.7922	30.865	6	5.7403	193.09	4	NaN	NaN	1
Q8VHK9	ATP-dependent RNA helicase DHX36	Dhx36	44	28	32	28	29	42.2	47.1	39.1	40.8	323.31	1.4608	15.063	39	5.6665	29.01	46	0.95393	100.38	22	5.8878	218.63	21
Q6NZL1		Dhx37	30	18	18	17	17	20.2	19.7	17	19	213.81	2.0588	39.076	19	3.3527	29.578	16	8.5249	241.91	11	4.4589	193.91	11
Q80X98		Dhx38	39	23	23	29	18	23.9	24.8	30.8	18.8	323.31	1.6146	20.467	25	6.6106	62.004	25	8.0973	181	20	8.606	198.87	8
Q6PE54	Probable ATP-dependent RNA helicase DHX40	Dhx40	20	10	9	5	12	16.7	15.1	7.4	19.9	103.1	1.9705	13.317	7	4.8178	48.086	7	NaN	NaN	1	6.4931	154.66	6
Q6P5D3	Putative ATP-dependent RNA helicase DHX57	Dhx57	25	6	7	15	8	6.3	8.7	15	8.4	159.19	0.79811	8.2618	8	3.0338	32.92	7	3.496	324.85	7	2.5513	189.67	7
A2A4P0	ATP-dependent RNA helicase DHX8	Dhx8	35	14	17	10	14	18.3	21.5	13.3	16.1	321.54	3.5274	93.576	11	3.2149	95.727	15	NaN	NaN	1	4.3207	135.23	3
O70133	ATP-dependent RNA helicase A	Dhx9	57	52	50	49	46	48.6	45.9	44.6	41.2	323.31	0.97885	54.234	140	3.1599	34.342	130	8.7197	164.44	112	9.1434	41.352	109
Q9JIQ3	Diablo homolog, mitochondrial	Diablo	4	1	2	1	2	3	10.1	13.5	16.5	69.773	NaN	NaN	1	4.4241	174.25	3	NaN	NaN	1	9.594	303.62	2
O08808	Protein diaphanous homolog 1	Diaph1	34	9	16	17	14	10	16.2	17.2	12.9	195.14	1.0235	19.865	10	3.5682	35.133	14	7.9974	221.26	11	3.8704	253.76	4
Q9Z207	Protein diaphanous homolog 3	Diaph3	31	6	15	16	10	8.6	16.5	17.2	10.5	323.31	5.2241	90.626	4	6.7024	95.336	7	2.7145	254.62	9	3.6931	190.42	6
Q8R418	Endoribonuclease Dicer	Dicer1	29	7	15	19	8	5.2	11	12.5	5.6	139.31	1.1064	23.226	5	3.3881	55.033	11	5.2991	154.93	7	16.261	243.25	2
Q8C9B9	Death-inducer obliterator 1	Dido1	41	12	8	15	15	10.1	6.3	9.8	10.9	212.66	1.4669	46.171	12	2.495	128.15	2	3.0501	113.54	7	5.2561	164.1	10
Q8BTT6	Digestive organ expansion factor homolog	Diexf	37	31	31	29	23	49.7	49.1	38.7	30.1	323.31	1.6831	17.155	52	5.9613	23.533	55	17.534	75.462	32	11.284	201.53	25
Q9D0D4	Probable dimethyladenosine transferase	Dimt1	21	17	18	17	18	61.3	68.7	65.2	69	248.5	1.7081	26.553	25	5.0807	106.95	27	22.915	75.222	19	24.713	296.76	26
Q8BWT5	Disco-interacting protein 2 homolog A	Dip2a	18	3	2	4	3	7.9	5.7	6.6	8.3	24.576	3.4976	10.821	3	NaN	NaN	1	4.6093	64.849	2	NaN	NaN	1
Q3UH60	Disco-interacting protein 2 homolog B	Dip2b	43	10	20	19	20	10.9	21.2	16.9	18.9	279.38	1.6316	7.6245	11	7.3463	28.526	23	4.6458	195.51	14	3.3583	213.52	10
E9PWR4		Dip2c	46	17	17	20	18	19.6	19.7	19.5	21.2	321.91	1.3141	17.766	30	2.8813	33.958	26	0.26686	171.89	18	4.8459	226.01	16
Q91Z61	GTP-binding protein Di-Ras1	Diras1	1	1	0	1	1	6.1	0	6.1	6.1	3.8756	NaN	NaN	0	NaN	NaN	0	NaN	NaN	0	NaN	NaN	0
Q8BFQ6	Disrupted in renal carcinoma protein 2 homolog	Dirc2	1	0	0	1	0	0	0	3.1	0	3.9495	NaN	NaN	0	NaN	NaN	0	NaN	NaN	0	NaN	NaN	0
Q9CSH3	Exosome complex exonuclease RRP44	Dis3	39	26	27	24	20	37.8	38.8	34.2	26.2	323.31	1.2966	18.544	29	3.9525	23.56	33	3.4518	172.2	21	6.9713	217.86	21
Q8C0S1	DIS3-like exonuclease 1	Dis3l	17	5	8	10	5	6.7	8.9	11.8	5.4	71.688	2.7125	44.675	4	1.927	113.82	6	0.70297	205.69	2	2.7279	147.87	3
Q8CI75	DIS3-like exonuclease 2	Dis3l2	30	8	14	13	15	12.3	21.4	20	23.6	307.17	0.93908	20.099	10	2.929	63.336	14	3.6031	233.5	11	3.4748	149.83	10
Q8CIP5	Protein dispatched homolog 2	Disp2	18	7	13	5	6	7.4	15.2	6	5.6	121.88	4.475	7.7058	9	8.9797	53.342	6	12.777	82.803	4	17.436	222.27	5
Q80Y83	Dixin	Dixdc1	4	0	0	0	2	0	0	0	3.9	2.4084	NaN	NaN	0	NaN	NaN	0	NaN	NaN	0	NaN	NaN	1
Q9ESX5	H/ACA ribonucleoprotein complex subunit 4	Dkc1	25	16	18	19	17	42.2	48.5	45.8	39.1	323.31	1.0252	21.044	31	3.2722	78.164	35	8.284	154.06	30	8.0556	26.822	19
O54908;Q9QYZ8	Dickkopf-related protein 1	Dkk1	13	8	7	9	7	29.4	29.4	41.2	25.7	118.62	3.0171	20.595	13	13.229	17.225	13	15.636	109.7	8	3.6726	227.92	6
Q9QUN9	Dickkopf-related protein 3	Dkk3	10	1	1	1	2	3.4	5.2	3.4	9.2	91.642	NaN	NaN	1	NaN	NaN	0	NaN	NaN	0	NaN	NaN	0
Q8BMF4	Dihydrolipoyllysine-residue acetyltransferase component of pyruvate dehydrogenase complex, mitochondrial	Dlat	19	17	18	16	16	36.9	40.3	34.7	33.3	241.03	0.73313	14.482	31	2.7654	13.363	34	7.6215	154.23	24	7.4544	132.39	22
O08749	Dihydrolipoyl dehydrogenase, mitochondrial	Dld	20	17	13	17	15	51.9	38.1	45.2	43.4	323.31	0.76265	9.1765	48	2.6024	14.434	46	7.1369	196.23	33	7.5499	91.56	33
Q811D0;P70175	Disks large homolog 1	Dlg1	25	10	10	8	15	20.2	21.3	18.1	24.5	239.85	1.2791	37.371	13	4.2063	44.199	18	7.8993	115.75	10	4.0239	222.22	9
Q91XM9	Disks large homolog 2	Dlg2	13	4	3	1	5	13.1	6.6	6.2	11.3	58.085	3.6291	9.5844	4	NaN	NaN	1	NaN	NaN	1	0.95363	59.047	2
Q62108	Disks large homolog 4	Dlg4	13	5	3	5	2	16	10.8	16.9	5.5	53.377	0.95384	20.718	3	2.9632	94.091	3	1.5038	164.95	5	1.0217	2.7069	2
E9Q9R9		Dlg5	3	0	2	1	0	0	1.6	1	0	3.807	NaN	NaN	0	NaN	NaN	1	NaN	NaN	0	NaN	NaN	0
B1AZP2	Disks large-associated protein 4	Dlgap4	18	7	8	5	5	9.7	10.3	7.8	6.2	121.98	1.8501	19.821	8	3.713	20.982	9	17.094	222.01	2	9.7401	188.5	3
Q8K4R9	Disks large-associated protein 5	Dlgap5	19	5	7	4	7	7.9	12.6	6.2	9.5	123.16	NaN	NaN	1	6.5066	41.229	2	NaN	NaN	0	NaN	NaN	0
Q9D2G2	Dihydrolipoyllysine-residue succinyltransferase component of 2-oxoglutarate dehydrogenase complex, mitochondrial	Dlst	10	9	7	8	8	26.4	20.3	22.9	22.9	172.36	0.77081	12.341	25	2.6869	32.734	13	6.5474	181.07	14	6.634	83.218	19
Q9JI44	DNA methyltransferase 1-associated protein 1	Dmap1	14	10	10	6	9	24.6	25.4	16	22.2	63.864	2.1291	13.961	9	3.8378	72.835	11	4.2259	138.24	4	6.5672	184.12	4
P54265	Myotonin-protein kinase	Dmpk	2	0	0	1	1	0	0	1.7	1.7	2.8892	NaN	NaN	0	NaN	NaN	0	NaN	NaN	0	NaN	NaN	1
Q9D410		Dmrtc1c1	6	2	3	2	3	13.4	17.6	10.1	17.2	53.333	NaN	NaN	1	1.8474	55.958	2	NaN	NaN	1	NaN	NaN	1
Q8CE22;Q8C0S0	Cyclin-D-binding Myb-like transcription factor 1	Dmtf1	6	0	2	3	1	0	2.5	3.7	1.4	46.286	NaN	NaN	0	NaN	NaN	1	2.4912	154.61	2	NaN	NaN	1
Q08274	Dystrophia myotonica WD repeat-containing protein	Dmwd	1	0	0	0	1	0	0	0	4.2	2.6174	NaN	NaN	0	NaN	NaN	0	NaN	NaN	0	NaN	NaN	1
Q6PNC0	DmX-like protein 1	Dmxl1	22	2	3	10	6	1.5	1.4	4.7	2.5	70.761	1.8804	9.0635	2	0.5231	160.41	2	2.4881	116.58	4	14.969	53.11	2
Q8BPN8	DmX-like protein 2	Dmxl2	36	11	12	14	18	5.1	5.9	6.3	8.4	109.84	1.2495	21.219	12	4.1248	24.632	11	4.6429	232.83	10	12.459	27.094	15
Q6ZQJ5	DNA replication ATP-dependent helicase/nuclease DNA2;DNA replication nuclease DNA2;DNA replication ATP-dependent helicase DNA2	Dna2	26	9	11	9	8	14.3	15.4	12.3	8.9	137.06	4.8485	81.05	4	5.5828	41.736	5	2.6945	6.2498	2	2.3328	100.32	4
Q8BPI1	Protein kintoun	Dnaaf2	6	1	2	3	3	1.6	4.9	5.8	6.5	31.1	NaN	NaN	0	NaN	NaN	1	3.5033	186.22	2	NaN	NaN	0
B9EJR8	Dynein assembly factor 5, axonemal	Dnaaf5	35	20	25	23	18	33.4	43	37.7	25.7	323.31	2.1851	29.296	31	3.0684	59.414	25	8.4129	189.05	15	24.513	121.89	11
Q8BW94	Dynein heavy chain 3, axonemal	Dnah3	3	1	1	1	1	0.3	0.3	0.3	0.3	-2	NaN	NaN	1	2.3264	0.66944	2	NaN	NaN	1	14.798	276.07	2
P63037	DnaJ homolog subfamily A member 1	Dnaja1	17	12	13	14	11	45.1	47.1	48.4	40.1	323.31	1.7189	10.668	44	6.6361	48.394	43	19.749	22.752	19	10.227	124.64	18
Q9QYJ0	DnaJ homolog subfamily A member 2	Dnaja2	23	20	20	16	17	61.9	63.6	60	56.1	323.31	1.1753	21.678	34	4.483	69.721	36	12.823	16.777	19	11.38	49.095	24
Q99M87	DnaJ homolog subfamily A member 3, mitochondrial	Dnaja3	15	12	13	9	11	31.9	36.9	23.1	35.2	323.31	1.1614	18.261	23	4.2914	9.2919	25	8.3369	209.71	9	15.325	207.03	12
Q9JMC3	DnaJ homolog subfamily A member 4	Dnaja4	2	1	0	2	0	2	0	5.3	0	2.5066	NaN	NaN	1	NaN	NaN	0	NaN	NaN	1	NaN	NaN	0
Q9QYJ3	DnaJ homolog subfamily B member 1	Dnajb1	18	13	11	9	12	33.2	37.4	28.5	38.5	129.98	1.4385	15.992	14	5.2883	108.87	13	14.63	85.639	7	9.937	240.77	7
Q99KV1	DnaJ homolog subfamily B member 11	Dnajb11	16	15	9	12	9	43.6	24	27.4	25.4	301.53	0.66546	8.6134	25	2.5565	13.066	16	7.8762	84.089	17	39.315	82.785	13
Q9QYI4	DnaJ homolog subfamily B member 12	Dnajb12	15	6	7	6	7	24.2	27.1	23.1	26.9	102.56	2.253	10.68	11	7.2825	127.75	13	6.1382	144.05	6	9.8928	181.04	11
Q149L6	DnaJ homolog subfamily B member 14	Dnajb14	1	0	0	0	0	0	0	0	0	1.4944	NaN	NaN	0	NaN	NaN	0	NaN	NaN	0	NaN	NaN	0
Q9QYI5	DnaJ homolog subfamily B member 2	Dnajb2	4	0	2	2	1	0	7.1	7.1	3.4	7.6905	NaN	NaN	0	NaN	NaN	0	2.5195	42.496	2	NaN	NaN	0
Q9D832	DnaJ homolog subfamily B member 4	Dnajb4	3	1	1	0	2	3.9	8.9	3.6	12.8	6.6587	NaN	NaN	1	NaN	NaN	0	NaN	NaN	0	4.5362	90.674	2
O89114	DnaJ homolog subfamily B member 5	Dnajb5	7	1	5	5	3	2	16.1	16.1	10.3	14.046	2.6155	87.731	2	4.728	71.141	4	13.879	292.64	2	NaN	NaN	1
O54946;Q9QYI8	DnaJ homolog subfamily B member 6	Dnajb6	14	4	4	4	2	13.7	14	16.4	6.6	34.845	3.7881	42.707	6	7.404	94.601	5	27.588	77.822	3	NaN	NaN	1
Q9QYI6	DnaJ homolog subfamily B member 9	Dnajb9	4	0	3	1	1	0	15.3	4.1	5.4	28.329	NaN	NaN	0	6.8206	60.139	3	NaN	NaN	1	NaN	NaN	0
Q61712	DnaJ homolog subfamily C member 1	Dnajc1	8	2	4	6	4	4	8.5	13.6	8.7	46.378	1.9721	5.3964	3	4.8028	80.613	4	3.0621	228.48	3	3.1444	47.268	2
Q9DC23	DnaJ homolog subfamily C member 10	Dnajc10	12	2	4	5	6	4.4	7.4	10.3	10.6	85.795	0.79847	0.95825	2	2.5757	32.54	3	6.7673	140.99	3	3.5411	230.06	4
Q5U458	DnaJ homolog subfamily C member 11	Dnajc11	21	17	14	15	13	39	37.9	35.2	32	323.31	1.14	21.55	25	3.5525	27.975	26	6.6935	178.79	13	6.2056	137.35	12
D4AFX7		Dnajc13	64	27	29	31	35	15.2	16.1	19.8	20	323.31	0.73671	22.853	30	2.9043	24.527	29	6.155	198.61	19	6.4572	30.404	28
Q921R4	DnaJ homolog subfamily C member 14	Dnajc14	3	0	2	0	2	0	3	0	2.3	5.8893	NaN	NaN	0	NaN	NaN	0	NaN	NaN	0	NaN	NaN	0
Q78YY6	DnaJ homolog subfamily C member 15	Dnajc15	4	2	2	2	0	16.8	21.5	19.5	0	15.088	2.3076	27.584	2	6.1379	20.65	2	5.3455	156.38	2	NaN	NaN	0
Q80TN4	DnaJ homolog subfamily C member 16	Dnajc16	9	4	4	4	5	7.8	5.7	8.9	10.1	26.436	2.2405	19.248	8	4.5406	29.914	8	3.6671	201.56	2	5.5247	16.066	2
Q91WT4	DnaJ homolog subfamily C member 17	Dnajc17	9	1	5	5	1	5.3	24.4	23.4	5.3	86.238	1.5631	3.1604	2	1.687	109.65	6	2.8518	240.05	4	NaN	NaN	1
Q9CQV7	Mitochondrial import inner membrane translocase subunit TIM14	Dnajc19	5	1	1	1	2	7.8	7.8	6.9	13.8	15.076	NaN	NaN	1	4.6205	17.438	2	NaN	NaN	0	NaN	NaN	1
P54103	DnaJ homolog subfamily C member 2;DnaJ homolog subfamily C member 2, N-terminally processed	Dnajc2	33	22	23	23	21	41.9	44.8	41.7	39.5	323.31	1.1115	17.135	38	3.7563	67.186	33	12.226	116.1	27	12.027	103.03	25
E9Q8D0		Dnajc21	11	5	4	3	4	12.2	10.7	9.6	14.1	91.918	1.5338	18.646	5	4.1958	21.831	4	NaN	NaN	1	1.2544	152.78	2
A2ALW5;G3UZK1	DnaJ homolog subfamily C member 25	Dnajc25	5	3	3	2	1	7.8	14.8	4.5	2.2	3.3507	1.2366	90.578	2	1.6386	50.884	3	NaN	NaN	1	NaN	NaN	0
Q91YW3	DnaJ homolog subfamily C member 3	Dnajc3	21	14	17	16	12	34.7	38.5	36.7	31	323.31	0.95748	7.351	19	4.2761	17.973	17	5.8158	172.7	14	11.886	224.5	14
P60904	DnaJ homolog subfamily C member 5	Dnajc5	7	2	4	4	3	7.6	33.3	33.3	16.2	165.53	1.5572	0.319	2	6.2533	18.688	3	NaN	NaN	1	NaN	NaN	0
Q80TZ3	Putative tyrosine-protein phosphatase auxilin	Dnajc6	8	1	1	2	2	2.9	2.9	3.9	4.1	37.515	1.4278	32.581	2	NaN	NaN	1	NaN	NaN	1	NaN	NaN	0
Q9QYI3	DnaJ homolog subfamily C member 7	Dnajc7	32	28	26	24	23	52.8	54.5	52.6	49.2	323.31	1.9951	25.356	38	8.3732	17.72	36	28.598	26.288	23	20.058	215.05	16
Q6NZB0	DnaJ homolog subfamily C member 8	Dnajc8	22	11	6	8	11	48.6	38.7	42.3	48.6	293.82	1.2673	9.9325	16	5.6142	12.67	11	10.778	154.93	9	8.5472	194.47	10
Q91WN1	DnaJ homolog subfamily C member 9	Dnajc9	18	10	11	9	11	42.5	42.9	32.4	42.5	280.11	2.3221	19.679	11	9.4097	33.669	6	7.2911	142.46	9	34.111	308.54	5
Q9D113	DNL-type zinc finger protein	Dnlz	3	1	2	2	2	5.1	9	9	9	4.2561	NaN	NaN	1	3.8123	68.436	2	NaN	NaN	1	NaN	NaN	1
P39053	Dynamin-1	Dnm1	31	19	17	14	19	33.3	35.9	29.1	35.3	255.34	0.99145	17.879	24	2.4921	57.884	25	7.0492	233.18	16	7.1837	317.52	22
Q8K1M6	Dynamin-1-like protein	Dnm1l	43	36	35	37	37	62.3	62.4	67.4	63.2	323.31	0.99234	14.799	75	3.1581	45.608	83	10.339	201.79	53	10.474	80.625	67
P39054	Dynamin-2	Dnm2	39	19	17	20	14	43.4	41.5	42.8	32.1	323.31	1.0629	46.623	42	3.8969	50.918	38	10.626	259.41	23	8.6471	20.48	25
Q8BZ98	Dynamin-3	Dnm3	23	4	5	3	5	14.4	16.9	12.7	14.8	30.979	1.0978	4.7541	7	1.8429	33.036	9	23.158	80.34	2	2.9802	178.07	3
P13864	DNA (cytosine-5)-methyltransferase 1	Dnmt1	83	67	65	64	61	52.3	53.3	47.7	48	323.31	3.0841	18.698	110	13.284	65.492	103	30.285	209.33	52	11.025	243.08	60
O88508;P0DOY1;O88509	DNA (cytosine-5)-methyltransferase 3A	Dnmt3a	38	20	22	25	24	30	32.7	36	35.8	313.94	1.414	17.06	27	3.5087	31.292	25	8.5032	225.39	12	9.0534	161.38	12
Q9Z2W0	Aspartyl aminopeptidase	Dnpep	21	17	18	17	18	53.5	59	55.2	57.1	293.94	0.68932	12.365	29	2.2739	35.324	39	6.3297	234.36	19	6.314	118.69	29
Q80VJ3	2-deoxynucleoside 5-phosphate N-hydrolase 1	Dnph1	6	4	5	1	3	40.5	50.3	8.1	36.4	217.39	0.78562	19.284	6	3.4941	77.252	8	NaN	NaN	1	17.064	249.48	3
Q99LB0	Deoxynucleotidyltransferase terminal-interacting protein 1	Dnttip1	13	1	9	5	5	7.6	36.9	21	19.5	174.35	NaN	NaN	0	5.349	68.358	7	0.96328	160.39	4	0.83542	338.27	4
Q8R2M2	Deoxynucleotidyltransferase terminal-interacting protein 2	Dnttip2	37	23	17	19	22	38.9	29.2	35.8	37.5	323.31	2.2798	25.494	29	6.6499	107.36	21	7.7861	113.29	12	7.035	125.05	9
Q7TNF0	Double C2-like domain-containing protein alpha	Doc2a	2	0	2	1	1	0	5.9	2.2	2.2	16.024	NaN	NaN	0	NaN	NaN	0	NaN	NaN	1	NaN	NaN	1
Q8BUR4	Dedicator of cytokinesis protein 1	Dock1	3	0	1	1	0	0	0.9	0.6	0	-2	NaN	NaN	0	NaN	NaN	0	NaN	NaN	0	NaN	NaN	0
A2AF47	Dedicator of cytokinesis protein 11	Dock11	22	5	5	9	9	3.3	2.7	5.7	5.5	68.001	1.3339	22.342	6	1.3804	94.45	5	6.5784	262.13	3	7.2933	161.1	5
P59764	Dedicator of cytokinesis protein 4	Dock4	55	14	22	24	28	9.5	17	15.9	18.9	261.19	1.1972	16.946	15	2.5125	34.417	23	2.9908	187.45	13	3.6151	177.35	15
B2RY04	Dedicator of cytokinesis protein 5	Dock5	2	1	2	1	1	0.6	1.1	0.6	0.6	2.2144	NaN	NaN	0	NaN	NaN	1	NaN	NaN	1	NaN	NaN	0
Q8VDR9	Dedicator of cytokinesis protein 6	Dock6	9	3	4	3	5	3	4	4	3.8	58.664	0.97667	4.5483	2	3.0227	25.278	4	12.015	305.14	4	5.0001	141.5	4
Q8R1A4	Dedicator of cytokinesis protein 7	Dock7	77	39	48	42	47	28.3	33	27.2	28.9	323.31	1.075	15.1	61	3.9675	52.184	67	12.731	88.011	35	14.231	331.62	35
Q8C147	Dedicator of cytokinesis protein 8	Dock8	7	0	0	2	0	1.2	1.6	2.3	0.9	2.5413	NaN	NaN	0	NaN	NaN	0	NaN	NaN	1	NaN	NaN	0
Q8BIK4	Dedicator of cytokinesis protein 9	Dock9	5	1	1	2	3	0.5	0.9	0.9	1.7	8.1173	NaN	NaN	1	NaN	NaN	1	NaN	NaN	0	4.9143	103.86	2
Q99LN9	Deoxyhypusine hydroxylase	Dohh	13	9	12	7	9	56.6	64.2	38.7	56	323.31	3.4931	28.637	11	10.999	7.9544	16	5.1313	191.28	5	3.205	157.35	8
P97465	Docking protein 1	Dok1	11	3	5	2	5	8.5	17	7.1	12.7	37.243	1.8289	77.78	2	4.5196	27.019	3	2.448	262.42	2	12.476	170.75	3
Q8R2Y3	Dolichol kinase	Dolk	1	0	1	1	1	0	1.9	1.9	1.9	2.5178	NaN	NaN	0	NaN	NaN	1	NaN	NaN	0	NaN	NaN	1
Q9JMF7	Dolichyldiphosphatase 1	Dolpp1	3	2	2	1	1	12.6	8.4	2.9	2.9	12.889	1.1893	5.6855	2	2.3386	14.037	2	NaN	NaN	1	NaN	NaN	0
Q9QXP4	Protein downstream neighbor of Son	Donson	7	0	2	2	4	0	4.1	3.9	11.1	24.084	NaN	NaN	0	NaN	NaN	1	NaN	NaN	1	0.80839	234.1	3
Q8BL99	Protein dopey-1	Dopey1	13	4	3	8	6	2	2.2	5.3	4	60.693	1.7178	5.7894	5	6.3587	112.33	3	2.0619	117.86	5	6.0123	115.23	5
Q3UHQ6	Protein dopey-2	Dopey2	15	4	3	8	4	2.2	1.7	4.1	2	43.649	0.95916	40.931	4	3.4051	133.73	3	3.4412	137.31	5	4.8036	95.637	5
Q6XZL8	Histone-lysine N-methyltransferase, H3 lysine-79 specific	Dot1l	14	2	6	5	3	1.8	6	4.2	2.9	28.699	4.5454	10.029	2	NaN	NaN	0	NaN	NaN	0	NaN	NaN	1
P42867	UDP-N-acetylglucosamine--dolichyl-phosphate N-acetylglucosaminephosphotransferase	Dpagt1	5	3	1	5	2	5.6	2	14.1	8.5	10.733	0.62265	7.6982	3	NaN	NaN	1	4.7326	84.442	3	6.8637	453.16	2
Q8BPA8	Protein DPCD	Dpcd	6	4	3	5	4	17.2	13.8	23.2	17.2	12.98	2.4168	52.67	4	2.7517	82.594	4	23.886	271.75	3	7.8114	41.904	3
Q9QX66	Zinc finger protein neuro-d4	Dpf1	4	0	0	1	2	0	0	2.6	8	3.3971	NaN	NaN	0	NaN	NaN	0	NaN	NaN	0	NaN	NaN	1
Q61103	Zinc finger protein ubi-d4	Dpf2	19	8	8	11	8	32.7	38.4	40.7	33.2	259.18	1.6866	28.078	10	8.4332	18.221	5	4.3008	174.59	9	7.4798	250.1	6
P58269	Zinc finger protein DPF3	Dpf3	8	1	1	3	2	4	4	13.8	11.4	45.716	NaN	NaN	1	NaN	NaN	1	3.0932	41.606	2	NaN	NaN	1
Q5NCQ5	Diphthamide biosynthesis protein 1	Dph1	8	2	3	5	4	4.8	8.7	12.8	16	30.944	1.7072	9.3821	4	6.274	40.056	4	12.139	184	4	1.4218	189.96	3
Q9CR25	Diphthamide biosynthesis protein 2	Dph2	9	5	7	4	8	14.3	26.8	16.4	29.7	83.126	1.3643	57.468	5	5.2566	48.087	8	NaN	NaN	1	5.3645	107.5	5
Q9CWQ0	Diphthine synthase	Dph5	12	8	7	9	6	38.4	40.6	44.5	33.8	153.24	0.97929	62.478	9	3.3705	7.3216	9	4.8502	212.11	9	5.3996	213.2	7
Q9CQ28	Diphthine--ammonia ligase	Dph6	7	3	5	3	1	15.4	26.2	17.2	8.6	77.905	3.13	30.154	3	5.2477	51.112	5	15.827	129.43	3	NaN	NaN	0
Q9CYU6	Diphthine methyltransferase	Dph7	5	0	1	3	2	0	3.1	7.1	5.5	11.797	NaN	NaN	0	NaN	NaN	0	0.69703	7.3188	2	NaN	NaN	1
O70152	Dolichol-phosphate mannosyltransferase subunit 1	Dpm1	14	11	10	9	9	51.2	42.7	42.3	36.5	88.881	1.1913	13.278	15	4.6396	18.989	16	6.124	163.38	6	5.8185	209.95	6
Q9D1Q4	Dolichol-phosphate mannosyltransferase subunit 3	Dpm3	2	1	1	2	0	13	10.9	23.9	0	7.6595	NaN	NaN	1	NaN	NaN	1	NaN	NaN	1	NaN	NaN	0
Q99KK7	Dipeptidyl peptidase 3	Dpp3	35	26	26	26	32	50.5	51.5	50.5	59.6	323.31	0.84683	25.616	42	2.8766	10.565	44	7.8173	71.602	32	9.3367	173.81	41
Q9Z218	Dipeptidyl aminopeptidase-like protein 6	Dpp6	2	0	1	2	0	0	1.9	3.4	0	4.2876	NaN	NaN	0	NaN	NaN	1	NaN	NaN	1	NaN	NaN	0
Q9ET22	Dipeptidyl peptidase 2	Dpp7	9	1	4	4	6	1.4	11.9	8.3	16	53.546	NaN	NaN	1	1.0757	7.2665	4	8.7643	49.113	3	0.36943	424.68	2
Q80YA7	Dipeptidyl peptidase 8	Dpp8	4	0	1	1	1	0	1.7	1	0.9	20.678	NaN	NaN	0	NaN	NaN	1	NaN	NaN	0	NaN	NaN	0
Q8BVG4	Dipeptidyl peptidase 9	Dpp9	30	12	25	14	16	18.2	37.8	19.1	19.7	323.31	1.4086	16.978	21	3.3498	71.117	34	4.8864	174.35	8	8.049	179.43	10
Q9CWH0	Developmental pluripotency-associated protein 2	Dppa2	7	3	2	3	3	11.6	8.3	9.6	10.6	74.745	NaN	NaN	1	NaN	NaN	1	NaN	NaN	1	NaN	NaN	0
Q8CCG4	Developmental pluripotency-associated protein 4	Dppa4	6	1	2	4	2	4.7	4.7	18.6	4.7	29.131	NaN	NaN	1	4.5652	106.26	2	NaN	NaN	1	10.564	105	2
A6X919	Probable C-mannosyltransferase DPY19L1	Dpy19l1	4	3	1	2	2	6.2	2.5	3.9	4.8	15.148	1.1966	10.41	4	4.1188	21.625	2	NaN	NaN	1	10.582	132.31	4
A2AJQ3	Probable C-mannosyltransferase DPY19L4	Dpy19l4	1	0	0	0	1	0	0	0	2.5	5.088	NaN	NaN	0	NaN	NaN	0	NaN	NaN	0	NaN	NaN	0
O08553	Dihydropyrimidinase-related protein 2	Dpysl2	27	20	21	20	19	63.6	67.5	64.2	64.5	323.31	0.83445	12.145	54	3.1159	9.3906	50	10.574	176.24	26	8.8588	31.255	34
Q62188	Dihydropyrimidinase-related protein 3	Dpysl3	30	23	23	24	23	73.3	75.1	77.5	74.4	323.31	0.8416	7.8143	98	3.1808	29.707	117	9.7955	137.52	71	9.8759	103.86	100
O35098	Dihydropyrimidinase-related protein 4	Dpysl4	3	1	1	1	1	5.6	5.6	5.6	6.8	10.165	0.91182	19.688	2	2.6168	5.4918	2	NaN	NaN	0	NaN	NaN	1
Q9EQF6	Dihydropyrimidinase-related protein 5	Dpysl5	28	14	19	17	18	45	56	49.5	50	323.31	1.034	23.477	20	4.5488	17.269	25	50.614	216.08	18	7.1869	218.49	14
Q91WV0	Protein Dr1	Dr1	8	3	5	4	1	29	47.2	42.6	13.6	116.47	1.1021	7.3245	3	3.8455	12.156	7	9.9018	297.01	5	NaN	NaN	1
Q9D6N5	Dr1-associated corepressor	Drap1	9	5	7	7	4	25.9	38	38	22	96.87	0.89354	14.069	5	3.5241	14.798	7	8.9696	277.63	7	7.8643	216.47	5
P32233	Developmentally-regulated GTP-binding protein 1	Drg1	21	19	17	13	16	58.9	50.4	42.5	53.1	315.64	3.1903	24.315	25	12.943	58.02	22	54.211	213.36	12	13.88	211.17	17
Q9QXB9	Developmentally-regulated GTP-binding protein 2	Drg2	23	20	21	19	20	59.6	60.4	57.4	57.7	282.98	1.2292	19.265	41	4.064	23.364	45	13.969	64.817	27	13.459	95.13	26
Q5HZJ0	Ribonuclease 3	Drosha	23	13	13	11	9	13.8	14.7	9.9	8.4	192.31	4.7442	45.336	10	4.2366	69.094	5	7.399	238	4	4.2724	328.41	4
Q14AI0	Sister chromatid cohesion protein DCC1	DSCC1	8	4	4	6	3	15	13.8	23.6	12.5	126.03	0.94406	28.882	3	1.1603	17.913	3	2.4109	84.559	2	5.3945	65.23	2
Q61495;Q7TSF1;Q7TSF0	Desmoglein-1-alpha;Desmoglein-1-beta;Desmoglein-1-gamma	Dsg1a;Dsg1b;Dsg1c	5	1	0	0	1	1.2	0	0	0.8	38.173	NaN	NaN	1	NaN	NaN	0	NaN	NaN	0	NaN	NaN	0
Q9CYC5	Kinetochore-associated protein DSN1 homolog	Dsn1	9	2	5	3	3	10.1	22.1	13.8	13.8	79.722	1.3396	143.23	2	4.2081	17.036	3	NaN	NaN	0	NaN	NaN	0
E9Q557	Desmoplakin	Dsp	76	16	14	19	16	6.2	5.5	6.3	5.9	323.31	0.10189	13.653	5	0.19075	54.699	2	0.15382	98.156	10	0.26071	221.63	9
Q91ZU6	Dystonin	Dst	150	57	74	76	73	11.6	14.7	15.2	13.1	323.31	1.2424	19.205	62	4.0336	31.822	65	8.416	198.76	46	17.789	76.313	43
Q9R0P5	Destrin	Dstn	19	12	12	12	13	65.5	73.9	72.1	69.7	220.13	1.1233	16.33	41	4.3212	40.058	42	10.192	268.22	41	12.914	138.76	39
Q6XUX1	Dual serine/threonine and tyrosine protein kinase	Dstyk	2	1	1	0	1	1.1	1.1	0	1.1	2.6482	NaN	NaN	0	NaN	NaN	0	NaN	NaN	0	NaN	NaN	0
Q9DD18	D-tyrosyl-tRNA(Tyr) deacylase 1	Dtd1	6	6	6	5	4	43.5	43.5	40.2	27.3	83.466	1.0729	7.0806	6	3.3603	23.658	7	7.9572	113.59	4	NaN	NaN	1
Q8BHA3	Probable D-tyrosyl-tRNA(Tyr) deacylase 2	Dtd2	5	2	2	3	4	14.9	14.9	24.4	28.6	51.061	0.96707	31.348	2	2.5405	8.1443	3	2.3971	207.98	2	NaN	NaN	1
Q3TLR7	Denticleless protein homolog	Dtl	24	14	14	9	9	22.5	26.5	15.6	13.4	200.57	8.3405	154.21	8	13.363	102.85	9	12.391	155.27	5	9.4964	335.05	8
O70585;Q9D2N4	Dystrobrevin beta	Dtnb	11	4	3	3	5	10.6	8.3	8.3	12.6	88.64	0.88384	29.754	4	2.3574	42.696	3	17.957	159.64	3	2.0403	163.9	4
Q91WZ8	Dysbindin	Dtnbp1	7	1	1	0	0	3.1	6.2	0	0	20.328	NaN	NaN	1	NaN	NaN	0	NaN	NaN	0	NaN	NaN	0
Q80V91	Probable E3 ubiquitin-protein ligase DTX3	Dtx3	1	1	0	0	0	6.6	0	0	0	3.2392	NaN	NaN	0	NaN	NaN	0	NaN	NaN	0	NaN	NaN	0
Q3UIR3	E3 ubiquitin-protein ligase DTX3L	Dtx3l	8	2	2	4	1	5.9	3.1	8.4	1.6	34.925	NaN	NaN	1	NaN	NaN	1	5.5655	5.6259	2	2.8781	99.648	2
P97930	Thymidylate kinase	Dtymk	13	11	8	8	6	51.9	37.7	38.2	32.1	39.605	2.0316	12.251	10	4.2179	56.296	8	4.2243	96.979	6	4.9505	250.47	7
Q8C2P3	tRNA-dihydrouridine(16/17) synthase [NAD(P)(+)]-like	Dus1l	6	2	2	2	2	4.6	6.1	6.1	6.1	38.074	7.6042	116.16	5	7.9801	101.37	4	4.8371	61.417	3	9.2584	43	3
Q9D7B1	tRNA-dihydrouridine(20) synthase [NAD(P)+]-like	Dus2	19	4	10	10	12	9.9	26.8	28.4	31.6	98.531	3.2933	28.429	4	1.8704	71.628	8	3.3032	135.77	5	4.1658	152.98	5
Q91XI1	tRNA-dihydrouridine(47) synthase [NAD(P)(+)]-like	Dus3l	25	13	15	14	12	33.8	38.1	37.5	25.6	323.31	1.1735	14.893	16	4.0679	32.642	15	10.234	219.95	11	5.8079	213.06	13
Q32M08	tRNA-dihydrouridine(20a/20b) synthase [NAD(P)+]-like	Dus4l	4	1	1	3	2	3.7	3.7	15.4	10.8	11.003	NaN	NaN	1	NaN	NaN	0	4.7052	287.77	2	NaN	NaN	1
Q6NXK5	RNA/RNP complex-1-interacting phosphatase	Dusp11	8	4	2	3	2	13.4	8.4	12.5	8.4	19.747	7.93	61.938	3	9.1559	167.56	2	NaN	NaN	0	NaN	NaN	1
Q9D0T2	Dual specificity protein phosphatase 12	Dusp12	5	3	5	1	2	11.5	17.4	3.5	9.1	22.849	1.4265	5.0088	8	3.6429	17.595	9	8.0487	46.533	3	8.311	71.595	2
Q9D7X3	Dual specificity protein phosphatase 3	Dusp3	5	4	4	3	4	30.8	32.4	22.7	32.4	71.051	1.1017	14.099	6	2.8346	76.917	5	3.8632	317.27	3	5.6684	163.46	6
Q8BFV3;Q05922	Dual specificity protein phosphatase 4	Dusp4	11	7	6	7	6	26.4	22.4	20.1	19.1	97.089	5.3788	178.93	7	7.164	120.29	6	12.543	211.23	6	53.773	97.588	3
Q9DBB1;Q91Z46	Dual specificity protein phosphatase 6;Dual specificity protein phosphatase 7	Dusp6;Dusp7	2	1	1	0	0	3.7	3.7	0	0	7.8336	NaN	NaN	0	NaN	NaN	1	NaN	NaN	0	NaN	NaN	0
Q8VCG1		Dut	11	7	7	7	7	47.5	47.5	47.5	47.5	205.81	4.1592	16.391	17	13.645	77.348	12	60.644	122.62	9	48.983	135.13	10
Q60838	Segment polarity protein dishevelled homolog DVL-2	Dvl2	11	4	5	4	4	8.7	11.4	9.2	8.8	53.23	3.2005	26.304	4	12.397	103.29	5	NaN	NaN	0	NaN	NaN	0
Q61062	Segment polarity protein dishevelled homolog DVL-3	Dvl3	13	3	3	6	3	4.9	5.6	13.1	5.9	37.541	2.7317	186.33	4	2.168	218.53	2	5.4916	219.19	2	NaN	NaN	1
Q8CHY3	Dymeclin	Dym	9	3	3	4	4	4.3	4	5.5	5.2	19.23	1.2045	8.1255	2	NaN	NaN	1	12.635	80.29	2	1.2791	15.363	2
Q9JHU4	Cytoplasmic dynein 1 heavy chain 1	Dync1h1	262	212	213	210	187	55.8	56.1	52.6	46.7	323.31	0.83715	14.604	384	2.8854	36.755	397	9.1642	183.24	280	8.4859	136.5	292
O88485	Cytoplasmic dynein 1 intermediate chain 1	Dync1i1	1	1	1	1	1	5.4	5.4	5.4	5.4	12.525	0.87004	0.49139	2	2.2318	6.5524	3	NaN	NaN	0	NaN	NaN	1
O88487	Cytoplasmic dynein 1 intermediate chain 2	Dync1i2	15	11	11	6	5	47.1	38.2	19.4	18	323.31	0.90744	11.889	15	2.8623	15.704	19	21.357	255.24	7	6.2907	109.54	10
Q8R1Q8	Cytoplasmic dynein 1 light intermediate chain 1	Dync1li1	30	19	18	17	20	53.3	50.7	47.8	48.6	323.31	0.89996	14.892	34	3.5265	19.247	27	11.109	205.16	21	8.5621	8.8842	22
Q6PDL0	Cytoplasmic dynein 1 light intermediate chain 2	Dync1li2	26	16	16	11	15	56.9	55.7	39.6	54.1	323.31	0.95706	19.838	21	2.7763	30.739	18	9.8575	25.746	11	6.5839	239.7	11
Q45VK7	Cytoplasmic dynein 2 heavy chain 1	Dync2h1	26	5	6	11	9	1.2	1.6	2.9	2.6	43.184	1.0387	22.911	8	2.3346	29.883	7	3.5344	210.43	8	6.253	123.94	5
Q8K0T2	Cytoplasmic dynein 2 light intermediate chain 1	Dync2li1	9	5	0	2	3	21.9	0	8	11.7	22.001	1.6627	53.107	6	NaN	NaN	0	NaN	NaN	1	NaN	NaN	1
P63168;Q80ZS7	Dynein light chain 1, cytoplasmic	Dynll1;BC048507	5	1	1	1	2	49.4	50.6	50.6	59.6	142.58	1.2495	6.9091	11	4.3592	21.146	18	13.944	193.29	9	15.706	148.84	8
Q9D0M5	Dynein light chain 2, cytoplasmic	Dynll2	5	1	1	2	1	32.6	33.7	58.4	33.7	56.481	NaN	NaN	0	NaN	NaN	0	NaN	NaN	0	NaN	NaN	0
P62627	Dynein light chain roadblock-type 1	Dynlrb1	8	5	5	4	5	83.3	83.3	66.7	82.3	138.66	1.6303	18.699	9	7.8833	29.215	8	38.652	61.209	2	9.2326	181.49	4
P51807	Dynein light chain Tctex-type 1	Dynlt1	5	4	4	4	5	60.2	60.2	60.2	79.6	323.31	4.4025	21.215	10	14.67	60.734	6	3.6935	222.68	5	60.197	136.03	5
Q7TPV2	E3 ubiquitin-protein ligase DZIP3	Dzip3	15	1	4	5	7	0.7	4.5	4.6	6.1	33.224	NaN	NaN	1	3.3862	14.034	2	1.8024	89.549	2	2.0564	194.32	4
Q5SUE3		E130309D14Rik	2	1	1	1	0	5.4	5.4	5.4	0	3.3047	NaN	NaN	0	NaN	NaN	1	NaN	NaN	0	NaN	NaN	0
Q61501	Transcription factor E2F1	E2f1	1	0	0	1	1	0	0	3.7	3.7	2.9402	NaN	NaN	0	NaN	NaN	0	NaN	NaN	0	NaN	NaN	0
O35261	Transcription factor E2F3	E2f3	2	1	1	1	2	3.3	3.3	3.3	7	20.723	NaN	NaN	1	NaN	NaN	0	NaN	NaN	0	NaN	NaN	1
Q8R0K9	Transcription factor E2F4	E2f4	12	1	1	2	3	5.1	2.2	7.3	13.4	37.507	NaN	NaN	0	NaN	NaN	0	NaN	NaN	0	NaN	NaN	1
Q61502	Transcription factor E2F5	E2f5	5	0	2	1	2	0	8.7	4.8	8.7	18.952	NaN	NaN	0	NaN	NaN	1	NaN	NaN	1	NaN	NaN	1
Q6S7F2	Transcription factor E2F7	E2f7	4	0	1	0	0	0	1.8	0	0	4.3304	NaN	NaN	0	NaN	NaN	0	NaN	NaN	0	NaN	NaN	0
Q58FA4	Transcription factor E2F8	E2f8	4	0	1	1	0	0	1.9	1.9	0	5.7683	NaN	NaN	0	NaN	NaN	1	NaN	NaN	0	NaN	NaN	0
Q9D4C5;Q91ZD6	ELL-associated factor 1	Eaf1	5	1	1	1	1	3	3	2.6	2.6	8.1158	NaN	NaN	1	NaN	NaN	1	NaN	NaN	1	NaN	NaN	1
Q5BU09	E2F-associated phosphoprotein	Eapp	2	1	2	0	0	6.8	10.7	0	0	52.607	NaN	NaN	0	NaN	NaN	1	NaN	NaN	0	NaN	NaN	0
Q9CXJ1	Probable glutamate--tRNA ligase, mitochondrial	Ears2	10	4	6	5	6	10.3	15.1	13	13.8	35.949	0.83689	27.448	5	1.8079	41.206	5	3.6083	113.68	4	3.6473	93.603	3
Q9D0V7	Receptor-binding cancer antigen expressed on SiSo cells	Ebag9	2	0	0	0	0	0	0	0	0	75.423	NaN	NaN	0	NaN	NaN	0	NaN	NaN	0	NaN	NaN	0
O08791;Q07802;Q8K4J2	Transcription factor COE3	Ebf3	13	8	7	8	7	21.1	20	22.5	18	198.8	2.7308	27.736	16	8.5577	43.936	14	11.632	174.44	10	6.2772	156.76	8
Q9D903	Probable rRNA-processing protein EBP2	Ebna1bp2	17	15	14	15	14	47.1	43.5	49	39.2	206.13	2.5678	34.927	22	11.116	28.315	21	14.73	127.61	13	16.084	204.81	13
P70245	3-beta-hydroxysteroid-Delta(8),Delta(7)-isomerase	Ebp	3	3	2	3	3	15.2	9.6	15.2	15.2	33.199	0.68787	21.694	4	3.3083	2.0999	2	4.1285	185.82	4	5.6386	274.87	2
Q9CS74	Protein SGT1 homolog	Ecd	9	7	3	3	2	15.1	6.7	6.7	3.6	44.117	1.8443	81.935	6	6.0296	51.42	5	1.6224	366.06	2	1.0005	78.57	2
Q80Z60	Endothelin-converting enzyme 2;Methyltransferase-like region;Endothelin-converting enzyme 2 region	Ece2	5	2	1	3	1	2.2	0.8	4	1.7	5.6909	2.1306	9.1569	3	NaN	NaN	0	4.1372	97.874	2	NaN	NaN	1
O35459	Delta(3,5)-Delta(2,4)-dienoyl-CoA isomerase, mitochondrial	Ech1	13	9	8	7	8	34.9	29.7	28.4	33	171.06	0.75864	20.402	10	2.5127	25.791	11	6.851	61.1	8	5.1659	279.47	6
Q9D9V3	Ethylmalonyl-CoA decarboxylase	Echdc1	10	8	9	7	8	29.8	30.1	24.8	26.7	63.278	0.61457	21.241	12	1.9432	16.718	11	6.3836	135.99	6	6.8068	154.32	7
Q3TLP5	Enoyl-CoA hydratase domain-containing protein 2, mitochondrial	Echdc2	3	0	1	3	1	0	2.4	12.2	2.4	9.9097	NaN	NaN	0	NaN	NaN	0	NaN	NaN	1	NaN	NaN	0
Q8BH95	Enoyl-CoA hydratase, mitochondrial	Echs1	12	10	10	9	10	43.8	36.6	33.4	39	219.82	0.6164	7.8839	19	2.1279	30.399	19	5.5332	172.92	13	7.7963	130.17	20
P42125	Enoyl-CoA delta isomerase 1, mitochondrial	Eci1	12	10	9	9	6	38.8	33.9	39.1	23.9	119.15	0.74748	19.089	13	2.7831	14.991	13	5.2083	189.72	11	9.102	198.2	8
Q9WUR2	Enoyl-CoA delta isomerase 2, mitochondrial	Eci2	7	5	4	3	1	22.3	22.3	13	8.4	72.392	0.87848	15.664	4	2.2206	10.7	7	10.16	343.66	2	4.4622	28.011	3
Q6PDI5	Proteasome-associated protein ECM29 homolog	Ecm29	79	59	59	55	59	42.4	41.2	39.2	42.4	323.31	1.1041	27.51	85	3.2538	17.966	91	9.3339	261.53	54	10.129	52.07	50
Q9QZH6	Evolutionarily conserved signaling intermediate in Toll pathway, mitochondrial	Ecsit	11	3	7	5	7	11.3	28	17	20	120.09	0.68085	19.23	2	2.4951	44.838	5	6.8807	254.38	3	1.9911	171.42	5
Q07139	Protein ECT2	Ect2	29	17	19	19	16	27.2	27.5	27.2	24.6	248.34	9.1988	26.816	16	13.458	109.35	14	19.905	207.2	11	17.435	220.22	12
Q8K2D3	Enhancer of mRNA-decapping protein 3	Edc3	24	11	16	13	15	29.3	49.2	33.9	43.5	206.3	2.1371	22.976	9	4.9345	68.192	20	3.1675	106.52	9	8.3408	227.15	9
Q3UJB9	Enhancer of mRNA-decapping protein 4	Edc4	46	37	35	32	32	42.2	41.9	38.1	36.9	323.31	0.97187	13.543	50	3.2168	42.648	47	12.537	36.305	29	9.2573	91.128	36
Q925U4	ER degradation-enhancing alpha-mannosidase-like protein 1	Edem1	4	1	1	1	2	1.8	1.5	1.5	2.9	13.079	NaN	NaN	1	NaN	NaN	1	NaN	NaN	0	NaN	NaN	1
Q8BJT9	alpha-1,2-Mannosidase	Edem2	2	1	2	1	1	2.3	4.3	2.3	2.3	5.6097	NaN	NaN	1	NaN	NaN	1	NaN	NaN	1	NaN	NaN	1
Q2HXL6	ER degradation-enhancing alpha-mannosidase-like protein 3	Edem3	21	8	12	7	7	12.2	16.8	8.5	8.2	120.48	2.0785	34.376	10	1.9953	14.527	9	NaN	NaN	1	NaN	NaN	1
Q9JMG1	Endothelial differentiation-related factor 1	Edf1	17	7	4	6	7	37.8	30.4	37.2	39.2	81.221	2.8275	10.515	9	18.167	24.558	5	13.769	93.039	6	1.4576	170.12	6
Q6GQV7	Erythroid differentiation-related factor 1	Edrf1	12	2	2	8	5	3.6	2.1	8.1	5.2	92.185	NaN	NaN	0	NaN	NaN	1	4.2863	226.19	3	NaN	NaN	1
Q8BL66	Early endosome antigen 1	Eea1	126	46	42	45	49	38.7	37.5	37.8	39.5	323.31	0.9166	27.152	53	3.3101	41.718	52	9.1733	64.338	48	5.7599	280.99	34
Q921E6	Polycomb protein EED	Eed	17	11	10	9	12	34.9	24.7	22.4	36.5	66.167	1.735	13.429	13	6.2804	7.6009	11	4.1302	95.364	9	3.991	171.58	8
P10126	Elongation factor 1-alpha 1	Eef1a1	37	16	17	17	15	71.6	74.5	71.6	75.1	323.31	1.2331	48.734	561	3.7378	49.818	593	10.944	148.85	384	9.8442	74.603	551
P62631	Elongation factor 1-alpha 2	Eef1a2	25	9	9	7	8	68.9	70.8	62.6	71.3	323.31	0.95713	10.294	34	2.8193	15.473	31	12.904	178.35	7	6.1189	209.13	21
O70251	Elongation factor 1-beta	Eef1b	22	11	11	9	13	73.8	73.8	69.8	82.7	323.31	1.1357	58.033	43	3.5461	26.468	42	5.5575	123.51	28	8.6924	123.67	50
P57776	Elongation factor 1-delta	Eef1d	23	14	15	13	15	64.1	62.3	60.1	61.6	323.31	1.0444	17.509	35	3.8255	51.443	39	10.128	137.55	30	10.57	213.39	28
Q9D1M4	Eukaryotic translation elongation factor 1 epsilon-1	Eef1e1	8	7	6	6	5	47.7	43.1	33.3	28.7	49.509	0.85479	21.252	11	3.0355	15.715	16	7.9786	317.75	7	7.1839	131.06	11
Q9D8N0	Elongation factor 1-gamma	Eef1g	31	28	28	29	26	71.2	72.3	76.7	63.2	323.31	1.0528	13.26	82	3.2955	59.335	119	11.113	224.87	88	9.4593	81.389	90
P58252	Elongation factor 2	Eef2	69	56	60	59	56	73.4	76.8	74.1	73.7	323.31	1.2835	47.628	489	3.8169	53.615	514	11.355	192.11	417	9.8334	75.928	456
O08796	Eukaryotic elongation factor 2 kinase	Eef2k	16	3	5	7	7	3.9	8.1	9.3	12	35.373	2.105	35.489	3	9.22	35.055	2	3.0429	151.03	3	6.9106	312	4
Q3UZW7	Protein-lysine N-methyltransferase EEF2KMT	Eef2kmt	3	0	1	1	2	0	3.6	5.4	6	11.31	NaN	NaN	0	NaN	NaN	0	NaN	NaN	1	NaN	NaN	0
Q9JHW4	Selenocysteine-specific elongation factor	Eefsec	21	10	10	8	13	25.7	23	19.4	29.2	232.73	0.75593	22.944	17	2.1105	23.915	17	7.4781	179.15	9	3.7093	207.3	9
Q8BGQ6	EF-hand calcium-binding domain-containing protein 14	Efcab14	8	0	3	1	2	0	7.4	2.7	5.4	18.974	NaN	NaN	0	6.4508	133.96	3	NaN	NaN	0	NaN	NaN	1
Q8VDY4	EF-hand calcium-binding domain-containing protein 7	Efcab7	10	4	0	2	5	8.1	0	4	10	20.083	1.0991	31.294	3	NaN	NaN	0	NaN	NaN	1	1.9402	136.3	2
Q9WVJ9	EGF-containing fibulin-like extracellular matrix protein 2	Efemp2	2	0	1	0	0	0	2.9	0	0	2.2156	NaN	NaN	0	NaN	NaN	1	NaN	NaN	0	NaN	NaN	0
Q9D8Y0;Q9D4J1	EF-hand domain-containing protein D2	Efhd2	12	7	5	5	5	29.6	21.7	20.4	21.7	77.391	1.022	29.931	7	2.9739	14.078	7	5.3773	144.13	3	13.881	162.04	2
O08543	Ephrin-A5	Efna5	6	2	3	2	2	11	22.8	11	13.2	40.06	5.9552	109.98	7	45.032	18.917	2	NaN	NaN	1	25.738	346.31	3
Q8BG67	Protein EFR3 homolog A	Efr3a	9	2	2	2	1	4.3	2.2	3.3	1.6	29.28	3.4373	14.659	2	3.5918	72.167	2	NaN	NaN	0	NaN	NaN	0
Q8C0D5	Elongation factor Tu GTP-binding domain-containing protein 1	Eftud1	21	8	8	11	11	14.8	10.6	17.7	13.3	191.94	2.5638	61.342	9	3.5155	39.949	7	4.1291	230.58	6	1.9043	217.95	5
O08810	116 kDa U5 small nuclear ribonucleoprotein component	Eftud2	58	47	51	43	46	68.2	69.5	66	64.5	323.31	1.205	25.667	99	4.1531	91.179	118	11.755	192.45	58	11.343	92.519	63
Q9QXT5	Epidermal growth factor-like protein 7	Egfl7	5	1	3	2	2	5.1	16.7	12.7	9.8	29.559	3.6735	49.021	2	NaN	NaN	1	NaN	NaN	0	NaN	NaN	0
Q01279	Epidermal growth factor receptor	Egfr	1	0	1	0	1	0	0.8	0	0.8	2.394	NaN	NaN	0	NaN	NaN	0	NaN	NaN	0	NaN	NaN	0
Q91YE3;Q91UZ4	Egl nine homolog 1	Egln1	6	0	3	2	2	0	7.5	6.8	6.8	9.1396	NaN	NaN	0	NaN	NaN	1	NaN	NaN	1	NaN	NaN	1
Q69ZW3	EH domain-binding protein 1	Ehbp1	24	6	7	8	12	7.4	8	9.1	13.8	250.02	1.1622	40.522	4	5.6908	17.388	3	7.6517	227.22	4	6.9245	128.32	5
Q99MS7	EH domain-binding protein 1-like protein 1	Ehbp1l1	4	1	1	2	1	2.5	0.9	1.5	0.9	11.17	NaN	NaN	1	NaN	NaN	1	NaN	NaN	1	NaN	NaN	0
Q9WVK4	EH domain-containing protein 1	Ehd1	33	16	17	14	14	53.9	61	58.1	54.5	323.31	1.2534	19.182	37	3.9135	31.919	33	8.3025	217.55	24	16.199	275.64	23
Q8BH64	EH domain-containing protein 2	Ehd2	7	0	2	0	0	5	9.4	4.8	3.5	8.8619	NaN	NaN	0	2.754	85.07	2	NaN	NaN	0	NaN	NaN	0
Q9QXY6	EH domain-containing protein 3	Ehd3	16	0	1	0	1	17.9	26	23.7	26.5	7.6119	NaN	NaN	0	NaN	NaN	1	NaN	NaN	0	NaN	NaN	0
Q9EQP2	EH domain-containing protein 4	Ehd4	17	4	4	9	9	17.2	18.9	27.2	29	61.22	1.3719	23.01	8	1.715	60.697	9	5.3248	195.82	8	4.7349	204.29	9
Q5DW34	Histone-lysine N-methyltransferase EHMT1	Ehmt1	27	14	18	15	14	13.8	21.3	16.9	16.6	189.03	1.8332	20.322	20	5.8789	40.935	18	12.282	139.67	10	5.4721	262.03	8
Q9Z148	Histone-lysine N-methyltransferase EHMT2	Ehmt2	32	11	13	16	11	12	15	20	12.4	290.78	1.8908	25.831	11	6.6146	10.678	11	3.6913	174.16	7	15.988	257.21	5
Q61070	Etoposide-induced protein 2.4	Ei24	3	1	0	1	2	2.4	0	2.4	5.9	4.5472	NaN	NaN	1	NaN	NaN	0	NaN	NaN	0	NaN	NaN	0
P48024	Eukaryotic translation initiation factor 1	Eif1	15	5	5	5	2	82.3	82.3	82.3	65.5	323.31	5.9896	40.655	25	16.285	45.001	16	247.87	188.49	13	141.46	249.42	10
Q60872;Q3UTA4;Q3TQZ4;J3QP87;Q8BX20;M0QWL1;J3QQ02;J3QPI8;A0A1W2P883;J3QMW5;D3Z367	Eukaryotic translation initiation factor 1A	Eif1a;Gm8300;Gm2016;Gm2035;Gm5662;Gm21936;Gm2056;Gm6803	8	1	1	1	0	34.7	43.1	39.6	33.3	9.6086	1.1445	6.2204	3	4.6471	33.528	5	NaN	NaN	1	10.123	37.544	2
Q3THJ3	Probable RNA-binding protein EIF1AD	Eif1ad	8	4	3	2	3	30.6	22.4	21.8	22.4	74.215	5.993	31.84	5	13.647	31.814	3	NaN	NaN	0	7.7624	84.804	3
Q8BMJ3	Eukaryotic translation initiation factor 1A, X-chromosomal	Eif1ax	9	1	2	1	2	34.7	43.8	39.6	43.8	111.04	1.1174	8.3646	12	4.857	14.036	15	12.537	208.79	14	22.132	240.38	9
Q9CXU9	Eukaryotic translation initiation factor 1b	Eif1b	14	3	3	1	2	81.4	77.9	61.9	77	104.57	2.9654	5.6384	3	NaN	NaN	1	NaN	NaN	1	NaN	NaN	1
Q8BJW6	Eukaryotic translation initiation factor 2A;Eukaryotic translation initiation factor 2A, N-terminally processed	Eif2a	30	25	27	24	21	61.4	70.4	62	53	323.31	1.2106	19.145	49	3.855	68.759	50	8.5635	224.49	32	11.065	62.896	25
Q9Z2R9	Eukaryotic translation initiation factor 2-alpha kinase 1	Eif2ak1	1	0	0	0	1	0	0	0	2.1	1.6142	NaN	NaN	0	NaN	NaN	0	NaN	NaN	0	NaN	NaN	0
Q03963	Interferon-induced, double-stranded RNA-activated protein kinase	Eif2ak2	14	10	9	7	10	23.5	24.7	17.3	22.9	175.06	0.90208	10.926	12	2.5803	11.057	8	5.168	214.74	5	5.8137	172.31	5
Q9Z2B5	Eukaryotic translation initiation factor 2-alpha kinase 3	Eif2ak3	7	3	2	2	2	3.3	2.5	1.9	2	19.054	1.2192	63.854	2	NaN	NaN	1	5.9306	101.34	2	4.5278	135.75	2
Q9QZ05	Eukaryotic translation initiation factor 2-alpha kinase 4	Eif2ak4	13	2	5	6	5	1.2	3.3	4.4	4	31.609	1.0795	32.961	3	3.3492	45.716	4	13.803	204.26	3	8.4487	191.65	3
Q99LC8	Translation initiation factor eIF-2B subunit alpha	Eif2b1	12	8	7	10	7	33.1	29.8	41	25.6	85.58	0.98659	13.079	15	3.108	11.33	8	8.3104	32.434	13	11.777	269.01	13
Q99LD9	Translation initiation factor eIF-2B subunit beta	Eif2b2	13	11	9	9	10	46.7	37.3	37.3	39	258.21	1.431	15.938	28	4.0185	21.23	23	10.586	248.29	19	11.208	9.387	18
B1AUN2		Eif2b3	22	15	17	18	17	42	48	51.5	48	323.31	0.95687	10.87	20	2.9411	27.886	24	6.4252	190.43	19	8.381	37.214	15
Q61749	Translation initiation factor eIF-2B subunit delta	Eif2b4	20	16	15	14	17	43.1	39.3	38.7	44.5	323.31	1.2562	18.269	33	4.0475	34.807	28	29.889	310	14	12.279	17.508	20
Q8CHW4	Translation initiation factor eIF-2B subunit epsilon	Eif2b5	21	16	17	13	15	34.3	34.6	29.1	30	323.31	1.054	21.731	28	2.8242	25.486	29	8.2486	190.1	19	17.717	356.7	20
Q61211	Eukaryotic translation initiation factor 2D	Eif2d	21	7	11	13	13	18.9	30.4	33	33.9	213.02	0.83972	25.878	9	3.2664	21.288	15	4.4249	216.52	7	4.309	124.63	11
Q6ZWX6	Eukaryotic translation initiation factor 2 subunit 1	Eif2s1	24	22	23	23	23	65.1	65.7	65.4	65.4	323.31	1.1071	10.876	44	4.2725	27.654	45	12.835	101.87	54	44.963	31.454	42
Q99L45	Eukaryotic translation initiation factor 2 subunit 2	Eif2s2	28	15	16	17	19	45.9	43.5	47.4	47.1	323.31	0.89116	7.1145	39	3.4612	10.781	40	11.392	123.3	26	10.211	65.018	32
Q9Z0N1;Q9Z0N2	Eukaryotic translation initiation factor 2 subunit 3, X-linked;Eukaryotic translation initiation factor 2 subunit 3, Y-linked	Eif2s3x;Eif2s3y	27	23	23	25	20	56.8	57.8	61.4	54.7	323.31	0.92409	8.5604	72	3.1902	46.124	68	9.9891	161.04	58	9.5176	144.68	59
P23116	Eukaryotic translation initiation factor 3 subunit A	Eif3a	76	56	59	57	57	40.6	45	40.3	43.8	323.31	1.3755	34.231	126	4.8812	65.943	148	17.863	121.14	90	14.477	85.55	81
Q8JZQ9	Eukaryotic translation initiation factor 3 subunit B	Eif3b	48	36	39	39	35	53.4	60.5	59.5	51.3	323.31	1.5309	34.839	87	4.6121	55.981	95	17.913	161.35	51	16.919	60.34	51
Q8R1B4	Eukaryotic translation initiation factor 3 subunit C	Eif3c	39	34	33	31	27	35.5	34.7	34.5	31.8	323.31	1.3047	13.904	84	4.3184	23.033	76	12.554	26.422	69	25.319	174.27	52
O70194	Eukaryotic translation initiation factor 3 subunit D	Eif3d	25	22	23	20	19	58.4	58.6	50.5	48.4	323.31	1.613	13.865	47	5.2336	51.986	55	15.897	13.484	27	17.187	15.522	35
P60229	Eukaryotic translation initiation factor 3 subunit E	Eif3e	26	24	24	25	24	55.3	58.4	61.6	57.5	323.31	1.3678	8.6117	55	4.4905	22.028	58	15.443	172.7	37	15.777	101.07	39
Q9DCH4	Eukaryotic translation initiation factor 3 subunit F	Eif3f	14	13	11	14	12	48.5	41	48.8	40.2	316.41	1.3331	8.1959	33	4.1457	43.196	38	13.05	8.7056	21	11.719	122.27	24
Q9Z1D1	Eukaryotic translation initiation factor 3 subunit G	Eif3g	23	13	13	17	10	57.5	49.7	53.4	38.8	323.31	1.3122	28.565	24	1.5744	148.9	23	12.936	220.96	21	18.777	129.99	12
Q91WK2	Eukaryotic translation initiation factor 3 subunit H	Eif3h	25	20	23	20	20	68.2	77.3	58.8	70.2	323.31	1.398	10.141	49	4.9175	32.2	52	13.364	77.736	34	11.075	160.4	39
Q9QZD9	Eukaryotic translation initiation factor 3 subunit I	Eif3i	21	18	19	17	17	76.6	81.2	72.3	72.3	323.31	1.2562	15.941	64	3.9946	77.259	63	11.337	26.931	37	17.801	68.784	44
Q3UGC7;Q66JS6	Eukaryotic translation initiation factor 3 subunit J-A;Eukaryotic translation initiation factor 3 subunit J-B	Eif3j1;Eif3j2	29	11	11	10	11	44.8	54.4	44.1	49.8	323.31	0.95953	9.3052	20	3.2757	7.2242	18	9.2325	126.04	15	7.1964	201.22	14
Q9DBZ5	Eukaryotic translation initiation factor 3 subunit K	Eif3k	10	10	9	10	8	59.2	56	59.2	46.8	162.85	1.42	5.6476	23	3.9709	62.623	26	17.879	228.33	17	16.302	4.3256	10
Q8QZY1	Eukaryotic translation initiation factor 3 subunit L	Eif3l	33	31	26	26	22	63.3	52	53.4	40.1	323.31	1.3907	45.317	65	4.7822	83.394	64	17.834	70.365	41	14.505	28.796	38
Q99JX4	Eukaryotic translation initiation factor 3 subunit M	Eif3m	19	18	16	16	17	58.8	53.7	53.7	52.4	323.31	1.2669	17.205	49	3.7548	11.107	36	10.644	188.2	28	10.127	14.356	34
P60843	Eukaryotic initiation factor 4A-I	Eif4a1	31	14	17	17	16	62.8	76.8	67.5	67.5	323.31	1.1164	11.928	110	3.6623	44.858	141	10.374	217.61	104	23.479	98.988	96
P10630	Eukaryotic initiation factor 4A-II;Eukaryotic initiation factor 4A-II, N-terminally processed	Eif4a2	23	6	6	6	6	45.5	47.4	48.6	46.4	106.8	1.1658	35.7	7	2.0874	38.731	7	3.4789	242.13	3	NaN	NaN	1
Q91VC3;A0A0N4SVP8	Eukaryotic initiation factor 4A-III;Eukaryotic initiation factor 4A-III, N-terminally processed	Eif4a3	29	6	8	8	9	58.4	65	65	70.1	323.31	1.2498	9.5466	56	4.6417	34.862	58	12.505	164.02	43	12.279	48.464	43
Q8BGD9	Eukaryotic translation initiation factor 4B	Eif4b	48	11	12	10	7	19.3	24.4	25.5	17.8	323.31	1.2518	25.559	20	2.9887	110.09	22	10.529	43.42	13	77.054	153.5	8
P63073	Eukaryotic translation initiation factor 4E	Eif4e	12	11	9	10	7	60.8	54.4	47	31.3	110.49	0.98689	9.6799	29	3.2284	11.904	23	10.391	12.465	20	20.762	16.721	14
Q8BMB3	Eukaryotic translation initiation factor 4E type 2	Eif4e2	8	6	7	4	5	37.6	42.9	24.9	30.2	56.467	1.6417	42.412	8	3.2179	38.024	6	18.34	292.84	2	7.4427	183.96	2
Q9DBB5;H3BJN7	Eukaryotic translation initiation factor 4E type 3	Eif4e3	5	2	2	4	2	13.5	13.5	26.1	13.5	10.057	0.94391	13.473	3	3.431	107.04	4	2.0686	207.79	3	4.6017	392.6	2
Q9EST3	Eukaryotic translation initiation factor 4E transporter	Eif4enif1	30	9	9	14	11	11.9	16	22.9	17.6	288.02	1.8745	56.876	13	1.7141	11.506	13	4.4781	206.83	12	2.8757	135.75	7
Q6NZJ6	Eukaryotic translation initiation factor 4 gamma 1	Eif4g1	65	45	41	42	38	33.4	33.9	29.6	30.5	323.31	1.5913	21.058	97	6.4745	92.648	97	17.425	81.27	56	21.588	130.91	50
Q62448	Eukaryotic translation initiation factor 4 gamma 2	Eif4g2	41	33	33	33	29	44	44.4	44.3	40	323.31	1.5943	19.153	45	5.6449	34.965	50	18.897	67.505	30	14.261	73.047	23
Q80XI3	Eukaryotic translation initiation factor 4 gamma 3	Eif4g3	36	13	11	15	16	13.4	11.6	14.4	15.8	197.52	1.1797	9.6395	12	2.2827	81.57	10	6.0833	194.71	12	3.6039	259.7	10
Q9WUK2	Eukaryotic translation initiation factor 4H	Eif4h	14	8	5	5	7	44.8	29	20.2	35.1	115.65	1.6163	22.878	11	5.6688	53.702	6	20.9	25.643	12	82.649	104	15
P59325	Eukaryotic translation initiation factor 5	Eif5	29	17	17	17	16	42.7	44.5	39.6	41	323.31	1.1891	12.316	41	4.509	61.727	37	17.035	36.257	23	13.085	33.342	20
P63242	Eukaryotic translation initiation factor 5A-1	Eif5a	18	9	8	9	9	88.3	88.3	88.3	88.3	323.31	1.1387	36.04	87	3.6376	82.056	120	12.024	201.78	91	12.977	70.261	99
Q8BGY2	Eukaryotic translation initiation factor 5A-2	Eif5a2	10	0	0	1	1	30.7	30.7	38.6	38.6	1.2757	NaN	NaN	0	NaN	NaN	0	NaN	NaN	0	NaN	NaN	1
Q05D44	Eukaryotic translation initiation factor 5B	Eif5b	56	40	32	36	28	35.4	27.9	29.4	26.3	323.31	1.0313	14.338	64	3.5942	56.797	60	11.312	122.21	47	8.3348	247.32	45
O55135	Eukaryotic translation initiation factor 6	Eif6	10	10	8	9	9	60	56.7	56.7	56.7	323.31	1.0501	52.853	14	3.6177	2.8751	23	10.295	28.944	13	3.3659	164.37	23
Q80Y81	Zinc phosphodiesterase ELAC protein 2	Elac2	29	22	22	18	20	38.1	43.2	31.8	34.5	323.31	1.2933	15.511	32	3.6284	25.962	34	12.128	283.25	21	11.834	38.852	16
P70372	ELAV-like protein 1	Elavl1	18	14	16	14	14	53.1	53.7	53.1	53.4	323.31	0.98738	16.986	49	3.3675	74.41	53	11.728	130.98	41	10.696	15.804	37
Q60899	ELAV-like protein 2	Elavl2	20	6	7	6	6	52.5	52.5	45.3	42.2	146.26	0.80865	15.312	12	3.0676	22.329	14	8.3777	252.4	5	6.6431	98.222	7
Q60900	ELAV-like protein 3	Elavl3	18	7	9	7	6	44.7	51.5	40.6	29.7	203.76	1.4838	18.899	13	5.8129	7.1933	11	11.583	208.5	6	17.304	264.82	4
Q61701	ELAV-like protein 4	Elavl4	21	8	6	8	7	56.9	49.1	50.1	47	323.31	1.0167	8.4954	37	3.6853	32.019	45	11.011	88.853	31	16.628	27.347	31
Q60775	ETS-related transcription factor Elf-1	Elf1	2	1	0	0	1	2.1	0	0	2.6	3.1299	NaN	NaN	1	NaN	NaN	0	NaN	NaN	0	NaN	NaN	0
Q9JHC9	ETS-related transcription factor Elf-2	Elf2	9	4	8	4	5	12.8	22.8	12	13.8	65.754	7.1332	72.489	2	3.437	133.66	7	6.4374	158.16	2	0.70255	183.03	2
P41971	ETS domain-containing protein Elk-3	Elk3	1	1	0	0	1	2.2	0	0	2.2	1.3285	NaN	NaN	0	NaN	NaN	0	NaN	NaN	0	NaN	NaN	0
O08856	RNA polymerase II elongation factor ELL	Ell	15	5	5	8	3	9.5	11.5	14	5.1	72.318	2.2353	20.256	5	2.918	0.095193	2	NaN	NaN	1	4.8812	25.882	2
Q8BHL5;Q8BPU7	Engulfment and cell motility protein 2	Elmo2	17	7	11	10	9	13.5	21.2	20.1	17.5	263.91	1.0371	32.201	7	2.6512	45.168	7	3.1628	169.23	6	2.9653	85.799	4
Q8BGF6	ELMO domain-containing protein 2	Elmod2	8	4	4	4	5	14	14	11.9	17.4	14.945	0.875	62.95	5	3.6937	16.709	4	2.1533	94.628	2	4.0971	186.17	4
E9Q2I4		Elmsan1	21	8	8	8	12	14.4	11	12.6	16.4	178.28	1.3079	30.126	7	2.4175	88.809	4	3.9883	169.67	6	5.244	111.42	8
P60003	Transcription elongation factor 1 homolog	Elof1	1	1	1	1	1	21.7	21.7	21.7	21.7	43.036	NaN	NaN	1	NaN	NaN	1	NaN	NaN	0	NaN	NaN	0
Q9JLJ5	Elongation of very long chain fatty acids protein 1	Elovl1	2	2	2	2	1	9.7	9.7	9.7	4.7	37.844	0.96921	15.764	3	5.132	7.0923	4	44.746	164.1	3	8.2808	4.6142	2
O35949	Elongation of very long chain fatty acids protein 3	Elovl3	1	0	0	0	0	0	0	0	0	1.3708	NaN	NaN	0	NaN	NaN	0	NaN	NaN	0	NaN	NaN	0
[truncated: 6,348 more rows]

## Sheet: +QA
Protein IDs	Protein names	Gene names	Peptides	Unique peptides day 1	Unique peptides day 2	Unique peptides day 3	Unique peptides day 5	Sequence coverage day 1 [%]	Sequence coverage day 2 [%]	Sequence coverage day 3 [%]	Sequence coverage day 5 [%]	Score	Ratio H/L day 1	Ratio H/L variability [%] day 1	Ratio H/L count day 1	Ratio H/L day 2	Ratio H/L variability [%] day 2	Ratio H/L count day 2	Ratio H/L day 3	Ratio H/L variability [%] day 3	Ratio H/L count day 3	Ratio H/L day 5	Ratio H/L variability [%] day 5	Ratio H/L count day 5
A0A087WP63;A0A087WQ44		Srcap	26	10	8	11	8	3.8	3.9	5.1	3.2	79.34	1.1206	29.566	7	3.7719	66.993	7	4.0489	145.67	7	30.627	205.95	2
A0A087WPF7		Auts2	1	0	0	0	1	0	0	0	0.9	1.9904	NaN	NaN	0	NaN	NaN	0	NaN	NaN	0	NaN	NaN	1
A0A087WPN2		Gm3604	5	1	0	2	2	14	9.7	18.2	18.2	3.3081	NaN	NaN	1	NaN	NaN	0	NaN	NaN	1	NaN	NaN	1
A0A087WQI7;A0A087WNP1;Q8BZ17;A0A087WS64;B2RUK9;Q7M6X9;Q7M6Y1;Q7M6Y0;A0A087WSP8		B020011L13Rik;Gm28168;Zfp459;Gm7145;Zfp456;Zfp455;Rsl1;Zfp429;Gm29106	2	0	0	0	0	2.2	2.2	2.2	2.2	1.354	NaN	NaN	0	NaN	NaN	0	NaN	NaN	0	NaN	NaN	0
A0A087WRJ1		2610044O15Rik8	3	2	2	1	2	5.9	5.9	2.9	5.9	7.0476	1.7513	54.235	2	NaN	NaN	1	NaN	NaN	0	NaN	NaN	1
A0A087WRR7		Zfp383	3	1	1	0	1	4.3	4.3	2.2	4.9	1.2509	NaN	NaN	0	NaN	NaN	0	NaN	NaN	0	NaN	NaN	0
A0A0A6YVU8;Q9JKV1	Proteasomal ubiquitin receptor ADRM1	Gm9774;Adrm1	10	6	7	8	6	17.2	21.1	19.7	17.2	155.87	1.0389	15.816	10	4.726	25.18	10	9.2192	119.97	8	17.142	108.17	5
A0A0A6YWI4		2310009B15Rik	1	0	0	0	0	0	0	0	0	4.4674	NaN	NaN	0	NaN	NaN	0	NaN	NaN	0	NaN	NaN	0
A0A0A6YXJ7		Larp1b	6	2	3	2	1	9.7	14.3	7	4.3	49.558	2.818	21.384	2	13.681	90.808	3	NaN	NaN	1	NaN	NaN	0
A0A0G2JEM5			3	1	0	1	0	3.4	2.3	3.4	2.3	2.0997	NaN	NaN	0	NaN	NaN	0	NaN	NaN	0	NaN	NaN	0
A0A0G2JFS9;Q8C9S8	Cysteine protease ATG4A	Atg4a	2	1	0	0	0	5.1	0	0	0	1.422	NaN	NaN	0	NaN	NaN	0	NaN	NaN	0	NaN	NaN	0
A0A0J9YTR2			3	2	1	0	0	26.3	14.7	0	0	14.631	2.6426	38.71	2	NaN	NaN	1	NaN	NaN	0	NaN	NaN	0
A0A0J9YU71			3	0	2	2	2	0	3.6	3.6	3.6	2.0505	NaN	NaN	0	2.4266	60.662	2	4.9058	139.35	2	2.0481	2.6453	2
A0A0J9YUD5			77	53	54	49	50	34.9	34.8	34.6	32.1	323.31	0.99596	17.132	87	4.4759	41.051	77	10.835	66.519	55	25.399	163.66	39
A0A0J9YV32;Q3UUG6	TBC1 domain family member 24	Tbc1d24	1	0	0	0	0	0	0	0	0	4.62	NaN	NaN	0	NaN	NaN	0	NaN	NaN	0	NaN	NaN	0
A0A0J9YVH3			2	0	0	0	0	3	3	0	3	1.9111	NaN	NaN	0	NaN	NaN	0	NaN	NaN	0	NaN	NaN	0
A0A0N4SUI7			1	0	0	0	0	0	0	0	0	4.8895	NaN	NaN	0	NaN	NaN	0	NaN	NaN	0	NaN	NaN	0
A0A0U1RNF2			10	6	8	6	7	20.2	30.4	20.5	26.8	78.092	0.6795	13.865	8	2.9709	17.229	7	7.265	29.635	3	43.496	231.06	3
A0A140LIJ4			5	0	1	1	1	0	0.2	0.2	0.2	1.2057	NaN	NaN	0	NaN	NaN	1	NaN	NaN	1	NaN	NaN	0
A0A140T8K6;P47964	60S ribosomal protein L36	Rpl36	6	5	5	5	5	37.1	37.1	37.1	37.1	47.398	1.5474	15.776	18	2.4233	84.208	27	4.9329	179.42	25	5.9945	145.83	14
A0A140T8M7;P62751;D3YTY6	60S ribosomal protein L23a	Rpl23a	14	10	10	11	10	44.2	44.2	46.8	44.2	187.41	1.5166	12.953	54	3.384	147.02	50	2.4529	154.42	42	1.9714	82.915	33
A0A140T8T4;P51410	60S ribosomal protein L9	Rpl9	12	8	8	8	9	65.1	60.9	60.9	64.6	323.31	1.3482	10.751	63	4.4211	11.027	68	11.336	59.997	59	4.4076	217.12	40
A0A140T8V3;Q60931	Voltage-dependent anion-selective channel protein 3	Vdac3	15	13	12	13	12	59.4	55.8	59	55.8	323.31	0.609	12.899	54	2.4957	16.186	49	6.4154	22.671	44	1.0113	117.25	34
A0A1B0GR71			2	1	0	0	0	6.7	0	0.8	0.8	2.4334	NaN	NaN	0	NaN	NaN	0	NaN	NaN	0	NaN	NaN	0
A0A1B0GR91			10	2	4	4	2	7.5	11.9	11.9	7.5	91.281	1.0267	26.728	2	3.2387	32.665	2	1.4548	138.57	2	NaN	NaN	1
A0A1B0GRQ2			1	1	1	1	1	13.9	13.9	13.9	13.9	2.8531	NaN	NaN	1	NaN	NaN	1	NaN	NaN	1	NaN	NaN	0
A0A1B0GS68;P49772			12	0	1	0	0	13	17.3	13.2	13	-2	NaN	NaN	0	NaN	NaN	1	NaN	NaN	0	NaN	NaN	0
A0A1B0GT05;O35153	BET1-like protein	Bet1l	5	1	2	2	2	13.8	36.2	36.2	36.2	49.837	NaN	NaN	1	4.4352	32.398	2	10.909	71.226	2	10.503	54.97	2
A0A1D5RM15			7	4	3	3	3	10.2	8.2	10.2	8.2	13.978	4.9712	27.18	2	6.7216	4.7165	2	7.7094	45.655	2	20.762	65.114	2
A0A1L1SQU7			5	1	2	3	2	0.3	0.6	1.2	0.7	5.0311	5.1325	56.339	2	NaN	NaN	1	NaN	NaN	0	NaN	NaN	1
A0A1L1SSC7			29	15	15	18	15	26.9	24.9	28.1	23.8	210.37	2.1305	35.001	22	7.2729	52.124	12	3.3608	149.02	14	21.767	153.47	12
A0A1L1SUI3			1	1	1	1	1	2.9	2.9	2.9	2.9	9.2984	NaN	NaN	1	NaN	NaN	1	NaN	NaN	1	NaN	NaN	1
A0A1W2P7S8			38	1	1	1	1	38.5	35.8	30.2	29.3	8.518	NaN	NaN	1	NaN	NaN	0	NaN	NaN	0	NaN	NaN	0
A0A1W2P884;REV__P31230			2	0	0	0	0	0	0	0	0	1.272	NaN	NaN	0	NaN	NaN	0	NaN	NaN	0	NaN	NaN	0
A1A5B6	TBC1 domain family member 25	Tbc1d25	1	0	0	1	0	0	0	2.2	0	4.4354	NaN	NaN	0	NaN	NaN	0	NaN	NaN	1	NaN	NaN	0
A1L3P4	Sodium/hydrogen exchanger	Slc9a6	7	1	0	1	3	4.8	0	2.8	4.7	26.532	NaN	NaN	1	NaN	NaN	0	NaN	NaN	0	NaN	NaN	0
A2A432	Cullin-4B	Cul4b	51	23	22	19	20	38.2	34.2	32.3	31	233.2	1.0478	24.847	27	4.6491	41.795	25	6.0869	180.17	19	16.688	210.91	12
A2A484		Zmynd8	33	15	19	16	14	15.7	23.3	18.1	15.5	211.54	1.0148	21.582	16	3.5613	58.64	17	4.935	63.971	7	10.078	84.95	6
A2A4F1		Rhox7a	1	1	1	0	0	6	6	0	0	12.499	NaN	NaN	1	NaN	NaN	0	NaN	NaN	0	NaN	NaN	0
A2A4P0	ATP-dependent RNA helicase DHX8	Dhx8	35	7	13	16	9	11.2	16.6	21.3	12.3	321.54	2.4929	42.631	8	4.4477	6.9429	4	7.4357	148.85	4	14.184	80.641	2
A2A4U6		Zfp334	6	2	1	2	5	2.8	1.6	2.8	7.2	8.0581	5.0222	71.256	4	29.443	28.685	2	17.974	196.51	2	170.47	134.46	4
A2A5K6	Zinc finger protein 335	Znf335	5	1	2	0	2	1	2.1	0	1.9	3.771	NaN	NaN	1	4.9487	68.81	2	NaN	NaN	0	NaN	NaN	1
A2A5R2	Brefeldin A-inhibited guanine nucleotide-exchange protein 2	Arfgef2	48	20	20	25	26	19.9	18.6	22.8	23.5	323.31	0.62628	20.786	34	2.4028	22.137	30	8.3638	58.96	21	26.079	124.17	17
A2A5Z6;Q6I6G8;Q8K4P8	E3 ubiquitin-protein ligase SMURF2	Smurf2	7	0	4	0	1	0.9	7.5	0.9	3.1	8.8224	NaN	NaN	0	NaN	NaN	1	NaN	NaN	0	NaN	NaN	1
A2A654		Bptf	46	18	22	16	22	9.4	10.9	7.5	10.1	323.31	1.5148	24.916	18	2.5489	92.152	15	6.4695	114.16	6	9.8253	192.22	7
A2A690	Protein TANC2	Tanc2	9	3	0	1	0	2	0	0.5	0	8.8683	0.88644	55.439	2	NaN	NaN	0	NaN	NaN	0	NaN	NaN	0
A2A699	Protein FAM171A2	Fam171a2	3	1	1	1	1	1.3	1.3	1.3	1.3	5.0764	NaN	NaN	1	NaN	NaN	1	NaN	NaN	1	NaN	NaN	1
A2A6A1	G patch domain-containing protein 8	Gpatch8	20	3	8	7	4	3.2	7.6	6.6	4.4	92.458	1.0242	42.942	4	4.3325	73.568	6	4.2121	66.537	5	28.664	128.88	4
A2A6P4		Fam104a	2	1	1	1	1	5.4	5.4	5.4	5.4	1.8593	NaN	NaN	1	NaN	NaN	1	NaN	NaN	0	NaN	NaN	0
A2A6Q5	Cell division cycle protein 27 homolog	Cdc27	23	15	12	19	13	29.1	21.5	34.3	23.2	287.56	1.8106	15.061	16	6.6048	19.328	10	3.5465	157.54	9	22.07	151.45	6
A2A6T1	Cerebellar degeneration-related protein 2-like	Cdr2l	16	4	8	8	7	10.8	20.4	23.2	21.3	181.74	1.1617	38.078	6	1.888	42.351	7	1.1635	76.484	6	2.0823	226.87	5
A2A716	Oxysterol-binding protein	Osbpl7	10	1	1	1	0	3	2.6	3.4	1.3	19.596	0.77661	9.9866	3	NaN	NaN	1	NaN	NaN	1	NaN	NaN	0
A2A791	Zinc finger MYM-type protein 4	Zmym4	39	26	19	19	15	21.4	14.8	15.4	13.8	317.07	1.2604	20.422	28	5.0731	27.963	16	3.8636	109.98	14	5.8085	186.14	11
A2A7B5		Prdm2	4	2	1	0	1	2.3	0.6	0	0.6	7.5336	NaN	NaN	1	NaN	NaN	0	NaN	NaN	0	NaN	NaN	1
A2A7F4		Rlf	5	0	1	1	2	0	0.5	0.9	1	2.9705	NaN	NaN	0	NaN	NaN	0	NaN	NaN	1	NaN	NaN	1
A2A863	Integrin beta-4	Itgb4	14	2	3	7	3	2.3	2.3	4	2.1	26.545	1.1507	3.2227	2	NaN	NaN	1	NaN	NaN	1	2.8986	186.7	4
A2A8L1	Chromodomain-helicase-DNA-binding protein 5	Chd5	28	0	0	1	1	10.8	9.5	9.6	10.6	-2	NaN	NaN	0	NaN	NaN	0	NaN	NaN	0	NaN	NaN	0
A2A8L5	Receptor-type tyrosine-protein phosphatase F	Ptprf	48	8	15	21	17	7.3	14.3	18.9	15.6	287.86	1.581	38.127	9	0.94068	125.41	11	2.957	115.08	8	12.863	96.579	10
A2A8Q4;Q32P14;H3BLB0		Gm13152;Gm13051;Gm13150	1	1	1	0	0	2.2	2.2	0	0	2.3615	NaN	NaN	1	NaN	NaN	1	NaN	NaN	0	NaN	NaN	0
A2A8R0		Zfyve9	6	3	2	2	2	1.6	1.6	2.4	2.2	9.078	1.7679	23.312	3	3.9614	9.8453	2	3.0261	17.598	2	NaN	NaN	0
A2A8U2	Transmembrane protein 201	Tmem201	7	3	5	5	3	7.4	9.9	10.5	7.4	157.16	0.9814	11.232	6	3.0618	7.2408	4	11.086	40.751	3	NaN	NaN	1
A2A8Z1	Oxysterol-binding protein-related protein 9	Osbpl9	8	4	3	4	4	6.8	4.8	5.6	5.4	20.257	0.68472	10.808	6	2.9438	43.938	3	4.3973	100.71	3	10.165	122.02	3
A2A9C3	Protein SZT2	Szt2	5	0	0	1	1	0	0	0.5	0.2	6.3626	NaN	NaN	0	NaN	NaN	0	NaN	NaN	1	NaN	NaN	0
A2A9T0	TANK-binding kinase 1-binding protein 1	Tbkbp1	5	1	0	1	1	2.8	0	1.8	1.8	11.815	NaN	NaN	1	NaN	NaN	0	NaN	NaN	0	NaN	NaN	0
A2AAY5	SH3 and PX domain-containing protein 2B	Sh3pxd2b	19	9	6	9	10	15.6	11.3	12.4	18.3	86.643	0.69079	14.221	13	3.2281	16.059	7	17.852	64.901	5	41.1	89.768	5
A2ABV5	Mediator of RNA polymerase II transcription subunit 14	Med14	18	4	6	6	3	5.6	7.3	5.8	2.2	75.117	1.0027	29.516	4	3.0865	50.02	3	NaN	NaN	1	22.483	185.31	2
A2ACJ2	Fanconi anemia-associated protein of 100 kDa	Faap100	4	1	1	1	2	1.8	1.8	1.8	3.2	9.2866	NaN	NaN	0	NaN	NaN	0	NaN	NaN	0	NaN	NaN	0
A2ACQ1		Dhx35	18	7	3	8	4	14.4	6.8	12.4	7.7	97.485	0.68417	10.066	9	2.1754	67.154	3	2.6732	0.0041255	2	NaN	NaN	1
A2ADA5	tRNA pseudouridine synthase-like 1	Pusl1	1	0	1	0	0	0	4.5	0	0	3.2042	NaN	NaN	0	NaN	NaN	1	NaN	NaN	0	NaN	NaN	0
A2ADY9;Q9DAF3	Protein DDI1 homolog 2	Ddi2	11	9	7	5	8	28.3	24.1	17	27.6	79.379	1.2348	42.195	13	4.4715	19.402	6	6.2127	47.162	4	11.754	99.758	5
A2AF33;Q8C0W0		Tmsb15b1;Tmsb15l	2	0	0	0	1	0	0	0	31.1	7.4005	NaN	NaN	0	NaN	NaN	0	NaN	NaN	0	NaN	NaN	1
A2AF47	Dedicator of cytokinesis protein 11	Dock11	22	3	5	6	7	1.9	3.3	3.4	3.8	68.001	0.65368	15.789	7	2.3525	35.402	5	9.0192	6.1116	2	17.429	174.27	5
A2AFK4		Mtg2	5	1	2	3	0	2	7.4	11.4	0	51.688	0.57328	78.852	3	2.6303	43.631	2	NaN	NaN	1	NaN	NaN	0
A2AFS3	UPF0577 protein KIAA1324	Kiaa1324	1	0	0	0	1	0	0	0	0.8	1.2761	NaN	NaN	0	NaN	NaN	0	NaN	NaN	0	NaN	NaN	0
A2AG06	Uncharacterized protein C17orf104 homolog	Gm1564	2	0	0	0	0	0	0	0	0	1.4573	NaN	NaN	0	NaN	NaN	0	NaN	NaN	0	NaN	NaN	0
A2AG50	MAP7 domain-containing protein 2	Map7d2	28	9	13	13	12	13.4	21.1	19.7	18.8	222.3	1.3332	17.726	13	4.7414	62.394	11	5.7574	98.937	11	14.937	148.25	7
A2AG58	Uncharacterized protein CXorf23 homolog		18	9	7	7	6	16.8	15.8	12.6	8.8	118.88	1.4159	17.352	9	3.9102	89.006	8	17.005	208.73	3	13.113	31.557	2
A2AGH6;Q8BQM9	Mediator of RNA polymerase II transcription subunit 12	Med12	26	6	8	10	8	3.2	5	6.4	5.2	173	1.6378	34.596	6	5.5616	62.603	4	0.98085	167.92	5	4.8534	37.698	4
A2AGT5	Cytoskeleton-associated protein 5	Ckap5	99	69	65	72	56	41.1	37.2	41	31.6	323.31	1.4815	14.864	93	8.0799	70.09	77	25.925	100.16	63	35.331	186.14	45
A2AH22	Activating molecule in BECN1-regulated autophagy protein 1	Ambra1	14	3	5	6	4	3.3	4.8	5.2	2.8	42.038	7.2709	41.504	3	9.2156	128.1	4	2.9333	184.21	2	4.0836	21.029	2
A2AHC3	Calmodulin-regulated spectrin-associated protein 1	Camsap1	36	7	11	11	6	7.6	10.5	10	5	178.23	1.1355	40.136	10	3.5838	121.01	12	13.601	101.16	8	3.1568	118.27	3
A2AHJ4	Bromodomain and WD repeat-containing protein 3	Brwd3	15	2	2	4	2	2.7	2.6	3.6	2.7	42.153	NaN	NaN	1	4.3737	11.457	3	NaN	NaN	1	NaN	NaN	0
A2AI05	NADPH-dependent diflavin oxidoreductase 1	Ndor1	5	2	3	0	1	6	9.5	0	2.2	6.9681	0.86087	32.14	2	4.6578	64.055	3	NaN	NaN	0	NaN	NaN	1
A2AI08	Taperin	Tprn	3	1	0	0	0	2.1	0	0	0	5.4325	NaN	NaN	0	NaN	NaN	0	NaN	NaN	0	NaN	NaN	0
A2AIG8	1-aminocyclopropane-1-carboxylate synthase-like protein 1	Accs	1	1	0	0	1	2.2	0	0	2.2	3.6239	NaN	NaN	0	NaN	NaN	0	NaN	NaN	0	NaN	NaN	0
A2AIL4	NADH dehydrogenase (ubiquinone) complex I, assembly factor 6	Ndufaf6	5	1	1	2	3	3.9	6.3	10.2	14.7	35.383	NaN	NaN	1	NaN	NaN	1	NaN	NaN	0	43.336	201.03	2
A2AIV2	Protein virilizer homolog	Kiaa1429	41	18	19	19	18	12.1	12.6	13.2	12.5	282.41	1.0196	29.373	22	3.7734	133.51	18	6.1816	70.835	15	17.563	71.447	9
A2AIX1		Sec16a	47	28	21	18	18	21	14.6	12.9	10.2	323.31	0.70915	30.241	31	2.9482	23.959	18	13.631	130.85	10	5.813	142.35	6
A2AJ15	Endoplasmic reticulum mannosyl-oligosaccharide 1,2-alpha-mannosidase	Man1b1	15	7	7	4	4	17.5	12.9	8.5	6.7	59.813	1.6027	14.974	8	5.1939	75.667	5	9.6691	173.95	3	45.397	18.786	2
A2AJ77	PR domain zinc finger protein 12	Prdm12	2	2	0	0	1	5.5	0	0	2.5	1.6885	1.9314	126.84	2	NaN	NaN	0	NaN	NaN	0	NaN	NaN	1
A2AJ88	Patatin-like phospholipase domain-containing protein 7	Pnpla7	7	3	2	1	2	2.8	2.8	1.7	2.8	25.759	0.61942	6.8629	4	2.1193	19.07	3	2.2655	71.195	2	29.277	22.016	2
A2AJI0	MAP7 domain-containing protein 1	Map7d1	21	8	6	8	7	11.8	10	10	9.9	49.456	1.668	17.921	6	4.8398	246.26	6	1.2402	271.09	6	2.5982	547.66	3
A2AJK6	Chromodomain-helicase-DNA-binding protein 7	Chd7	29	5	4	6	4	4.1	3.8	5	2.9	51.079	1.5102	97.042	5	0.93411	100.33	2	6.9869	71.539	4	NaN	NaN	1
A2AJL3	FGGY carbohydrate kinase domain-containing protein	Fggy	8	4	4	2	4	12.3	12.7	7.2	12.7	33.988	0.53009	108	5	1.4106	22.611	4	NaN	NaN	1	10.59	38.954	2
A2AJQ3	Probable C-mannosyltransferase DPY19L4	Dpy19l4	1	0	1	0	0	0	2.5	0	0	5.088	NaN	NaN	0	NaN	NaN	1	NaN	NaN	0	NaN	NaN	0
A2AJT4	Arginine/serine-rich protein PNISR	Pnisr	1	0	0	0	1	0	0	0	1.5	3.1123	NaN	NaN	0	NaN	NaN	0	NaN	NaN	0	NaN	NaN	1
A2AJU2;B1AVZ5;B1AZM2;B1AV09		Gm10439;Gm15127;Gm15091;Luzp4	15	1	1	1	1	22.6	22.6	22.4	23.1	107.55	0.95888	28.829	27	3.8995	105.12	26	18.536	32.998	25	79.436	120.74	12
A2AKB9	DDB1- and CUL4-associated factor 10	Dcaf10	5	3	2	1	2	7.1	4.2	2.8	4.9	8.2254	NaN	NaN	1	NaN	NaN	1	NaN	NaN	0	NaN	NaN	0
A2AKG8	Focadhesin	Focad	32	13	14	12	16	8.8	9.5	7.1	10.2	123.69	0.58877	13.007	13	2.6301	29.195	12	7.0869	54.202	9	15.902	95.949	5
A2AKX3	Probable helicase senataxin	Setx	27	7	7	9	7	3.6	4.2	5.2	2.6	93.243	1.6457	116.86	5	4.3528	79.336	5	8.2845	49.895	5	9.8199	208.35	3
A2ALK8	Tyrosine-protein phosphatase non-receptor type 3	Ptpn3	7	0	2	1	1	0	2.3	1.2	1.5	8.3153	NaN	NaN	0	NaN	NaN	1	NaN	NaN	0	NaN	NaN	0
A2ALW5;G3UZK1	DnaJ homolog subfamily C member 25	Dnajc25	5	1	1	1	0	2.8	2.2	2.2	0	3.3507	NaN	NaN	1	NaN	NaN	0	NaN	NaN	0	NaN	NaN	0
A2AM05	Centlein	Cntln	8	4	2	3	2	3.4	2	3.4	2	36.847	0.98645	60.12	3	NaN	NaN	1	3.2277	90.148	2	NaN	NaN	1
A2AM29	Protein AF-9	Mllt3	2	0	1	1	1	0	2.6	2.6	2.6	3.6304	NaN	NaN	0	NaN	NaN	1	NaN	NaN	1	NaN	NaN	1
A2AMZ4	Uncharacterized protein C17orf89 homolog		2	0	0	0	0	0	0	0	0	3.2156	NaN	NaN	0	NaN	NaN	0	NaN	NaN	0	NaN	NaN	0
A2AN08	E3 ubiquitin-protein ligase UBR4	Ubr4	171	109	111	107	104	30.9	31	29.3	28.2	323.31	0.80052	21.388	158	3.8716	32.738	143	12.337	34.885	91	25.577	140.05	50
A2ANE0		Rhox2f	7	0	0	0	0	25.7	25.1	25.1	25.1	63.639	NaN	NaN	0	NaN	NaN	0	NaN	NaN	0	NaN	NaN	0
A2ANY6;REV__Q04690		Mdn1	172	96	91	106	103	24.3	21.7	26.8	25.9	323.31	0.77184	27.719	114	3.4301	19.168	108	9.8049	64.859	86	18.582	150.07	57
A2APB8	Targeting protein for Xklp2	Tpx2	34	20	15	14	13	34.1	25.1	24.4	22.1	221.6	6.167	4.3351	14	3.1185	99.106	11	1.9788	112.57	6	4.1108	38.278	2
A2APV2	Formin-like protein 2	Fmnl2	22	3	4	5	5	4.2	8.7	8.6	7.3	45.118	2.7264	13.325	3	7.112	72.208	3	1.7734	55.017	3	8.737	131.2	3
A2APY7	NADH dehydrogenase [ubiquinone] 1 alpha subcomplex assembly factor 5	Ndufaf5	3	1	1	0	2	3.5	3.5	0	7	4.2004	0.78625	1.1623	2	NaN	NaN	1	NaN	NaN	0	NaN	NaN	1
A2AQ14	Protein Mis18-beta	Oip5	2	2	0	0	0	13.3	0	0	0	5.9402	3.8812	64.111	2	NaN	NaN	0	NaN	NaN	0	NaN	NaN	0
A2AQ19	RNA polymerase-associated protein RTF1 homolog	Rtf1	21	13	11	12	11	16.6	15.1	17.6	17.1	95.4	1.0322	21.986	14	4.7779	48.484	11	4.3736	130.82	8	7.6862	67.085	6
A2AQ25	Sickle tail protein	Skt	15	7	6	7	4	6	4.7	5.1	3.2	68.883	1.1243	23.112	7	4.3014	18.777	4	0.98292	112.3	3	21.107	105.83	3
A2AQA0;A2ANU7		Zfp442;Zfp937	5	1	1	0	2	5.2	4	1.2	7	8.7699	NaN	NaN	1	NaN	NaN	1	NaN	NaN	0	NaN	NaN	1
A2AQA1;A2AU83		Zfp345;Gm14124	6	0	0	0	0	10.7	11.4	11.1	10.7	7.5379	1.8202	109.76	2	4.5482	82.692	3	NaN	NaN	1	3.7715	114.42	3
A2AQP0	Myosin-7B	Myh7b	12	1	2	1	0	1.9	2.4	1.5	0.5	-2	NaN	NaN	1	1.9259	80.578	2	NaN	NaN	1	NaN	NaN	0
A2AR02	Peptidyl-prolyl cis-trans isomerase G	Ppig	11	8	9	8	6	16.2	17.8	15.4	9.8	66.348	0.80404	19.7	10	2.8855	29.406	8	8.5712	86.426	7	53.542	152.7	3
A2ARP1	Inositol hexakisphosphate and diphosphoinositol-pentakisphosphate kinase 1	Ppip5k1	6	0	0	0	0	2.5	0	1	0	2.1465	NaN	NaN	0	NaN	NaN	0	NaN	NaN	0	NaN	NaN	0
A2ART0;A2ARR7;A2ARV7;A2AW66;A2ARR6;A2BG91		Gm6710;Gm14412	3	0	0	0	0	1.4	0	1.4	1.4	10.895	NaN	NaN	0	NaN	NaN	0	NaN	NaN	0	NaN	NaN	0
A2AS55	Ankyrin repeat domain-containing protein 16	Ankrd16	3	2	1	2	1	7.8	4.4	5.3	4.4	10.168	1.5613	21.318	2	NaN	NaN	1	NaN	NaN	1	NaN	NaN	0
A2ASA8	Inositol 1,4,5-trisphosphate receptor-interacting protein-like 1	Itpripl1	2	1	0	0	0	2.2	0	0	0	1.8877	0.55893	0	2	NaN	NaN	0	NaN	NaN	0	NaN	NaN	0
A2ASQ1	Agrin;Agrin N-terminal 110 kDa subunit;Agrin C-terminal 110 kDa subunit;Agrin C-terminal 90 kDa fragment;Agrin C-terminal 22 kDa fragment	Agrn	5	2	0	0	1	1.2	0	0	0.6	4.6172	NaN	NaN	0	NaN	NaN	0	NaN	NaN	0	NaN	NaN	0
A2ASS6	Titin	Ttn	85	4	6	7	2	0.2	0.2	0.3	0.1	134.06	0.29835	106.12	5	1.1796	84.712	5	1.8188	120.85	7	NaN	NaN	0
A2ASZ8	Calcium-binding mitochondrial carrier protein SCaMC-2	Slc25a25	12	4	5	5	4	13.4	15.8	13.6	16.4	44.489	1.7411	26.611	6	3.7573	122.81	4	3.9975	43.844	2	16.797	64.158	3
A2AT37		Upf2	27	11	12	12	15	12.3	10.3	11.3	13.8	158.39	0.84321	23.011	8	3.3734	30.51	11	1.9163	109.46	8	10.437	151.46	7
A2ATK9		Fam171a1	2	1	2	1	2	1.5	6.1	4.6	6.1	11.23	NaN	NaN	1	NaN	NaN	1	NaN	NaN	1	NaN	NaN	1
A2AUC9	Kelch-like protein 41	Klhl41	2	0	0	0	0	0	0	0	0	3.567	NaN	NaN	0	NaN	NaN	0	NaN	NaN	0	NaN	NaN	0
A2AUM9	Centrosomal protein of 152 kDa	Cep152	18	4	4	7	7	2.4	2.4	3.9	4.4	23.911	0.92545	24.043	3	5.0284	48.27	3	4.5504	159.7	5	10.644	110.63	3
A2AUU0	Methyltransferase-like protein 8	Mettl8	3	0	1	0	0	0	7.1	0	0	17.32	NaN	NaN	0	NaN	NaN	0	NaN	NaN	0	NaN	NaN	0
A2AUY4		Baz2b	20	6	9	8	9	4.7	5.6	4.7	5.7	122.19	2.3274	19.616	5	1.9376	76.787	3	1.1247	80.4	5	9.2524	16.837	3
A2AWA9	Rab GTPase-activating protein 1	Rabgap1	28	19	21	17	18	21.1	21.8	19.8	19.5	232.67	0.9701	28.41	24	3.5596	67.996	20	6.8828	99.254	20	103.82	121.74	12
A2AWL7	MAX gene-associated protein	Mga	22	5	9	7	4	2.8	4.1	3	2.3	77.12	3.1755	28.852	4	4.7009	155.37	4	2.1641	168.64	4	NaN	NaN	1
A2AWL9;K7N6P1		Rhox2c	9	1	1	0	1	49.2	48.7	30.9	48.7	43.982	NaN	NaN	1	NaN	NaN	0	NaN	NaN	0	NaN	NaN	0
A2AWP8	Rho guanine nucleotide exchange factor 10-like protein	Arhgef10l	2	2	0	1	1	2.2	0	1.2	1.2	11.637	9.3435	374.1	2	NaN	NaN	0	NaN	NaN	0	NaN	NaN	0
A2BDX3	Adenylyltransferase and sulfurtransferase MOCS3;Molybdopterin-synthase adenylyltransferase;Molybdopterin-synthase sulfurtransferase	Mocs3	10	4	6	5	4	9.3	18.7	13.7	11.7	23.189	0.8625	50.837	2	2.0893	38.717	3	6.2897	86.948	3	10.806	68.315	2
A2BE28	Ribosomal biogenesis protein LAS1L	Las1l	22	9	13	12	8	14.4	19.6	18	12.4	188.52	0.92391	22.616	12	4.105	43.229	12	11.238	17.77	10	7.5688	130.95	7
A2BFG8		Etohi1	3	0	0	1	2	0	0	2.6	7.7	2.777	NaN	NaN	0	NaN	NaN	0	NaN	NaN	1	NaN	NaN	1
A2BH40	AT-rich interactive domain-containing protein 1A	Arid1a	51	27	27	28	25	18.5	18.2	19.5	17.3	323.31	1.1149	18.95	43	5.3757	61.806	35	18.617	48.61	22	20.927	109.31	10
Q62012;B1B0X0;A2BI02;E9QA14;A2BI72;A2ADW8;B1B0X6		Ott;Gm15107;Gm15080;Gm15097;Gm15093;Gm15128;Gm15114	15	1	1	0	0	21.8	21.8	18	18.7	5.172	1.0004	14.819	4	5.094	123.15	4	NaN	NaN	0	NaN	NaN	0
A2BIE1		Qser1	22	3	4	6	2	2.8	3.1	5.2	2.1	76.784	1.5605	1.0815	2	256.65	360.99	3	1.5012	119.37	3	NaN	NaN	0
A2CG49	Kalirin	Kalrn	13	4	4	3	2	2.4	2	2	1.5	48.361	0.99759	12.938	4	4.6201	92.88	3	7.214	34.263	2	NaN	NaN	1
A2CG63	AT-rich interactive domain-containing protein 4B	Arid4b	22	5	4	10	6	4.6	3.7	9.9	5.9	121.13	3.1483	35.4	4	3.7844	11.916	2	4.4818	198.8	6	2.2883	155.84	3
A2RSJ4	UHRF1-binding protein 1-like	Uhrf1bp1l	3	1	1	2	0	1.5	1.5	2.5	0	9.8585	NaN	NaN	1	NaN	NaN	1	4.0681	45.442	2	NaN	NaN	0
A2RSQ0	DENN domain-containing protein 5B	Dennd5b	13	1	3	7	7	1.1	3.6	7.1	6.4	55.751	NaN	NaN	1	7.1599	32.424	2	3.867	168.57	2	10.259	56.383	3
A2RSX7	tRNA wybutosine-synthesizing protein 5	Tyw5	5	1	1	3	3	2.2	2.2	12.1	11.7	10.169	0.94598	12.523	3	3.2507	4.2197	4	8.8359	8.8161	4	49.31	227.15	4
A2RSY1	KAT8 regulatory NSL complex subunit 3	Kansl3	14	2	7	8	4	3.4	13.3	11.7	5	81.729	2.9051	87.8	3	2.5152	137.01	7	2.8396	188.38	7	7.2284	88.118	4
A2RSY6	TRMT1-like protein	Trmt1l	29	20	17	19	16	43.3	36.1	39.8	32	323.31	0.76908	17.021	26	3.4213	20.157	23	4.2584	84.231	17	11.196	295.56	8
A2RT62	F-box/LRR-repeat protein 16	Fbxl16	1	1	1	1	0	2.5	2.5	2.5	0	1.6353	NaN	NaN	1	NaN	NaN	1	NaN	NaN	1	NaN	NaN	0
A2RTL5	Arginine/serine-rich coiled-coil protein 2	Rsrc2	6	1	2	2	2	5.9	5.1	8.5	8.2	62.673	NaN	NaN	0	NaN	NaN	1	NaN	NaN	1	NaN	NaN	0
A3KFM7	Chromodomain-helicase-DNA-binding protein 6	Chd6	20	1	5	5	6	1.3	4.3	3.2	2.8	39.085	NaN	NaN	1	NaN	NaN	1	2.9764	79.169	2	1.8676	103.03	4
A3KGV1	Outer dense fiber protein 2	Odf2	6	1	3	3	2	1.7	6	6	3.3	59.666	NaN	NaN	0	NaN	NaN	1	NaN	NaN	0	NaN	NaN	0
A3KGW5	Probable inactive glycosyltransferase 25 family member 3	Cercam	4	1	0	1	1	1.5	0	1.5	1.5	4.0254	NaN	NaN	1	NaN	NaN	0	NaN	NaN	0	NaN	NaN	1
A4FUP9	Glycosyltransferase 1 domain-containing protein 1	Glt1d1	2	2	2	1	2	12.7	12.7	4.3	12.7	6.7694	0.77286	2.7131	2	2.6123	18.076	2	NaN	NaN	1	NaN	NaN	0
A6BLY7	Keratin, type I cytoskeletal 28	Krt28	5	0	0	1	0	1.5	1.5	3.5	1.5	2.2606	NaN	NaN	0	NaN	NaN	0	NaN	NaN	1	NaN	NaN	0
A6H584	Collagen alpha-5(VI) chain	Col6a5	39	12	12	15	14	8.5	7.4	8.9	8.4	194.44	2.9728	56.847	17	2.893	48.742	9	1.8382	134.72	4	11.75	138.16	13
A6H5Y1	M-phase phosphoprotein 9	Mphosph9	1	0	0	0	0	0	0	0	0	1.842	NaN	NaN	0	NaN	NaN	0	NaN	NaN	0	NaN	NaN	0
A6H5Y3	Methionine synthase	Mtr	15	2	5	7	6	2.2	5.2	7.4	6.1	34.961	0.86221	26.481	2	4.308	107.13	3	3.3089	73.567	2	11.839	119.66	5
A6H5Z3	Exocyst complex component 6B	Exoc6b	10	1	3	2	2	2.6	3.7	3.3	2.3	14.009	NaN	NaN	1	NaN	NaN	0	NaN	NaN	0	NaN	NaN	0
A6H611	Mitochondrial intermediate peptidase	Mipep	15	8	9	7	8	12.1	13.5	11.7	12.1	57.603	0.9463	18.957	10	4.3718	4.093	11	5.3562	83.091	6	20.947	44.044	4
A6H619	PHD and RING finger domain-containing protein 1	Phrf1	12	2	2	3	2	3.4	2.2	4	1.1	36.355	2.0934	42.811	3	NaN	NaN	0	NaN	NaN	0	NaN	NaN	0
A6H630	Protein-glutamate O-methyltransferase	Armt1	18	7	9	7	9	22.6	22.8	14.6	25.3	153.28	0.63869	26.239	7	3.0874	15.773	10	6.6648	101.13	7	14.678	129.14	5
A6H687	SAC3 domain-containing protein 1	Sac3d1	5	1	1	2	1	5.2	4.9	6.8	2.1	27.218	NaN	NaN	1	NaN	NaN	0	3.3079	4.2915	2	NaN	NaN	1
A6H6A9	Rab GTPase-activating protein 1-like	Rabgap1l	3	1	0	1	1	1.5	0	1.3	1.3	8.5235	NaN	NaN	1	NaN	NaN	0	NaN	NaN	0	NaN	NaN	0
A6H6E9	Tetratricopeptide repeat protein 23-like	Ttc23l	1	1	1	1	1	1.7	1.7	1.7	1.7	2.8931	NaN	NaN	1	NaN	NaN	1	NaN	NaN	0	NaN	NaN	0
A6H6S0		Herc3	3	1	3	2	1	1.2	3.2	2.4	1.2	2.9095	NaN	NaN	1	2.785	74.496	2	NaN	NaN	1	NaN	NaN	1
A6H8H2	DENN domain-containing protein 4C	Dennd4c	31	10	12	17	15	7.2	10.2	11.3	10.4	141.84	1.0072	14.537	12	4.1455	70.453	13	6.5713	78.158	11	9.6401	112.07	9
A6PWE0		Gm15698	2	0	0	0	1	5	5	5	15.5	-2	NaN	NaN	0	NaN	NaN	0	NaN	NaN	0	NaN	NaN	0
A6PWY4	WD repeat-containing protein 76	Wdr76	11	3	4	5	6	10	11.4	13.3	15.4	63.14	NaN	NaN	1	2.8852	52.144	2	12.224	175.63	2	7.9933	139.43	3
A6X8Z5	Rho GTPase-activating protein 31	Arhgap31	4	1	1	1	1	1.3	1.2	1.3	1	4.5125	NaN	NaN	0	NaN	NaN	1	NaN	NaN	1	NaN	NaN	0
A6X919	Probable C-mannosyltransferase DPY19L1	Dpy19l1	4	2	1	3	2	3.9	2.5	6	4.4	15.148	0.90572	12.958	2	3.4906	10.402	2	NaN	NaN	1	NaN	NaN	0
A7RDN6	Renalase	Rnls	1	0	0	0	0	0	0	0	0	1.6306	NaN	NaN	0	NaN	NaN	0	NaN	NaN	0	NaN	NaN	0
A7UAK5		Pfkfb3	23	7	13	10	8	19.6	29.2	25.6	22.9	59.752	0.87176	12.841	13	3.7017	33.623	14	4.8164	104.76	12	10.653	95.872	5
A8C756	Thyroid adenoma-associated protein homolog	Thada	22	8	6	7	3	6.1	4.9	4	1.5	131.85	1.6155	105.88	3	3.0532	67.138	2	2.7371	103.48	4	NaN	NaN	0
A8Y5H7		Sec14l1	17	2	5	9	7	6	11	19	15.9	82.593	NaN	NaN	1	NaN	NaN	1	1.4571	128.17	3	4.3097	71.557	4
B0QZW4		Supt3	4	2	0	2	2	7.9	0	10.6	6.4	54.99	NaN	NaN	1	NaN	NaN	0	NaN	NaN	1	NaN	NaN	1
B1AQJ2	Ubiquitin carboxyl-terminal hydrolase 36	Usp36	33	13	15	17	10	18.9	18.7	24.5	12.2	323.31	1.6379	22.605	13	1.8864	82.805	13	7.0835	81.29	12	6.4135	171.93	6
Q3UZ24;B1AQP7		Apol7e;Apol7b	1	1	1	1	0	2.2	2.2	2.2	0	1.5896	NaN	NaN	1	NaN	NaN	1	NaN	NaN	1	NaN	NaN	0
B1AR10		Mllt6	3	0	0	1	0	0	0	4.1	0	1.1812	NaN	NaN	0	NaN	NaN	0	NaN	NaN	0	NaN	NaN	0
B1AR13	CDGSH iron-sulfur domain-containing protein 3, mitochondrial	Cisd3	3	0	1	2	0	0	9.5	15.3	0	2.4374	NaN	NaN	0	NaN	NaN	1	NaN	NaN	1	NaN	NaN	0
B1AR17		Chd3	48	11	13	15	15	16.8	15.7	18	17.3	323.31	0.88484	14.276	13	3.9328	35.299	9	9.9613	117.53	7	16.048	93.328	6
B1AR69		Myh13	33	0	0	1	0	1.2	0.5	1.2	0.5	-2	NaN	NaN	0	NaN	NaN	0	NaN	NaN	1	NaN	NaN	0
B1ARD6		Slfn9	15	2	5	6	6	7.1	8.5	7	7.9	55.504	0.87581	25.792	6	3.1554	24.39	5	NaN	NaN	0	20.008	141.08	2
B1ARD8		Slfn8	7	0	0	1	1	4.8	2.2	1.2	1.9	3.9293	NaN	NaN	0	NaN	NaN	0	NaN	NaN	0	NaN	NaN	0
B1ARW8	Uncharacterized protein C1orf122 homolog		2	0	0	0	1	0	0	0	12.7	8.6367	NaN	NaN	0	NaN	NaN	0	NaN	NaN	0	NaN	NaN	1
B1ASA5		Zfp362	7	0	1	1	1	4.8	6	5.5	5.5	6.5559	NaN	NaN	0	NaN	NaN	0	NaN	NaN	0	7.204	49.365	2
B1AT66	Monocarboxylate transporter 7	Slc16a6	2	0	1	0	0	0	2.8	0	0	2.3595	NaN	NaN	0	NaN	NaN	0	NaN	NaN	0	NaN	NaN	0
B1AUE5	Peroxisome biogenesis factor 10	Pex10	3	1	1	1	2	3.4	3.4	3.4	8.6	7.1414	NaN	NaN	1	NaN	NaN	1	NaN	NaN	0	NaN	NaN	1
B1AUN2		Eif2b3	22	19	18	19	14	51.8	50.7	49.1	39.4	323.31	0.69032	10.642	27	3.0537	8.9396	23	7.2383	33.497	22	20.11	96.617	12
B1AUR6	Protein MMS22-like	Mms22l	7	3	3	1	1	4.1	4.6	2.3	1.3	10.281	0.77153	11.659	3	NaN	NaN	1	NaN	NaN	1	NaN	NaN	1
B1AVB3		Scml2	3	1	1	2	2	9.1	2.5	10.8	10.8	1.4304	NaN	NaN	0	NaN	NaN	1	0.21806	140.12	3	1.6443	236.98	3
B1AVZ0	Uracil phosphoribosyltransferase homolog	Uprt	5	3	3	1	3	13.2	15.8	3.5	13.9	27.913	1.1361	9.8063	4	3.1381	35.195	2	NaN	NaN	0	53.616	73.289	2
B1AWC9		Pde4b	19	9	9	9	12	20.1	18.8	20.8	25.4	136.13	1.0293	34.65	11	3.7752	25.332	7	11.176	17.885	8	9.812	71.01	6
B1AWL2		Zfp462	22	8	7	8	5	3.4	3.3	4.2	2.1	43.527	1.9716	12.125	5	11.906	48.757	4	NaN	NaN	0	NaN	NaN	1
B1AX39	Zinc finger CCHC domain-containing protein 7	Zcchc7	2	0	0	0	0	0	0	0	0	1.3452	NaN	NaN	0	NaN	NaN	0	NaN	NaN	0	NaN	NaN	0
B1AXD8	Akirin-2	Akirin2	7	1	1	3	0	6	6	13.9	0	13.65	NaN	NaN	1	NaN	NaN	1	2.0489	3.5363	2	NaN	NaN	0
B1AY10	Transcriptional repressor NF-X1	Nfx1	10	1	2	5	4	1.7	2.7	6.6	6.1	153.93	NaN	NaN	0	NaN	NaN	0	NaN	NaN	0	NaN	NaN	0
B1AY13	Ubiquitin carboxyl-terminal hydrolase 24	Usp24	42	10	12	18	18	5.4	5.9	9.8	10.2	220.58	0.98031	20.536	11	3.0415	63.605	9	5.0965	128.88	12	23.733	129.52	8
B1AZA5	Transmembrane protein 245	Tmem245	3	1	2	1	2	0.9	2.5	1.6	2.5	28.549	NaN	NaN	1	NaN	NaN	1	NaN	NaN	1	NaN	NaN	0
B1AZI6;E9Q5E2	THO complex subunit 2	Thoc2	47	28	26	24	25	19.3	17.2	17.1	18.1	318.57	0.68759	29.952	32	2.76	35.814	28	9.5016	22.455	21	20.32	105.68	13
B1AZP2	Disks large-associated protein 4	Dlgap4	18	4	7	6	7	4.3	9.8	7.8	8.8	121.98	1.0231	20.656	7	5.005	38.793	6	11.99	14.934	2	66.923	144.36	3
B2KF50		Uhrf1bp1	8	1	2	3	2	1	2.2	2	1.5	10.667	NaN	NaN	1	2.7227	35.325	2	NaN	NaN	1	NaN	NaN	1
B2RPU8;Q9D1L0	Coiled-coil-helix-coiled-coil-helix domain-containing protein 2	Zbed5;Chchd2	7	4	3	3	3	6.2	6.1	6.1	6.1	103.09	14.242	28.06	2	22.906	81.278	3	31.628	71.836	2	NaN	NaN	1
B2RQC2	Ubiquitin carboxyl-terminal hydrolase 42	Usp42	9	2	2	4	3	2	0.9	3.1	1.4	26.285	0.53408	112.99	2	NaN	NaN	1	5.8702	125.44	3	NaN	NaN	1
B2RQC6	CAD protein;Glutamine-dependent carbamoyl-phosphate synthase;Aspartate carbamoyltransferase;Dihydroorotase	Cad	99	73	76	69	64	49.8	51.8	46.3	44.1	323.31	0.68675	13.953	107	2.9601	38.028	113	8.4288	61.395	95	39.968	220.06	52
B2RQG2		Phf3	29	6	5	7	11	5.8	3.7	4.9	7.3	101.31	1.4348	8.3858	6	4.7576	77.428	4	4.0328	111.01	2	5.7757	114.04	6
B2RQY6		BC035947	4	2	2	2	2	4.3	4.3	4.3	4.3	51.501	3.8384	99.272	3	7.0056	81.902	2	NaN	NaN	1	NaN	NaN	1
B2RR83	Probable ATP-dependent RNA helicase YTHDC2	Ythdc2	34	16	13	13	13	16.1	13.5	11.3	12.2	218.55	1.0403	21.324	17	2.6097	99.658	9	1.747	150.19	8	9.852	90.732	5
B2RRD7		Brpf1	8	3	3	5	2	1.4	2.7	4	1.6	10.804	1.8149	27.667	3	1.8394	101.29	4	NaN	NaN	0	NaN	NaN	0
B2RRE7	OTU domain-containing protein 4	Otud4	22	7	7	7	7	10.1	8.9	8	8.9	116.71	2.0078	19.433	10	9.1348	18.225	8	10.427	75.893	5	19.558	119.78	5
B2RS91	RNA polymerase I-specific transcription initiation factor RRN3	Rrn3	20	11	10	13	6	22.4	20.6	24.4	13.9	91.321	2.9371	97.965	7	4.3567	235.45	5	3.9959	144.43	9	17.782	97.47	4
B2RT41		Zfc3h1	18	1	3	3	6	0.4	1.7	2	3	65.836	NaN	NaN	1	4.9896	26.188	2	6.1391	93.91	2	9.8626	88.722	2
B2RUR8;Q8R554	OTU domain-containing protein 7B	Otud7b	13	2	7	8	4	5	13.3	12.5	6.3	59.681	2.2361	8.0489	2	NaN	NaN	1	3.7843	50.672	2	15.208	184.98	4
B2RWS6	Histone acetyltransferase p300	Ep300	32	3	2	4	4	5	5.5	6.2	2.9	101.42	2.7161	92.29	5	NaN	NaN	1	9.996	177.03	2	34.132	181.6	2
B2RX12	Canalicular multispecific organic anion transporter 2	Abcc3	27	13	12	11	9	10.7	8.5	9.8	6.5	108.19	0.80087	35.579	12	3.4624	94.093	11	1.0454	57.783	9	6.62	226.14	6
B2RX14	Terminal uridylyltransferase 4	Zcchc11	40	14	18	18	16	12.2	15	15.4	12.5	319.14	1.0522	20.862	15	4.2383	48.894	16	2.4933	147.61	11	14.91	169.26	7
B2RX31		Zscan25	4	2	2	0	0	4.4	5.2	0	0	17.107	NaN	NaN	1	NaN	NaN	1	NaN	NaN	0	NaN	NaN	0
B2RX88	Centrosome and spindle pole associated protein 1	Cspp1	5	1	2	0	0	1	1.7	0	0	2.7008	NaN	NaN	1	NaN	NaN	1	NaN	NaN	0	NaN	NaN	0
B2RXC1	Trafficking protein particle complex subunit 11	Trappc11	21	7	11	11	9	7.9	13.6	11.9	11	130.41	0.8966	20.376	8	3.5615	11.515	10	2.781	120.45	7	17.146	139.69	5
B2RXC6	DNA-directed RNA polymerase	Polr3a	29	12	9	7	13	14.2	10.1	8.3	14.1	141.88	1.0977	23.21	13	2.7225	70.026	8	2.9733	152.36	5	13.099	132.53	4
B2RXQ2		Ppfia1	34	10	9	9	9	19.8	14.8	16.3	17.7	210.2	0.88564	12.531	18	3.6971	20.123	16	6.8734	114.95	13	8.4929	132.04	8
B2RXR6	Serine/threonine-protein phosphatase 6 regulatory ankyrin repeat subunit B	Ankrd44	32	14	18	20	17	19.5	25.5	28.7	23.7	285.82	0.77974	16.034	19	3.5332	22.95	19	5.4123	70.461	12	29.115	115.45	10
B2RXS4	Plexin-B2	Plxnb2	55	28	27	29	30	22.1	22.7	24.1	23.7	323.31	1.1401	22.806	37	6.3815	51.577	25	12.015	82.778	17	19.262	142.49	14
B2RXV4	Feline leukemia virus subgroup C receptor-related protein 1	Flvcr1	4	2	4	4	3	5.7	10.4	10.4	8.9	26.518	1.938	46.167	2	5.2116	150.95	3	0.96259	261.84	2	NaN	NaN	0
B2RY04	Dedicator of cytokinesis protein 5	Dock5	2	1	1	0	1	0.6	0.6	0	0.6	2.2144	NaN	NaN	1	NaN	NaN	1	NaN	NaN	0	NaN	NaN	1
B2RY56	RNA-binding protein 25	Rbm25	27	22	21	18	15	30.4	27.6	24.9	19.9	323.31	0.96921	33.554	30	3.0998	72.564	33	7.4085	132.45	19	16.428	125.89	11
B7ZMP1	Probable Xaa-Pro aminopeptidase 3	Xpnpep3	13	7	9	9	6	20.2	24.3	24.3	16.8	127.54	0.92194	13.19	9	3.4188	34.455	7	4.2589	94.367	9	24.65	69.555	5
B7ZNG0	Kinesin-like protein KIF7	Kif7	12	3	5	7	5	2.4	5.2	7.2	3.9	26.522	1.5086	15.223	2	8.0311	42.826	2	19.683	62.715	3	NaN	NaN	1
B7ZNG4	Tastin	Troap	2	1	0	0	0	1.6	0	0	0	3.9306	NaN	NaN	0	NaN	NaN	0	NaN	NaN	0	NaN	NaN	0
B7ZNL8		Pus7	41	34	31	30	31	65.3	59.3	60.2	58.3	323.31	0.80786	13.457	55	4.1141	14.539	52	11.249	85.435	45	9.0677	205.34	32
B7ZNL9		Tatdn2	3	2	2	1	1	3.6	4.5	2	2	2.7885	0.87949	102.17	2	NaN	NaN	1	NaN	NaN	0	NaN	NaN	0
B8JJ69		2310061I04Rik	3	2	1	1	0	6.7	3.8	3.8	0	6.0095	NaN	NaN	1	NaN	NaN	0	NaN	NaN	1	NaN	NaN	0
Q7M6W8;B8JJY3;F8VPP0		Zfp273;Zfp85;Zfp708	4	0	0	1	1	6.8	3.6	5.4	5.4	5.1459	NaN	NaN	1	NaN	NaN	0	NaN	NaN	1	NaN	NaN	0
B8JJZ7		Zfp81	2	1	1	2	1	2.4	2.4	4.9	2.4	3.8264	NaN	NaN	1	NaN	NaN	1	4.1558	40.181	2	NaN	NaN	1
B8JKV0		Amn1	2	0	1	0	0	0	7.8	0	0	4.4332	NaN	NaN	0	NaN	NaN	1	NaN	NaN	0	NaN	NaN	0
B8QI36		Ppfia4	9	0	0	0	0	5.7	4.5	4.5	5.1	-2	NaN	NaN	0	NaN	NaN	0	NaN	NaN	0	NaN	NaN	0
B8ZXI1	Queuine tRNA-ribosyltransferase subunit QTRTD1	Qtrtd1	19	10	11	9	11	39.3	39.5	34	39.3	170.81	0.69159	14.839	15	3.1602	27.849	11	6.2872	12.725	13	25.519	209.04	7
B9EHT4	CAP-Gly domain-containing linker protein 3	Clip3	8	2	3	2	2	7.5	9.1	6.9	7.3	18.353	NaN	NaN	1	NaN	NaN	1	NaN	NaN	0	NaN	NaN	1
Q8CHZ9;B9EJ57	Transcription termination factor 1a, mitochondrial;Transcription termination factor 1b, mitochondrial	Mterf1a;Mterf1b	3	1	1	2	1	2.1	2.1	5	2.1	2.8533	NaN	NaN	0	NaN	NaN	1	NaN	NaN	1	NaN	NaN	0
B9EJ80		Pdzd8	19	8	7	10	11	8.5	7.7	9.3	12.1	94.162	0.79713	28.151	8	2.9095	115.83	8	3.2755	211.48	7	14.849	130.38	7
B9EJ86	Oxysterol-binding protein	Osbpl8	27	19	19	16	13	35.9	35	29	24.1	306.71	0.67205	18.582	34	3.2015	11.19	24	8.3172	17.078	18	21.826	152.21	6
B9EJI9	Transmembrane protein 229A	Tmem229a	1	0	0	0	0	0	0	0	0	-2	NaN	NaN	0	NaN	NaN	0	NaN	NaN	0	NaN	NaN	0
B9EJR8	Dynein assembly factor 5, axonemal	Dnaaf5	35	22	22	19	18	35.8	36.5	33.9	29.9	323.31	1.5555	28.272	27	9.0475	22.825	28	8.0006	101.91	12	38.577	131.05	11
B9EJV3	GREB1-like protein	Greb1l	4	1	2	0	1	0.6	1.8	0	1.2	10.152	NaN	NaN	1	NaN	NaN	0	NaN	NaN	0	NaN	NaN	0
B9EKI3	TATA element modulatory factor	Tmf1	28	1	3	5	3	0.7	2.7	5.2	2.9	128.37	NaN	NaN	1	2.0812	6.475	2	2.0404	137.61	2	1.6361	54.524	2
C0HK80;C0HK79			6	4	4	5	3	23.3	21.7	27.2	15	11.257	0.68343	25.901	5	2.8634	8.632	4	6.6796	58.883	8	70.019	91.491	4
C0HKD9;C0HKD8			15	7	6	6	5	20.5	17.3	17.3	19.1	299	2.8526	17.73	9	7.6125	117.6	5	8.7496	195.5	5	16.085	123.34	2
C0HKE9;C0HKE8;C0HKE7;C0HKE6;C0HKE5;C0HKE4;C0HKE3;C0HKE2;C0HKE1;Q8CGP6;Q8CGP7;Q8CGP5;Q8BFU2	Histone H2A type 1-H;Histone H2A type 1-K;Histone H2A type 1-F;Histone H2A type 3	Hist1h2ah;Hist1h2ak;Hist1h2af;Hist3h2a	12	2	2	2	1	68.5	65.4	65.4	65.4	192.61	0.60973	8.9296	103	2.6687	38.175	99	6.691	173.09	73	1.6837	209.25	38
C0HKG6;C0HKG5			5	1	1	2	3	5.8	3.5	9.3	13.1	69.477	NaN	NaN	1	NaN	NaN	0	NaN	NaN	0	NaN	NaN	1
CON__A2I7N0			12	1	1	0	0	12.9	17.8	8.5	8.5	2.3308	0.55121	0	2	NaN	NaN	0	NaN	NaN	0	NaN	NaN	0
CON__A2I7N3			7	2	2	2	1	8.6	8.4	6.2	6	8.0505	0.10428	175.32	3	0.030797	276.67	2	0.041363	146.53	2	NaN	NaN	1
CON__A3EZ82			1	0	0	0	0	0	0	0	0	4.4576	NaN	NaN	0	NaN	NaN	0	NaN	NaN	0	NaN	NaN	0
CON__ENSEMBL:ENSBTAP00000007350;P01029			32	5	2	0	0	20.4	10.9	8.8	0	210.35	0.56307	22.731	15	0.18873	71.253	7	0.22417	109.72	5	NaN	NaN	0
CON__ENSEMBL:ENSBTAP00000011227			1	0	0	0	0	0	0	0	0	13.438	NaN	NaN	0	NaN	NaN	0	NaN	NaN	0	NaN	NaN	0
CON__ENSEMBL:ENSBTAP00000013050			2	1	1	1	0	2.9	2.9	2.9	0	6.7035	NaN	NaN	1	NaN	NaN	0	NaN	NaN	0	NaN	NaN	0
CON__ENSEMBL:ENSBTAP00000014147			1	0	0	0	0	0	0	0	0	3.077	NaN	NaN	0	NaN	NaN	0	NaN	NaN	0	NaN	NaN	0
CON__ENSEMBL:ENSBTAP00000016046			9	4	2	1	0	17.1	9.5	5	1	57.542	0.21405	30.786	4	0.37143	16.034	2	NaN	NaN	1	NaN	NaN	0
CON__ENSEMBL:ENSBTAP00000018229			15	0	0	0	0	39.8	29.9	29.5	9.3	1.9549	NaN	NaN	0	NaN	NaN	0	NaN	NaN	0	NaN	NaN	0
CON__ENSEMBL:ENSBTAP00000018574;P49182			15	8	6	7	0	27.2	14.7	14.3	0	103.83	0.12972	94.446	5	0.13823	28.511	4	0.24503	46.836	4	NaN	NaN	0
CON__ENSEMBL:ENSBTAP00000024146;Q6GQT1			44	21	23	29	6	21.3	24.4	29.5	4.7	323.31	0.2084	174.94	15	0.62516	113.02	17	0.22185	135.22	23	1.7853	164.2	4
CON__ENSEMBL:ENSBTAP00000024466;CON__ENSEMBL:ENSBTAP00000024462			7	3	3	1	1	16.5	11.7	2.5	2.5	47.355	0.46043	5.4715	2	NaN	NaN	1	NaN	NaN	0	NaN	NaN	0
CON__ENSEMBL:ENSBTAP00000025008;A2AQ07	Tubulin beta-1 chain	Tubb1	17	5	7	5	0	21.1	28	22.2	5.6	135.67	0.14635	121.68	2	NaN	NaN	1	0.10104	21.413	3	NaN	NaN	0
CON__ENSEMBL:ENSBTAP00000032840			19	2	5	8	9	4.7	9.7	12.8	15.8	92.987	NaN	NaN	1	0.19133	84.97	3	5.8454	166.76	3	1.6333	158.83	6
CON__ENSEMBL:ENSBTAP00000034412			9	7	7	7	1	37.2	34.2	33.7	6.5	20.271	0.041147	61.506	3	0.15015	105.48	4	0.17902	93.737	2	NaN	NaN	1
CON__ENSEMBL:ENSBTAP00000037665			1	1	1	1	0	3.6	3.6	3.6	0	1.9627	NaN	NaN	1	NaN	NaN	0	NaN	NaN	1	NaN	NaN	0
CON__ENSEMBL:ENSBTAP00000038253			20	0	0	0	0	9.2	12.7	9.6	12.7	1.2614	NaN	NaN	0	NaN	NaN	0	NaN	NaN	0	NaN	NaN	0
CON__ENSEMBL:ENSBTAP00000038329			2	0	1	1	0	12.5	15	15	0	5.4336	NaN	NaN	0	NaN	NaN	0	NaN	NaN	0	NaN	NaN	0
CON__Q6NTB9;CON__O76009			11	0	0	0	0	0	0	0	0	-2	NaN	NaN	0	NaN	NaN	0	NaN	NaN	0	NaN	NaN	0
CON__O76011;CON__Q8IUT8			10	0	0	0	0	0	0	0	0	11.639	NaN	NaN	0	NaN	NaN	0	NaN	NaN	0	NaN	NaN	0
CON__O76013;CON__O76015;Q6IFX3;B1AQ75	Keratin, type I cytoskeletal 40;Keratin, type I cuticular Ha6	Krt40;Krt36	4	0	0	0	0	1.5	1.5	1.5	1.5	10.787	NaN	NaN	0	NaN	NaN	0	NaN	NaN	0	NaN	NaN	0
CON__O95678;CON__REFSEQ:XP_932229			21	0	0	0	0	10.5	10.7	10.7	11.6	1.9269	NaN	NaN	0	NaN	NaN	0	NaN	NaN	0	NaN	NaN	0
CON__P00735;P19221			19	15	11	9	3	27.4	23.8	23.4	7.7	202.52	0.16253	210.57	12	0.25531	206.55	12	0.63522	185.95	6	NaN	NaN	1
CON__P00761			8	5	4	6	5	31.6	25.1	31.6	31.6	78.676	0.11688	137.92	8	0.085063	229.91	8	0.16927	138.67	10	0.17937	273.05	8
CON__P00978			4	2	2	3	0	7.4	8.2	12.8	0	34.001	NaN	NaN	0	0.13147	56.57	2	NaN	NaN	1	NaN	NaN	0
CON__P01030			29	3	1	0	0	17.9	9.7	8.8	0	12.848	0.18598	183.34	2	NaN	NaN	0	NaN	NaN	0	NaN	NaN	0
CON__P01044-1;CON__P01045-1;CON__Q2KJ62			8	6	5	5	0	12.4	7.9	9.2	0	24.557	0.51965	100.57	4	0.71765	122.59	4	0.15651	152.33	5	NaN	NaN	0
CON__P01966;P06467			10	7	7	7	5	84.5	84.5	84.5	57	189.48	0.0098846	148.13	17	0.025091	181.85	12	0.028324	160.51	12	0.12625	120.18	10
CON__P02070;P02104			5	1	0	0	0	32.4	15.9	24.1	15.9	2.8101	NaN	NaN	0	NaN	NaN	0	NaN	NaN	0	NaN	NaN	0
CON__P02533;CON__Q61782;CON__Q9D312;Q9D312;CON__A2AB72;CON__Q7Z3Y9;Q8CCX5;Q62168			53	4	3	4	3	54.7	47.5	59.5	41.9	323.31	0.13112	156.7	16	0.086295	131.78	11	0.059717	156.3	13	0.22288	196.05	15
CON__P02535-1;P02535	Keratin, type I cytoskeletal 10	Krt10	14	0	0	0	0	14.7	13.5	13.5	10.9	29.684	NaN	NaN	0	NaN	NaN	0	NaN	NaN	0	NaN	NaN	0
CON__P02538;CON__H-INV:HIT000292931			59	1	1	2	1	47	39.4	44.3	34.8	13.837	NaN	NaN	1	NaN	NaN	1	NaN	NaN	1	0.43062	112.69	2
CON__P02584			8	0	1	1	0	41.4	59.3	60	41.4	1.8646	NaN	NaN	0	NaN	NaN	1	NaN	NaN	0	NaN	NaN	0
CON__P02662			7	1	0	2	1	6	0	11.1	6	79.78	NaN	NaN	0	NaN	NaN	0	NaN	NaN	1	NaN	NaN	1
CON__P02663			6	0	0	1	0	0	0	5.3	0	9.7345	NaN	NaN	0	NaN	NaN	0	NaN	NaN	0	NaN	NaN	0
CON__P02666			3	0	0	1	0	0	0	9.1	0	15.195	NaN	NaN	0	NaN	NaN	0	NaN	NaN	0	NaN	NaN	0
CON__P02668			6	0	0	1	0	0	0	10.7	0	49.567	NaN	NaN	0	NaN	NaN	0	NaN	NaN	0	NaN	NaN	0
CON__P02672			1	1	0	0	0	1.5	0	0	0	2.0461	NaN	NaN	1	NaN	NaN	0	NaN	NaN	0	NaN	NaN	0
CON__P02676;Q8K0E8	Fibrinogen beta chain;Fibrinopeptide B;Fibrinogen beta chain	Fgb	3	0	0	1	0	0	0	4	0	2.7875	NaN	NaN	0	NaN	NaN	0	NaN	NaN	0	NaN	NaN	0
CON__P02754			8	0	0	1	0	0	0	12.3	0	86.102	NaN	NaN	0	NaN	NaN	0	NaN	NaN	0	NaN	NaN	0
CON__P02768-1			19	0	1	0	0	5.6	6.7	5.6	5.1	33.42	NaN	NaN	0	NaN	NaN	0	NaN	NaN	0	NaN	NaN	0
CON__P02769			82	43	41	40	34	73	70.2	69.2	61.4	323.31	0.11472	165.07	119	0.050689	164.07	113	0.0479	189.59	94	0.15745	302.41	55
CON__P02777			5	2	3	3	3	15.7	15.7	15.7	15.7	156.91	0.035893	0.74253	2	0.024484	108.57	4	0.039326	110.81	5	0.68054	329.86	5
CON__P04259			60	1	0	1	1	46.3	33.9	40.8	35.6	323.31	0.10382	181.61	12	0.034222	188.06	8	0.08688	127.56	9	0.35012	102.29	6
CON__P04264			77	31	32	31	32	57.1	59.3	60.1	59.3	323.31	0.059963	174.81	109	0.12406	178.71	149	0.22437	43.357	97	0.12358	364.57	97
1106014;1106015;1106016;1106017;1106018;1106019;1106020;1106021;1106022;1106023;1106024;1106025;1106026;1106027;1106028;1106029;1106030;1106031;1106032;1106033;1106034;1106035;1106036;1106037;1106038;1106039;1106040;1106041;1106042;1106043;1106044;1106045;1106046;1106047;1106048;1106049;1106050;1106051;1106052;1106053;1106054;1106055;1106056;1106057;1106058;1106059;1106060;1106061;1106062;1106063…
CON__P05787;P11679;CON__Q9H552;CON__H-INV:HIT000016045	Keratin, type II cytoskeletal 8	Krt8	14	0	0	0	0	8.7	8.9	8.9	9.9	-2	NaN	NaN	0	NaN	NaN	0	NaN	NaN	0	NaN	NaN	0
CON__P06868;P20918			21	15	7	7	4	25.4	10.1	10.5	4.7	115.18	0.28341	131.8	11	0.39507	129.68	3	0.22316	96.471	3	0.34859	13.934	2
CON__P07477			2	1	0	1	0	8.1	0	8.1	0	3.0203	NaN	NaN	0	NaN	NaN	0	NaN	NaN	0	NaN	NaN	0
CON__P08727;CON__P05784;P05784			15	0	0	1	0	11	14	16.8	6.2	2.9072	NaN	NaN	0	NaN	NaN	0	NaN	NaN	0	NaN	NaN	0
CON__Q3KNV1;CON__P08729			11	0	0	0	0	4.9	5.1	5.1	6.2	2.443	NaN	NaN	0	NaN	NaN	0	NaN	NaN	0	NaN	NaN	0
CON__P08779;CON__Q9Z2K1;CON__Q3ZAW8;Q9Z2K1			51	14	14	16	9	53.5	52.6	62.8	44.8	323.31	0.052195	140.55	14	0.21037	124.52	9	0.071395	144.14	7	0.80637	139.16	4
CON__P12035			23	0	0	0	0	5.6	9.2	7.6	10.5	15.303	NaN	NaN	0	NaN	NaN	1	NaN	NaN	0	NaN	NaN	1
CON__P12763			20	11	9	10	7	49.9	38.2	39.3	35.4	323.31	0.13635	157.64	70	0.16846	137.63	81	0.11736	140.94	83	0.068646	306.75	15
CON__P13645			56	24	23	28	21	59.7	53.8	65.3	53.1	323.31	0.075224	144.65	55	0.069215	156.68	60	0.084908	181.24	52	0.15945	337.28	51
CON__P13646-1			15	0	0	1	0	7.6	5	9.2	7.6	37.822	NaN	NaN	0	NaN	NaN	0	NaN	NaN	0	NaN	NaN	0
CON__P13647			62	3	2	3	3	42.4	36.9	41.4	41.5	323.31	0.068259	122.83	26	0.064695	171.87	20	0.12308	151.1	20	0.1029	271	22
CON__P15497;Q00623			22	15	13	11	7	52.5	46	40	28.7	151.32	0.052775	199.27	10	0.19334	147.5	10	0.10431	220.26	6	NaN	NaN	1
CON__P17690			9	7	3	4	2	35.9	17.7	21.4	11.6	100.38	0.25736	137.84	6	NaN	NaN	0	0.36807	121.55	3	NaN	NaN	1
CON__P17697			8	5	4	3	1	19.6	13.4	6.8	2.7	31.525	0.10669	101.3	2	0.4843	57.323	3	NaN	NaN	1	NaN	NaN	0
CON__P19012;CON__Q99456;Q64291			16	0	0	0	0	10.1	7.9	10.5	10.5	7.8819	NaN	NaN	0	NaN	NaN	0	NaN	NaN	0	NaN	NaN	0
CON__P19013			11	0	0	0	0	2.7	4.4	1.2	4.4	40.578	NaN	NaN	0	NaN	NaN	0	NaN	NaN	0	NaN	NaN	0
CON__P20930			24	4	4	1	3	2.5	6.2	1.7	2.2	86.631	0.06434	9.2149	2	NaN	NaN	1	0.052062	68.91	2	0.54899	53.491	2
CON__P28800			6	4	2	3	1	12.2	8.9	10.6	6.3	54.16	NaN	NaN	0	NaN	NaN	0	NaN	NaN	0	NaN	NaN	0
CON__P34955			28	15	16	16	14	33.9	35.6	37.5	35.6	300.42	0.05344	153.78	20	0.041681	168.45	24	0.048462	143.07	19	0.40164	244.29	12
CON__P35527			59	40	44	41	45	69.5	70	68.9	73.2	323.31	0.063473	167.38	94	0.098172	189.37	121	0.054618	183.91	78	0.31351	473.55	84
CON__P35908			73	25	27	23	27	67.4	73.6	60.9	69.9	323.31	0.11929	149.97	31	0.070485	142.84	39	0.11897	165.8	27	0.24687	315.33	39
CON__P41361			21	12	9	10	5	45.8	35.9	42.4	19.6	259.97	0.13612	175.78	20	0.093503	276.43	10	0.048507	163.88	11	2.5093	67.707	3
CON__P48668			60	0	0	0	0	45.2	38.5	40.8	35.6	25.975	0.11041	74.893	2	NaN	NaN	1	NaN	NaN	1	0.48108	188.09	2
CON__P50448			9	6	5	5	2	18.2	16.2	13.7	6	94.245	0.22223	177.06	6	0.042509	80.048	3	0.26952	94.811	4	NaN	NaN	1
CON__P78386			13	0	0	0	0	4.7	1.4	1.4	1.4	5.0464	NaN	NaN	0	NaN	NaN	0	NaN	NaN	0	NaN	NaN	0
CON__P81644			2	1	1	1	0	10	10	10	0	4.8782	NaN	NaN	1	NaN	NaN	1	NaN	NaN	1	NaN	NaN	0
CON__Q01546			17	0	0	0	0	3.6	5.6	5.6	6.9	1.3089	NaN	NaN	0	NaN	NaN	0	NaN	NaN	0	NaN	NaN	0
CON__Q03247			15	9	9	8	7	34.2	32.6	31.6	24.7	235.49	0.10338	147.85	13	0.083313	161.8	7	0.078862	125.21	7	0.78162	136.45	7
CON__Q04695			43	2	0	0	1	30.6	27.1	26.4	18.1	270.74	0.14952	140.88	4	NaN	NaN	1	0.028103	52.099	2	NaN	NaN	1
CON__Q05B55			3	2	0	0	0	19.6	0	0	0	2.185	0.69237	101.32	2	NaN	NaN	0	NaN	NaN	0	NaN	NaN	0
CON__Q0IIK2;CON__Q29443			45	37	34	34	30	63.1	64.2	65.9	61.6	323.31	0.083426	133.6	32	0.088763	150.53	35	0.055798	142.95	38	0.28133	174.68	24
CON__Q0V8M9			4	2	1	1	0	5.4	4.3	2.6	0	8.3512	NaN	NaN	1	NaN	NaN	0	NaN	NaN	0	NaN	NaN	0
CON__Q0VCM5			1	1	0	0	0	3.1	0	0	0	4.6715	NaN	NaN	1	NaN	NaN	0	NaN	NaN	0	NaN	NaN	0
CON__Q14525;CON__Q497I4;Q497I4;CON__O76014			13	0	0	0	0	1.7	1.7	1.7	1.7	44.422	NaN	NaN	0	NaN	NaN	0	NaN	NaN	0	NaN	NaN	0
CON__Q14533			18	0	0	0	0	10.3	3	5.3	5.3	38.398	NaN	NaN	1	NaN	NaN	1	NaN	NaN	0	NaN	NaN	0
CON__Q14CN4-1;CON__Q6IME9;Q6IME9	Keratin, type II cytoskeletal 72	Krt72	11	0	1	0	0	5.7	6.1	4.1	4.1	-2	NaN	NaN	0	NaN	NaN	1	NaN	NaN	0	NaN	NaN	0
CON__Q9UE12;CON__Q15323;CON__A2A5Y0;Q61765;CON__Q9D646;Q9D646;CON__Q14532;CON__Q92764	Keratin, type I cuticular Ha1	Krt31	12	0	1	0	0	1.7	5.3	1.7	1.7	131.27	NaN	NaN	0	NaN	NaN	1	NaN	NaN	0	NaN	NaN	0
CON__Q1A7A4;P06684			42	28	29	11	0	23.9	23.9	7.5	0	313.79	0.39871	161.19	17	0.35	139.81	17	0.62962	169.38	8	NaN	NaN	0
CON__Q1RMK2			16	10	10	6	1	32	31.8	15.6	1.3	312.2	0.0558	98.627	7	0.2264	51.047	3	0.11967	168.65	2	NaN	NaN	0
CON__Q1RMN8			4	3	3	1	1	14.1	14.1	6.8	6.8	107.43	NaN	NaN	0	NaN	NaN	1	NaN	NaN	0	NaN	NaN	0
CON__Q28065			12	10	5	5	1	20.8	11	9.5	2.6	55.765	0.15654	79.235	4	0.37334	23.8	3	NaN	NaN	0	NaN	NaN	0
CON__Q28085			2	1	1	0	0	1.3	1.2	0	0	7.9727	NaN	NaN	1	NaN	NaN	0	NaN	NaN	0	NaN	NaN	0
CON__Q28107;O88783			45	38	30	23	16	22	17.5	13.4	8.6	323.31	0.049552	151.05	22	0.10079	157.84	17	0.29357	88.973	14	0.93311	114.9	5
CON__Q28194;P35441	Thrombospondin-1	Thbs1	3	0	0	0	0	0	0	0	0	6.5497	NaN	NaN	0	NaN	NaN	0	NaN	NaN	0	NaN	NaN	0
CON__Q29RQ1			22	16	12	2	0	29.2	22.8	4.3	0	171.61	0.21145	76.954	11	0.19373	112.05	9	0.41794	77.556	2	NaN	NaN	0
CON__Q2HJF0			2	0	0	0	0	1.3	1.3	1.3	1.3	1.6596	NaN	NaN	0	NaN	NaN	0	NaN	NaN	0	NaN	NaN	0
CON__Q2KIG3;Q9JHH6			8	5	2	2	1	23.2	5.9	9.7	3.3	23.714	0.49946	128.41	5	2.5341	8.6159	3	0.22806	219.03	2	NaN	NaN	1
CON__Q2KIT0			1	0	0	1	0	0	0	6.3	0	1.716	NaN	NaN	0	NaN	NaN	0	NaN	NaN	1	NaN	NaN	0
CON__Q2KJC7;Q62009			5	3	2	1	0	7.7	4.1	1.2	0	34.345	0.3149	98.624	2	NaN	NaN	1	NaN	NaN	0	NaN	NaN	0
CON__Q2KJF1			10	5	3	6	2	14.1	9.3	20.7	8	119.53	0.12467	107.64	2	NaN	NaN	1	0.24609	121.54	3	NaN	NaN	0
CON__Q2UVX4			74	52	50	42	25	48.2	45.3	34.5	23.1	323.31	0.13527	157.67	58	0.088683	152.42	39	0.16704	134.83	23	0.65094	127.74	19
CON__Q3KUS7			2	0	0	1	0	0	0	1.4	0	2.0465	NaN	NaN	0	NaN	NaN	0	NaN	NaN	1	NaN	NaN	0
CON__Q3MHN2			19	11	16	7	2	22.3	42.5	13.1	4.4	198.21	0.24376	141.18	6	0.091254	159.75	17	0.11676	60.17	5	NaN	NaN	1
CON__Q3MHN5			16	2	0	0	0	46.6	30	29.5	9.3	236.37	0.27392	177.79	7	0.13239	228.56	4	0.86096	411.55	4	0.60929	62.912	2
CON__Q3SX09;A8DUK4;P02089;P02088			14	10	6	9	5	62.7	50.7	61.7	42.8	143.78	0.045556	136.39	17	0.031331	80.244	12	0.042069	105.91	14	0.37968	99.2	9
CON__Q3SX14			18	8	2	2	1	31.5	9	12.5	11.3	65.617	0.32302	116.6	4	NaN	NaN	1	NaN	NaN	0	NaN	NaN	0
CON__Q3SX28			37	0	0	0	0	28.9	33.8	33.8	33.5	-2	NaN	NaN	0	NaN	NaN	0	NaN	NaN	0	NaN	NaN	0
CON__Q3SY84			12	0	0	0	0	5.9	3.6	5.7	5.9	31.165	NaN	NaN	1	NaN	NaN	0	NaN	NaN	0	0.68025	8.205	2
CON__Q3SZ57			23	16	13	19	3	35.4	27	41.5	6.1	203.86	0.16211	103.27	6	0.36252	114.07	4	0.22913	155.22	9	3.119	58.499	2
CON__Q3SZH5			9	6	4	2	0	23.3	15.3	5.4	0	112.67	NaN	NaN	0	NaN	NaN	1	NaN	NaN	0	NaN	NaN	0
CON__Q3SZR3			12	5	4	6	1	31.7	27.2	38.1	8.9	113.05	0.56723	23.893	2	0.19865	7.2643	2	0.14525	82.779	4	NaN	NaN	0
CON__Q3SZV7			6	2	1	3	0	4.8	2.8	10	0	30.997	NaN	NaN	0	NaN	NaN	0	NaN	NaN	1	NaN	NaN	0
CON__Q3T052			16	5	7	8	2	10.6	13.6	13.6	2	77.161	0.078465	198.38	3	0.1136	102.5	6	0.15616	43.998	4	NaN	NaN	0
CON__Q3TTY5;Q3TTY5	Keratin, type II cytoskeletal 2 epidermal	Krt2	17	0	0	0	0	4.7	5	5.1	7.1	-2	NaN	NaN	0	NaN	NaN	0	NaN	NaN	0	NaN	NaN	0
CON__Q3Y5Z3			2	1	1	1	0	6.2	3.8	3.8	0	18.352	NaN	NaN	0	NaN	NaN	0	NaN	NaN	0	NaN	NaN	0
CON__Q3ZBD7			10	0	0	0	0	15.4	15.4	15.4	15.4	1.7966	NaN	NaN	0	NaN	NaN	0	NaN	NaN	0	NaN	NaN	0
CON__Q3ZBS7			13	13	11	9	9	34.9	31.8	27.9	26.9	183.75	0.034115	125.35	24	0.065787	143.79	19	0.14642	239.32	5	1.6554	272.21	5
CON__Q58D62			9	7	5	6	4	23.8	20.7	23.5	18.3	100.64	0.051865	186.33	2	0.079469	65.867	2	0.051012	76.934	4	NaN	NaN	1
CON__Q5D862			26	8	9	11	10	10.5	11.4	13.3	11.3	323.31	0.049583	95.657	2	0.05876	106.53	2	0.067235	85.824	2	0.27764	151.2	4
CON__Q5XKE5			18	0	0	0	0	8	9	9	10.5	4.5029	NaN	NaN	0	NaN	NaN	0	NaN	NaN	0	NaN	NaN	0
CON__Q6IFU5			3	0	0	1	0	0	0	3.5	0	-2	NaN	NaN	0	NaN	NaN	0	NaN	NaN	1	NaN	NaN	0
CON__Q9NSB2;CON__Q6ISB0			15	0	0	0	0	3.7	4	4	4.8	10.05	NaN	NaN	0	NaN	NaN	0	NaN	NaN	0	NaN	NaN	0
CON__Q6KB66-1;CON__Q0VBK2;Q0VBK2			19	1	3	2	3	2.9	8.2	5.5	7.7	137.38	NaN	NaN	1	NaN	NaN	1	NaN	NaN	1	NaN	NaN	1
CON__Q8N1N4-2;CON__Q7RTT2			23	6	8	7	6	14	20.7	16.9	16.7	145.36	0.15166	50.954	2	0.3368	238.17	6	0.15289	51.631	3	0.92105	202.2	5
CON__Q7Z3Y7;Q8VCW2;Q9Z320			7	0	0	0	0	5.3	5.3	5.3	5.3	-2	NaN	NaN	0	NaN	NaN	0	NaN	NaN	0	NaN	NaN	0
CON__Q7Z3Y8;CON__Q7Z3Z0			6	0	0	0	0	3.9	3.9	3.9	3.9	-2	NaN	NaN	0	NaN	NaN	0	NaN	NaN	0	NaN	NaN	0
CON__Q7Z794			27	2	7	5	3	7.1	18.2	13.5	11.6	180.55	NaN	NaN	1	0.18451	66.834	5	0.4718	28.719	2	0.57555	103.58	3
CON__Q86YZ3			51	15	24	19	17	18.7	23.9	22	17.9	323.31	0.015468	59.06	4	0.026147	107.85	19	0.11213	136.46	8	0.32529	150.95	10
CON__Q8BGZ7;Q8BGZ7	Keratin, type II cytoskeletal 75	Krt75	20	0	1	0	0	10.3	17.2	12.3	13.2	1.3801	NaN	NaN	0	NaN	NaN	1	NaN	NaN	0	NaN	NaN	0
CON__Q922U2;Q922U2	Keratin, type II cytoskeletal 5	Krt5	38	0	0	0	0	26.9	24.1	26.7	27.1	-2	NaN	NaN	0	NaN	NaN	0	NaN	NaN	0	NaN	NaN	0
CON__Q9C075;CON__Q99PS0;Q99PS0			16	0	0	0	0	2.1	2.1	0	0	48.189	NaN	NaN	0	NaN	NaN	0	NaN	NaN	0	NaN	NaN	0
CON__Q9N2I2			16	10	9	7	3	33.2	31.4	23	12.9	142.94	0.18659	123.79	6	0.23763	89.094	6	0.14917	125.15	3	NaN	NaN	1
CON__Q9NSB4			4	1	1	0	0	2.9	2.9	0	0	5.265	0.64056	6.7301	2	NaN	NaN	1	NaN	NaN	0	NaN	NaN	0
CON__Q9QWL7;Q9QWL7	Keratin, type I cytoskeletal 17	Krt17	36	0	0	0	1	24.2	24.7	24.9	17.8	-2	NaN	NaN	0	NaN	NaN	0	NaN	NaN	0	NaN	NaN	1
CON__Q9R0H5;Q9R0H5	Keratin, type II cytoskeletal 71	Krt71	12	0	0	0	0	5.9	5.9	5.7	5.9	3.2084	NaN	NaN	1	NaN	NaN	0	NaN	NaN	0	NaN	NaN	0
CON__Q9TRI1			19	11	8	7	2	20.4	13.4	13.5	5.6	96.958	0.25951	82.109	6	0.12563	99.62	5	0.19707	50.771	3	6.1585	244.25	2
CON__Q9TTE1			14	3	2	1	2	19.7	20.7	13.1	16.8	113.34	0.30258	46.986	5	0.56735	77.736	4	0.22442	105.8	3	2.2333	117.92	3
CON__REFSEQ:XP_001252647			10	1	2	2	0	8.6	8.2	6.2	3.8	31.918	NaN	NaN	1	0.22629	215.23	3	0.65859	123.99	2	NaN	NaN	0
CON__REFSEQ:XP_585019;O89020			3	0	1	2	0	0	1.2	3.6	0	1.3488	NaN	NaN	0	NaN	NaN	0	NaN	NaN	0	NaN	NaN	0
CON__REFSEQ:XP_986630;Q61897	Keratin, type I cuticular Ha3-II	Krt33b	8	0	0	1	0	1.5	1.5	4.2	1.5	1.2822	NaN	NaN	0	NaN	NaN	0	NaN	NaN	1	NaN	NaN	0
D2EAC2	Zinc finger BED domain-containing protein 6	Zbed6	6	4	4	3	2	5.2	5	3.8	3	11.853	2.0221	37.211	6	5.6985	97.071	4	4.5311	90.234	2	NaN	NaN	1
D3YTP3		Mtx3	4	0	1	0	0	0	4.8	0	0	4.4347	NaN	NaN	0	NaN	NaN	1	NaN	NaN	0	NaN	NaN	0
D3YU50		Mybpc1	2	0	0	0	0	0	0	0	0	2.0438	NaN	NaN	0	NaN	NaN	0	NaN	NaN	0	NaN	NaN	0
D3YUJ3		Ccnyl1	4	0	0	1	1	3	0	6.3	7.6	5.9483	NaN	NaN	0	NaN	NaN	0	NaN	NaN	0	NaN	NaN	0
D3YUT9;P62818	Protein S100;Protein S100-A3	S100a4;S100a3	1	0	0	0	0	0	0	0	0	-2	NaN	NaN	0	NaN	NaN	0	NaN	NaN	0	NaN	NaN	0
D3YVE8	Solute carrier family 35 member G2	Slc35g2	3	2	1	2	1	5.8	4.1	6.3	4.1	26.427	0.89906	160.65	2	NaN	NaN	1	NaN	NaN	1	NaN	NaN	1
D3YVF0	A-kinase anchor protein 5	Akap5	5	1	2	3	2	4.2	12.3	15.6	12.3	91.095	NaN	NaN	1	NaN	NaN	1	3.8517	94.677	2	4.126	163.34	2
D3YVV7		Nova2	16	10	9	12	9	36	31.5	41.9	32	165.24	0.60108	17.693	22	2.7103	9.7432	17	8.7438	82.225	14	16.26	161.35	8
D3YWQ0	Diacylglycerol kinase	Dgki	24	11	11	9	12	14	16.9	13.6	17.3	213.06	0.86511	19.42	11	3.3855	48.592	10	4.5329	47.723	7	14.383	106.25	6
D3YX43	V-set and immunoglobulin domain-containing protein 10	Vsig10	3	1	1	0	0	5.9	1.8	0	0	2.4262	NaN	NaN	1	NaN	NaN	0	NaN	NaN	0	NaN	NaN	0
D3YX71		Gm8973	2	1	1	1	1	19.2	19.2	19.2	19.2	-2	0.39079	13.755	2	NaN	NaN	1	NaN	NaN	1	NaN	NaN	1
D3YXJ0	Diacylglycerol kinase	Dgkh	17	4	4	5	4	4.8	6.6	7	4.4	169.31	0.98767	1.7045	4	0.95181	143.64	2	2.2179	139.73	3	NaN	NaN	0
D3YXJ5		Fam84b	2	0	2	0	0	0	11.6	0	0	10.854	NaN	NaN	0	NaN	NaN	1	NaN	NaN	0	NaN	NaN	0
D3YXK0		Jakmip2	1	0	1	1	0	0	1.3	1.3	0	2.0239	NaN	NaN	0	NaN	NaN	0	NaN	NaN	0	NaN	NaN	0
D3YXK1	Atherin	Samd1	8	3	4	3	3	6.9	9.6	6.2	6.4	15.168	2.1978	7.585	3	2.4773	191.39	2	NaN	NaN	1	18.519	173.23	2
D3YXK2	Scaffold attachment factor B1	Safb	40	12	12	12	11	24.8	24.8	25.4	21	323.31	0.86088	31.575	26	3.5343	22.844	28	10.811	133.78	23	94.969	204.19	10
D3YY91		Lrr1	4	1	0	0	2	2.1	0	0	4	7.2051	NaN	NaN	1	NaN	NaN	0	NaN	NaN	0	NaN	NaN	1
D3YYU8	Obscurin-like protein 1	Obsl1	34	20	20	23	17	15.5	15.9	19.6	13.2	291.14	1.072	26.519	33	4.7148	34.464	31	8.7054	36.978	27	10.862	157.98	13
D3YZG8	Probable bifunctional methylenetetrahydrofolate dehydrogenase/cyclohydrolase 2;NAD-dependent methylenetetrahydrofolate dehydrogenase;Methenyltetrahydrofolate cyclohydrolase	Mthfd2l	4	1	0	1	1	5.6	0	5.9	2.4	3.9311	1.2507	2.7562	2	NaN	NaN	0	NaN	NaN	1	NaN	NaN	0
D3YZI9		Pgbd5	2	0	1	1	1	0	1.7	2.1	2.1	3.244	NaN	NaN	0	NaN	NaN	1	NaN	NaN	1	NaN	NaN	0
D3YZP9;REV__Q6PEM6	Coiled-coil domain-containing protein 6	Ccdc6	27	11	11	15	8	25.8	22.8	31.6	16.4	323.31	0.79724	4.3878	13	3.7789	22.691	11	9.874	15.103	10	67.011	98.365	5
D3YZZ5		Tmed7	7	5	5	6	4	29	29	29.5	24.1	110.83	0.56829	9.5286	11	2.1497	9.6948	7	5.8447	15.525	6	69.653	39.399	4
D3Z0A0;Q8CBG9	E3 ubiquitin-protein ligase RNF170	Rnf170	1	0	0	0	1	0	0	0	9.3	2.2924	NaN	NaN	0	NaN	NaN	0	NaN	NaN	0	NaN	NaN	1
D3Z0K6		Rsbn1l	16	5	7	7	7	9.4	11.9	11.3	11	38.339	1.1819	28.527	7	4.7304	31.206	6	11.271	109.26	5	24.382	24.038	3
D3Z0M9		Ddx23	36	29	29	29	21	40.7	42.1	41.4	29.5	237.11	0.99051	13.36	47	4.0593	57.553	46	12.365	95.525	39	48.766	127.54	19
D3Z286		Tmppe	2	0	0	0	1	0	0	0	4.7	2.1685	NaN	NaN	0	NaN	NaN	0	NaN	NaN	0	NaN	NaN	1
D3Z2H9		Tpm3-rs7	43	9	10	10	9	57.7	60.5	63.3	58.9	323.31	0.76576	24.618	32	3.3714	47.977	37	9.0489	122.82	33	2.3601	145.08	24
D3Z2R5		Sepn1	3	0	0	1	0	0	0	2	0	23.945	NaN	NaN	0	NaN	NaN	0	NaN	NaN	1	NaN	NaN	0
D3Z3N4		Hnrnph3	11	6	6	6	7	37.6	30.6	33.2	33.5	323.31	0.58419	28.11	18	2.476	27.029	11	7.8084	11.475	9	20.1	148.6	5
D3Z3Y1		Pigg	17	10	11	10	8	12.8	12.7	12.7	11.2	48.129	0.70025	34.509	11	3.0179	46.801	7	6.5766	33.853	6	65.202	131.76	4
D3Z5S8		Fam46a	3	2	0	0	0	6.3	0	0	0	3.474	NaN	NaN	0	NaN	NaN	0	NaN	NaN	0	NaN	NaN	0
P0DMN7;D3Z6H8	S-adenosylmethionine decarboxylase proenzyme 1;S-adenosylmethionine decarboxylase 1 alpha chain;S-adenosylmethionine decarboxylase 1 beta chain;S-adenosylmethionine decarboxylase proenzyme 2;S-adenosylmethionine decarboxylase 2 alpha chain;S-adenosylmethionine decarboxylase 2 beta chain	Amd1;Amd2	6	2	3	2	2	7.5	10.2	6.6	8.1	7.1493	3.4946	65.464	2	NaN	NaN	1	5.5886	86.242	2	NaN	NaN	0
D3Z6Q9	Bridging integrator 2	Bin2	11	3	2	3	0	10	7	8	0	60.127	0.9134	20.743	2	NaN	NaN	0	8.7827	294.29	2	NaN	NaN	0
D3Z7P3	Glutaminase kidney isoform, mitochondrial	Gls	29	26	26	23	24	53.7	55.2	48.2	49	323.31	0.69327	49.341	62	2.9967	16.494	56	8.06	50.055	43	4.6591	111.72	27
D3Z7Q2		Smim20	1	0	0	0	1	0	0	0	20.3	2.3584	NaN	NaN	0	NaN	NaN	0	NaN	NaN	0	NaN	NaN	0
D3Z7X0		Acad12	8	0	1	0	1	4.3	3.4	2.9	13.2	1.8889	NaN	NaN	0	NaN	NaN	0	NaN	NaN	0	NaN	NaN	0
D4AFX7		Dnajc13	64	21	29	32	31	12.1	18.8	19.5	18.9	323.31	0.55276	19.794	24	2.6198	15.676	29	6.0888	93.64	22	5.3212	127.82	13
E0CXC2;Q8VC56		Gm28043	9	0	0	2	1	9.6	9.6	13.4	11.8	12.809	NaN	NaN	0	NaN	NaN	0	NaN	NaN	0	NaN	NaN	0
E0CXS8		Gm8113	1	0	1	1	1	0	1.4	1.4	1.4	2.2648	NaN	NaN	0	NaN	NaN	0	NaN	NaN	0	NaN	NaN	1
E0CYQ0		Kctd17	9	5	4	5	4	32.4	28	29.4	25	158.74	1.4091	20.032	8	5.9932	43.303	4	4.5927	186.28	4	NaN	NaN	0
E0CZ22		Mroh1	9	3	4	3	3	1.6	2.3	1.7	1.8	2.6059	1.1618	30.612	2	3.1172	34.022	5	5.0565	147.83	4	9.5808	39.23	2
E0CZ26		Kctd18	2	0	1	0	1	0	1.9	0	4.4	1.3198	NaN	NaN	0	NaN	NaN	0	NaN	NaN	0	NaN	NaN	0
E1U8D0	Protein SOGA1;N-terminal form;C-terminal 80 kDa form	Soga1	22	6	8	9	5	4.8	7.3	9.4	5	107.4	2.9837	129.92	3	2.5375	29.986	3	1.8166	31.342	3	3.5318	59.118	2
E2JF22	Piezo-type mechanosensitive ion channel component 1	Piezo1	26	10	13	11	13	4.2	5.2	6.4	5.7	114.2	0.91725	39.231	10	4.1649	20.405	13	3.5657	115.76	6	24.299	247.95	5
E9PUA5	Kinesin-like protein	Kifc5b	36	5	5	2	3	50.3	49.7	39.3	38.2	323.31	1.8249	34.679	47	7.3734	30.189	36	9.8353	90.52	25	14.98	157.03	17
E9PUD6		Zscan18	3	0	0	0	1	0	0	0	1.2	2.5184	NaN	NaN	0	NaN	NaN	0	NaN	NaN	0	NaN	NaN	0
E9PUQ3		AU019823	5	1	1	1	2	3.8	3.8	3.8	6.8	18.716	NaN	NaN	1	NaN	NaN	0	NaN	NaN	1	NaN	NaN	0
E9PUQ8	Diacylglycerol kinase	Dgkd	12	2	4	3	4	2.5	4.2	3.1	4.3	40.231	NaN	NaN	1	NaN	NaN	1	NaN	NaN	1	NaN	NaN	0
E9PV04		Gm8994	21	0	1	1	0	37.2	40.1	40.1	33.1	2.2619	NaN	NaN	0	NaN	NaN	0	NaN	NaN	0	NaN	NaN	0
E9PV48;Q64345	Interferon-induced protein with tetratricopeptide repeats 3	I830012O16Rik;Ifit3	2	0	1	0	1	0	2.2	0	2.2	20.204	NaN	NaN	0	NaN	NaN	1	NaN	NaN	0	NaN	NaN	1
E9PV87	Protein TALPID3	Talpid3	5	0	2	2	2	0	2.4	1.6	1.6	16.428	NaN	NaN	0	NaN	NaN	1	NaN	NaN	0	NaN	NaN	0
E9PVA8		Gcn1l1	141	119	113	111	104	55.4	50.8	50.2	43.6	323.31	0.77871	13.644	190	3.4761	42.805	184	9.9331	70.91	140	154.98	96.53	107
E9PVB5	Tetratricopeptide repeat protein 17	Ttc17	8	5	2	3	2	6.1	2.6	3	2.2	28.739	1.6482	36.653	6	5.3464	56.089	2	NaN	NaN	0	NaN	NaN	0
E9PVD3	Protocadherin-16	Dchs1	5	2	2	0	0	0.9	0.9	0	0	8.9917	3.23	82.115	2	NaN	NaN	1	NaN	NaN	0	NaN	NaN	0
E9PVX6		Mki67	168	89	82	79	68	40.6	38	34.2	31.5	323.31	2.5002	35.585	109	15.244	78.416	80	3.675	175.92	50	10.012	154.89	39
E9PVZ8		Golgb1	170	37	40	54	51	14.6	16.2	21.2	20	323.31	1.0685	34.146	38	4.8532	37.834	36	9.8146	129.54	33	11.893	107.51	25
E9PW37		Rasal2	42	17	24	26	21	22.6	26	28.9	23.5	323.31	1.6383	25.16	18	9.377	51.36	20	3.3679	144.31	16	5.362	155.37	10
E9PW83		Fam184a	2	0	1	0	0	0	0.7	0	0	1.3431	NaN	NaN	0	NaN	NaN	1	NaN	NaN	0	NaN	NaN	0
E9PWG2		Trappc8	34	13	13	19	20	13.5	13.2	16.6	20.2	241.23	0.72581	19.92	19	3.3651	29.705	16	6.3902	76.618	15	6.8065	84.431	10
E9PWG6		Ncapg	35	26	23	26	26	32.4	27.8	32.1	32.9	323.31	0.93055	13.618	31	4.563	41.018	27	12.154	18.628	23	77.43	244.45	13
E9PWH2		Card6	9	4	5	3	3	4.6	5.2	4.3	2.6	28.207	1.0922	45.794	5	5.1489	83.529	3	4.5075	29.346	2	NaN	NaN	1
E9PWR4		Dip2c	46	17	20	20	20	22.2	22	23.2	18.2	321.91	0.97347	19.39	27	4.1408	43.579	31	6.4533	127.6	21	27.415	144	14
E9PWW6		Zc3h7a	23	7	12	13	8	10.3	15.9	16.4	8.4	95.079	1.6145	23.299	6	4.4788	82.372	7	4.0564	171.33	2	14.935	79.056	2
E9PWW9		Rsf1	24	12	9	11	15	11.2	8.7	10.2	13	202.96	1.1365	24.424	11	3.9288	67.441	7	7.5622	148.7	6	10.393	98.819	5
E9PX29		Sptbn4	16	0	4	2	1	1.1	3.6	2.3	1.5	26.946	NaN	NaN	0	NaN	NaN	1	NaN	NaN	1	NaN	NaN	0
E9PX68		Slc4a1ap	20	11	9	10	10	21	18.3	19	18.7	140.71	1.1122	24.594	12	4.3529	83.125	11	9.3718	38.498	6	60.356	155.58	3
E9PXC0		Srp54c	28	0	1	1	0	56	48.6	47.4	38.3	6.6941	NaN	NaN	0	NaN	NaN	0	NaN	NaN	1	NaN	NaN	0
E9PXF8		Sbf2	7	0	1	2	1	0.5	1.4	1.6	0.5	3.1356	NaN	NaN	0	NaN	NaN	1	NaN	NaN	1	NaN	NaN	1
E9PY16		Adap1	1	1	0	0	0	3.5	0	0	0	3.3134	NaN	NaN	1	NaN	NaN	0	NaN	NaN	0	NaN	NaN	0
E9PY43		Erich1	9	2	2	2	2	14.2	6.6	6.6	6.6	103.52	1.6284	25.11	2	4.492	55.913	2	NaN	NaN	1	NaN	NaN	0
E9PY46		Ift140	12	5	2	2	5	3.1	1.2	1.2	4.7	51.623	1.2177	21.637	4	NaN	NaN	1	NaN	NaN	0	14.231	114.31	2
E9PYB0		Ahnak2	9	3	3	3	2	16.1	14	16.1	8.9	111.77	0.6489	10.316	3	2.7371	12.542	3	0.8566	28.427	2	NaN	NaN	0
E9PYD1		Fam98c	8	3	1	4	2	8.7	6.1	15.7	11.3	30.953	0.7243	15.481	3	NaN	NaN	0	NaN	NaN	1	NaN	NaN	0
E9PYF7		Ap1ar	8	1	2	1	1	2.3	6	2.3	2.3	81.67	NaN	NaN	1	2.2573	20.825	2	NaN	NaN	1	NaN	NaN	1
E9PYG6		Rasa1	37	25	24	26	23	34	31.8	33.8	28	323.31	0.89628	16.599	32	4.3578	31.42	23	12.084	23.49	23	19.661	71.94	14
E9PYH6;A0A0U1RNP2	Histone-lysine N-methyltransferase	Setd1a	20	3	6	3	8	2.6	5.6	2.3	6.9	92.721	1.0908	24.853	4	4.0194	234.05	5	2.3834	214.81	3	13.913	391.33	3
E9PYI1		Zfp568	9	2	3	4	2	5.2	8.9	8.3	7	48.286	2.164	19.411	3	6.0531	111.48	3	NaN	NaN	1	NaN	NaN	1
E9PYK3		Parp4	13	4	2	2	7	3.6	1.3	1.2	4	38.012	1.6363	14.264	3	3.0236	112.98	2	NaN	NaN	0	NaN	NaN	1
E9PYL2		Prr12	22	6	10	9	5	4.7	9.6	6.8	3.8	110.5	2.2189	17.531	6	1.4542	94.583	6	1.7266	98.57	6	NaN	NaN	1
E9PYP2		Nbeal1	5	2	1	4	0	1.2	0.4	2	0	1.5267	0.78599	21.087	2	NaN	NaN	1	2.1986	128.61	2	NaN	NaN	0
E9PYR1		Fbxl18	15	7	7	6	9	13	13.4	9.9	14.9	63.289	1.8912	28.87	6	8.6152	110.89	4	8.9887	131.47	3	5.5921	56.1	4
E9PZ26		Brd1	23	10	10	13	12	8.9	9.2	11.4	10.9	75.464	1.5564	37.192	8	3.6964	81.814	6	2.9268	115.83	8	6.1116	54.337	5
E9PZB3		Gm5093	7	1	1	1	1	30.5	30.5	30.5	30.5	105.25	1.4163	19.804	15	2.0536	60.419	19	13.948	51.777	25	11.431	84.357	27
E9PZF0;Q01768	Nucleoside diphosphate kinase;Nucleoside diphosphate kinase B	Gm20390;Nme2	17	5	5	5	5	69.3	73	73	73	323.31	0.70757	15.418	85	3.0332	10.625	97	7.9939	55.844	84	2.3837	159.27	67
E9PZJ8	Activating signal cointegrator 1 complex subunit 3	Ascc3	64	23	26	38	33	13.8	14.9	23.4	19.6	323.31	0.93073	21.225	31	4.8547	66.011	26	5.1517	93.91	23	10.856	99.525	13
E9PZM4	Chromodomain-helicase-DNA-binding protein 2	Chd2	18	3	1	3	4	4.7	3	4.1	5.3	26.746	0.5571	136.06	5	3.7141	3.1447	2	3.4585	208.57	2	10.242	80.053	3
E9PZM7		Scaf11	14	1	3	3	3	0.7	2.6	2.8	2.7	78.787	1.4033	9.8765	2	4.1376	33.201	4	3.3953	88.869	3	NaN	NaN	1
E9PZP8		Herc1	82	23	33	36	38	6.3	9.4	10.5	10.8	323.31	1.3986	30.6	20	6.1441	50.205	25	5.9721	129.33	12	10.036	68.116	16
E9Q035;P47758;Q921I1	Signal recognition particle receptor subunit beta	Gm20425;Srprb	16	12	12	11	10	14.1	14.1	13.1	12.7	147.67	0.72887	12.349	17	2.8579	32.968	16	7.3754	14.596	13	4.7399	205.75	11
E9Q0B3	Uncharacterized membrane protein C3orf80 homolog		1	0	0	0	0	0	0	0	0	10.339	NaN	NaN	0	NaN	NaN	0	NaN	NaN	0	NaN	NaN	0
E9Q0S6		Tns1	3	0	0	0	1	0	0	0	0.9	2.231	NaN	NaN	0	NaN	NaN	0	NaN	NaN	0	NaN	NaN	0
E9Q137		Tex264	10	5	3	2	3	26.2	15.2	7.8	14.9	103.5	0.9882	27.574	5	3.045	20.15	2	3.6161	1.3476	2	1.6792	264.63	2
E9Q166		Atad2b	20	9	10	7	8	8.6	9.1	6.7	6.9	95.034	1.2953	20.131	8	3.238	75.053	9	3.6012	103.03	5	12.894	83.132	3
E9Q1A5		Zfp384	9	2	2	3	3	8.9	7	9.4	8.7	30.899	1.5741	13.486	6	7.8966	91.508	4	14.202	152.04	5	272.3	215.75	4
E9Q1P8	Interferon regulatory factor 2-binding protein 2	Irf2bp2	27	13	15	11	14	46.7	57.2	36.5	43.5	323.31	2.5449	15.544	17	1.4194	62.61	17	3.4761	138.64	13	4.5224	114.73	7
E9Q1U1	Coiled-coil domain-containing protein 171	Ccdc171	4	2	1	1	0	1.4	0.8	0.8	0	-2	0.76553	21.148	3	4.0564	7.2886	2	NaN	NaN	1	NaN	NaN	0
E9Q1W3		Neb	20	1	1	0	0	0.1	0.2	0	0	12.03	NaN	NaN	1	NaN	NaN	1	NaN	NaN	0	NaN	NaN	0
E9Q1Z0		4732456N10Rik	16	0	0	0	0	8.4	6.5	6.5	7.4	24.843	NaN	NaN	0	NaN	NaN	0	NaN	NaN	0	NaN	NaN	0
E9Q286	Little elongation complex subunit 1	Ice1	29	6	5	5	5	3.6	3.1	2.3	3	142.54	1.6902	24.384	3	2.4349	33.504	4	NaN	NaN	1	NaN	NaN	0
E9Q289		Acbd4	4	2	0	0	1	7.3	0	0	3.7	13.624	NaN	NaN	0	NaN	NaN	0	NaN	NaN	0	NaN	NaN	0
E9Q2E4		Gm15800	59	19	24	28	25	6.1	7.9	8.4	7.7	323.31	0.83295	21.394	21	4.4469	30.657	24	6.8694	101.73	13	9.4945	116.12	10
E9Q2I4		Elmsan1	21	12	8	10	7	17.5	10.7	17.3	11.1	178.28	1.1511	27.318	12	5.5308	141.46	6	2.0566	100.75	4	11.067	49.143	5
E9Q2S7		Zfp266	3	0	1	2	1	1.8	3.3	5.3	3.3	4.9807	NaN	NaN	0	NaN	NaN	1	NaN	NaN	1	NaN	NaN	0
E9Q2Z4;J3QM43;P09602	Non-histone chromosomal protein HMG-17	Gm16494;Gm6594;Hmgn2	1	1	1	1	1	17.2	17.2	17.2	17.2	2.9007	6.2299	164.43	3	3.8025	187.08	4	3.9846	75.074	5	NaN	NaN	1
E9Q309		Cep350	9	0	0	1	2	0	0	0.3	0.8	1.3962	NaN	NaN	0	NaN	NaN	0	NaN	NaN	1	0.53822	366.56	2
E9Q349	WD repeat-containing protein 25	Wdr25	3	1	0	0	0	4.1	0	0	0	8.2273	NaN	NaN	1	NaN	NaN	0	NaN	NaN	0	NaN	NaN	0
E9Q368		Gm17296	42	24	17	17	21	21.4	14.7	13.6	17.5	236.23	1.0727	27.837	28	3.9773	43.929	18	5.817	38.185	11	14.613	71.352	6
E9Q394		Akap13	39	3	10	15	11	1.1	4.8	7.6	5.8	240.42	1.0513	26.818	4	3.982	93.384	7	2.3892	66.123	3	6.3482	38.33	4
E9Q3C1		C2cd2	4	4	2	3	2	9.2	5.3	8.2	4.5	21.248	0.55945	15.763	4	4.2074	45.072	3	NaN	NaN	1	NaN	NaN	0
E9Q3G8		Nup153	45	18	21	22	18	18.1	21.7	21.7	19.6	323.31	1.2349	15.644	27	5.2118	13.426	25	6.5137	135.4	18	29.231	137.76	12
E9Q3H6		Coq10a	3	1	0	0	0	9.3	3.9	3.9	3.9	12.338	1.6054	31.49	2	NaN	NaN	0	NaN	NaN	0	NaN	NaN	0
E9Q3L2		Pi4ka	45	20	24	24	21	12.1	15.4	14.2	12	248.18	1.5875	38.09	22	6.8657	72.157	13	2.8972	54.857	12	10.55	339.12	10
E9Q3P4		Cenpf	90	35	39	40	31	16.8	18.1	17.9	13.6	323.31	8.3711	49.944	23	4.3677	119.02	18	7.9919	125.67	15	6.0838	157.55	12
E9Q3T0		Gm10073	3	1	0	0	0	51.8	14	14	14	-2	NaN	NaN	0	NaN	NaN	0	NaN	NaN	0	NaN	NaN	0
E9Q411		Nbas	67	39	41	48	45	22	24.2	28.6	26.5	323.31	0.69354	57.982	44	2.3978	26.976	44	6.8089	118.91	43	13.814	99.177	31
E9Q414	Apolipoprotein B-100;Apolipoprotein B-48	Apob	11	3	4	6	2	0.8	1	1.5	0.5	5.7414	0.97075	11.661	3	0.19988	109.59	4	0.60079	229.66	5	0.090278	251.43	4
E9Q444		Zbtb21	9	5	4	4	2	7.4	4.7	6.9	2.9	25.949	2.0868	41.384	5	3.1847	142.21	4	1.773	144.44	2	NaN	NaN	1
E9Q4F7		Ankrd11	15	5	4	5	2	2.6	2.2	2.6	1.1	129.22	3.7743	39.328	4	NaN	NaN	1	NaN	NaN	0	NaN	NaN	1
E9Q4K7;B1AVY7;Q80TF6	Kinesin-like protein	Kif13b	32	4	6	7	11	3.5	5.9	6.2	10.3	141.86	0.8332	28.47	7	3.597	45.263	4	3.9393	296.77	3	4.6141	171.25	4
E9Q4N7		Arid1b	34	13	12	14	9	9.3	10	9.8	6.1	146.77	1.2686	27.92	17	5.8581	25.755	11	15.738	116.73	10	47.456	150.33	5
E9Q4P1		Wdfy1	12	6	5	8	7	19.8	15.4	26.1	23.7	111.4	0.89407	2.0385	5	4.4357	14.361	7	10.646	78.029	6	64.971	224.05	5
E9Q4X2		Uggt2	37	16	10	14	14	13.8	8.8	11.2	12.4	134.2	0.64007	15.594	14	3.3293	20.801	7	1.1506	219.46	9	4.7123	137.16	7
E9Q4Y4		Cep192	17	2	8	3	1	1.6	3.8	1.8	0.7	47.06	1.9434	88.543	2	1.4957	95.887	2	NaN	NaN	0	NaN	NaN	0
E9Q4Y8		8030474K03Rik	13	4	6	5	1	19.1	25.3	21.1	6.1	124.59	1.1413	49.252	4	2.5457	95.407	4	NaN	NaN	1	NaN	NaN	0
E9Q4Z2	Acetyl-CoA carboxylase 2;Biotin carboxylase	Acacb	17	1	2	1	1	6.1	5.3	5.6	4.9	2.1452	0.54502	27.392	2	NaN	NaN	1	NaN	NaN	0	NaN	NaN	0
E9Q512		Trip11	60	22	27	32	24	16.3	19.7	24.4	17.5	323.31	1.4721	30.945	24	1.7741	101.82	22	4.0853	96.452	17	4.4513	38.573	13
E9Q548;P98154	Integral membrane protein DGCR2/IDD	Gm20518;Dgcr2	2	1	0	1	1	2.8	0	2.8	2.8	1.745	NaN	NaN	1	NaN	NaN	0	NaN	NaN	0	NaN	NaN	0
E9Q555	E3 ubiquitin-protein ligase RNF213	Rnf213	154	66	63	68	76	17.4	15.7	16	17.6	323.31	0.84468	23.881	80	3.7285	40.93	63	8.2837	136.1	46	3.522	155.52	39
E9Q557	Desmoplakin	Dsp	76	20	21	12	15	7.7	8.4	4.5	6	323.31	0.21733	63.114	5	0.10516	103.86	14	0.13369	172.53	5	0.37583	133.87	8
E9Q5C9		Nolc1	34	10	12	9	7	16	18.4	16.5	9.3	312.65	0.85379	20.43	17	4.2581	24.807	19	11.309	132.55	16	4.4864	211.14	6
E9Q5F9	Histone-lysine N-methyltransferase SETD2	Setd2	35	6	12	12	9	2.8	5.4	5.8	5.1	157.12	2.1894	75.413	9	3.0993	87.38	9	3.4725	140.45	5	3.3348	147.24	5
E9Q5G3	Kinesin-like protein KIF23	Kif23	35	20	22	22	18	32.4	32.5	30.1	25.2	323.31	4.7282	75.78	25	2.9233	112.63	15	3.7984	125.43	12	11.278	74.604	12
E9Q5K9	YTH domain-containing protein 1	Ythdc1	20	8	6	12	6	13.7	9.4	17.8	8.2	60.168	1.289	42.867	13	5.1912	27.225	8	5.549	120.45	7	27.196	0.071208	2
E9Q5Z5		Fancf	2	1	0	1	2	3.8	0	3.8	6.4	3.2931	NaN	NaN	1	NaN	NaN	0	NaN	NaN	1	NaN	NaN	1
E9Q616		Ahnak	279	103	100	99	71	46.8	45.7	46	31.5	323.31	1.0799	24.052	119	4.7375	84.494	109	12.126	102.12	85	4.758	125.96	53
E9Q634	Unconventional myosin-Ie	Myo1e	2	0	1	0	0	0	1	0	1.5	5.5416	NaN	NaN	0	NaN	NaN	0	NaN	NaN	0	NaN	NaN	0
E9Q6B2	Coiled-coil domain-containing protein 85C	Ccdc85c	14	3	4	5	2	10.2	13.1	20.7	7.4	143.78	2.7889	25.569	3	NaN	NaN	1	14.026	190.42	2	NaN	NaN	1
E9Q6D6		Zfp277	5	2	1	1	0	3.8	1.5	2.1	0	10.886	NaN	NaN	1	NaN	NaN	0	NaN	NaN	0	NaN	NaN	0
E9Q6E5		Srsf11	6	5	6	6	4	14.5	16	16	10	105.89	0.7269	9.1115	14	3.1134	83.51	11	9.9622	20.273	13	71.844	189.8	4
E9Q6E9		Simc1	9	4	1	1	2	3.5	2.1	0.7	2.8	18.666	2.747	27.457	3	NaN	NaN	1	NaN	NaN	0	NaN	NaN	1
E9Q6H8		Plekha5	7	2	3	3	1	3.2	4	5	1.5	22.467	0.67939	50.219	3	4.0269	94.24	2	NaN	NaN	1	NaN	NaN	0
E9Q6J5		Bod1l	53	7	16	15	11	4.6	9	8.4	6.3	323.31	1.4985	23.098	10	4.3998	136.42	13	5.5053	179.64	11	4.0197	138.05	8
E9Q6K3		Pibf1	6	2	2	1	0	2.4	4	1.2	0	6.6379	1.9183	70.597	2	NaN	NaN	1	NaN	NaN	0	NaN	NaN	0
E9Q6P5		Ttc7b	8	1	3	4	4	1.2	4.7	5.6	6.4	13.854	NaN	NaN	1	1.4707	139.19	2	0.42941	118.98	2	2.5231	129.05	2
E9Q6R7;Q05AA6		Utrn	110	61	57	64	66	23.1	23	24.6	26.4	323.31	1.2272	25.549	75	6.7883	65.973	46	23.035	34.279	38	185.06	157.89	34
E9Q6Y8	Ubiquitin carboxyl-terminal hydrolase	Usp31	2	1	0	0	0	1.4	0	0	0	4.8832	NaN	NaN	1	NaN	NaN	0	NaN	NaN	0	NaN	NaN	0
E9Q735	Ubiquitin conjugation factor E4 A	Ube4a	17	8	4	4	4	11.4	6	4.8	5.7	84.348	0.97613	23.778	7	3.0533	55.766	4	8.8108	61.439	2	18.7	147.13	3
E9Q777		Akap11	13	2	4	7	1	2.7	3.5	7.1	1	60.553	NaN	NaN	1	NaN	NaN	0	NaN	NaN	1	NaN	NaN	0
E9Q784		Zc3h13	16	8	8	8	5	6.2	6	5.9	3.8	85.651	0.94161	4.6336	9	2.2949	61.221	7	5.3574	82.921	3	11.931	79.881	3
E9Q7C4		Prr14l	3	0	0	0	1	0.8	0	0	0.6	1.5307	NaN	NaN	0	NaN	NaN	0	NaN	NaN	0	NaN	NaN	0
E9Q7E2		Arid2	34	21	18	19	14	17.3	14.9	16.3	11.6	237.83	1.253	25.012	26	5.1002	60.682	14	4.2235	125.78	13	4.1022	124.98	4
E9Q7F2	E3 ubiquitin-protein ligase RNF169	Rnf169	4	0	2	0	1	0	4	0	1.2	4.2284	NaN	NaN	0	NaN	NaN	1	NaN	NaN	0	NaN	NaN	0
E9Q7G0		Numa1	108	60	57	50	48	39.6	38.8	32.4	32.3	323.31	1.0369	20.575	97	5.1038	44.394	76	16.117	104.16	47	5.6263	133.07	42
E9Q7L0		Ogdhl	36	26	23	20	21	48	40.2	37	36.2	323.31	0.4338	13.564	38	1.7533	25.615	29	4.6287	27.294	22	18.745	90.061	16
E9Q7L1		Urb2	40	23	27	25	18	18	20.3	18.6	12.3	323.31	1.3535	38.609	27	5.6813	18.315	28	7.7782	70.743	17	17.18	154.08	12
E9Q7L6		Foxn2	2	0	0	0	0	0	0	1.6	0	1.2029	NaN	NaN	0	NaN	NaN	0	NaN	NaN	0	NaN	NaN	0
E9Q7M2		Tsc22d2	9	1	1	1	2	6	6	2.3	6	37.869	NaN	NaN	1	NaN	NaN	1	NaN	NaN	0	NaN	NaN	0
E9Q7P2		Cacna1i	1	0	0	1	0	0	0	0.6	0	1.2267	NaN	NaN	0	NaN	NaN	0	NaN	NaN	0	NaN	NaN	0
E9Q8D0		Dnajc21	11	4	3	3	5	10.7	8.5	8.5	10.7	91.918	1.0284	12.523	6	4.05	38.637	3	4.1906	172.09	2	NaN	NaN	1
E9Q8I7		Nfxl1	27	16	18	14	11	25.5	28.8	21	14.7	179.99	0.55685	21.073	18	2.4268	31.97	21	5.9607	29.936	11	27.196	72.509	2
E9Q8I9	Protein furry homolog	Fry	8	0	1	0	0	0.3	1.3	0.5	0.8	2.3711	NaN	NaN	0	NaN	NaN	1	NaN	NaN	0	NaN	NaN	0
E9Q8M1		Zfp358	5	3	3	4	4	6.7	6.8	8.9	8.9	51.143	3.2297	16.447	6	19.689	0.9199	2	9.6929	112.49	4	69.641	51.983	3
E9Q8Q6		Ccdc141	3	0	1	1	2	0	0.6	0.6	1.5	1.8472	NaN	NaN	0	NaN	NaN	0	NaN	NaN	0	NaN	NaN	1
E9Q8T2		Prdm15	7	3	2	4	2	3	2.1	3.8	1.7	11.166	2.1409	19.639	3	NaN	NaN	1	1.8872	181.4	2	NaN	NaN	0
E9Q8V6		Dennd4a	16	4	3	2	2	4.2	1.9	1.4	1.1	48.119	0.90498	39.111	4	NaN	NaN	1	NaN	NaN	0	NaN	NaN	1
E9Q8X0		Gm10647	1	0	0	1	1	0	0	5.6	5.6	1.1812	NaN	NaN	0	NaN	NaN	0	NaN	NaN	0	NaN	NaN	0
E9Q8X5		Zbtb10	11	4	6	7	5	6.4	11.5	11.1	8.2	99.543	2.854	61.633	4	NaN	NaN	1	6.1113	11.019	2	NaN	NaN	0
E9Q912		Rap1gds1	24	15	16	16	14	36.1	36.2	37.1	35.9	323.31	0.74001	11.95	23	3.1212	15.499	20	9.406	15.441	17	10.381	305.83	14
E9Q9B3		Spryd3	6	2	2	4	2	5.2	7.9	12	5.7	19.151	NaN	NaN	1	NaN	NaN	1	10.266	53.895	2	NaN	NaN	0
E9Q9B7		Kidins220	56	24	31	27	26	16.1	21.5	18.5	17.2	323.31	1.954	26.56	28	5.9078	96.116	17	4.9667	112.46	12	9.2687	151.02	11
E9Q9D5	Rab-like protein 2A	Rabl2	5	1	1	3	3	6.3	4.9	12.6	14.3	8.47	NaN	NaN	1	NaN	NaN	1	3.076	158.74	2	3.2685	112.29	2
E9Q9M8		Pwwp2b	3	1	1	1	0	1.3	1.8	1.8	0	1.4135	NaN	NaN	0	NaN	NaN	1	NaN	NaN	1	NaN	NaN	0
E9Q9Q2		R3hdm1	16	6	3	5	3	7.4	3.3	6.3	3.9	173.87	0.89031	9.4967	5	12.631	86.035	3	2.1223	63.977	2	NaN	NaN	1
E9Q9R9		Dlg5	3	1	1	0	0	1	0.6	0	0	3.807	NaN	NaN	0	NaN	NaN	1	NaN	NaN	0	NaN	NaN	0
E9QA15;REV__Q8BSS9		Cald1	38	14	15	13	11	18.4	19.7	18.1	15	323.31	1.0457	11.918	22	4.8329	42.837	24	16.2	24.461	14	25.928	173.04	14
E9QA22		Zfp644	21	6	6	8	6	6.2	5.9	7.8	8.1	119.56	1.1031	153.52	4	1.3579	158.28	4	1.6919	241.32	3	NaN	NaN	1
E9QAA1;O88255;A0A087WQQ0;E9Q6M3;Q7M6X5;Q3UVL3;Q5U406;A2A7A5;E9Q5G8;Q5PPQ4;Q6PD29;Q810A1;Q9EQB9;Q0VAW7		Zfp758	3	1	0	1	1	4.6	3.1	4.6	4.6	2.3843	NaN	NaN	1	NaN	NaN	0	NaN	NaN	1	NaN	NaN	1
E9QAB6		Ptar1	14	6	7	11	10	17	18.2	31.4	28.8	88.257	1.4667	17.743	5	4.8617	124.58	6	5.6269	74.721	4	11.93	64.515	3
E9QAE3		Btaf1	49	23	26	26	23	17.9	20.8	19.3	17.1	323.31	0.96012	25.412	32	3.8881	94.005	27	4.1146	76.588	15	33.15	94.436	9
E9QAG8;D3Z5Y8;Q8BLB2;F6ZHM5;E9Q6B9;F7CWA7;A2AW65;Q9CXH3;Q6PEE4;A0A1B0GT13;A2ARX0	Zinc finger protein 431	Znf431;Gm15446	6	0	1	1	2	4.6	4	5.5	9.3	1.8377	NaN	NaN	0	NaN	NaN	1	NaN	NaN	1	19.971	29.753	2
E9QAM5	Helicase with zinc finger domain 2	Helz2	2	0	0	1	1	0	0	0.5	0.5	3.2042	NaN	NaN	0	NaN	NaN	0	NaN	NaN	1	NaN	NaN	0
E9QAP7		Taf4a	18	7	7	8	9	10.7	13.1	13.7	13.1	213.23	0.8198	19.096	7	2.0624	66.953	6	2.7662	91.207	5	5.223	97.17	5
E9QAS7		Inpp5a	3	0	0	1	0	0	0	1.9	0	4.0719	NaN	NaN	0	NaN	NaN	0	NaN	NaN	1	NaN	NaN	0
E9QAZ2;Q9CZM2	Ribosomal protein L15;60S ribosomal protein L15	Gm10020;Rpl15	15	12	13	13	11	50.5	54.9	54.9	44.6	116.16	1.3056	12.106	49	4.47	64.834	55	11.632	92.415	44	1.3157	175.61	26
F2Z3U3		Raph1	19	6	3	10	5	7.9	3.8	12.8	6.1	143.5	1.0565	29.936	9	2.2753	33.106	3	2.6847	64.127	8	18.965	111.03	4
F6RGI3		Gm340	2	1	1	0	1	1.2	1	0	1	2.7186	NaN	NaN	1	NaN	NaN	0	NaN	NaN	0	NaN	NaN	0
F6S200		Plekhg1	3	1	0	0	0	1.2	0	0	0	5.9769	NaN	NaN	1	NaN	NaN	0	NaN	NaN	0	NaN	NaN	0
F6TVX7;Q8BSF4	Phosphatidylserine decarboxylase proenzyme;Phosphatidylserine decarboxylase alpha chain;Phosphatidylserine decarboxylase beta chain	Gm20671;Pisd	12	5	3	3	5	11.5	5	5.6	8.3	45.887	1.3145	20.221	6	6.0659	21.335	2	NaN	NaN	1	39.648	75.418	5
F6VAN0	Cyclic AMP-dependent transcription factor ATF-6 alpha;Processed cyclic AMP-dependent transcription factor ATF-6 alpha	Atf6	5	1	0	3	2	2	0	5.2	4.3	7.8718	NaN	NaN	1	NaN	NaN	0	4.6032	38.449	3	NaN	NaN	1
F6XJP7		Pcsk6	10	4	4	1	3	5.5	6.9	1	4.2	50.606	3.3547	114.55	2	NaN	NaN	0	NaN	NaN	1	NaN	NaN	1
F6YVP7;P62270	40S ribosomal protein S18	Gm10260;Rps18	15	11	10	11	11	47.4	46.7	47.4	47.4	45.07	0.98364	6.8626	41	3.3673	10.937	41	9.1037	148.27	42	0.98422	116.44	37
F6ZDS4	Nucleoprotein TPR	Tpr	137	66	70	67	62	33	34.9	33.2	30	323.31	1.445	19.688	93	6.9638	95.792	84	25.847	50.039	56	4.2378	55.69	48
F6ZS36;Q6NXM6		Gm14139	6	0	0	0	0	10.5	13	10.9	10.5	1.7967	NaN	NaN	0	NaN	NaN	0	NaN	NaN	0	NaN	NaN	0
F7BE84		Ankrd50	6	0	1	0	1	0	0.7	0	1.7	19.799	NaN	NaN	0	NaN	NaN	1	NaN	NaN	0	NaN	NaN	1
F7BJB9		Morc3	40	23	27	29	22	31	39.9	41.6	30.4	323.31	1.7234	25.546	24	10.129	24.989	25	6.077	123.66	13	16.615	108.84	9
F7BJK1		Pcdh1	25	13	16	14	12	18	21.7	18	16.4	291.63	4.2916	28.182	13	7.1298	118.59	14	6.8259	153.21	6	13.708	132.65	9
F7D043		Gm10770	3	0	0	1	0	3.8	3.8	16.4	3.8	1.4351	NaN	NaN	0	NaN	NaN	0	NaN	NaN	1	NaN	NaN	0
F8VPK0		Ttc37	43	19	18	24	21	16.6	16.1	21.8	17.7	323.31	0.75607	24.913	24	3.2178	40.428	17	3.9457	69.656	17	14.938	404.41	7
F8VPN3	Peptidyl-prolyl cis-trans isomerase	Gm5160	10	0	0	0	0	40.8	40.8	40.8	40.8	-2	NaN	NaN	0	NaN	NaN	0	NaN	NaN	0	NaN	NaN	0
F8VPN4		Agl	22	4	8	8	6	3.9	6.7	8.1	4.6	55.565	1.4521	66.12	4	4.3392	103.3	4	3.1843	183.02	6	14.554	256.49	3
F8VPP8		Zc3h7b	29	14	15	13	16	20.4	24	22.2	17.4	192.61	1.2762	22.904	15	4.713	75.498	15	5.3401	74.199	7	11.524	155.91	10
F8VPQ2		Arid4a	10	2	0	2	3	1.6	0	1.7	3.3	8.6044	1.2478	33.083	2	NaN	NaN	0	NaN	NaN	0	NaN	NaN	0
F8VPU2	FERM, RhoGEF and pleckstrin domain-containing protein 1	Farp1	23	10	11	13	12	13.7	14.5	18.3	14.1	161.12	0.84393	27.977	11	4.5436	60.715	12	3.878	117.95	10	19.129	146.05	7
F8VPX2		Fbxw9	3	0	2	0	1	0	4.1	0	1.7	1.9864	NaN	NaN	0	NaN	NaN	1	NaN	NaN	0	NaN	NaN	0
F8VPZ3	Ubiquitin carboxyl-terminal hydrolase	Usp32	19	1	2	5	6	0.9	1.4	3.6	4.6	45.32	NaN	NaN	1	NaN	NaN	1	0.93519	223.53	2	8.745	38.941	2
F8VPZ5		Ercc6	14	2	1	2	0	1.4	1.4	2.2	0	30.08	0.59644	12.458	2	NaN	NaN	1	NaN	NaN	0	NaN	NaN	0
F8VPZ9		Gltscr1	2	0	1	0	1	0	0.8	0	0.8	5.7965	NaN	NaN	0	NaN	NaN	1	NaN	NaN	0	NaN	NaN	1
F8VQ01	Olfactory receptor	Olfr66	1	1	1	1	1	2.6	2.6	2.6	2.6	1.864	NaN	NaN	1	NaN	NaN	0	NaN	NaN	1	NaN	NaN	0
F8VQ05		Fryl	42	15	11	7	21	6.9	5.7	3.2	8.5	192.46	0.94074	16.755	13	3.1231	32.881	10	5.6935	124.69	4	9.651	192.17	6
F8VQ29		Iqgap3	28	9	11	12	7	8.2	8.8	11.3	5.7	111.61	3.2617	47.114	6	18.759	42.302	6	11.28	123.38	6	20.455	114.01	5
F8VQ70		Scaper	9	3	3	2	2	3.1	2.6	2.4	2.2	24.392	1.0662	21.217	3	3.019	38.751	2	NaN	NaN	1	7.1328	39.457	2
F8VQB8		Npcd	12	0	0	0	0	16.4	4.9	11.9	7.5	41.139	1.9527	93.108	4	NaN	NaN	0	NaN	NaN	1	NaN	NaN	1
F8VQC1	Signal recognition particle subunit SRP72	Srp72	27	24	21	25	23	45.8	40.5	47.1	43.4	323.31	0.66822	11.924	50	2.5686	34.733	41	7.0034	71.678	38	17.59	156.57	30
F8VQG7		N4bp2	20	5	7	7	10	5.8	7.6	6.7	7.4	157.82	1.3227	31.85	4	1.0481	72.365	3	2.11	178.56	2	3.459	105.52	4
F8VQK3		Gucy1a2	1	0	0	0	0	0	0	0	0	1.1802	NaN	NaN	0	NaN	NaN	0	NaN	NaN	0	NaN	NaN	0
F8VQM5		Sis	1	0	0	0	0	0	0	0	0	1.4629	NaN	NaN	0	NaN	NaN	0	NaN	NaN	0	NaN	NaN	0
F8VQM8;Q9R244	Short transient receptor potential channel 2	Trpc2	2	0	1	0	0	0	1	0	0	1.5686	NaN	NaN	0	NaN	NaN	0	NaN	NaN	0	NaN	NaN	0
F8WIX8;Q64523;Q6GSS7	Histone H2A;Histone H2A type 2-C;Histone H2A type 2-A	Hist1h2al;Hist2h2ac;Hist2h2aa1	11	2	2	1	0	68.8	65.6	42.4	39.2	117.13	0.61901	9.5164	5	2.3713	9.6829	6	7.349	30.38	3	66.59	244.99	3
G3UVV3		Zfp407	5	0	1	1	0	0	0.6	0.8	0	6.6955	NaN	NaN	0	NaN	NaN	0	NaN	NaN	0	NaN	NaN	0
G3UW82		Myh2	81	1	1	1	0	1.9	1.9	1.5	0.5	323.31	2.4258	74.603	2	1.7962	97.894	2	NaN	NaN	1	NaN	NaN	0
G3UWD5	A-kinase anchor protein C18orf42 homolg		1	0	0	0	0	0	0	0	0	1.2064	NaN	NaN	0	NaN	NaN	0	NaN	NaN	0	NaN	NaN	0
G3UXL2;Q9D7G0	Ribose-phosphate pyrophosphokinase 1	Prps1l3;Prps1	17	4	3	3	3	57.9	51.9	51.3	49.1	323.31	0.65365	8.5792	29	2.6738	120.66	28	7.8998	97.673	28	0.72604	61.106	19
G3UY09		Zfp141	2	0	1	1	1	0	1.9	1.9	1.9	1.2765	NaN	NaN	0	NaN	NaN	0	NaN	NaN	0	NaN	NaN	1
G3UYK7		Gm20537	1	1	1	1	1	10.3	10.3	10.3	10.3	2.464	NaN	NaN	0	NaN	NaN	0	NaN	NaN	0	NaN	NaN	0
G3X8Q1		Cabin1	10	1	2	3	4	0.8	1.4	1.5	2.1	14.61	NaN	NaN	1	1.9541	11.133	2	3.3856	49.618	3	2.4642	68.803	2
G3X8R7		Zfp212	2	1	1	1	1	2.6	2.6	2.6	2.6	3.0818	NaN	NaN	1	NaN	NaN	1	NaN	NaN	0	NaN	NaN	0
G3X8U3		2210016F16Rik	14	9	6	5	8	29.6	20.4	18.9	27.5	45.707	0.82444	25.79	9	3.1591	16.303	5	5.0104	73.595	4	17.561	67.134	5
G3X8X0		Dhx16	26	14	16	15	10	18.2	19.4	18.7	14.1	103.17	1.2149	23.601	17	5.2755	88.257	12	9.4606	94.617	7	28.631	131.98	7
G3X912	SprT-like domain-containing protein Spartan	Sprtn	4	0	0	0	0	0	0	0	0	10.033	NaN	NaN	0	NaN	NaN	0	NaN	NaN	0	NaN	NaN	0
G3X972		Sec24c	30	19	20	24	18	24	23.4	29	22.5	217.93	0.71031	11.487	25	3.1304	38.582	22	4.9202	128.24	18	13.794	199.42	15
G3X9B1		Heatr1	87	71	66	63	54	38.8	35.3	34.3	30	323.31	0.72443	19.402	101	3.0476	20.127	88	7.8391	46.355	77	55.703	183.13	40
G3X9C2	F-box only protein 50	Nccrp1	3	1	1	1	1	4.1	4.1	4.1	4.1	14.214	NaN	NaN	1	NaN	NaN	1	NaN	NaN	1	NaN	NaN	0
G3X9G7	Zinc finger protein 809	Zfp809	1	1	0	0	0	3	0	0	0	2.9885	NaN	NaN	1	NaN	NaN	0	NaN	NaN	0	NaN	NaN	0
G3X9I0		Zfp105	12	2	4	3	2	5.3	9.9	7.4	5	15.006	3.664	41.775	3	6.8404	168.04	2	NaN	NaN	1	7.819	32.451	2
G3X9J0		Sipa1l3	8	1	3	1	0	1.2	1.8	0.6	0	15.054	NaN	NaN	0	NaN	NaN	1	NaN	NaN	1	NaN	NaN	0
G3X9K3	Brefeldin A-inhibited guanine nucleotide-exchange protein 1	Arfgef1	28	3	3	9	8	8.1	6.7	11.2	12.3	53.411	1.1022	34.188	3	NaN	NaN	1	2.8641	116.53	5	16.463	144.98	2
G3X9K7		Apol10b	4	1	2	2	1	3.6	6.9	6	3.6	3.6674	NaN	NaN	0	NaN	NaN	0	NaN	NaN	0	NaN	NaN	0
G3X9X1		Kbtbd2	10	2	0	4	3	3.4	0	9.3	5.8	26.502	NaN	NaN	1	NaN	NaN	0	1.6481	119.1	2	NaN	NaN	0
G3X9Z4		Pcf11	21	3	2	2	1	2.4	2.5	2.1	1	53.944	1.638	10.263	3	NaN	NaN	1	3.1137	101.92	2	NaN	NaN	0
G3XA30		Nsmce4a	11	6	6	5	4	24.4	21.8	19.7	16	113.73	1.9134	44.527	6	3.2502	85.979	5	2.8878	151.11	4	1.3283	127.94	2
G5E829;Q9R0K7	Plasma membrane calcium-transporting ATPase 1	Atp2b1	37	17	15	19	19	30.4	28	32	31.6	323.31	0.81106	10.405	46	3.6376	15.334	41	10.424	109.09	39	17.215	227.32	24
G5E861	Sodium channel and clathrin linker 1	Sclt1	3	0	1	2	1	0	1	2.2	1.2	2.7754	NaN	NaN	0	NaN	NaN	1	5.0634	150.58	2	NaN	NaN	1
G5E869		Zfp142	5	2	0	0	1	1.6	0.4	0.4	0.9	5.202	NaN	NaN	1	NaN	NaN	0	NaN	NaN	0	NaN	NaN	0
G5E870	E3 ubiquitin-protein ligase TRIP12	Trip12	68	38	38	42	34	28.1	28.1	30	22.9	323.31	2.2912	41.882	54	11.817	30.812	34	9.2787	156.91	28	30.488	94.43	16
G5E895		Akr1b10	15	6	7	5	6	48.7	54.4	39.2	41.8	240.76	0.46353	14.53	28	2.0265	17.61	29	5.2391	37.301	25	81.573	184.08	20
G5E897		Kdelc2	8	5	3	4	4	13.3	8.3	10.7	10.5	54.995	0.89163	17.76	8	3.6193	21.107	5	5.8906	62.087	3	NaN	NaN	1
G5E8B9		Zbtb11	12	3	3	5	4	3	2.6	6.3	4.9	50.409	1.9836	87.079	4	7.6605	92.846	4	4.2646	156.23	4	25.89	109.02	2
G5E8F4		Fpgt	5	3	2	3	2	6.6	3.6	6.6	4.2	11.241	0.645	10.323	3	2.1991	50.12	2	NaN	NaN	1	NaN	NaN	0
G5E8G3		Opcml	1	0	1	0	0	0	5.8	0	0	2.2908	NaN	NaN	0	NaN	NaN	0	NaN	NaN	0	NaN	NaN	0
G5E8K5	Ankyrin-3	Ank3	20	2	5	4	6	4.9	8	6.7	8.6	64.427	2.5471	9.3522	2	5.0783	66.003	4	NaN	NaN	0	12.486	102.46	5
G5E8P0		Tubgcp6	16	4	7	7	3	3.8	7.6	6	2.7	41.589	0.62375	24.016	4	2.7972	11.68	5	2.3057	166.27	2	7.7078	106.64	2
G5E8V9;E9QAY5		Arfip1	18	12	13	11	10	41.8	42.4	35.4	31.4	323.31	0.74787	16.387	17	3.3184	8.8327	18	8.6331	31.116	16	58.577	121.32	11
G5E8Z2	Transcription initiation factor TFIID subunit 4B	Taf4b	5	0	1	0	2	0	3.7	1.5	6.3	6.1697	NaN	NaN	0	NaN	NaN	0	NaN	NaN	0	NaN	NaN	0
G5E905		Zfp871	3	2	1	1	0	2.9	1.6	1.6	0	6.5937	4.2423	124.99	2	NaN	NaN	1	NaN	NaN	0	NaN	NaN	0
H3BJD6		Ppp1r9a	20	3	5	8	10	4.7	6.4	10.8	12.1	114.7	0.69025	23.432	3	1.722	64.231	2	5.4248	44.029	4	5.015	152.5	6
H3BKF4;O55101	Synaptogyrin-2	Gm20708;Syngr2	1	1	1	1	1	6.5	6.5	6.5	6.5	4.6796	NaN	NaN	1	NaN	NaN	1	NaN	NaN	1	NaN	NaN	1
H3BKQ3		Evi5l	7	1	2	3	2	3.1	4.6	5	3.9	22.289	NaN	NaN	0	NaN	NaN	1	2.7814	59.241	2	NaN	NaN	0
H3BL40		Rgsl1	4	1	1	1	0	1.2	1.2	1.3	0	-2	NaN	NaN	1	NaN	NaN	1	NaN	NaN	0	NaN	NaN	0
H7BX60		Pot1b	2	0	0	0	0	0	2	0	2	2.4489	NaN	NaN	0	NaN	NaN	0	NaN	NaN	0	NaN	NaN	0
I3ITR1;Q9D924	Iron-sulfur cluster assembly 1 homolog, mitochondrial	AK157302;Isca1	3	1	1	3	3	12.4	12.4	29.5	29.5	38.179	1.7955	6.9494	2	NaN	NaN	0	NaN	NaN	1	2.813	387.85	2
I7HJS2		Taz	3	2	1	1	0	8	3.8	4.6	0	4.5652	NaN	NaN	1	NaN	NaN	1	NaN	NaN	1	NaN	NaN	0
I7HPW8		Myo15b	1	1	0	0	0	0.7	0	0	0	1.434	NaN	NaN	1	NaN	NaN	0	NaN	NaN	0	NaN	NaN	0
J3QN89		Aamp	13	9	9	11	8	31.4	31.9	37.8	28.9	157.83	2.9008	15.404	14	2.5174	123.2	9	4.4854	74.321	8	10.707	122.98	8
J3QNY1;B2RXM2		Gm9242;Gm6793	27	2	2	2	2	48.7	48.7	42.9	48.7	323.31	0.61947	14.847	108	2.6743	23.022	100	7.6334	159.69	87	1.7746	125.03	65
J3QP80;Q9CQL7	MORF4 family-associated protein 1	Gm5814;Mrfap1	3	2	1	1	2	14.4	8	8	26.4	26.637	NaN	NaN	0	NaN	NaN	1	NaN	NaN	1	22.254	41.173	3
J3QQ27		2610015P09Rik	2	1	2	2	2	0.9	2.5	2.5	2.5	3.8089	NaN	NaN	0	2.5097	95.136	2	NaN	NaN	1	NaN	NaN	1
L0N7N1	Kinesin-like protein KIF14	Kif14	31	10	16	13	10	7.4	12.7	9.4	7	257.3	2.6656	11.652	9	5.2979	109.85	7	5.8171	22.637	3	7.7603	61.082	5
L7MUB9		Rhox2g	3	0	0	0	0	22.5	5.8	5.8	5.8	1.2943	NaN	NaN	0	NaN	NaN	0	NaN	NaN	0	NaN	NaN	0
L7N248		Gm6871	1	1	1	1	1	2.2	2.2	2.2	2.2	2.3332	NaN	NaN	1	NaN	NaN	1	NaN	NaN	1	NaN	NaN	1
L7N267;E9PZP6		Zfp960;Zfp97	7	0	0	1	1	1.5	0	6.4	3.7	12.628	NaN	NaN	1	NaN	NaN	0	NaN	NaN	1	26.302	56.752	2
L7N452;E9Q1C9;K7N769;L7N208;L7N2C1		Zfp640;Gm10323;2410141K09Rik;Gm10324	3	1	0	1	0	4.4	0	4.4	0	2.4355	NaN	NaN	1	NaN	NaN	0	10.161	38.631	2	NaN	NaN	0
L7N480		Fam71e2	1	0	0	0	0	0	0	0	0	-2	NaN	NaN	0	NaN	NaN	0	NaN	NaN	0	NaN	NaN	0
O08528;Q3TRM8	Hexokinase-2	Hk2	43	30	28	28	28	45	43.8	43.4	39.4	323.31	1.2491	21.578	41	5.8152	39.933	40	16.343	115.95	34	28.095	218.86	31
O08529	Calpain-2 catalytic subunit	Capn2	28	22	21	24	21	44.4	44	49.7	41.7	323.31	0.60872	19.399	34	2.728	18.617	30	8.4482	27.844	31	13.715	145.8	15
O08539;Q7TQF7	Myc box-dependent-interacting protein 1	Bin1	25	10	13	12	12	29.4	35.9	28.1	32.8	323.31	0.88975	14.266	16	3.9747	24.2	18	10.292	24.641	12	41.462	102.1	10
O08543	Ephrin-A5	Efna5	6	3	3	4	3	17.1	22.8	28.9	19.3	40.06	5.3275	141.24	7	9.8118	138.14	5	10.591	220.18	4	14.129	125.23	2
O08547	Vesicle-trafficking protein SEC22b	Sec22b	12	11	9	12	11	59.5	54.9	60	51.2	209.87	0.67172	10.256	20	2.6223	35.045	19	7.228	46.945	18	19.616	177.57	16
O08550	Histone-lysine N-methyltransferase 2B	Kmt2b	26	5	6	8	5	2.2	3.3	4	2.3	64.226	1.9425	20.958	6	4.7639	75.207	3	8.8142	118.23	3	NaN	NaN	1
O08553	Dihydropyrimidinase-related protein 2	Dpysl2	27	22	19	22	20	70.3	62.2	66.3	62.2	323.31	0.66497	11.574	52	2.9667	10.17	42	8.6263	67.853	41	2.8485	277.9	23
O08573	Galectin-9	Lgals9	8	3	1	2	1	9.3	4	6.8	2.3	28.278	2.6893	0.20446	2	NaN	NaN	0	NaN	NaN	1	NaN	NaN	0
O08576	RUN domain-containing protein 3A	Rundc3a	8	4	3	4	3	14.6	13	12.3	9.6	207.85	0.92453	14.691	3	5.0205	88.647	2	2.5949	1.8288	2	NaN	NaN	1
O08579	Emerin	Emd	16	12	11	11	9	66	60.6	60.6	48.6	323.31	1.0347	14.216	21	4.5854	117.38	16	16.073	24.563	16	2.3204	153.43	6
O08580;Q61539	Steroid hormone receptor ERR1	Esrra	6	2	2	4	0	5.9	5.9	10	0	13.813	3.6982	16.202	2	4.9507	39.207	2	NaN	NaN	1	NaN	NaN	0
O08582	GTP-binding protein 1	Gtpbp1	25	20	16	18	17	37.4	30.8	33.1	33.7	300.62	0.82792	21.299	36	3.8731	41.129	33	11.2	106	31	44.812	139.53	13
O08583	THO complex subunit 4	Alyref	14	4	4	4	4	47.1	47.1	47.1	36.5	323.31	0.79609	17.789	34	3.5778	12.338	29	9.5823	121.28	26	1.3456	137.5	15
O08585	Clathrin light chain A	Clta	15	3	2	4	6	10.6	6.4	14.9	21.3	55.932	1.015	48.629	4	3.9359	14.109	2	10.905	142.95	4	26.163	60.139	3
O08586	Phosphatidylinositol 3,4,5-trisphosphate 3-phosphatase and dual-specificity protein phosphatase PTEN	Pten	3	1	2	2	2	3.5	5.5	6	5.5	8.428	1.0645	4.0863	2	NaN	NaN	1	7.3793	99.167	2	NaN	NaN	1
O08599	Syntaxin-binding protein 1	Stxbp1	30	24	20	18	23	57.6	49	40.2	48	323.31	0.8381	11.669	47	3.4486	58.528	37	11.085	25.021	22	34.39	184.72	22
O08600	Endonuclease G, mitochondrial	Endog	4	3	3	2	1	12.6	12.6	9.5	5.8	16.191	5.0993	30.069	3	NaN	NaN	1	NaN	NaN	0	NaN	NaN	0
O08601	Microsomal triglyceride transfer protein large subunit	Mttp	3	0	0	1	0	0	0	1.7	0	7.0968	NaN	NaN	0	NaN	NaN	0	NaN	NaN	1	NaN	NaN	0
O08605	MAP kinase-interacting serine/threonine-protein kinase 1	Mknk1	2	1	1	1	1	2.8	2.8	4.4	2.8	7.0722	NaN	NaN	1	NaN	NaN	1	NaN	NaN	1	NaN	NaN	0
O08609	Max-like protein X	Mlx	1	0	0	0	0	0	0	0	0	1.8353	NaN	NaN	0	NaN	NaN	0	NaN	NaN	0	NaN	NaN	0
O08638	Myosin-11	Myh11	22	2	2	1	2	8.2	7.7	7.7	8.2	2.005	0.91215	74.346	2	4.1682	78.073	3	NaN	NaN	1	NaN	NaN	1
O08648	Mitogen-activated protein kinase kinase kinase 4	Map3k4	23	9	7	9	3	7.2	5.3	6.3	2.3	74.356	1.0395	20.062	11	3.9161	13.913	8	5.2227	149.8	6	NaN	NaN	0
O08663	Methionine aminopeptidase 2	Metap2	22	14	16	15	14	43.5	52.5	55	46	323.31	1.4325	16.84	32	6.2971	105.6	32	20.172	168.43	23	39.415	151.22	17
O08664	B-cell CLL/lymphoma 7 protein family member C	Bcl7c	3	1	1	0	1	10.1	12.4	0	12.4	26.157	NaN	NaN	0	NaN	NaN	1	NaN	NaN	0	NaN	NaN	1
O08674	Recombining binding protein suppressor of hairless-like protein	Rbpjl	2	1	0	0	0	4.3	2.5	0	2.5	-2	NaN	NaN	0	NaN	NaN	0	NaN	NaN	0	NaN	NaN	0
O08688	Calpain-5	Capn5	16	7	7	10	6	14.4	13.9	20.5	11.9	51.659	1.4915	47.967	8	9.1042	63.04	4	18.542	165.4	4	70.9	184.96	4
O08696	Forkhead box protein M1	Foxm1	5	2	3	1	1	5	6.6	1.4	1.4	19.739	NaN	NaN	1	NaN	NaN	1	NaN	NaN	1	NaN	NaN	1
O08709;Q8BG37	Peroxiredoxin-6	Prdx6	17	15	14	15	14	70.1	62.5	70.1	62.5	323.31	0.55466	9.8699	46	2.1496	12.617	39	5.3523	109.03	40	3.4785	171.67	27
O08715	A-kinase anchor protein 1, mitochondrial	Akap1	16	10	10	12	9	22.2	21	23.2	18.2	203.58	1.6417	12.101	13	3.5006	164.35	6	2.8274	154.17	5	6.4385	139.38	5
O08734	Bcl-2 homologous antagonist/killer	Bak1	3	2	1	1	2	17.2	5.3	5.3	17.2	15.315	0.97592	9.451	2	NaN	NaN	1	NaN	NaN	1	NaN	NaN	1
O08738	Caspase-6;Caspase-6 subunit p18;Caspase-6 subunit p11	Casp6	5	0	1	3	2	0	2.5	10.1	6.9	12.018	NaN	NaN	0	NaN	NaN	1	NaN	NaN	1	NaN	NaN	1
O08739	AMP deaminase 3	Ampd3	20	12	11	10	14	23.5	20.8	19.5	24.5	287.98	0.63587	25.711	23	2.8909	24.336	16	6.3223	54.083	14	15.108	174.03	7
O08740	DNA-directed RNA polymerase II subunit RPB11	Polr2j	4	1	1	0	2	6.8	6.8	0	15.4	7.0208	NaN	NaN	1	NaN	NaN	1	NaN	NaN	0	11.259	145.06	2
O08747	Netrin receptor UNC5C	Unc5c	13	4	5	7	6	5.5	7.6	9.9	8.4	84.061	4.0047	61.141	4	2.576	139.17	2	2.2215	116.44	3	13.357	67.666	2
O08749	Dihydrolipoyl dehydrogenase, mitochondrial	Dld	20	16	17	16	15	50.5	48.3	42.6	40.7	323.31	0.63417	16.438	53	2.5386	24.809	46	6.7863	91.278	37	16.389	186.34	30
O08750	Nuclear factor interleukin-3-regulated protein	Nfil3	2	0	0	0	0	0	0	0	0	1.8934	NaN	NaN	0	NaN	NaN	0	NaN	NaN	0	NaN	NaN	0
O08756	3-hydroxyacyl-CoA dehydrogenase type-2	Hsd17b10	12	10	9	7	9	54	50.6	43.7	45.2	180.75	0.53027	14.247	13	2.2599	7.8493	11	6.077	34.194	6	35.892	231.89	5
O08759	Ubiquitin-protein ligase E3A	Ube3a	38	26	25	24	23	35.6	34.1	36	31.7	323.31	0.93822	17.945	34	4.1948	52.194	34	11.523	95.311	28	23.071	137.63	22
O08784	Treacle protein	Tcof1	46	19	19	18	14	22	21.5	20.5	15.8	323.31	0.75422	14.15	29	2.8251	59.734	33	8.1334	36.054	23	1.9017	298.39	12
O08785	Circadian locomoter output cycles protein kaput	Clock	6	2	2	0	0	5	5.4	0	0	20.988	0.56859	103.29	2	2.2353	10.147	2	NaN	NaN	0	NaN	NaN	0
O08788	Dynactin subunit 1	Dctn1	48	40	34	36	35	44.7	37.7	41.9	37.5	323.31	0.66553	16.404	70	2.8477	22.333	57	8.7379	41.372	54	13.581	181.15	32
O08789	Max-binding protein MNT	Mnt	5	2	0	1	0	3.6	0	1.9	0	12.657	NaN	NaN	1	NaN	NaN	0	NaN	NaN	1	NaN	NaN	0
O08791;Q07802;Q8K4J2	Transcription factor COE3	Ebf3	13	9	6	9	6	26.3	15.6	22.1	18.3	198.8	1.9195	19.253	14	6.645	108.27	9	8.728	108.62	10	25.143	61.409	8
O08795	Glucosidase 2 subunit beta	Prkcsh	32	16	18	17	16	43.4	44.3	38	31.9	323.31	0.65857	40.499	30	2.9146	16.673	36	7.6608	39.612	32	1.0715	81.487	17
O08796	Eukaryotic elongation factor 2 kinase	Eef2k	16	4	4	6	7	7.7	6.1	9.9	10.8	35.373	1.3926	23.737	6	2.2806	91.449	3	18.788	115.14	5	18.695	225.15	3
O08807	Peroxiredoxin-4	Prdx4	14	12	11	10	11	61.3	59.9	56.9	59.9	323.31	0.51661	9.962	52	2.4693	39.551	46	7.4199	57.808	43	2.9137	80.783	28
O08808	Protein diaphanous homolog 1	Diaph1	34	13	12	11	15	13.5	11.7	10.2	13.1	195.14	0.88555	12.535	14	4.2917	28.602	13	4.145	140.25	6	45.687	156.57	6
O08810	116 kDa U5 small nuclear ribonucleoprotein component	Eftud2	58	47	48	45	30	68.4	68.4	65.5	42.2	323.31	0.96253	12.726	102	3.879	44.674	90	10.159	77.408	80	196.77	42.656	33
O08811	TFIIH basal transcription factor complex helicase XPD subunit	Ercc2	13	7	2	2	3	13	6.7	4.2	6.3	40.09	0.6602	87.937	5	2.5212	16.3	2	NaN	NaN	1	42.643	42.511	2
O08848	60 kDa SS-A/Ro ribonucleoprotein	Trove2	21	13	10	12	11	30.1	19.9	29	24.9	219.98	1.2152	16.215	19	5.4195	15.808	14	17.838	1.4362	13	38.052	209.94	6
O08856	RNA polymerase II elongation factor ELL	Ell	15	6	7	9	4	13.8	13	16.1	10	72.318	1.6537	36.769	6	7.0068	33.06	5	5.2218	69.157	4	16.683	43.197	2
O08901	Mitotic checkpoint serine/threonine-protein kinase BUB1	Bub1	12	4	2	4	2	3.6	2.6	5.1	2.4	31.632	6.5138	38.64	4	NaN	NaN	0	2.7305	97.104	2	NaN	NaN	1
O08911	Mitogen-activated protein kinase 12	Mapk12	12	9	4	7	5	36.5	16.3	30.8	23.4	117.25	0.54585	25.789	11	2.2228	15.547	5	5.1333	69.133	8	33.371	200.81	4
O08912;Q8CF93	Polypeptide N-acetylgalactosaminyltransferase 1;Polypeptide N-acetylgalactosaminyltransferase 1 soluble form	Galnt1	15	5	7	9	4	12.5	14.8	17.4	7.9	102.3	4.2286	14.542	4	4.7143	135.34	3	1.2647	147.4	3	NaN	NaN	1
O08914	Fatty-acid amide hydrolase 1	Faah	18	10	6	6	8	31.1	18.3	15.4	19.3	161.61	0.569	66.062	13	1.8924	20.372	8	1.9813	154.32	8	46.716	99.679	4
O08915	AH receptor-interacting protein	Aip	15	10	11	10	9	41.8	44.5	40	37	276.38	1.0968	13.555	14	4.8231	22.826	17	9.9096	142.72	13	14.792	80.322	10
O08917	Flotillin-1	Flot1	16	9	6	11	11	30.6	18.2	35	35.3	181.13	0.84694	27.319	12	3.214	157.62	7	2.3853	185.5	8	4.9586	158.11	10
O08919	Numb-like protein	Numbl	13	3	7	4	5	8.8	17.2	10.6	12.6	45.899	0.92192	40.342	5	3.5918	39.343	4	7.3722	72.249	3	NaN	NaN	1
O08967;Q80YW0	Cytohesin-3	Cyth3	13	7	7	7	6	25.1	29.6	29.6	19.3	42.679	2.1132	31.319	9	8.6505	34.753	7	15.036	64.775	4	16.799	153.91	3
O08970	Tuftelin	Tuft1	3	0	0	0	0	0	0	0	0	1.1845	NaN	NaN	0	NaN	NaN	0	NaN	NaN	0	NaN	NaN	0
O08983	Hermansky-Pudlak syndrome 1 protein homolog	Hps1	4	0	0	1	0	0	0	2.4	0	3.4319	NaN	NaN	0	NaN	NaN	0	NaN	NaN	1	NaN	NaN	0
O08992	Syntenin-1	Sdcbp	5	4	3	3	4	21.7	18.4	14.7	21.7	143.61	5.8439	45.764	3	4.19	59.62	2	NaN	NaN	0	36.282	87.025	4
O08997	Copper transport protein ATOX1	Atox1	8	5	5	4	6	88.2	88.2	58.8	88.2	253.47	0.91761	12.287	8	4.6931	14.352	6	12.452	214.28	7	1.7702	166.75	7
O09000	Nuclear receptor coactivator 3	Ncoa3	10	3	3	2	1	2.3	2.5	1.7	0.7	46.07	2.3667	42.017	4	9.4139	151.62	3	NaN	NaN	0	NaN	NaN	1
O09005	Sphingolipid delta(4)-desaturase DES1	Degs1	6	4	2	4	3	15.8	9.9	13	12.1	133.31	2.4626	29.497	6	7.5698	23.046	4	13.782	31.315	5	NaN	NaN	0
O09009	Beta-1,3-N-acetylglucosaminyltransferase radical fringe	Rfng	1	1	1	1	0	4.8	4.8	4.8	0	4.4444	NaN	NaN	1	NaN	NaN	1	NaN	NaN	0	NaN	NaN	0
O09010	Beta-1,3-N-acetylglucosaminyltransferase lunatic fringe	Lfng	2	1	1	0	0	2.9	2.9	0	0	3.182	NaN	NaN	1	NaN	NaN	1	NaN	NaN	0	NaN	NaN	0
O09012	Peroxisomal targeting signal 1 receptor	Pex5	24	10	10	10	8	23.2	24.6	26	16.6	280.35	2.9963	51.091	11	8.1975	81.697	4	7.219	109.85	4	26.85	49.594	4
O09039	SH2B adapter protein 3	Sh2b3	2	0	1	1	0	0	2.6	3.5	0	3.1348	NaN	NaN	0	NaN	NaN	0	NaN	NaN	0	NaN	NaN	0
O09044	Synaptosomal-associated protein 23	Snap23	16	6	5	5	5	43.3	39.5	42.4	41.4	323.31	1.1809	26.22	8	4.9827	95.566	5	6.2797	254.28	5	100.84	233	3
O09053	Werner syndrome ATP-dependent helicase homolog	Wrn	17	4	4	5	5	3.4	3.9	4.3	3.9	39.061	1.8957	16.833	3	NaN	NaN	1	5.8626	68.138	3	5.5336	218.79	2
O09061	Proteasome subunit beta type-1	Psmb1	13	10	11	10	9	51.2	59.2	51.2	50.8	323.31	0.71921	15.859	23	2.8616	12.051	30	8.1024	84.118	24	0.87165	51.363	15
O09100;P97489;P17679	Endothelial transcription factor GATA-2	Gata2	11	5	4	6	5	21.9	14.8	16.2	12.7	103.85	4.6311	129.14	5	19.76	185.25	3	12.296	135.73	5	3.1069	92.471	2
O09106;D3YYI8	Histone deacetylase 1;Histone deacetylase	Hdac1;Gm10093	19	11	12	11	12	42.9	49.2	42.9	46.5	323.31	0.8993	8.6298	48	3.8954	17.751	50	10.555	100.3	40	18.75	156.47	31
O09110;P70236	Dual specificity mitogen-activated protein kinase kinase 3	Map2k3	9	5	7	6	3	19	27.1	21.6	8.6	55.069	1.19	57.328	6	3.7	45.83	6	3.2352	122.03	5	5.9513	130.84	4
O09111	NADH dehydrogenase [ubiquinone] 1 beta subcomplex subunit 11, mitochondrial	Ndufb11	5	4	3	4	1	38.4	38.4	43.7	12.6	89.548	0.9024	5.9796	6	2.5612	42.998	4	2.9713	52.982	5	NaN	NaN	0
O09117	Synaptophysin-like protein 1	Sypl1	2	0	1	1	0	0	3.4	3.4	0	2.0327	NaN	NaN	0	NaN	NaN	1	NaN	NaN	1	NaN	NaN	0
O09126	Semaphorin-4D	Sema4d	1	0	0	0	0	0	0	0	0	2.0114	NaN	NaN	0	NaN	NaN	0	NaN	NaN	0	NaN	NaN	0
O09130	NFATC2-interacting protein	Nfatc2ip	8	3	4	5	3	15.5	19.4	23.3	15	119.04	1.0109	11.138	5	4.2352	48.655	5	4.9595	50.891	2	NaN	NaN	0
O09131	Glutathione S-transferase omega-1	Gsto1	17	12	12	9	10	68.3	63.3	49.6	50	193	0.69587	8.4298	22	2.7569	84.692	24	6.3232	60.183	18	10.291	255.42	8
O09159	Lysosomal alpha-mannosidase	Man2b1	9	0	1	3	3	0	1.4	5.1	3.4	8.9321	NaN	NaN	0	NaN	NaN	0	NaN	NaN	0	NaN	NaN	1
O09165	Calsequestrin-1	Casq1	1	0	0	0	0	0	0	0	0	23.401	NaN	NaN	0	NaN	NaN	0	NaN	NaN	0	NaN	NaN	0
O09167;A0A140T8K5	60S ribosomal protein L21	Rpl21	11	9	8	9	9	40.6	44.4	43.8	40.6	145.2	1.5102	19.137	37	4.7061	116.88	35	12.551	147.19	30	6.7085	174.14	28
O09172	Glutamate--cysteine ligase regulatory subunit	Gclm	8	6	7	8	8	30.7	44.2	44.2	44.2	219.86	1.1725	8.3829	14	4.8758	15.485	13	11.513	51.115	9	3.7498	250.68	6
O09174	Alpha-methylacyl-CoA racemase	Amacr	3	0	0	0	1	0	0	0	1.8	3.0099	NaN	NaN	0	NaN	NaN	0	NaN	NaN	0	NaN	NaN	0
O19441		H2-Q1	3	1	1	1	1	6.5	6.5	6.5	6.5	26.495	NaN	NaN	1	NaN	NaN	1	NaN	NaN	1	NaN	NaN	1
O35047	Homologous-pairing protein 2 homolog	Psmc3ip	7	5	7	4	4	32.3	50.7	33.2	33.2	209.4	1.0372	31.851	6	4.1748	130.2	7	3.4579	80.887	3	67.631	142.29	2
O35066	Kinesin-like protein KIF3C	Kif3c	10	1	2	2	2	2.4	5.4	8.8	6.4	10.833	NaN	NaN	1	NaN	NaN	1	NaN	NaN	0	NaN	NaN	1
O35083	1-acyl-sn-glycerol-3-phosphate acyltransferase alpha	Agpat1	5	3	2	3	3	15.1	12.3	15.4	13.3	104.9	0.55304	11.631	4	2.7928	11.115	3	8.0943	75.999	3	NaN	NaN	1
O35098	Dihydropyrimidinase-related protein 4	Dpysl4	3	1	1	1	1	5.6	5.6	5.6	5.6	10.165	1.0053	1.3994	2	2.9597	5.6887	3	NaN	NaN	1	4.0628	49.122	2
O35099;A2AQW0	Mitogen-activated protein kinase kinase kinase 5	Map3k5	18	6	6	4	7	4.6	4.5	2.8	5.7	35.889	1.2701	9.3602	6	4.0942	27.816	5	12.347	43.365	3	14.608	78.061	4
O35114	Lysosome membrane protein 2	Scarb2	15	10	10	11	10	21.5	21.8	25.5	21.8	320.9	0.94314	5.7417	20	4.2165	70.179	17	10.901	80.567	16	17.496	218.29	7
O35126	Atrophin-1	Atn1	5	3	1	2	1	4.8	2.6	3.7	1	20.299	1.7351	15.782	5	NaN	NaN	1	2.2958	21.181	2	NaN	NaN	1
O35129	Prohibitin-2	Phb2	19	15	16	17	13	59.2	62.2	66.2	53.5	323.31	0.6571	9.0286	36	2.7238	12.184	43	7.1305	14.053	42	0.90301	157.18	30
O35130	Ribosomal RNA small subunit methyltransferase NEP1	Emg1	13	8	9	10	8	49.2	54.1	60.7	46.3	139.94	0.9294	9.7338	19	3.4495	23.256	15	6.2101	62.397	10	21.466	86.752	7
O35134	DNA-directed RNA polymerase I subunit RPA1	Polr1a	68	34	34	39	28	27.8	28.1	33.4	21.1	323.31	2.1616	21.957	34	10.373	127.34	30	3.2348	258.19	19	14.297	144.49	17
O35143	ATPase inhibitor, mitochondrial	Atpif1	11	3	4	2	2	18.9	35.8	8.5	8.5	37.082	0.58218	14.044	4	2.6006	4.019	5	8.0187	9.1016	2	7.3342	268.08	2
O35144	Telomeric repeat-binding factor 2	Terf2	11	5	6	7	7	10	14.4	18.1	17.4	148.4	1.1902	18.219	6	4.0228	39.564	6	19.315	101.05	4	8.0547	120.6	2
O35149	Zinc transporter 4	Slc30a4	1	0	0	0	1	0	0	0	2.6	2.6245	NaN	NaN	0	NaN	NaN	0	NaN	NaN	0	NaN	NaN	1
O35166	Golgi SNAP receptor complex member 2	Gosr2	6	4	5	3	3	28.8	33.5	21.2	15.1	147.48	1.9631	18.72	14	10.125	48.01	11	14.333	69.771	5	34.064	102.09	2
O35207;Q9CPY4	Cyclin-dependent kinase 2-associated protein 1	Cdk2ap1	5	2	2	1	1	41.2	41.2	11.4	11.4	38.15	1.2409	23.751	3	5.2813	31.147	2	NaN	NaN	1	NaN	NaN	1
O35215;G3UYJ7	D-dopachrome decarboxylase	Ddt;Gm20441	9	8	9	8	8	89	95.8	85.6	89	90.277	0.62413	26.279	11	1.9002	25.864	9	5.9939	58.051	9	35.184	368.54	4
O35216	Histone H3-like centromeric protein A	Cenpa	4	2	1	2	3	13.4	5.2	13.4	22.4	14.329	0.60583	12.312	2	NaN	NaN	1	NaN	NaN	1	25.332	252.76	2
O35218	Cleavage and polyadenylation specificity factor subunit 2	Cpsf2	36	22	25	27	20	38.4	43.4	41.2	30.3	323.31	1.6256	24.14	27	1.8912	89.59	31	11.223	161.79	22	26.15	134.98	17
O35226	26S proteasome non-ATPase regulatory subunit 4	Psmd4	14	11	9	11	9	36.4	34.3	37	34.3	323.31	1.492	18.003	22	8.7665	57.114	26	20.443	28.954	20	105.61	310.58	15
O35231	Kinesin-like protein KIFC3	Kifc3	7	1	0	1	2	1.6	1.3	2.4	3.8	2.3774	NaN	NaN	0	NaN	NaN	0	NaN	NaN	1	NaN	NaN	0
O35239	Tyrosine-protein phosphatase non-receptor type 9	Ptpn9	11	8	8	6	6	13.2	15.3	11.6	10.3	42.336	0.7161	22.552	8	4.0973	21.648	8	7.403	22.202	4	19.934	47.895	4
O35242	Protein FAN	Nsmaf	4	1	0	0	0	1.1	0	0	0	7.3022	NaN	NaN	0	NaN	NaN	0	NaN	NaN	0	NaN	NaN	0
O35245	Polycystin-2	Pkd2	4	0	0	0	1	0	0	0	0.7	5.4814	NaN	NaN	0	NaN	NaN	0	NaN	NaN	0	NaN	NaN	0
O35250	Exocyst complex component 7	Exoc7	29	11	10	16	18	22	17.4	29.8	33.1	166.87	0.9977	34.053	14	4.3493	5.0634	10	4.2841	80.975	11	29.84	84.061	11
O35261	Transcription factor E2F3	E2f3	2	1	1	1	0	3.3	3.7	3.7	0	20.723	NaN	NaN	0	NaN	NaN	0	NaN	NaN	0	NaN	NaN	0
O35280	Serine/threonine-protein kinase Chk1	Chek1	15	5	4	4	3	17.2	11.8	9.5	7.6	54.75	2.8437	113.42	3	NaN	NaN	1	NaN	NaN	1	NaN	NaN	0
O35286	Pre-mRNA-splicing factor ATP-dependent RNA helicase DHX15	Dhx15	39	35	36	34	30	53.2	54.2	51.9	45	323.31	0.72861	16.534	86	2.9178	29.88	80	8.5423	65.04	64	15.339	186.67	51
O35295	Transcriptional activator protein Pur-beta	Purb	9	7	7	6	4	35.2	35.2	25.6	10.2	68.564	0.61459	20.338	8	2.2873	5.1061	8	5.2715	21.096	7	NaN	NaN	1
O35309	N-myc-interactor	Nmi	4	2	1	2	1	8.6	4.1	7.6	4.5	23.156	0.67921	15.425	3	NaN	NaN	1	NaN	NaN	1	NaN	NaN	1
O35316;P31649;P31651;O55192;Q61327	Sodium- and chloride-dependent taurine transporter	Slc6a6	7	2	2	2	1	4.5	4.5	4.5	2.6	10.895	2.1007	4.2932	2	9.1599	55.808	3	11.328	46.183	3	NaN	NaN	1
O35317;Q99NE9	Pre-B-cell leukemia transcription factor 3	Pbx3	14	3	3	2	2	22.8	24.7	26	18.9	96.635	1.1555	34.418	3	2.382	17.603	2	NaN	NaN	1	NaN	NaN	1
O35326	Serine/arginine-rich splicing factor 5	Srsf5	14	8	8	6	5	30.9	30.9	27.5	22.3	115.56	1.0764	8.3274	14	4.4526	103.29	15	13.214	20.987	11	7.2859	69.505	3
O35343	Importin subunit alpha-3	Kpna4	15	9	10	9	6	41.5	43.6	43.4	33.8	323.31	0.95134	86.917	25	4.3348	8.4524	23	13.033	28.109	23	12.958	119.33	10
O35344	Importin subunit alpha-4	Kpna3	14	6	9	8	8	30.3	44.1	39.9	37.8	164.54	0.81242	14.584	12	3.922	19.285	12	7.6967	45.926	9	5.4432	188.99	4
O35345	Importin subunit alpha-7	Kpna6	20	6	9	8	5	25.7	38.2	36.8	23.3	323.31	1.2128	16.502	19	5.7054	59.438	23	14.459	38.131	16	24.72	131.6	10
O35350	Calpain-1 catalytic subunit	Capn1	28	22	14	18	10	30.9	18.8	27.5	14.9	145.61	0.55722	25.599	19	2.0129	21.013	16	4.6135	38.071	14	14	103.43	3
O35375	Neuropilin-2	Nrp2	12	3	2	3	6	5.5	2.5	4	7.8	65.933	2.1679	21.792	2	NaN	NaN	1	NaN	NaN	0	NaN	NaN	1
O35379	Multidrug resistance-associated protein 1	Abcc1	44	26	27	21	24	24.4	25.4	19.2	21.5	323.31	0.67946	23.244	28	2.4632	66.532	26	7.2599	127.42	17	18.267	121.82	14
O35381;Q64G17	Acidic leucine-rich nuclear phosphoprotein 32 family member A	Anp32a	21	10	9	10	10	43.7	28.7	30.8	30.8	323.31	0.57504	11.571	26	2.471	10.998	22	6.5506	154.17	28	5.2938	197.07	25
O35382	Exocyst complex component 4	Exoc4	37	18	26	25	20	28.3	33.1	34.3	28	323.31	1.2408	19.459	22	4.3873	32.845	29	6.4679	53.846	16	56.749	128.67	14
O35387	HCLS1-associated protein X-1	Hax1	9	2	2	4	1	12.9	10	27.5	2.5	112.91	3.1344	86.633	3	NaN	NaN	1	0.64167	186.34	3	NaN	NaN	1
O35405	Phospholipase D3	Pld3	10	7	6	7	6	18.9	15.6	19.9	15.6	58.366	2.4689	61.447	10	10.735	76.874	8	3.1331	110.19	7	40.381	199.93	2
O35427	DNA-directed RNA polymerase III subunit RPC9	Crcp	4	0	0	2	1	0	0	31.8	13.5	36.067	NaN	NaN	0	NaN	NaN	0	1.0742	180.03	2	NaN	NaN	1
O35435	Dihydroorotate dehydrogenase (quinone), mitochondrial	Dhodh	15	13	8	10	8	48.9	29.4	41.3	26.8	182.52	0.60706	27.344	11	1.6677	57.513	9	7.0826	107.27	10	30.135	135.06	5
O35448	Lysosomal thioesterase PPT2	Ppt2	6	5	5	5	5	24.8	26.8	28.1	26.8	110.4	2.565	9.7815	2	5.0034	99.839	2	4.8726	95.389	3	5.7722	114.7	4
O35450	FK506-binding protein-like	Fkbpl	3	1	1	2	2	3.5	3.5	10.4	11	7.206	NaN	NaN	1	NaN	NaN	1	NaN	NaN	0	NaN	NaN	1
O35451	Cyclic AMP-dependent transcription factor ATF-6 beta;Processed cyclic AMP-dependent transcription factor ATF-6 beta	Atf6b	7	1	5	4	2	2	11.2	9.4	3.1	49.188	NaN	NaN	0	0.86697	29.928	2	4.8108	158.57	2	NaN	NaN	0
O35454	Chloride transport protein 6	Clcn6	8	0	0	0	0	0	0	0	0	26.537	NaN	NaN	0	NaN	NaN	0	NaN	NaN	0	NaN	NaN	0
O35459	Delta(3,5)-Delta(2,4)-dienoyl-CoA isomerase, mitochondrial	Ech1	13	11	11	11	5	50.2	44.6	48.6	17.4	171.06	0.66296	13.461	14	2.25	16.428	14	5.8707	71.371	9	10.527	95.853	3
O35465	Peptidyl-prolyl cis-trans isomerase FKBP8	Fkbp8	11	7	8	6	6	25.4	25.6	19.2	17.9	323.31	1.1589	14.087	8	4.436	199.73	10	11.354	22.41	7	29.028	79.341	4
O35473	Nuclear nucleic acid-binding protein C1D	C1d	4	2	1	2	2	9.9	5	12.1	9.9	1.4766	NaN	NaN	1	NaN	NaN	0	NaN	NaN	0	NaN	NaN	1
O35491	Dual specificity protein kinase CLK2	Clk2	4	1	1	2	1	4.2	4.2	8	5.8	20.239	3.5305	47.346	3	NaN	NaN	0	NaN	NaN	0	NaN	NaN	0
O35492	Dual specificity protein kinase CLK3	Clk3	8	3	3	4	3	8.3	6.6	11.6	7.1	32.767	1.5155	13.006	7	2.824	81.595	4	2.9293	65.17	3	NaN	NaN	1
O35493;P22518	Dual specificity protein kinase CLK4;Dual specificity protein kinase CLK1	Clk4;Clk1	8	3	5	4	5	9.1	15.8	13.5	18.1	57.059	1.7758	63.849	4	11.547	117.39	4	NaN	NaN	1	15.185	141.78	4
O35516	Neurogenic locus notch homolog protein 2;Notch 2 extracellular truncation;Notch 2 intracellular domain	Notch2	4	1	1	3	3	0.4	0.4	1.2	1.3	7.4028	NaN	NaN	1	NaN	NaN	1	3.2026	48.209	2	NaN	NaN	1
O35526	Syntaxin-1A	Stx1a	18	6	7	7	5	26.4	34.7	31.9	25	270.53	0.82238	17.204	9	4.0252	23.006	12	6.4236	84.473	8	13.492	185.56	5
O35544	Excitatory amino acid transporter 4	Slc1a6	1	0	0	0	0	0	0	0	0	-2	NaN	NaN	0	NaN	NaN	0	NaN	NaN	0	NaN	NaN	0
O35551	Rab GTPase-binding effector protein 1	Rabep1	32	9	10	12	14	12.5	13.5	17.1	21	323.31	0.8565	79.008	10	3.6072	27.596	6	4.0038	93.788	10	25.548	89.033	5
O35566	CD151 antigen	Cd151	7	3	4	5	3	10.3	13.4	17	13	67.501	3.9919	7.2045	6	21.028	50.533	5	23.769	109.75	4	37.321	194.88	3
O35593	26S proteasome non-ATPase regulatory subunit 14	Psmd14	15	14	14	11	13	63.2	63.2	55.8	56.1	323.31	0.64788	17.769	37	2.6195	17.496	33	7.5989	19.659	25	9.1046	119.98	20
O35594	Intraflagellar transport protein 81 homolog	Ift81	22	5	9	6	5	7.5	14.5	10.4	8.7	77.025	4.1255	73.444	4	NaN	NaN	1	NaN	NaN	1	2.6081	78.534	4
O35598	Disintegrin and metalloproteinase domain-containing protein 10	Adam10	21	7	7	9	6	15	16.6	21.4	8.5	195.28	4.7646	97.682	8	6.3449	231.47	4	3.7599	126.51	5	8.292	12.424	2
O35604	Niemann-Pick C1 protein	Npc1	8	3	1	4	3	2.5	0.9	3.3	2.3	104.85	1.3196	24.726	3	NaN	NaN	1	7.1221	180.49	3	NaN	NaN	1
O35607	Bone morphogenetic protein receptor type-2	Bmpr2	5	1	2	1	1	1.8	1.9	0.7	1.4	14.098	NaN	NaN	0	NaN	NaN	1	NaN	NaN	0	NaN	NaN	0
O35609	Secretory carrier-associated membrane protein 3	Scamp3	6	4	3	5	4	19.2	14	20.9	18.6	198.94	0.7143	21.344	4	2.9926	12.337	4	8.4182	26.426	7	49.339	190.19	3
O35613	Death domain-associated protein 6	Daxx	7	2	1	0	2	4.1	4.2	0	3.8	54.867	0.95128	4.0214	2	NaN	NaN	1	NaN	NaN	0	NaN	NaN	0
O35615	Zinc finger protein ZFPM1	Zfpm1	11	4	7	7	8	6.5	8.8	11.1	11.7	162.58	2.1194	34.883	4	7.295	34.981	3	NaN	NaN	0	NaN	NaN	1
O35621	Phosphomannomutase 1	Pmm1	13	5	6	5	2	34.4	36.6	31.7	15.3	53.397	4.3963	108.49	6	9.8403	88.075	4	6.0342	127.14	5	3.5676	152.57	2
O35623	BET1 homolog	Bet1	3	1	0	1	0	9.3	0	9.3	0	4.4183	0.57544	3.1782	2	NaN	NaN	0	NaN	NaN	0	NaN	NaN	0
O35625	Axin-1	Axin1	5	2	0	0	0	2.5	0	0	0	5.4766	NaN	NaN	1	NaN	NaN	0	NaN	NaN	0	NaN	NaN	0
O35632	Hyaluronidase-2	Hyal2	2	0	0	1	0	0	0	3	0	7.2291	NaN	NaN	0	NaN	NaN	0	NaN	NaN	0	NaN	NaN	0
O35638	Cohesin subunit SA-2	Stag2	37	21	19	17	17	29.6	26.1	21.6	21	305.95	1.0328	16.847	27	5.5356	59.249	24	15.128	55.291	18	23.136	170.35	21
O35640	Annexin A8	Anxa8	2	1	1	0	0	4.6	4.6	0	0	2.4779	0.65949	0	2	NaN	NaN	1	NaN	NaN	0	NaN	NaN	0
O35643	AP-1 complex subunit beta-1	Ap1b1	44	21	19	17	17	47.9	45.2	42.6	38.7	323.31	0.66476	14.568	30	2.7054	20.366	27	7.2185	92.095	22	30.029	146.74	17
O35648	Centrin-3	Cetn3	6	2	2	2	1	26.9	26.9	26.9	12	102.7	5.2174	20.007	2	2.2212	185.72	2	1.9621	332.98	2	NaN	NaN	1
O35654	DNA polymerase delta subunit 2	Pold2	14	12	11	11	10	40.1	36.5	38.6	29	224.43	2.7027	14.856	21	17.916	6.9006	14	29.7	242.32	6	5.3857	150.92	8
O35658	Complement component 1 Q subcomponent-binding protein, mitochondrial	C1qbp	10	7	7	6	7	34.5	36	25.2	34.5	323.31	0.6589	8.2275	21	2.5314	10.524	16	6.568	120.62	18	12.077	141.65	18
O35668	Huntingtin-associated protein 1	Hap1	11	3	6	3	4	5.3	11	5.9	8.6	37.203	8.6591	131.01	4	4.7179	33.795	2	NaN	NaN	1	NaN	NaN	1
O35674	Disintegrin and metalloproteinase domain-containing protein 19	Adam19	6	0	1	1	0	0	0.8	1	0	12.991	NaN	NaN	0	NaN	NaN	0	NaN	NaN	0	NaN	NaN	0
O35680	28S ribosomal protein S12, mitochondrial	Mrps12	3	1	2	2	1	18	23.7	23.7	18	12.194	NaN	NaN	1	0.90456	98.198	2	NaN	NaN	1	NaN	NaN	0
O35682	Myeloid-associated differentiation marker	Myadm	4	4	2	3	2	18.8	8.4	13.1	8.4	58.084	0.76071	5.2141	16	4.2855	8.6779	13	12.541	37.516	10	68.679	113.58	7
O35683	NADH dehydrogenase [ubiquinone] 1 alpha subcomplex subunit 1	Ndufa1	1	0	1	1	0	0	14.3	14.3	0	4.475	NaN	NaN	0	NaN	NaN	1	NaN	NaN	1	NaN	NaN	0
O35685	Nuclear migration protein nudC	Nudc	34	16	17	20	19	42.8	46.1	51.8	49.4	318.98	0.70256	24.912	48	2.8944	12.139	53	7.9523	62.195	56	0.86326	223.94	32
O35690	Paired mesoderm homeobox protein 2B	Phox2b	6	3	3	3	2	24.5	24.5	24.5	20.4	95.126	5.6594	28.857	4	8.3986	93.042	5	7.0159	150.11	4	13.83	6.532	2
O35691	Pinin	Pnn	34	19	17	15	16	29.8	26.9	26.2	29.1	279.45	0.95493	30.552	30	3.9543	5.853	27	12.519	27.732	23	3.2982	166.49	11
O35704	Serine palmitoyltransferase 1	Sptlc1	6	4	1	3	3	16.9	3	8.5	9.7	45.07	2.0637	18.135	4	NaN	NaN	1	NaN	NaN	1	14.24	88.464	2
O35709	Ectoderm-neural cortex protein 1	Enc1	24	14	14	13	12	35.5	31.1	33.8	29.9	172.76	6.5809	75.274	16	8.0634	114.01	12	11.927	96.508	11	16.971	101.22	8
O35710	Nocturnin	Ccrn4l	13	3	6	5	5	14.2	19.1	19.3	16.8	143.12	2.6777	19.787	4	7.0914	219.33	3	NaN	NaN	1	7.7691	111.37	2
O35711	Liprin-beta-2	Ppfibp2	31	11	9	9	14	19.2	12.9	16.3	21.3	248.25	0.92726	12.53	11	3.0808	89.647	12	13.569	25.408	9	12.069	399.64	6
O35719	DNA repair protein RAD51 homolog 2	Rad51b	2	1	1	1	1	3.1	3.1	3.1	3.1	4.9138	NaN	NaN	1	2.5667	19.283	2	NaN	NaN	1	NaN	NaN	1
O35730	E3 ubiquitin-protein ligase RING1	Ring1	7	1	0	3	2	10.1	7.4	17.5	14.3	29.172	NaN	NaN	1	NaN	NaN	0	NaN	NaN	1	NaN	NaN	0
O35737	Heterogeneous nuclear ribonucleoprotein H;Heterogeneous nuclear ribonucleoprotein H, N-terminally processed	Hnrnph1	19	9	8	9	8	51.9	46.1	51.9	46.1	323.31	0.84618	15.839	135	3.6145	44.96	126	10.88	30.912	89	3.4186	241.4	65
O35841	Apoptosis inhibitor 5	Api5	28	19	19	19	17	43.5	43.5	43.5	38.9	323.31	0.68156	6.3797	39	2.7305	23.475	35	7.4548	45.872	33	15.705	134.81	23
O35855	Branched-chain-amino-acid aminotransferase, mitochondrial	Bcat2	12	9	10	8	8	29.3	33.3	27	27.7	208.26	0.42773	19.633	18	2.0542	27.06	14	4.0444	29.975	9	121.06	92.275	3
O35857	Mitochondrial import inner membrane translocase subunit TIM44	Timm44	21	15	17	17	16	34.5	37.2	36.9	34.3	242.2	0.65912	15.849	24	2.8734	18.472	22	7.713	46.765	18	34.533	146.48	16
O35864	COP9 signalosome complex subunit 5	Cops5	19	16	16	15	14	62.6	65.3	62.6	53.9	323.31	0.73593	25.838	28	2.9993	42.316	23	8.2109	37.947	19	57.162	98.538	17
O35874	Neutral amino acid transporter A	Slc1a4	8	5	3	4	4	16.2	9	11.1	10.3	173.58	0.5649	11.321	5	3.7217	36.297	3	11.118	33.28	3	NaN	NaN	1
O35887	Calumenin	Calu	34	22	21	21	20	71.1	71.1	71.1	71.1	323.31	0.64525	30.133	67	3.0016	35.634	52	7.424	143.16	63	4.7047	142.56	42
O35900	U6 snRNA-associated Sm-like protein LSm2	Lsm2	5	5	5	5	4	68.4	68.4	68.4	68.4	219.69	0.66573	8.5567	8	2.752	7.4561	7	7.3045	4.4269	7	16.259	126.22	4
O35942	Serine/threonine-protein kinase Nek2	Nek2	5	1	2	0	2	2.3	5	0	5	4.719	NaN	NaN	0	NaN	NaN	1	NaN	NaN	0	NaN	NaN	1
O35943	Frataxin, mitochondrial;Frataxin intermediate form;Frataxin mature form	Fxn	3	2	2	0	3	14	14	0	19.3	40.752	0.96102	9.787	2	3.4266	52.839	2	NaN	NaN	0	114.48	118.68	3
O35949	Elongation of very long chain fatty acids protein 3	Elovl3	1	0	0	0	0	0	0	0	0	1.3708	NaN	NaN	0	NaN	NaN	0	NaN	NaN	0	NaN	NaN	0
O35954	Membrane-associated phosphatidylinositol transfer protein 1	Pitpnm1	5	2	3	3	1	2.6	3.3	3.7	1	10.548	NaN	NaN	1	4.2533	67.384	3	3.0424	95.132	2	NaN	NaN	0
O35955	Proteasome subunit beta type-10	Psmb10	11	5	7	4	7	24.9	29.7	18.3	35.2	104.96	1.1044	61.047	6	2.0998	150.48	6	6.1894	53.748	3	35.304	19.797	2
[truncated: 7,500 more rows]

## Sheet: -QA + PK digest
Protein IDs	Protein names	Gene names	Peptides	Unique peptides Day 1	Unique peptides Day 2	Unique peptides Day 3	Sequence coverage Day 1 [%]	Sequence coverage Day 2 [%]	Sequence coverage Day 3 [%]	Score	Ratio H/L Day 2	Ratio H/L variability [%] Day 2	Ratio H/L count Day 2	Ratio H/L Day 3	Ratio H/L variability [%] Day 3	Ratio H/L count Day 3	Ratio H/L Day 4	Ratio H/L variability [%] Day 4	Ratio H/L count Day 4
[truncated: 1,193 more rows]

[truncated: 1 more sheets: -QA + NaBu + PK digest]
