# Supplementary material for: Global analysis of protein degradation in prion infected cells
Source: Sci Rep. 2020 Jul 1;10:10800. doi: 10.1038/s41598-020-67505-5 (PMC7329860; doi:10.1038/s41598-020-67505-5)
Supplement: Supplementary file 4 — Supplementary Table S3 [file 41598_2020_67505_MOESM4_ESM.xlsx]

## Sheet: Description and Legend
Description
Protein-level degradation rate constants in mouse N2a Cl3 cells
Legend
Gene name	Name of genes
Peptide sequences	Unique peptide sequences analyzed for determination of kdeg
#Peptides Day X	Number of unique peptide sequences analyzed at a given timepoint
Ratio H/L Day X	Fraction heavy to light label found for unique peptide sequences analyzed at a given timepoint
Fraction labeled Day X	The fractional labeling of a protein calculated by dividing the Ratio H/L by 1 + the Ratio H/L
kdeg	Protein rate constant (d-1) for degradation determined by fitting of kinetic data from all peptides to a first order rate equation
* Data were searched by the mouse Uniprot database
* The dataset has been limited to proteins where A) at least two distinct peptides have been analyzed (at one or more timepoints) and B) at least one peptide measurement has been made at two or more timepoints
Data descriptions
-QA	lysate of N2a Cl3 cells infected with RML strain of prion aggregate
+QA	lysate of N2a Cl3 cells infected with RML strain of prion aggregate and subsequently cleared of infection by four weeks of quinacrine treatment
-QA + PK digest	lysate of N2a Cl3 cells infected with RML strain of prion aggregate subjected to proteinase K digestion and PTA precipitation
-QA + NaBu + PK digest	lysate of N2a Cl3 cells infected with RML strain of prion aggregate treated with sodium butyrate to halt cell division then subjected to proteinase K digestion and PTA precipitation

## Sheet: -QA
Gene name	Peptide sequences	#Peptides Day 1	Ratio H/L Day 1	Fraction labeled Day 1	#Peptides Day 2	Ratio H/L Day 2	Fraction labeled Day 2	#Peptides Day 3	Ratio H/L Day 3	Fraction labeled Day 3	#Peptides Day 5	Ratio H/L Day 5	Fraction labeled Day 5	kdeg
2210016F16Rik	{"AAELLLPAAAAWR", "ALDQGIPITSASYYATVSLEQVR", "AQILVADTWSVLEGK", "DVLVDHEGVR", "FGGSFLNCVQK", "FVAENSR", "GCSIWCVELIR", "LLELLEK", "LMQLIVENFPSYR", "LMQLIVENFPSYRDEAEFEGK", "LPQILVYLGALK", "SLHELNPR", "YGGTPYTGYWALCAAVNR", "YSDELLK"}	6	0.81336	0.448538	6	3.0845	0.755172	4	4.9196	0.83107	3	3.5682	0.781095	0.106026
2310061I04Rik	{"LMPSHSPSTPVK", "LRQELPTLFLR", "QELPTLFLR"}	2	0.68176	0.405385	0	NaN	NA	2	1.8762	0.652319	2	6.4434	0.865653	-0.100638
2410002F23Rik	{"LLTAAPSELR", "LMLGPNPTR", "LSLVSLLVR", "QNPNELMVTWILR", "VLVPTQIGR", "VYDQGGPALSLNSGELGLLGDLTHDAIFNYR", "VYDQGGPALSLNSGELGLLGDLTHDAIFNYRCK", "WESSLHFEATELPFRPWTTMEEGIQLVR"}	2	6.145	0.860042	4	2.6526	0.726222	2	3.6884	0.786708	1	NaN	NA	1.01026
2700097O09Rik	{"AVLQLLGTTAPADVPALLHWMR", "DIDQEALQQIHLYK", "FIYHHVLPDLSGK", "NIADDLRK", "NYCTVCGSHR", "TAPLGFISHSFSLTELK", "VLVDVGSR"}	3	1.1292	0.53034	3	0.78868	0.440929	2	3.7779	0.790703	2	3.6515	0.785016	-0.0748145
2810408M09Rik	{"AFLSTHPHTETVFEAFLK"}	9	1.0111	0.50276	2	1.81	0.644128	2	0.94252	0.485205	3	5.3252	0.841902	-0.111602
4930550L24Rik	{"ALLASTAISTAVDNSGSGDKPSSVSHSE", "EVDALNHTYLLLK", "GYYSLIFK", "HACECLEVVCGIEVK", "HKGYYSLIFK", "IWEVLNIVGVYPDQHDFICGNPR", "KIWEVLNIVGVYPDQHDFICGNPR", "VAAAESSQETASSSASSQASASSK", "VAGSNPASFTALYK", "VLDLTYDGR", "VLQFFCK", "YVTNEPVTEAEILK"}	21	0.92808	0.481349	22	3.3746	0.771408	15	9.1584	0.901559	13	9.7536	0.907008	0.222129
8030474K03Rik	{"AAVPTACDDEDTLLTGDANSQHQVSGSEAGLSQEGR", "AEQPSVCMYR", "APQVPANPQFFSLSQR", "EGEASLPGPESSDLGSGSK", "EGSRPSHHGVTAAAATASAAAPASASTASGALPK", "ELTNLQLR", "LGDPVISPGVAEGPSPLQGPLEIR", "MVSSEGVHYPSSNPVSSDEFSDTHVMK", "NLPTWGQR", "QASGEQESSLAK", "SAFEGPTTLPPISGVALLGK", "SSGLTELDNIAR", "TCAAELAALWGNVDEGSNR"}	2	1.5024	0.600384	6	4.6971	0.824472	0	NaN	NA	0	NaN	NA	0.434807
Aaas	{"ASSLHGSLFPHLSLR", "CSLGLFPPPPPR", "FAVALLDDSIR", "GALLSVCWSTGR", "GGGVTNLLWSPDGSK", "GNPQVQDGNPVILLFR", "GQWINLPVLHLTK", "ITHIPLYFVNAQFPR", "LGGEAHSMVWDPSGER", "NSPVFELLPCGIIQGEPGAQAQLITFHPSFNK", "SATIVADLSETTIQTPDGEER", "SEDLIAEFAQVTNWSSCCLR", "TACSWALALCGR", "TAFIHHR", "VFAWHPHTNK", "VLATTPSAVFR", "VWEAQMWTCEAWPTLSGR", "VYNANSTIVPSLK"}	16	1.351	0.574649	21	1.9005	0.655232	10	7.2131	0.878243	16	6.7988	0.871775	0.183281
Aacs	{"AAVGTACGLALGNYNDLYHWSVR", "AQSYEYVYR", "AVWGASGELVCTKPIPCQPTHFWNDENGSK", "CMVHSAGGTLIQHLK", "DIPELQDF", "DMKPVETHNLHTLHTILSTGSPLK", "FPGVWAHGDYCR", "FSGIVYSR", "FSQIQPK", "GAFSNPETLDLYR", "GIADVPEWFR", "GLPDLQR", "HVPSLILETR", "IGITILGTGAK", "LEREEIMECQVMWEPDSK", "LNYAENLLR", "MASGHTFQPDLVK", "MYDEVVDTSK", "SSVLLGSISGGTDIISCFMGQNSSIPVYK", "SYMDFWAEFWK", "TGGIIMLGR", "VTFEELR", "VVLIPYVLPR", "WL…	32	0.89581	0.472521	29	3.0769	0.754716	21	9.9482	0.908661	24	9.9818	0.90894	0.204612
Aak1	{"ADVAVESLIPGLEPPVAQR", "AGQTQPNPGILPIQPALTPR", "APEMVNLYSGK", "AQATPSQPLQSSQPK", "ECPVPNVQNSPIPAK", "EQGSSGLGSGSSGGGGSSSGLGSGYIGR", "FQNPQAEGVNAVEDEIK", "FQNPQAEGVNAVEDEIKK", "GHYVLCDFGSATNK", "ILSDVTHSAVFGVPASK", "LPSQTESVTSNR", "LTAEELLNK", "LTDPIPTTETSIAPR", "QPQAPPTPQQTPATQTQGLPTQAQATPQHQQQHLLK", "REQGSSGLGSGSSGGGGSSSGLGSGYIGR", "STQLLQAAAAEASLNK", "TAVVVPQSQAQPATAPQAAAAQEPGQIQAPVR", "TSQQNV…	12	1.0825	0.519808	10	3.7758	0.790611	10	4.2367	0.80904	6	8.834	0.898312	0.216512
Aamp	{"APVLLAGTADGNTWMWK", "AVVGYEDGTIR", "DASLVVTTSGDHK", "DSVTCAGFSHDSTLVATGDMSGLLK", "EEVWSFEAGDLEWMEWHPR", "GHTAEILDFALSK", "GTEGHQGPLTCVATNQDGSLILTGSVDCQAK", "LGDGELLFECAGHK", "QGNPIHVLK", "TFQGPNCPATCGR", "TNTLAVTGGEDDKAFVWR", "VFCVQRPDR", "VWQVDTK"}	11	4.9039	0.83062	10	23.289	0.958829	10	6.325	0.863481	4	3.7835	0.790948	1.45046
Aar2	{"ANLPDLDQFLGPYPYATLK", "FSELPTQMFPAGATPAEITR", "LLNLLCR", "MGFFLSLK", "MIPPGIHFLYYSSVDK", "QICAFSDVLPVLFMK", "SSMQMDPELAK", "VGQNLPLCGTECR", "WISLTNFISEATMEK"}	4	1.6399	0.621198	3	2.9568	0.747271	4	2.7479	0.733184	3	1.8064	0.643672	0.145725
Aars	{"AEEIVNGMIEAAKPVYTQDCPLAAAK", "ASEWVQQVSGLMDGK", "AVFDETYPDPVR", "DAAHLVNQDDPNVLEIWNLVFIQYNR", "DIINEEEVQFLK", "DNFWEMGDTGPCGPCSEIHYDR", "DPEMVKDIINEEEVQFLK", "DVYHHTFFEMLGSWSFGDYFK", "EIADLGEALATAVIPQWQK", "ESDGVLKPLPK", "GAMSTQQIK", "GGYVLHIGTIYGNLK", "GLVVDMNGFEEER", "GLVVDMNGFEEERR", "GSLVAPDR", "HNDLDDVGK", "IQSLGDCK", "ITCLCQVPQNAANR", "IVAVTGAEAQK", "KAEEIVNGMIEAAKPVYTQDCPLAAAK", "KDPEMVK…	115	0.80985	0.447468	103	3.3547	0.770363	85	11.508	0.920051	117	12.319	0.924919	0.20572
Aars2	{"DAFLSFFR", "EADGSLQLLPQR", "EVGQSLSQEVEAASER", "GDPSLLFVNAGMNQFKPIFLGTVDPR", "HTATHLLSWALR", "HVDTGMGLER", "IASLVSEDEAAFLASLQR", "LCLDVHALEELHR", "LDTAGLEQLAQK", "LLAITGEQAQQAR", "LTEVAESAVIPQWQR", "LVAVLQGK", "LVPSATVRPR", "QELQTTLK", "SLDEVYPDPVR", "STYDTDLFSPLLDAIHQSCGAPPYSGR", "TGQQDMLFPVAGAQLCGGFILHEAMAPER", "TLSVCIADGVSPGMSGAPLVLR", "TNFYAEQGGQASDR", "TVESYVQEVVGQDKPVFMEEVPLAHTAR", "VVADH…	13	0.99055	0.497626	9	4.0618	0.802442	8	3.829	0.792918	6	2.8043	0.73714	0.151465
Aarsd1;Gm27029	{"AEAQALLQDYVSTQSAEE", "CGVEDHVEAVK", "CGVEDHVEAVKK", "DLAVHTAHSLR", "DRLPVSVR", "ELSLDDPEVEQVR", "FDHMQQHSGQHLITAVADLLFGLK", "GAGLFLLAGPAEAVETLGPR", "GAQADHFTESPLSPGSQVQVR", "GLPDDHAGPIR", "GTINDISVLR", "NNLNLLR", "RAEAQALLQDYVSTQSAEE", "SNLIFLAGNR", "SSPAWGGVVTLHR", "SVIELDSPSVTAEQVAAIEQSVNQK", "TTSWELGR", "VAEVLEGK", "VVTIEGVDSNMCCGTHVSNLSDLQVIK"}	30	1.9847	0.664958	19	8.0037	0.888935	9	13.307	0.930104	10	6.3901	0.864684	0.651399
Aasdhppt	{"AEWLLAMR", "GSIPEFFHIMK", "IDEHHFVAVAVR", "LEFDVSPLNMDIGQVYK", "LNIPWDHIR", "SFNDEWTQLDMFYR", "WAFSCGTWLPSR"}	5	2.447	0.709893	7	3.5943	0.782339	2	18.326	0.948256	4	4.0509	0.802015	0.604405
Aatf	{"ALLTTNQLPQPDVFPVFK", "DDLAVSSIR", "DKGGPEFASALK", "DLDEEIFDDDDFYHQLLR", "EADPEADPEEATR", "FADFTIYR", "FDEGEEEKDDLAVSSIR", "GFGAFER", "GGPEFASALK", "KLAPVSLLDTDKR", "KLEMEDYPSFMAK", "LAPVSLLDTDK", "LAPVSLLDTDKR", "LEMEDYPSFMAK", "LLSFMAPIDHTAMSDDAR", "NQIALWDQLLEGR", "NSEDDGVVAAFSSVK", "QWLAIQK", "RFADFTIYR", "SILTQIDHIMMDK", "SILTQIDHIMMDKER", "SLFGQLNPPDADR", "SLVDLQEELLFQYPDTR", "TSSLDPNDQVAM…	20	2.1322	0.680736	21	7.8763	0.88734	10	3.9104	0.796351	11	3.839	0.793346	0.580334
Abat	{"CLEEVEDLIVK", "EEFRPSAPYR", "EELETCMVNQSPGCPDYSILSFMGAFHGR", "FRPTLVFR", "FWAHEHWGLDDPADVMTFSK", "GMSQLITMACGSCSNENAFK", "GNYLVDVDGNR", "GTFCSFDTPDEAIR", "GVVLGGCGDK", "IDIPSFDWPIAPFPR", "IFNTWLGDPSK", "KHGCAFLVDEVQTGGGCTGK", "LQESLMSVAPR", "LVQQPQNASTFINRPALGILPPENFVDK", "MLDLYSQISSVPIGYNHPALAK", "MMTGGFFHK", "NLLLAEVINIIK", "QLNTIQNAEAVHFFCNYEESR", "TIFMWYR", "TLLTGLLDLQAQYPQFISR", "TMGCLATTH…	15	0.47263	0.320943	17	1.4035	0.58394	11	4.626	0.822254	8	4.3073	0.81158	-0.065021
Abcb10	{"AAEVANAAEFIR", "ATQDSLAEATQLAEER", "ICEHGTHEELLLKPNGLYR", "IGTVSQEPVLFSCSVAENIAYGADNLSSVTAQQVER", "IIDVIYTNPSEGYGDSLTR", "LLGLVRPER", "LPFNEGMVLDEK", "LSSDTALLGR", "LWELLER", "LYDPNSGTVSLDGHDIR", "NANFVAVLDHGK", "NVHFTYPARPEVSVFQDFSLSIPSGSVTALVGPSGSGK", "QEVAFFDK", "QLNPVWLR", "SFPQGFDTVVGEK", "STVVSLLLR", "SVTENLSDGLR", "TGELINR", "TSLFSSILR", "TVLIIAHR", "VDQLLQLAQK", "VYLMQSSGQSIVNR"}	17	0.61138	0.379414	15	1.7698	0.638963	13	4.7028	0.824648	16	4.7204	0.825187	-0.00611134
Abcb1a	{"ATVSASHIIR", "FETMYAQSLQIPYR", "IIDNKPSIDSFSK", "ILSSFTDKELHAYAK", "KPAVSVLTMFR", "LYDPLDGMVSIDGQDIR", "MLSGQALK", "QDVSWFDDPK", "SGHKPDNIQGNLEFK", "VVSYEEIVR"}	6	1.0065	0.50162	2	3.3019	0.767545	1	NaN	NA	2	3.6382	0.784399	0.175288
Abcb1b	{"AHLGIVSQEPILFDCSIAENIAYGDNSR", "AVSHEEIVR", "EAVDEDVPLVSFWR", "FETMYAQSLQVPYR", "FNGVQFNYPTRPNIPVLQGLSLEVK", "GAAFEIFK", "GIYFSMVQAGAK", "GYKPDSIMGNLEFK", "IIDNEPSIDSFSTK", "KPAVGVFGMFR", "LLSGQALK", "LYDPLEGVVSIDGQDIR", "MEFEENLK", "NVHFNYPSR", "QDISWFDDHK", "SEVQILK", "TPEIDSYSTEGLKPTLLEGNVK", "TVIAFGGQQK", "VLTSFTNK", "VSASHIIR"}	25	1.3032	0.565821	22	5.0935	0.835891	18	5.3412	0.842301	20	8.8044	0.898005	0.341163
Abcb6	{"ADLGQQVQFGLWVLR", "AIQASLAK", "ALNVLVPIFYR", "APDIILLDEATSALDTSNER", "AVDSLLNFETVK", "DIVNLLTAK", "FLQGGGTGSTGFVSNLR", "FQGLEWK", "FYDISSGCIR", "GGVYAEMWQLQQQGQETVPEESKPQDTA", "HEALLSR", "IDGQDISQVTQISLR", "LFSHLHELSLR", "LLSSYLWPR", "LSTVVNADQILVIK", "MIQTNFIDMENMFDLLK", "MIQTNFIDMENMFDLLKEETEVK", "MIQTNFIDMENMFDLLKEETEVKDVPGAGPLR", "QSLAMGVWMKFR", "SHIGVVPQDTVLFNDTIANNIR", "VTAGDSEVEAAAQAAGIH…	25	0.94408	0.485618	23	3.2314	0.763672	15	7.6121	0.883884	17	7.4489	0.881641	0.202962
Abcb7	{"ADNDAGNAAIDSLLNYETVK", "AGAAFFNEVR", "AMLSYVWPEDRPDLR", "AVGVVPQDAVLFHNTIYYNLLYGNINASPEEVYAVAK", "GSIYLAGQNLQDVSLESLR", "GTHYGLLANSSSIYSEMWHTQSNR", "KVAIVGGSGSGK", "LAGLHDAILR", "LQEEIVNSVK", "MPHGYDTQVGER", "QALIDMNTLFTLLK", "TSIFIAHR", "VAISLGFLGGAK", "VAIVGGSGSGK", "VQNQDSLGWDAK"}	6	0.89181	0.471406	5	2.0079	0.667542	7	5.6877	0.850472	4	2.0974	0.677149	0.0345698
Abcb8	{"ALFSSLLR", "ATGVADEALGNVR", "DHMGSFVSESR", "GGDLMSFLVASQTVQR", "IVALVGQSGGGK", "LDASDEEVYTAAR", "LVISQGLR", "QDIAFFDAK", "QPTVLILDEATSALDAESER", "TLNPSWLR", "TTVASLLER"}	2	0.61152	0.379468	3	2.9844	0.749021	5	1.6348	0.620465	2	5.068	0.835201	-0.0438046
Abcc1	{"ALHDLMMFAGPK", "ALLITNAAR", "AVMEACALLPDLEILPSGDR", "AVYSNSDIYLFDDPLSAVDAHVGK", "DGAFAEFLR", "EAPWQIQETAPPSTWPHSGR", "ECGAPSELLQQR", "EDTSEEVVPVLVNNWK", "ENILFGHPLQENYYK", "ESKPVENGMLVTDTVGK", "FIHQSDLK", "FYVASSR", "GFVSALPDK", "GIFYSMAK", "GSSQLDVNEEVEALIVK", "GSVAYVPQQAWIQNDSLR", "GVNLSGGQK", "GYIQMTHLNK", "HINVTIEGGEK", "HLSNSSSHSGDTSQQHSSIAELQK", "IFLSHEELEPDSIER", "IGLHNLR", "ILVLDEATAAVD…	20	0.91472	0.47773	28	3.1383	0.758355	19	7.4906	0.882223	12	5.3827	0.843326	0.181164
Abcc3	{"AVYSDANIFLLDDPLSAVDSHVAK", "DLWSLSEEDCSHK", "ESTVGEMVNLMSVDAQR", "FYVATSR", "GALVAVVGPVGCGK", "GINLSGGQR", "HTNSLEKEALVTK", "ILSALAEGK", "IPLNMLPQLISGLTQASVSLK", "IQDFLNQNELDPQCVER", "LAILGYR", "LCGSGELGSK", "LLEAWQK", "LLHEALLHNK", "LMSEILNGIK", "LNTIMDYNR", "LSVYWDYAK", "LYAWEPSFLEQVK", "MNLDPFGR", "QSELQLLR", "SPIFSHFSETVTGTSVIR", "SPQSFFDTTPSGR", "SQLTIIPQDPILFSGTLR", "SSLVSALLGEMEK", "SSMT…	10	1.0261	0.506441	9	3.3866	0.772033	5	3.9187	0.796694	9	3.4284	0.774185	0.144636
Abcd3	{"EGGWDSVQDWMDVLSGGEK", "EYLDNVQLGHILER", "FDHVPLATPNGDILIQDLSFEVR", "FSMGFIDSIIAK", "GIEGAQASPLVPGAGEIINTDNIIK", "GISDQVLK", "HLHSTHSELLEDYYQSGR", "IANPDQLLTQDVEK", "ITEDTVEFGS", "ITELMQVLK", "KSGKPPLQNNEK", "LFYHKPQFAILDECTSAVSVDVEDYIYSHCR", "LFYVPQRPYMTLGTLR", "LITNSEEIAFYNGNK", "LVEHLHNFIFFR", "MTIMEQK", "NTSLAGAAFLLLCLLHK", "QTIHSVFR", "SGANVLICGPNGCGK", "VLGELWPLFGGR", "YGLNELK", "YLYEEYLQA…	30	0.89516	0.47234	27	2.9086	0.744154	9	7.4137	0.881146	16	9.1505	0.901483	0.177766
Abce1	{"ADIFMFDEPSSYLDVK", "AIIKPQYVDQIPK", "CPFGALSIVNLPSNLEK", "DAYTHPQFVTDVMKPLQIENIIDQEVQTLSGGELQR", "DPNNYRPR", "EGINIFLDGYVPTENLR", "FACAVVCIQK", "FLSQLEITFR", "GSELQNYFTK", "GTVGSILDR", "IAIVNHDK", "ILEDDLK", "KCPFGALSIVNLPSNLEK", "KSGNYFFLDD", "LCIEVTPQSK", "LKPDEGGEVPVLNVSYKPQK", "LNSIKDVEQK", "NTVANSPQTLLAGMNK", "NVEDLSGGELQR", "RDPNNYRPR", "RFILHAK", "SGNYFFLDD", "SLINPDR", "TAFVVEHDFIMATYLA…	51	0.97355	0.493299	57	3.5741	0.781378	41	10.908	0.916023	53	10.288	0.91141	0.252105
Abcf1	{"AANAAENDFSVSQAEVSSR", "AKGGNVFEALIQDDSEEEEEEEENR", "ALSIPPNIDVLLCEQEVVADETPAVQAVLR", "ANDPYANLSK", "ATGAAAAEAK", "AVAEEPPGLR", "EKEQQQQQQQQK", "EPDVLILDEPTNNLDIESIDALGEAINDYK", "EVLEALGEVMVNRPR", "FGLESHAHTIQICK", "FSISAHGK", "FTFPDPPPLSPPVLGLHGVTFGYEGQKPLFK", "GAVIVVSHDAR", "GGNVFEALIQDDSEEEEEEEENR", "GGNVFEALIQDDSEEEEEEEENRVLKPAKPEK", "GNYMTFK", "ICIVGPNGVGK", "IGFFNQQYAEQLHMEETPTEYLQR", "ILA…	42	1.1813	0.541558	45	4.0892	0.803505	23	12.258	0.924574	30	13.508	0.931073	0.335811
Abcf2	{"DFSGGWR", "DGPCIYNNLEFGIDLDTR", "ELEDFEMK", "ELEDFEMKK", "ETTGDGEVDLLTK", "EVPIPEHIDIYHLTR", "FHWEQDQIAHMK", "ILHGLGFTPAMQR", "ILVLVSHSQDFLNGVCTNIIHMHNK", "IPPPVIMVQNVSFK", "LAHEDAECEK", "LEELDADKAEMR", "LELEENQMK", "LIQQVAQEIWVCEK", "LLTGELLPTDGMIR", "LMELYER", "LVDEEPQLTK", "MMASGLTER", "QQVSPIR", "SMLLSAIGK", "TLSFYFPPCGK", "TPLQCVMEVDTER", "TRLELEENQMK", "VALVGPNGAGK", "WPGDILAYK", "YGLIGLN…	43	1.5348	0.605492	41	5.0011	0.833364	27	17.505	0.945961	27	19.489	0.951193	0.477648
Abcf3	{"AEGSEAAQLAEIYGK", "ALFARPDLLLLDEPTNMLDVR", "ALLQEQFR", "ASVILAGLGFTPK", "ATCADILR", "EFSGGWR", "FSPPILQLDEVDFYYDPK", "GDFETFIK", "GGVILVSHDER", "IMENYDCDTK", "KFPGLPEEEYR", "LAEPQNQGNSQVLLDAPIQLSK", "LEEIEADKAPAR", "LLMGDLSPVR", "LPELKPVDKESEVVLK", "NFLNAIATDIIHLHSQR", "TSNPLVLEEASASQAGSR", "VEGGFDQYR", "VPAHISLLHVEQEVAGDDTPALQSVLESDTVR", "YGISGELAMRPVASLSGGQK"}	11	1.8708	0.651665	15	5.7038	0.850831	6	14.41	0.935107	4	4.7904	0.8273	0.564624
Abcg2	{"AELDQLPGAQEK", "LFDSLTLLASGK", "LFIHEYISGYYR", "LVFHGPAQK", "SSLLDVLAAR", "SSSNDHVLVPMSQR", "TIIFSIHQPR", "TLAEGDVLSFHHITYR", "VGTQFIR", "VMSDLLPMR", "YDAAGMQNR"}	9	1.6291	0.619642	5	3.0282	0.75175	5	7.3932	0.880856	6	9.6038	0.905694	0.348739
Abhd1	{"AVVFNNR", "SPYVALLITAR", "VLHQYAR", "VLLQSQPVVPYR"}	2	1.5012	0.600192	2	5.4108	0.844013	0	NaN	NA	1	NaN	NA	0.460551
Abhd10	{"ADIHLLICTIDDLIDK", "ASLSFLNR", "AVAVEEFCK", "DEIVPWQR", "EAEHHCLLHSPIPVTCPVR", "FDYSGIGSSDGNLAECTVGK", "GEWTLPSR", "IPYSFIK", "IVSPDVDVILR", "LLHGMKDEIVPWQR", "SELPNLAYK", "SLGHAFIR", "TPGIIFIPGYLSNMNGIK", "VIALIGIATAADGLVTQYHALPVETQK"}	16	0.72579	0.420555	15	1.9505	0.661074	7	4.883	0.830019	13	4.8692	0.829619	0.0331024
Abhd12	{"CAASGSSSSGSAAAALDADCSLK", "DQMWYEDALASNHAIILYLHGNAGTR", "ETPPDALILESPFTNIR", "GMTYDALHVFDWIK", "GWGDSVGTPSER", "HISCPLLILHAEDDPVVPFHLGR", "KLYNIAAPSR", "LIFLNFVR", "LYNIAAPSR", "SHPFSVIYR", "VLSSLGYHVVTFDYR", "VPYFIDLK", "VQFIPFHSDLGYR"}	13	0.93069	0.48205	14	4.3133	0.811793	6	7.1443	0.877215	4	2.3701	0.703273	0.19553
Abhd14b	{"FSSETWQNLGTLQR", "FSVLLLHGIR", "GFVPVAPICTDK", "INAVDYASVK", "TPALIVYGDQDPMGSSSFQHLK", "VLVMEGAGHPCYLDKPDEWHK"}	2	0.5393	0.350354	0	NaN	NA	0	NaN	NA	2	3.1798	0.760754	-0.177157
Abhd17b	{"IACMFVR", "INCNIFSYDYSGYGASSGKPTEK", "ITSPVLIIHGTEDEVIDFSHGLALFER", "NLYADVEAAWLALR", "QFVSQELVNL", "TYCFDAFPNIDK", "YGIRPENVIIYGQSIGTVPSVDLAAR"}	5	3.5673	0.781052	3	9.5852	0.905528	0	NaN	NA	0	NaN	NA	1.09475
Abhd6	{"DMWLSVVK", "FKVPQQILQGLVDVR", "IHQFVECLK", "IPLIPSTPEEMSEMLQLCSYVR", "KLFLEIVNEK", "LIVDFLASVHNTDNK", "LIVDFLASVHNTDNKK", "LKELEESAAIQK", "NLHLVCVDMPGHEGTTR", "QDQVLDVSGADILAK", "RIHQFVECLK", "SSLDDLSIVGQVK", "VPQQILQGLVDVR", "YAHHEDYQFCYSFR", "YSLHENMDK"}	8	1.2914	0.563586	11	3.8448	0.793593	6	2.155	0.683043	6	6.4651	0.866043	0.16671
Abi1	{"AELQMLLEEEIPSGK", "AELQMLLEEEIPSGKR", "ALIESYQNLTR", "DKDDELSFK", "EGAIIYVIK", "HGNNQPAR", "IIAPANMERPVR", "KNDDGWFEGVCNR", "KPIDYTVLDDVGHGVK", "NDDGWFEGVCNR", "TASLNQRPR", "TLEPVKPPTVPNDYMTSPAR", "VADYCENNYIQATDK", "VADYCENNYIQATDKR", "VTGLFPGNYVESIMHYTD"}	11	1.0705	0.517025	7	3.7862	0.791066	10	8.0753	0.889811	2	6.9641	0.874437	0.261647
Abl2	{"APDPAITESDSPGVGVAGVAAAPK", "AVAVLPTTHNHK", "CNKPTVYGVSPIHDK", "ESESSPGQLSISLR", "FSTLAELVHHHSTVADGLVTTLHYPAPK", "GATALPLR", "GATALPLRAPDPAITESDSPGVGVAGVAAAPK", "HTPADVQLIGTDSQGNK", "LGVAGVPEDGEQLGWSSPAK", "LLQHPSTCSDPEEEPTAPPAGQHTPETQEGGK", "LLQHPSTCSDPEEEPTAPPAGQHTPETQEGGKK", "LLSEHQVTSSGDK", "LLSEHQVTSSGDKDRPR", "NCLVGENHVVK", "STQASSGSPALPR", "TASSSSVVPYLPR", "VGEAPGLQQPQPR", "VLGYNQNGEWSEVR…	11	1.3389	0.572449	12	3.6384	0.784408	8	9.1676	0.901648	1	NaN	NA	0.343394
Ablim1	{"AIYDIERPDLITYEPFYTSGYEDK", "AIYDIERPDLITYEPFYTSGYEDKQER", "ASEDIIK", "CEACHQFITGK", "CNQMFTEGEEMYLQGSTVWHPDCK", "DGSPYCEKDYQGLFGVK", "DYQGLFGVK", "DYQTLPDGHMPAVR", "EEDEEELLR", "FPAAQAPDPNEIPK", "GVSMPNMLEPK", "HSYTPTTSR", "HYHPSCAR", "IETDHWPGPPSLAAVGTDPR", "IFPYEMLMVTNR", "LNSGLGQLILK", "NGQALLALDK", "QHAALAAQSK", "QLQEEQLMK", "QWHLGCFK", "SSGREEDEEELLR", "STSQGSINSPVYSR", "TLSPTPSAEGYQDVR", …	9	1.0951	0.522696	7	3.1343	0.758121	9	5.903	0.855135	9	3.1921	0.761456	0.184625
Abr	{"AFVDNYK", "ATATTSQPVLTIQQIETIFYK", "EFYDNLCPK", "ELPEPLLTDR", "ENCMMHLLR", "GIEEVGIYR", "IQDIYEIHK", "ISGVATDIQALK", "LASQLGVYK", "MSLHNLATVFGPTLLRPSEVESK", "SYLFLLSSDYER", "TVHNIPVTSNK", "VQQWDSQVTMGHLFQK"}	2	0.54691	0.35355	1	NaN	NA	4	7.5841	0.883506	1	NaN	NA	0.0492249
Abracl	{"CANLFEALVGTLK", "FGVLFQDDR", "IVTYAGELLLQGVHDDVDIVLLQD", "MNVEHEVNLLVEEIHR"}	8	1.0894	0.521394	9	4.2433	0.80928	3	12.251	0.924534	8	12.115	0.923751	0.316149
Abt1	{"DYTEGWVEFR", "ETDFYLR", "FRPLHVR", "FTWSHLSEHLAFER", "NVEQGQHFLAADGDATRPNSSWTFTQRPTEQEFR", "VAASLHNTPMGAR", "VFFQAEDHFVK", "VVPGIVYLGHVPPR", "YDLWNLK"}	11	1.5769	0.611937	12	4.5518	0.819878	4	2.8608	0.740986	2	6.097	0.859095	0.302319
Acaa1a;Acaa1b	{"AEELGLPILGVLR", "DGGSTTAGNSSQVSDGAAAVLLAR", "IAQFLSGIPETVPLSTVNR", "QCSSGLQAVANIAGGIR", "QVVTLLNELK", "SYAVVGVPPDVMGIGPAYAIPAALQK", "TITVSQDEGVRPSTTMQGLAK", "VNPLGGAIALGHPLGCTGAR"}	7	1.0493	0.512028	7	3.7063	0.787519	3	2.687	0.728777	4	3.3296	0.769032	0.114377
Acaa2	{"AANEAGYFNEEMAPIEVK", "ALDLDPSK", "DAEVVLCGGTESMSQSPYCVR", "DFSATDLTEFAAR", "DGTVTAGNASGVSDGAGAVIIASEDAVK", "DGTVTAGNASGVSDGAGAVIIASEDAVKK", "DMDLIDVNEAFAPQFLSVQK", "GVFIVAAK", "HNFTPLAR", "ITAHLVHELR", "KHNFTPLAR", "LCGSGFQSIVSGCQEICSK", "LEDTLWAGLTDQHVK", "LPMGMTAENLAAK", "LPSVFKK", "QTMQVDEHARPQTTLEQLQK", "TNVSGGAIALGHPLGGSGSR", "TPFGAYGGLLK", "VGVPTETGALTLNR", "VPPETIDSVIVGNVMQSSSDAAYLAR", "…	21	0.7745	0.436461	16	2.9531	0.747034	15	2.9467	0.746624	15	5.8271	0.853525	0.0610153
Acaca	{"AAEEVGYPVMIK", "ATLVEHGIR", "AVVMDLLR", "AYIAYELNSVQHR", "AYVWDNNKDLVEWLEK", "DEPIHILNVAIK", "DIIVIGNDITYR", "DLVEWLEK", "DMYDQVLK", "DPSLPLLELQDIMTSVSGR", "ECSQPVMVYIPPQAELR", "EEFLIPIYHQVAVQFADLHDTPGR", "EENKSDMNTVLNYIFSHAQVTK", "EGLPLMVFANWR", "EMAQYASNITSVLCQFPSQQIANILDSHAATLNR", "EREEFLIPIYHQVAVQFADLHDTPGR", "FIIGSVSEDNSEDEISNLVK", "FQAQSLGTTYIYDIPEMFR", "GGSWVVIDPTINPR", "GQVLPAHTLLNTVDVE…	77	0.92725	0.481126	81	3.0185	0.751151	46	8.7084	0.896996	53	8.6571	0.896449	0.199523
Acacb	{"ALGIGAYLVR", "AVVLDLLRK", "DILTYTELVLDSQGQLVEMNR", "IEESVRDMVMRYGSR", "LPLMIFANWR"}	2	1.6095	0.616785	2	2.6236	0.724031	0	NaN	NA	1	NaN	NA	0.327912
Acad10	{"ENILLGPGR", "FADGPDEVHQLTVAK", "SLTGQASSATAQQSGK"}	1	NaN	NA	1	NaN	NA	2	4.1104	0.804321	2	2.997	0.749812	-0.0742648
Acad8	{"AVIFEDCAVPVANR", "DYAVQQYMR", "ELFPVDVMR", "EMAPNMAEWDQK", "FASYCLTEPGSGSDAASLLTSAK", "IGTEGQGFLIAMK", "INVASCSLGAAHASVILTQEHLK", "LFATEECFAICNQALQMHGGYGYLK", "SQYLQFQLADMATK", "VAFDFAAR", "VGWNSQPTR", "VHQILEGSNEVMR"}	12	0.80568	0.446192	10	2.2255	0.689971	9	6.3788	0.864477	6	7.0117	0.875183	0.100195
Acad9	{"AYICAHPLDR", "DFGGITNGKPEDK", "ELFLGNIEQK", "FALMAQK", "FFTEEVDSR", "FSMGSAVAGMLK", "GIILVGNEEQK", "GSNTCEVHFENTR", "GVFPFPEVSQHELSEINQFVGPLEK", "ILLIFEGTNEILR", "IPVDTLEK", "LEENVHYFGR", "LFIALTGLQHAGR", "LSSGEHIAAFCLTEPASGSDAASIQTR", "NAPENLDEQIKK", "NIVEEQLVLK", "NLSEFGLIQEK", "SGNVTTVMETIGR", "SLGLFGIQVPEEYGGLGLSNTMYAR", "TVDLGLTGDLGVVHPSLGDSANK", "TVETLLLR", "VAMNILNSGR", "VFSSEAAWQCVSEALQ…	23	0.80695	0.446581	30	3.098	0.755979	18	8.0237	0.889181	17	9.8114	0.907505	0.172105
Acadl	{"AFVDSCLQLHETK", "AQDTAELFFEDVR", "CIGAIAMTEPGAGSDLQGVR", "FFQEEVIPHHTEWEK", "FIPQMTAGK", "GFYYLMQELPQER", "IFSSEHDIFR", "KFFQEEVIPHHTEWEK", "KLTDVGIR", "LPANALLGEENK", "QGLLGINIAEK", "RLDSGSASMAK", "SGSDWILNGSK", "SPAHGISLFLVENGMK", "THICVTR", "TVAHIQTVQHK", "VQPIYGGTNEIMK"}	24	0.74962	0.428447	35	2.6015	0.722338	23	7.3825	0.880704	21	14.703	0.936318	0.135031
Acadm	{"AAWEVDSGR", "AFTGFIVEADTPGIHIGK", "ANWYFLLAR", "EEIIPVAPEYDK", "ENVLIGEGAGFK", "GIAFEDVR", "IAMGAFDR", "IYQIYEGTAQIQR", "KGDEYVINGQK", "LLVEHQGVSFLLAEMAMK", "SGEYPFPLIK", "TRPTVAAGAVGLAQR"}	19	0.79708	0.443542	17	2.9826	0.748908	11	7.0656	0.876017	8	7.4597	0.881792	0.150552
Acads	{"ASSTANLIFEDCR", "EEGDSWVLNGTK", "EHLFPTAQVK", "ELVPIAAQLDR", "ENLLGEPGMGFK", "GISAFLVPMPTPGLTLGK", "IAMQTLDMGR", "IGCFALSEPGNGSDAGAASTTAR", "IGIASQALGIAQASLDCAVK", "ITEIYEGTSEIQR", "LAASEAATAISHQAIQILGGMGYVTEMPAER", "LADMALALESAR", "LHTVYQSVELPETHQMLR", "LQNIQFK", "LVIAGHLLR", "NAFGAPLTK"}	21	0.65845	0.397027	19	2.1987	0.687373	15	6.5261	0.867129	20	5.1871	0.838373	0.0587439
Acadsb	{"ASSTCQLTFENVK", "CIEWMGGVGYTK", "DTEGFQIGK", "FAQEHVAPLVSSMDENSK", "GITCFLVDR", "IFDFQGLQHQVAQVATQLEATR", "IGTIYEGASNIQLNTIAK", "KFAQEHVAPLVSSMDENSK", "LLTYNAAR", "LVEAGRPFIK", "YAIGSLNEGR", "YYASEVAGLTTSK"}	4	0.71319	0.416294	5	2.3518	0.701653	3	5.1612	0.837694	4	7.0153	0.875239	0.073898
Acadvl	{"AMVENGGLVTGNPLGI", "ASNTSEVYFDGVK", "DFQIEAAISK", "EATQAVLDKPETLSSDASTR", "ELGAFGLQVPSELGGLGLSNTQYAR", "ELTGLGNALK", "ELVGPVAR", "ENMASLQSSPQHQELFR", "FFEEVNDPAK", "FFEEVNDPAKNDALEK", "FFEEVNDPAKNDALEKVEDDTLQGLK", "FGMAATLAGTMK", "GILLYGTK", "GIVNEQFLLQR", "GQLTIDQVFPYPSVLSEEQAQFLK", "IFCSEAAWK", "IFEGANDILR", "IHNFGVIQEK", "IRENMASLQSSPQHQELFR", "ITAFVVER", "IWISNGGLADIFTVFAK", "LFVALQGCMDK", …	31	0.93692	0.483716	29	3.3529	0.770268	23	9.561	0.905312	19	8.512	0.89487	0.222996
Acap2	{"AQLQNFVK", "AVQTSIATAYR", "DFSQMASNNPEK", "DLGAQLDR", "DSPTVVVEDLR", "ESLPSTVSANSLYEPEGER", "FKDSPTVVVEDLR", "FSDSLQEMINFHTILFDQTQR", "GANQHATDEEGKDPLSIAVEAANADIVTLLR", "GPLHHATVLGHTGQVCLFLK", "HLNPGLQLYR", "LMCELGNDVINR", "QESSVFLDSK", "QHEVEEAANILTATR", "SLTLDTWEPELLK", "WFSIQNNQLVYQK", "YSALLSPSEQEK"}	7	1.0423	0.510356	10	1.1097	0.525999	7	4.5337	0.819289	6	3.7657	0.790167	-0.0201149
Acap3	{"APLHHATLLGR", "DLSQQCQGDTVISECLQR", "EDMELSLVR", "GADQHALDQEQQDPLTIAVQAANADIVTLLR", "HAAIQQR", "HRPHEVEEATGALTVTR", "LAAELDQLVIDSAVEK", "LEPVLPSVAALSSAATMER", "QAWVQAVQASIASAYR", "SLGVHCSK", "SLTLDSWEPELLK", "TGQVCLFLK", "TLLQDFSYDEPK"}	2	0.55113	0.355309	1	NaN	NA	4	2.8358	0.739298	3	2.4944	0.713828	-0.139567
Acat1	{"AGIPKEEVKEVYMGNVIQGGEGQAPTR", "AIMMASQSLMCGHQDVMVAGGMESMSNVPYVMSR", "DGLTDVYNK", "EEVKEVYMGNVIQGGEGQAPTR", "ENGTITAANASTLNDGAAALVLMTAEAAQR", "EVYMGNVIQGGEGQAPTR", "FASEITPITISVK", "GATPYGGVK", "GKPDVVVK", "GKPDVVVKEDEEYKR", "IAAFADAAVDPIDFPLAPAYAVPK", "IHMGNCAENTAK", "IVVHMAHALKPGEFGLASICNGGGGASALLIEK", "LEDLIVK", "LEDLIVKDGLTDVYNK", "LGTAAIQGAIEK", "LNVKPLAR", "MLEIDPQK", "MLEIDPQKVNIHGGAVSLGH…	59	0.67382	0.402564	55	2.5743	0.720225	35	7.4786	0.882056	46	7.3241	0.879867	0.103043
Acat2;Acat3	{"AGHFDKEIVPVLVSSR", "APHLTHLR", "EIVPVLVSSR", "ELGLNPEK", "HGSNLEAMGK", "ILVTLLHTLER", "IVSWSQAGVEPSVMGVGPIPAIK", "MLKPLAR", "TAIGSFNGALSTVPVHEMGTTVIK", "VAPEEVSEVIFGHVLTAGCGQNPTR", "VAVLSQNR"}	26	0.67028	0.401298	28	2.614	0.723298	19	7.1685	0.877579	22	10.173	0.910499	0.109361
Acbd3	{"AFHPTYEEK", "CCPLLSAYVASHR", "DCHEEVYAGSHQYPGR", "DSLPVIAAPSMWTRPQIK", "EDAMVEFVK", "EPGEAAAEGAAEEAR", "EWAALGNMSK", "FDNSYSLWR", "IRQDADSVITVR", "KNANKPLLDEIVPVYR", "MEQHWGFGLEELYGLALR", "NANKPLLDEIVPVYR", "QDADSVITVR", "QQEVVMAGASLPASSK", "QVLLGPYNPDTSPEVGFFDVLGNDR", "RDCHEEVYAGSHQYPGR", "RGEVVTVR", "VLEPEAAEEALENGPK", "VNTAGASDTLSVNGQAK"}	16	1.2341	0.552392	14	4.4965	0.818066	10	3.8204	0.792548	13	38.151	0.974458	0.28595
Acbd5	{"EEAMIAYVEEMK", "GGESEDFSSVR", "GSFVQDIQSDIHTDSSR", "IIETMPMTEK", "LETLTASQAK", "LHKLETLTASQAK", "LQEDMQNVLQR", "MWMVAVK", "NGSFQPTNEMMLK", "SSDLTSDLGNVLTSSNAK", "SSEDEKPGDESSQQTGHTIVCAHQDR", "WDAWSSLGDMTK"}	3	1.0956	0.52281	2	2.5445	0.717873	0	NaN	NA	2	3.2585	0.765176	0.133841
Acbd6	{"AAAHVQGLVQVASR", "AADVNMTDEEGR", "ALGDSSPSQAMQEYIAAVK", "ALLHWACDR", "AVSLLLQR", "DQDGCLPEEVTGCK", "EEDKNIFDYCR", "EQLLYLYAR", "KLDPGWNPQVSEK", "LDPGWNPQVSEK", "NIFDYCR", "SLAELFEK", "VGNCNTPKPNFFDFEGK"}	13	3.4137	0.773433	6	7.0783	0.876212	3	9.5859	0.905535	7	10.804	0.915283	0.973782
Ace	{"AILPFFPK", "ALLEYFQPVSQWLEEQNQR", "DLVGSDALDAK", "ENYNQEWWSLR", "QDDFSDTGAFWR", "SLYESDNLEQDLEK", "VNFLGLYLEPQQAR", "VTMEQLATVHHEMGHVQYYLQYK"}	3	3.1288	0.757799	1	NaN	NA	3	5.0699	0.835253	1	NaN	NA	0.927121
Acin1	{"AAPCIYWLPLTESQIVQK", "AEEQGAPRPLHPPPPPPVQPPPHPR", "AKPEKVVDEKPLNIR", "APTFSASVR", "APVVLQPEQIVSEEETPPPLLTK", "DPSCGQEAAAPSGPQLQVLEPK", "DSNTSYTETK", "DSNTSYTETKDPSCGQEAAAPSGPQLQVLEPK", "EAEAPTLK", "EAEAPTLKQFEDEEGEER", "ETQIVSLPQEENEVK", "FLCADYAEQDELDYHR", "GALMLENLQK", "GITEEPMKK", "GLLVDRPSETK", "GRHLSHPEPEQQHVIQR", "GVQAGNSDTEGGQPGR", "HLSHPEPEQQHVIQR", "HSTPHAAFQPNSQIGEEMSQNSFIK", "ISNIVHI…	31	1.0399	0.50978	34	3.4914	0.777352	24	9.6283	0.905912	14	8.909	0.899082	0.256412
Acly	{"AFDSGIIPMEFVNK", "AGKDLVSSLTSGLLTIGDR", "AISEQTGKELLYK", "AIVWGMQTR", "AVQGMLDFDYVCSR", "DEPSVAAMVYPFTGDHK", "DGVYILDLAAK", "DLVSSLTSGLLTIGDR", "DYQGPLK", "DYQGPLKEHEVTIFVR", "EAGVFVPR", "EAYPEEAYIADLDAK", "EEADEYVDIGALNGIFVLGR", "EGDYVLFHHEGGVDVGDVDAK", "EHEVTIFVR", "EILIPVFK", "FGGALDAAAK", "GAIVPAQEVPPPTVPMDYSWAR", "GGPNYQEGLR", "GQELIYAGMPITEVFK", "GVTIIGPATVGGIKPGCFK", "HLLVHAPEDK", "HLLVH…	119	0.82626	0.452433	128	3.3188	0.768454	91	8.6309	0.896168	102	9.7987	0.907396	0.190894
Aco1	{"AVLAESYER", "DFESCLGAK", "DFNDTSQDPDFTQVVELDLK", "FVEFFGPGVAQLSIADR", "GFQVAPDR", "GPFLLGIK", "IDFEKEPLGVNAQGR", "IIPPGSGIIHQVNLEYLAR", "INPVCPADLVIDHSIQVDFNR", "KNDIENILNWNVMQHK", "LMGKPHPLVTSTDIVLTITK", "NDIENILNWNVMQHK", "QAPQTVHLPSGETLDVFDAAER", "QHVIPGMFK", "RGNDAIMAR", "SIVDAYVLLNLGDSVTTDHISPAGNIAR", "SNLVGMGVIPLEYLPGETADSLGLTGR", "SWNALAAPSEK", "TFQAVMR", "TSLSPGSGVVTYYLR", "VILQDFTGVPAV…	16	1.0226	0.505587	18	2.2688	0.694077	9	3.2652	0.765544	11	3.7279	0.78849	0.0607145
Aco2	{"AKDINQEVYNFLATAGAK", "CTTDHISAAGPWLK", "DFAPGKPLK", "DGYAQILR", "DINQEVYNFLATAGAK", "DLEDLQILIK", "DVGGIVLANACGPCIGQWDR", "DVGGIVLANACGPCIGQWDRK", "EGWPLDIR", "FKLEAPDADELPR", "FNPETDFLTGK", "FNPETDFLTGKDGK", "GGTGAIVEYHGPGVDSISCTGMATICNMGAEIGATTSVFPYNHR", "GHLDNISNNLLIGAINIENGK", "HPNGTQETILLNHTFNETQIEWFR", "IHETNLK", "IHETNLKK", "IHPVDKLTIQGLK", "IVYGHLDDPANQEIER", "KQGLLPLTFADPSDYNK", "LEAPD…	114	0.6707	0.401448	127	2.5434	0.717785	108	7.0299	0.875465	113	7.0306	0.875476	0.0959715
Acot2;Acot1	{"GGELGLAMASFLK", "GPGIGLLGISK", "HFLAPGVR", "SDTTFLFLVGQDDHNWK", "SEFYADEISK", "SEFYADEISKR", "SFIPVER"}	15	0.42752	0.299484	18	1.1512	0.535143	8	3.0418	0.752585	12	2.9406	0.746232	-0.141024
Acot7	{"AASAFFTYVSLNQEGKPMPVPQLVPETEDEK", "AASAFFTYVSLNQEGKPMPVPQLVPETEDEKK", "AASAFFTYVSLNQEGKPMPVPQLVPETEDEKKR", "ATLWYVPLSLK", "GCVITISGR", "HSVEVQVHVMSENILTGTK", "IMRPDDANVAGNVHGGTILK", "KGCVITISGR", "LMDEVAGIVAAR", "MIEEAGAIISTR", "MTFTSNK", "SMEIEVLVDADPVVDNSQK", "TDFLSPMCIGEVAHVSAEITYTSK", "TNIVTASVDAINFHDK", "VLEVPPIVYLR"}	38	0.94722	0.486447	39	3.4167	0.773587	22	9.3116	0.903022	20	9.6518	0.906119	0.229521
Acot8	{"HYWVPTSQR", "LFGGQIMGQALVAAAK", "LKPQVSESK", "SAPEGLGDAHGDADRGDLSGDLR", "SVLVTSVLNLEPLDEDLYR", "SVSEDVHVHSLHCYFVR", "VAAQEVPIEIK"}	3	1.3499	0.57445	4	3.467	0.776136	2	4.875	0.829787	3	2.4629	0.711225	0.22947
Acot9;Acot10	{"AVWMEDTK", "DKYVTVQNTVR", "DSYIEVLLPLGTDPELR", "EHMTTNVFHFTFMSEK", "EVPLIFPK", "HSLSPEQDIK", "IAFSTSSLLK", "IFGGFLMR", "KLLHSFLPK", "LLHSFLPK", "SLDICHPQER", "SMSTPVTLK", "TISFQSR", "TYGESMLYLDGQR", "YVTVQNTVR"}	31	0.7915	0.441809	31	2.7861	0.735876	20	7.9454	0.888211	20	6.8788	0.873077	0.144115
Acox1	{"AAATFNPELITHILDGSPENTR", "ACTIAIR", "ASEAHCHYVTVK", "DVTLGSVLGR", "EFGIADPEEIMWFK", "EIENLILNDPDFQHEDYNFLTR", "EIGTHKPLPGITVGDIGPK", "FGYEEMDNGYLK", "GECYGLHAFVVPIR", "HLKPLQSK", "ILELLTVTRPNAVALVDAFDFK", "INESIGQGDLSELPELHALTAGLK", "IYDQVQSGK", "LTYGTMVFVR", "LVGGMVSYLNDLPSQR", "NLCLLYSLYGISQK", "NLQAQVSHR", "SEPEPQILDFQTQQYK", "SFLVGSAAQSLSK", "TQEFILNSPTVTSIK", "TSNHAIVLAQLITR", "YAQVKPDGTYV…	7	1.4281	0.588155	7	1.8397	0.64785	5	2.517	0.715667	9	5.008	0.833555	0.0664898
Acp1	{"EDFATFDYILCMDESNLR", "HGIHMQHIAR", "IDSAATSTYEVGNPPDYR", "IELLGSYDPQK", "KHGIHMQHIAR", "QITKEDFATFDYILCMDESNLR", "QLIIEDPYYGNDSDFEVVYQQCLR", "SPIAEAVFR", "SVLFVCLGNICR"}	11	0.95293	0.487949	16	3.6834	0.78648	10	8.5935	0.895763	9	28.888	0.966542	0.250405
Acsf3	{"HFTQPHVQDFVR", "LGVPLLPLTPAVYHGATEKPTEQPVEESGWR", "LLDYYDK", "NDVILHVLPLHHVHGVVNK", "VTAVVALQEGHSLSHGDLK", "YGHHTYR", "YGMTEIGMALSNPLTEAR"}	2	2.8631	0.741141	4	1.4576	0.593099	3	6.4646	0.866034	2	3.6342	0.784213	0.286918
Acsl1	{"AELSVIFADKPEK", "AILDDLLK", "ALKPPCDLSMQSVEIAGTTDGIR", "CGVEIISLK", "DGWLHTGDIGK", "EAGLKPFEQVK", "EVAELAECIGSGLIQK", "GAMITHQNIINDCSGFIK", "GIAVHPELFSIDNGLLTPTLK", "GIQVSNNGPCLGSR", "GLQGSFEELCR", "IENIYLR", "IFGQANTSLK", "IIVIMDSYGSDLVER", "KPNQPYEWISYK", "LLLEGVENK", "LLMDDLK", "LMITGAAPVSATVLTFLR", "LVDVEEMNYLASK", "MEVHELFR", "MPELIDIR", "NNSLWDK", "SAVLEDDKLLVYYYDDVR", "SQIDELYATIK", "TAE…	38	0.75372	0.429784	36	2.6613	0.726873	18	7.6728	0.884697	27	8.8525	0.898503	0.132559
Acsl3	{"AKPVSSKPDSAYR", "ANIAIFCETR", "DIVSLVPR", "ELTELAR", "FMNICFCCPVGQGYGLTESTGAGTITEVWDYNTGR", "GDTSVLKPTLMAAVPEIMDR", "GEILIGGQNVTMGYYK", "GTWEELCNSSEMENEVLK", "GVIVHTMAAVQALGVK", "GVMISHSNIIASITGMAR", "HIITVDGKPPTWSEFPK", "IGYSSPQTLADQSSK", "LLLCGGAPLSATTQR", "LSPDPWTPETGLVTDAFK", "MNNHVSSTPSTMK", "NLFILAYNYK", "NWEEGGYFNTDKPHPR", "SINSVDGLASVLYPGCDTLDK", "VGAPLVCCEIK", "VLSEAAISASLEK", "VNEMSAF…	21	0.97352	0.493291	15	2.9784	0.748643	9	3.59	0.782135	8	2.4753	0.712255	0.0827283
Acsl4	{"AALVDINCVK", "AKPTSDKPGSPYR", "ALLGGNVR", "DWQEGGYTVHDKPNPR", "EAVVHGLNESEASYLITSVELLESK", "EILSEENEMQPNGK", "FMNVCFCCPIGQGYGLTESCGAGTVTEVTDYTTGR", "GDCTVLKPTLMAAVPEIMDR", "GEIVIGGQNISMGYFK", "GVEGSWVDICNNPAMEAEILK", "GVMMHHSNLIAGMTGQCER", "GYDAPLCNLILFK", "HIIYVDNK", "IGYSSPLTLSDQSSK", "KLILGNYK", "KLTLLAQQK", "LFDHAVAK", "LILGNYK", "LKDWQEGGYTVHDKPNPR", "LSPEPWTPETGLVTDAFK", "LTLLAQQK", "MMLS…	78	1.3034	0.565859	76	5.1421	0.837189	41	13.771	0.9323	56	6.4646	0.866034	0.398278
Acsl5	{"ADIPVVICDTPQK", "AEYLGSCLLHK", "ALKPTVFPTVPR", "ATMLVENVEK", "CGVEMLSLHDAENIGK", "DGWLHTGDIGR", "EAILEDLQK", "FLLNLAIISK", "GAMLTHENVVSNMAAFLK", "GLAVSDNGPCLGYR", "GSFEELCK", "IENVYSR", "KPVPPKPEDLSVICFTSGTTGDPK", "LLPDDMK", "LMITGAAPISTPVLTFFR", "LVQGILFSCGGK", "NNDLILYYFSDAK", "SFLIGVVVPDPDSLPSFAAK", "SIFVHPEPFTIENGLLTPTLK", "SRPVLQVFVHGESLR", "TIILMDPFDDDLMK", "TLYENFQR", "TQEVLDKDGWLHTGDIGR…	32	0.7111	0.415581	29	2.3511	0.701591	18	6.8089	0.871941	17	7.2598	0.878932	0.0930122
Acsl6	{"AFLVGIVVPDPEVMPSWAQK", "AILDDMVMLGK", "ALQPPCNLLK", "ALRPTIFPVVPR", "ATLLLEHVER", "EALDSDGWLHTGDIGK", "ESGLHSFEQVK", "GAMLTHGNVVADFSGFLK", "GIEGTYQELCMK", "GLSISGNGPCLGFR", "IFHQADTSLK", "IFHQADTSLKR", "KPEQPYQWLSYQEVAK", "LAQGEYVAPEK", "LPELSDLGQFFR", "LVDAEELNYWTCK", "LVILMEPFEDALR", "MIVTGAAPASPTVLGFLR", "MQTQEILR", "NNSIWDELFFNK", "QDDVLISFLPLAHMFER", "QIEELYLVSV", "RAEFLGSGLLQHDCK", "SEPVA…	13	0.88771	0.470258	17	3.2786	0.766279	17	5.4596	0.845192	14	14.605	0.935918	0.180735
Acss2	{"DQDGYYWITGR", "FETTYFK", "FYTAPTAIR", "GATTNICYNVLDR", "IAQNDHDLGDTSTVADPSVINHLFSHR", "IFTEWMK", "IGPIATPDYIQNAPGLPK", "LWSIVDK", "QPWPGIMR", "TVYGNHTR", "VAFYWEGNEPGETTK"}	6	0.60345	0.376345	2	1.049	0.511957	4	3.3456	0.769882	4	5.5848	0.848135	-0.089951
Acta1	{"DLYANNVMSGGTTMYPGIADR", "KDLYANNVMSGGTTMYPGIADR"}	60	1.5779	0.612087	63	6.5409	0.86739	46	19.007	0.950017	26	7.1646	0.87752	0.52416
Actb	{"DDDIAALVVDNGSGMCK", "MDDDIAALVVDNGSGMCK"}	11	1.5226	0.603584	13	6.5523	0.86759	22	27.415	0.964807	11	13.388	0.930498	0.525075
Actbl2	{"GIHETTFNSIMK", "VAPDEHPILLTEAPLNPK"}	12	1.4743	0.595845	6	6.4691	0.866115	7	15.355	0.938857	9	38.946	0.974966	0.499239
Actg1	{"EEEIAALVIDNGSGMCK", "MEEEIAALVIDNGSGMCK"}	686	1.6198	0.618291	779	6.5771	0.868023	516	21.034	0.954616	642	21.445	0.955447	0.549042
Actl6a	{"EGSPANWK", "EKLTELMFEHYSIPAFFLCK", "ELFQEMNIELIPPYMIASK", "ENMEAISPLK", "LIANNTTVER", "LTELMFEHYSIPAFFLCK", "NGMVEDWDSFQAILDHTYK", "QGGPTYYIDTNALR", "SEASLHPVLMSEAPWNTR", "SGGVYGGDEVGALVFDIGSYTVR", "SPLAGDFITMQCR", "STGLILDSGATHTTAIPVHDGYVLQQGIVK", "VDFPTAIGVVLER"}	29	1.3866	0.580994	35	3.9868	0.799471	16	13.358	0.930352	20	4.9215	0.831124	0.369526
Actn1	{"AAPFNNWMEGAMEDLQDTFIVHTIEEIQGLTTAHEQFK", "ACLISLGYDIGNDPQGEAEFAR", "AGTQIENIEEDFRDGLK", "ASFNHFDRDHSGTLGPEEFK", "DDPLTNLNTAFDVAER", "DGLGFCALIHR", "DHSGTLGPEEFK", "DYETATLSEIK", "ETADTDTADQVMASFK", "GISQEQMNEFR", "HRPELIDYGK", "HTNYNMEHIR", "ICDQWDNLGALTQK", "IDQLECDHQLIQEALIFDNK", "ILAGDKNYITEDELR", "IMSIVDPNR", "ISIEMHGTLEDQLSHLR", "IVQTYHVNMAGTNPYTTITPQEINGK", "KAGTQIENIEEDFRDGLK", "KDDPLTNL…	78	0.80584	0.446241	84	3.0012	0.750075	63	8.2527	0.891923	64	8.6368	0.896231	0.166193
Actn4	{"ACLISLGYDVENDR", "ACLISLGYDVENDRQGDAEFNR", "AGTQIENIDEDFR", "AGTQIENIDEDFRDGLK", "ASFNHFDK", "ASFNHFDKDHGGALGPEEFK", "DDPVTNLNNAFEVAEK", "DHALLEEQSK", "DHGGALGPEEFK", "DYETATLSDIK", "EAILAIHK", "ETTDTDTADQVIASFK", "GISQEQMQEFR", "HRPELIEYDK", "IAESNHIK", "ICDQWDNLGSLTHSR", "IMSVVDPNHSGLVTFQAFIDFMSR", "ISIEMNGTLEDQLSHLK", "KAGTQIENIDEDFR", "KAGTQIENIDEDFRDGLK", "KDDPVTNLNNAFEVAEK", "LSGSNPYTTVTP…	154	1.0048	0.501197	146	3.7854	0.791031	117	11.665	0.921042	107	18.888	0.949718	0.279489
Actr10	{"AGMSKPIK", "CGFAGETGPR", "CIIPSVIK", "DSVVEILFEQDNEEK", "EFIHILYFR", "ELETQLLEQCTVDTGAAK", "ESLVLPIYEGIPILNCWGALPLGGK", "FNIDGNNERPTPPPNVDYPLDGEK", "GLQIQAAK", "GQSLPSVMGSVPEGVLEDIK", "HLLVNPR", "ILHVLGSIR", "IPDWCSLNNPPLEMMFDVGK", "PLYEGLGSGGEK", "QLAENLVIIGGTSMLPGFLHR", "SVATLILDSLLQCPIDTR", "TAVVIDLGEAFTK", "VVQYNINTEELYSYLK", "VVVIESVLCPSHFR", "YLVEKPK"}	18	1.1175	0.527745	19	1.7191	0.632231	17	9.6471	0.906078	24	3.8653	0.794463	0.119375
Actr1a	{"ACYLSINPQKDETLETEK", "APELLFRPDLIGEESEGIHEVLVFAIQK", "AQYYLPDGSTIEIGPSR", "DQLQTFSEEHPVLLTEAPLNPR", "EGYDFHSSSEFEIVK", "KEGYDFHSSSEFEIVK", "MESYDVIANQPVVIDNGSGVIK", "YPMEHGIVK"}	25	0.92029	0.479245	27	2.8557	0.740644	21	7.8086	0.886475	12	8.8229	0.898197	0.183166
Actr1b	{"ACYLSINPQKDEALETEK", "APELLFQPDLVGDESEGLHEVLAFAIHK", "DQLQTFSEEHPVLLTEAPLNPSK", "MESYDIIANQPVVIDNGSGVIK", "VMAGALEGDLFIGPK", "VQYTLPDGSTLDVGPAR", "YPMEHGVVR"}	12	0.99544	0.498857	9	2.9684	0.748009	11	6.5516	0.867578	9	5.9747	0.856625	0.185246
Actr2	{"CGYAGSNFPEHIFPALVGRPIIR", "DKDNFWMTR", "DLMVGDEASELR", "DNFWMTR", "GYAFNHSADFETVR", "HIVLSGGSTMYPGLPSR", "HLWDYTFGPEK", "HMVFLGGAVLADIMK", "ILLTEPPMNPTK", "KVVVCDNGTGFVK", "LALETTVLVESYTLPDGR", "LCYVGYNIEQEQK", "RLDIAGR", "SMLEVNYPMENGIVR", "VVVCDNGTGFVK"}	46	1.0183	0.504534	49	3.5972	0.782476	33	10.914	0.916065	35	9.7406	0.906895	0.263638
Actr3	{"AEPEDHYFLLTEPPLNTPENR", "AGRLPACVVDCGTGYTK", "DREVGIPPEQSLETAK", "DYEEIGPSICR", "EFSIDVGYER", "FMEQVIFK", "GVDDLDFFIGDEAIEKPTYATK", "KDYEEIGPSICR", "LGYAGNTEPQFIIPSCIAIK", "LKPKPIDVQVITHHMQR", "LPACVVDCGTGYTK", "LSEELSGGR", "NIVLSGGSTMFR", "QYTGVNAISK", "TLTGTVIDSGDGVTHVIPVAEGYVIGSCIK", "YAVWFGGSMLASTPEFYQVCHTK", "YSYVCPDLVK"}	42	0.89372	0.471939	47	3.0863	0.75528	33	9.3365	0.903255	31	9.1004	0.900994	0.19962
Actr3b	{"FMEQVVFK", "GVDDLDFFIGDEAIDKPTYATK", "IKPKPVEVQVVTHHMQR", "LGYAGNTEPQFIIPSCIAIR", "LSQELSGGR", "QYTGINAINQK", "TLTGIVIDSGDGVTHVIPVAEGYVIGSCIK"}	3	0.83264	0.454339	3	3.2589	0.765198	1	NaN	NA	0	NaN	NA	0.167056
Actr5	{"AGWACPGPDPGPEPR", "AIQDTLVQNVFLTGGNVMYPGMK", "APEIIFQPSLIGEEQAGIAETLHFVLDR", "DWALDHLEDSGAWVTR", "GGPGPQVGNALGSLEPLR", "LLGSTLTAEEK", "LLYVQELLEEGQMDQFHK", "LTLAVEQAK", "QMMSELLFECYR", "VAYGIDSLFSFYHNVPK", "YPGHLAAITLSR"}	4	1.8579	0.650093	4	2.7425	0.732799	3	9.6905	0.906459	1	NaN	NA	0.400028
Actr6	{"EDVCYVSQDFYR", "GYLVNWDVQR", "IGYSHDSVSVIPNCQFR", "LISENDDFEDMVVTR", "LKGEDNTVMIDYVLPDFSTIK", "LLTNHLK", "NIVLTGGNSLFPGFR", "QLHVMDETHVINQVK", "QVWDYLFGK", "TFTANQIDEIKDPSGLFYILPFQK", "VNAGALSAHR", "VNAGALSAHRYFR"}	8	3.0365	0.752261	2	2.779	0.73538	5	12.397	0.925356	4	3.6343	0.784218	0.619166
Acy1	{"AGFALDEGLANPTDAFTVFYSER", "AMNLTLEPEIFPAATDSR", "AVGIPALGFSPMNR", "DPESEHPSVTLFR", "DSEGYIYAR", "EGAVTSVNLTK", "EHWHHDPFEAFK", "FIEDTAAEK", "GMELFVK", "ICTVQPNPDYGGAITFLEER", "LHEDIFLR", "MTPTDDSDPWWAAFSGACK", "QLGLSCQK", "RPEFQALR", "SVSIQYLEAVR", "TIHMTFVPDEEVGGHK", "TPVLLHDHNER", "VAPDVDMK", "VISSILAFR", "VTSTGKPGHASR"}	23	0.70357	0.412997	20	2.4711	0.711907	14	6.7473	0.870923	10	4.9724	0.832563	0.0859556
Acyp1	{"AEGDTLVSVDYEIFGK", "FMQQWLETR", "GTVQGQLQGPVSK", "KLGLVGWVQNTDR", "LGLVGWVQNTDR", "VIANLDYSDFQIVK", "VQGVFFR"}	7	0.71516	0.416964	5	2.5225	0.716111	4	8.2547	0.891947	4	8.3649	0.893218	0.11851
Ada	{"AQTPAFNKPK", "DMGFTEEEFK", "DMGFTEEEFKR", "ENMHFEVCPWSSYLTGAWDPK", "FDYYMPVIAGCR", "GIALPADTVEELR", "HQPSWSLEVLELCK", "NIIGMDKPLSLPGFLAK", "SILCCMR", "STLDTDYQMTK", "VGHGYHTIEDEALYNR", "YSPHLLANSK"}	6	0.89002	0.470905	7	1.6669	0.625033	3	1.7495	0.636298	2	8.4563	0.89425	-0.044544
Adam10	{"AIDTIYQTTDFSGIR", "DTSLFSDEFK", "EAVIAQISSHVK", "FPNIGVEK", "FSLCSIR", "GGTFYIEPAER", "GYCDVFMR", "HAASSGPELLR", "HYEGLSYNVDSLHQK", "ILPFHSVIYHEDDINYPHK", "KYQMTGVEEGAR", "LPPPKPLPGTLK", "LVDADGPLAR", "MAPSTCASTGSLQWSK", "NTCQLYIQTDHLFFK", "RRPPQPIQQPPR", "TITLQPGSPCNDFR", "VLDYDTSHIYTGHIYGEEGSFSHGSVIDGR", "VSHITFAHEVGHNFGSPHDSGTECTPGESK", "YGPQGGCADHSVFER", "YQMTGVEEGAR"}	6	5.7573	0.852012	6	5.9955	0.857051	3	4.7975	0.827512	3	10.691	0.914464	1.37548
Adam17	{"EADLVTTHELGHNFGAEHDPDGLAECAPNEDQGGK", "FWDFIDQLSINTFGK", "GEESTTTNYLIELIDR", "GYGVQIEQIR", "IIKPFPAPQTPGR", "LLVVADHR", "MLLEQFSFDIAEEASK", "YVMYPIAVSGDHENNK"}	1	NaN	NA	3	7.5386	0.882885	2	4.1657	0.806415	2	2.739	0.732549	0.323018
Adam19	{"ELILDLEK", "GPEEEEGEGDMLDPGLVMTGTK", "LVAPGTQCR", "QCDLPEFCTGK", "VFSWCNR", "VSQSGGTGHANPTFK"}	0	NaN	NA	2	2.7136	0.73072	2	6.1459	0.86006	0	NaN	NA	0.182669
Adam9	{"CATGNALCGK", "DCFIEVNSK", "DCQFLPGGSMCR", "EGSLLSDHPNVQSHCHYR", "FGNCGFSGSEYK", "GGSCLLNIPKPDEAYSAPSCGNK", "GYGGSVDSGPTYNAK", "HDSAQLVLK", "LQCENVQDMPVFGIVPAIIQTPSR", "LVDPGEECDCGTAK", "NPINIIGGAGDVLGNFVQWR", "NTDLLPNDFVVYTYDK", "QPAQFPSRPPPPQPK", "SCIMNSGASGSR", "SFAECAYGDCCK"}	9	2.4427	0.70953	8	4.928	0.831309	4	5.9534	0.856185	5	1.9205	0.657593	0.59156
Adar	{"AEQLGFAEVTPVTGASLR", "AIMEMPSFYSPTLPR", "ALQEEAASSADDQSGGANTDSLDESMAPNK", "CFNALTNSFQPSLLGR", "DLLQLSYGEAK", "DMGYGNWISKPQEEK", "DSGQPEDLSHCPMEEDSEKPAEAQAPSSSATSLFSGK", "DVTSVLIDLER", "FLYSELMK", "GETVNDCHAEIISR", "HYPVFENPK", "ICDYLFNVSNSSALNLAK", "ILAAIIMK", "LGNSCEFR", "LRPHAYHNGPSR", "NFYLCPVPND", "NIFLQFK", "NSIFELAR", "QGATPPIWYLTDK", "RIGELVR", "SHGFAAEFK", "SPSFPACHPPPAGASSSVAASK", "SPV…	13	1.8043	0.643405	10	6.3106	0.863212	5	8.641	0.896276	5	9.2613	0.902546	0.546945
Adarb1	{"AAQSALATVFNLHLDQTPSR", "AGLGAWVEKPTEQDQFSFTP", "FSDLTDNFSSPHAR", "GLALNDCHAEIISR", "IESGEGTIPVR", "ISNIEDLPPLYTLNKPLLSGISNAEAR", "ITKPTTYHESK", "LFTAFIK", "LLTMSCSDK", "SFVQFPNASEAHLAMGR", "SNASIQTWDGVLQGER", "VISVSTGTK", "VLSGVVMTTGTDVK", "YDFLSESGESHAK"}	9	1.309	0.566912	9	2.0477	0.671884	2	2.0745	0.674744	4	9.9873	0.908986	0.0674261
Adat2	{"AEEAVELLK", "FGGCGSVLNIASADLPNTGRPFQCIPGYR", "IPLVVYGCQNER", "VESTTTPDGPCVVSVQETEK", "WMEEAMR"}	5	1.5761	0.611816	4	5.3342	0.842127	1	NaN	NA	1	NaN	NA	0.479685
Adck1	{"AEIVLLDHGLYQVLTEEFR", "DAGSFFR", "EIHDLFLSFDDTPLGAASLAQVHK", "LFELCCANR", "NLPLELDFLNEGR", "NQIDVNEISCHLGK", "QGIGQAPVSATEDSEIR", "QMLLILK", "SIETTLGTR", "SSASSFLNMSR", "SVPYGSEEYLQR", "VGQHLGALDYLLPEEYTSTLK", "VLHSQAPQSSMQEVR", "VPQIHWELSTK"}	3	1.3435	0.573288	5	2.6907	0.729049	4	4.6871	0.824163	2	4.1864	0.807188	0.198837
Adck4	{"FLTGFETK", "IQGLIPVLLR", "IVQTLCTVR", "LAGAFLACAR", "LHAHIACR", "LLADDPFFR", "SLPGGSLQHEGVSGLGSSPFLSEANAER", "VASLEEVPFAAASIGQVHQGLLK", "VLEEELGKDWQDK"}	6	1.0872	0.520889	5	3.6644	0.78561	1	NaN	NA	3	7.3883	0.880786	0.250285
Adcy6	{"HINEHSFNNFQMK", "LLLSVLPQHVAMEMK", "LVQVFQSK", "QAFQETRGYIQARLHLQHENR", "SWFSGLLVPK"}	0	NaN	NA	4	1.4962	0.599391	2	5.9904	0.856947	1	NaN	NA	0.0296855
Add1	{"AAVVTSPPPTTAPHK", "CGLLPISPEALSLGDVAYHDYHGILVDEEEK", "CIVHIHTPAGAAVSAMK", "EQNLQDIK", "EYQPHVIVSTTGPNPFNTLTDR", "GSTNLGVNQAGFTLHSAVYAARPDAK", "LADLFGWSQLIYNHITTR", "LEEDLPQEPTSR", "NMAPDLR", "QDFNMMEQK", "SLVQGELVTASK", "TAGPQSQVLCGVMMDR", "TLASAGGPDNLVLLDPGK", "TSTSAVPNLFVPLNTNPK", "VNLQGDIVDR", "VNSEQEHFLIVPFGLLYSEVTASSLVK", "VSMILQSPAFCEELESMIQEQFK", "VSMILQSPAFCEELESMIQEQFKK", "WQIGEQEFEALM…	15	0.94941	0.487024	17	3.6287	0.783957	12	4.5086	0.818466	9	2.6745	0.727854	0.139361
Add2	{"CAIHLHTPATAAVSAMK", "EQDHFLISPK", "FSEDDPEYLR", "GVSCSEVTASSLIK", "HRPHEVGSVQWAGSTFGPMQK", "IENPNQFVPLYTDPQEVLDMR", "LEQEQEGEK", "LGEHEFEALMR", "QDFNLMEQK", "QQKEKTR", "SAGPQSQLLASVIAEK", "VNILGEVVEK", "WLNTPNTYLR"}	3	0.61295	0.380018	4	2.2545	0.692733	2	2.6968	0.729496	2	3.4158	0.77354	-0.038726
Add3	{"AFTHGVAMSGGGGVNMASHQK", "CVIHIHTLATAAVSSMK", "DEMHDVEDELAQR", "EDLECLIQEQMK", "EQDHIIIIPR", "GLSFSEATASTLVK", "HKSDVEIPATVTAFSFEDDSAPLSPLK", "IDHTGFSPHAAIYSTRPDVK", "IEDPNQFVPLNTNPTEVLEK", "INESDPEYLR", "LEENHELFSK", "QDFNMMEQR", "SDVEIPATVTAFSFEDDSAPLSPLK", "SSDTSPAVVTTPPPPSMPHK", "TLDNLGYR", "VGEIEFEGLMR", "VNIIGEVVDQGSTDLK", "VSSGTPIK", "VSSGTPIKIEDPNQFVPLNTNPTEVLEK", "VTQILQSPAFR", "WLNSPNT…	22	0.91851	0.478762	19	3.4066	0.773068	9	8.4271	0.893923	12	5.8541	0.854102	0.204703
Adh5	{"AAVAWEAGKPLSIEEIEVAPPK", "AGDTVIPLYIPQCGECK", "AKEFGASECISPQDFSK", "EFGASECISPQDFSK", "GLMPDGTSR", "GTAFGGWK", "IDPSAPLDK", "IIGIDINK", "IIGIDINKDK", "IKVDEFVTGNLSFDQINQAFDLMHSGDSIR", "ILATAVCHTDAYTLSGADPEGCFPVILGHEGAGIVESVGEGVTK", "LVSEYMSK", "SIQEVLVEMTDGGVDYSFECIGNVK", "VCLLGCGISTGYGAAVNTAK", "VDEFVTGNLSFDQINQAFDLMHSGDSIR", "VEPGSTCAVFGLGGVGLAVIMGCK"}	25	0.71922	0.418341	28	2.1918	0.686697	21	6.8001	0.871797	24	7.5937	0.883636	0.0857456
Adk	{"AADAHVDAHYYEQNEQPTGTCAACITGGNR", "AATFFGCIGIDK", "AGHYAASVIIR", "ELFDELVK", "FKVEYHAGGSTQNSMK", "HKELFDELVK", "KAADAHVDAHYYEQNEQPTGTCAACITGGNR", "NWVLVEK", "RTGCTFPEKPDFH", "SLVANLAAANCYK", "TGCTFPEKPDFH", "TVIFTQGR", "VAQWLIQEPHK", "VEAPQALSENVLFGMGNPLLDISAVVDKDFLDK", "VEYHAGGSTQNSMK", "VFTLNLSAPFISQFFK", "YSLKPNDQILAEDK", "YSLKPNDQILAEDKHK"}	34	0.75635	0.430637	30	2.8356	0.739285	24	7.3586	0.880363	26	8.1582	0.890808	0.138084
Adnp	{"AKPLMLIAPKPQDK", "ATVQDDTEQLK", "DAPAESVAYHAQNNAPVPPKPQPK", "DPLYEIVR", "DQSQWENASENAER", "EHFQHVAAPYIAK", "GPISDALAHHLR", "HQVIQTVHPVEK", "ICTICNELFPENVYSVHFEK", "IFHAPNSSAPSSSLSTFK", "IGYQVTAMIGHTNVVVPR", "IHNFTSK", "ILLNCPYCTFNADK", "ILLNCPYCTFNADKK", "ILSDIGLEYCK", "IPSDNLEEPVPK", "ISSLASGNVR", "KLEEDADSPSCFEEKPEEPVVLALDPK", "LAASLWLWK", "LDQKEEEEEEEEEDGSKYETIHLTEEPAK", "LEEDADSPSCFEEKPEEPV…	28	2.0304	0.670011	33	4.6485	0.822962	14	4.3427	0.812829	19	6.839	0.872433	0.475328
Ado	{"AEDLNIAPR", "AEYTEASGPCVLTPHR", "ALPQPLPR", "EAVRPGVLR", "EVWLLETPQADDFWCEGEPYPGPK", "KALPQPLPR", "PRDNMASLIQR", "QACLTFR", "RPPPEQQFEPPLQPLER", "SGTCIPLHDHPGMHGMLK", "SLLTQVR", "VLYGTVR"}	9	1.381	0.580008	8	4.7486	0.826045	6	5.2242	0.839337	3	54.192	0.981881	0.363716
Adpgk	{"APQEFTTSHLESGSR", "DHAILHSR", "EGITFHFTPVLVCK", "ETFHDIAQAASEFPGAQHYVGGNAALIGQR", "FFSDKETFHDIAQAASEFPGAQHYVGGNAALIGQR", "IVLNPDKPVVEWHR", "LAAAWDALIAQPAR", "LGPAPVPVGPLSPESR", "LLEVVTAISDIPTGIPVHLELASMTNR", "LLQALGLSPGSGK", "SDLEEAFLYFMGK", "SLWSSLR", "TVGLGDAISAEGLFYSEARPD", "VAGTQACATETIDTNR", "VLLCGPIGPK"}	17	0.81912	0.450284	20	2.6586	0.726671	8	34.815	0.972079	14	8.0879	0.889964	0.19536
Adprh	{"AFFHGGDSDSTAAIAGCWWGVMYGFK", "ALYSLGSKEDPVLDP", "AMCIGLR", "APGGACMQNAMLLQPNR", "DGETIHQQLAQMGDLEAIDVAR", "ENLQHWSYFEK", "ENLQHWSYFEKEWEK", "GILDGNSAPVFPQPFGVK", "GLMEVLPEAK", "IPFNSHEGGCGAAMR", "KYITQSGYFVK", "LYSLLAK", "SPWQWGK", "VSDDTVMHLATAEALMEAGQSPDLPR", "WEFIRDGETIHQQLAQMGDLEAIDVAR", "YITQSGYFVK", "YVAAMVLSAAGDTLGYFNGK"}	24	1.0073	0.501818	30	3.5103	0.778285	21	10.587	0.913696	12	9.4079	0.903919	0.254926
Adprhl2	{"ALVQSLLAK", "AVAAAAAATAMSAAGGGGASAAR", "CMEPHPEIPSTFNSLQR", "EAFDEVDMAHR", "ELGMEERPYSSR", "GCLAGALLGDCVGAVYEAHDTVSLASVLSHVESLEPDPGTPGSAR", "GYGAGVITVFK", "TETLYYTDDTAMTR", "VAGISLAYSSVQDVQK", "VGELLDQDVVSR"}	6	0.84223	0.45718	9	2.757	0.73383	2	3.541	0.779784	5	6.9006	0.873427	0.0905189
Adrbk1	{"DLKPANILLDEHGHVR", "EIFDSYIMK", "ELLACSHPFSK", "FYAAEIILGLEHMHNR", "GEGEAPQSLLTMEEIQSVEETQIK", "GVAYDSSADWFSLGCMLFK", "ILLPEPSIR", "LGYLLFR", "LLDSDQELYR", "NATEHVQGHLVK", "QFVLQCDSDPELVQWK", "QLGHEEDYALGK", "QVPPDLFQPYIEEICQNLR", "SLDWQMVFLQK", "WQQEVAETVFDTINAETDR", "WQQEVAETVFDTINAETDRLEAR"}	9	1.397	0.582812	10	1.9583	0.661968	7	5.7727	0.852348	6	6.0048	0.857241	0.176021
Adsl	{"AAGIIHLGATSCYVGDNTDLIILR", "ADAYFSPIHSQLEHLLDPSSFTGR", "ADLPTLGFTHFQPAQLTTVGK", "AFIITGQTYTR", "CCLWIQDLCMDLQNLK", "CCLWIQDLCMDLQNLKR", "DRADLPTLGFTHFQPAQLTTVGK", "EMCFLFSDR", "FLEEEVRPLLKPYGNEMAVK", "GTTGTQASFLQLFEGDHQK", "GTTGTQASFLQLFEGDHQKVEQLDK", "HDVMAHVHTFGHCCPK", "HLMALTMDPLQTASVQWFER", "IRQELPFMATENIIMAMVK", "KVDIEVLSVLASLGASVHK", "LRHDVMAHVHTFGHCCPK", "NAFDLLLPK", "QELPFMATENIIMAMVK",…	64	0.85289	0.460303	66	2.6697	0.727498	41	9.6872	0.90643	44	7.1661	0.877543	0.163743
Adss	{"AHIVFDFHQAADGIQEQQR", "CGWLDLVSLK", "DGVYFLYEALHGPPK", "DGVYFLYEALHGPPKK", "EFGVTTGR", "ELPVNAQNYVR", "FIEDELQIPVK", "GIGPVYSSK", "GLDGWEK", "KGIGPVYSSK", "LDGETIPHFPANQEVLNK", "LDILDMFTEIK", "MCDLVSDFDGFSER", "RCGWLDLVSLK", "SISESSPAATSLPNGDCGRPR", "SIYPTLEIDIEGELQQLK", "TLPGWNTDISNAR", "VGIGAFPTEQDNEIGELLQTR", "VLANQYK", "VVDLLAQDADIVCR", "YAHMINGFTALALTK"}	33	1.1184	0.527946	39	3.6974	0.787116	19	9.9919	0.909024	22	10.589	0.913711	0.290313
Aebp2	{"AAALADMADLEELSR", "DTALLLDPNIYR", "GPRGGPGGPGSSGGGSSSSSVVSSGGDEGYGTGGGGSSATSGGR", "HMLTHSGDKPFK", "HVPTHFSQQNSSK", "MDSEDSISSTLMDIDSTISSGR", "VYNTPSTSQSWLQR"}	1	NaN	NA	2	8.313	0.892623	2	7.5469	0.882999	1	NaN	NA	0.637123
Aen	{"AIPFQVAQK", "CSVVSYSGDVLYDK", "CVAIDCEMVGTGPQGR", "DLALNLLHK", "DTTYVPNLLSQPSSLIR", "EAPRPGPIK", "VAGEVPESTQCPSLTSLNTK", "VVVGHALHNDFQALK", "YIRPEMPIVDYR"}	11	2.5601	0.719109	8	8.3601	0.893164	2	3.9232	0.79688	6	4.6008	0.821454	0.709986
Afg3l1	{"ADMIELLGPRPFAEK", "DMFAMAR", "FADVAGCEEAK", "FVWFNIGSVDTFER", "GEFPWDDKDFR", "GGGLFSVGETTAK", "GLGYAQYLPR", "HAPCILFIDEIDAIGR", "HFVQYYLAR", "HLSPSVQER", "KTQVLQPSEK", "LAALTPGFTGADISNVCNEAALIAAR", "LGQVSFDFPR", "MCMMLGGR", "QIYIGPPDIK", "RGPMGTGR", "STYEEFVEGTGSLEEDTSLPEGLKDWNK", "TLELLTQCR", "TTVAYHEAGHAVVGWFLEHADPLLK", "VAEQLFFGQITTGAQDDLR", "VAEQLFFGQITTGAQDDLRK", "VIPVPGTTSER", "VTQSAYAQIV…	11	1.02	0.50495	17	3.7766	0.790646	8	4.9532	0.832023	11	2.2285	0.690259	0.161707
Afg3l2	{"DFVNNYLSK", "DLFALAR", "EDSHWWSR", "EQYLYTK", "FKDVAGCEEAK", "GDFPWDDKDFR", "GMGGLFSVGETTAK", "HLSDAINEK", "ILISDAYR", "KTQVLQPEEK", "LASLTPGFSGADVANVCNEAALIAAR", "LEVVNKR", "MCMTLGGR", "NAPCILFIDEIDAVGR", "NLETLQQELGIEGENR", "QGDMVLEKPYSEATAR", "QIFIGPPDIK", "STYEEFVEGTGSLDEDTSLPEGLQDWNK", "TPVDGQYVWFNIGSVDTFER", "TVALLTEKK", "TVAYHEAGHAVAGWYLEHADPLLK", "VGQISFDLPR", "VSEEIFFGR", "VTQSAYAQIVQF…	19	0.82289	0.451421	17	2.9005	0.743623	13	9.5999	0.905659	11	3.4059	0.773032	0.143214
Aga	{"FAESMGFTNEDLSTK", "FLPSYQAVEYMR", "NCQPNYWR", "QSISPHK", "RVLEHTTHTLLVGDSATK", "TGHTAAGTSTNGIK", "VGDSPIPGAGAYADDTAGAAAATGDGDTLLR", "VLEHTTHTLLVGDSATK"}	10	1.7212	0.632515	7	4.7238	0.825291	4	19.817	0.951962	4	9.6942	0.906491	0.513226
Agap3	{"ATPTTAPGTSPR", "HLGAHLSR", "IEDLALQNQIR", "IETIAASSTPTPIR", "LFLAPLPSSDVPLGQQLLR", "LGNQNTALAVQAVR", "LLVMLLAHGSKEEVNETYGDGDGR", "VGIVGNLSSGK"}	3	1.1518	0.535273	4	4.8379	0.828706	0	NaN	NA	0	NaN	NA	0.336234
Agfg1	{"APVGSVVSVPSHSSASSDK", "DMTGLPHNR", "GPTYVNMTVGSFVCTSCSGSLR", "GTPSQSPVVGR", "QIWLGLFDDR", "SISMTTFTQQEIEFLQK", "SLLGESAPALHLNK", "SSAIPDFR", "SSAIPDFRDPQK", "SSSADFGTFSTSQSHQTASTVSK", "VVASVHASISGSSASSTSSTPEVKPLK", "YAALANLDNIFSAGQGGDQGSGFGTTGK"}	25	0.9571	0.48904	33	3.7345	0.788784	9	8.5095	0.894842	10	11.423	0.919504	0.243336
Agfg2	{"AEAEAASEVWCR", "GSVSATPVQGSVPEGKPIR", "HCFECAQR", "IWLGLFDAR", "LGQRPLSQPAGISTNPFMTGSSAFASKPPTTNPFL", "SISMTTFTEPEVLFLQSR", "TSLIPDSR"}	3	1.4754	0.596025	4	7.5207	0.882639	4	14.826	0.936813	3	11.578	0.920496	0.511159
Agk	{"AACQEAQVFGNQLIPPNAQVK", "AAHFFSTLQEWPQTHQASISYTGPR", "ATVFLNPAACK", "EDFMNICIEPDTVSK", "EQMLPSTSQ", "EQPVYAMTGLR", "ERPPIEPEETPPRPSLYR", "EVSPEVWK", "GDFIIIGSK", "GETVPLDVLQIK", "HCDNLLR", "IPIGFIPLGQTSSLSHTLFAESGNK", "KATVFLNPAACK", "LASFWAQPQDASSR", "NAAPILHLSGMDVTVVK", "NTQLDLMSK", "TTAGLCLLTWGGHWLYGK", "VQHITDATLAIVK", "YWYLGPLK"}	23	0.7265	0.420794	26	2.3147	0.698314	15	6.063	0.858417	18	5.3103	0.841529	0.0769643
Agl	{"DTFIALR", "ELICWGDSVK", "ESGYNMIHFTPLQTLGLSR", "EWNILCITDVVYNHTATNSK", "HMQGIQFR", "HSPSIHQSVVAVSR", "IEEVVLEAR", "IGVDNHVLPLDCVTLQTFLAK", "ILLLNEMEK", "LFHVSEDPSDPNEKHPNLVHK", "LHQELGAK", "LLGPLGMK", "LLSQENR", "LTLAELNQVLYR", "NHLTQFSSHFK", "SGDWMIDYVSGR", "SGGGYIVVDPILR", "TLDPDDMVYCGVYDNALDNDNYNLAR", "VVAVSYDEWNR", "WLLELSK", "YTEITATHFQGVR", "YTWSDVGQLVEK"}	5	2.9076	0.744088	1	NaN	NA	3	2.6445	0.725614	3	7.614	0.88391	0.729432
Ago2	{"AIATPVQGVWDMR", "AQPVIEFVCEVLDFK", "DGVSEGQFQQVLHHELLAIR", "DYQPGITFIVVQK", "EFGIMVK", "EIVEHMVQHFK", "FSSDELQILTYQLCHTYVR", "IDIYHYELDIKPEK", "KPSIAAVVGSMDAHPNR", "KPVFDGR", "LFCTDKNER", "LPSVPFETIQALDVVMR", "LQANFFEMDIPK", "LTDNQTSTMIR", "MYSGAGPVLASPAPTTSPIPGYAFKPPPRPDFGTTGR", "NLYTAMPLPIGR", "QCTEVHLK", "QEIIQDLAAMVR", "QFHTGIEIK", "RPASHQTFPLQQESGQTVECTVAQYFK", "SASFNTDPYVR", "SFFTASEGCSNP…	33	1.067	0.516207	35	2.7997	0.736821	23	8.3778	0.893365	24	7.7855	0.886176	0.214956
Agpat1	{"EISTDGLGGGDCLK", "HSMLTIFR", "TGDAISVMSEVAQTLLTQDVR", "VLPPVSTEGLTPDDVPALADSVR", "VWVFPEGTR"}	3	0.63464	0.388245	7	2.8135	0.737774	3	9.4706	0.904494	6	5.6082	0.848673	0.110223
Agpat3	{"FGVLGSSK", "FPLEDIPADETSAAQWLHK", "GFTTAVQCLR", "LIGVTEIEK", "NPSLLGILYGK"}	3	0.7581	0.431204	2	1.3129	0.567642	0	NaN	NA	1	NaN	NA	-0.0417128
Agpat4	{"CSAWLHK", "DAFQEEYYR", "DVVPAVYDCTLNFR", "ENAIVVLNHK", "HQISMQVAQAK", "IPMEDIPEDEDKCSAWLHK", "KHQISMQVAQAK", "LGILGNSK", "MDLIGLLK", "TGVFPETPWVPPR", "WMIGVTEIDK", "YHADCYVR", "YLFLIHCEGTR"}	11	0.71501	0.416913	17	2.5606	0.719148	7	6.0225	0.857601	8	7.4346	0.881441	0.0988545
Agpat5	{"ATHVAFDSMK", "ENVIYLANHQSTVDWIVADMLAAR", "IDRNEVPEEQEHMKK", "LHIHFDR", "LLIEFYDSPDPERR", "LLSASQAFAAQR", "LLSLVLHTYSMR", "LQSYVNAGTPMYLVIFPEGTR", "NKENVIYLANHQSTVDWIVADMLAAR", "QDALGHVR", "VLSALMPAR", "YSNPPSMTEFLCK"}	7	2.0172	0.668567	6	6.5317	0.867228	5	3.6974	0.787116	5	2.671	0.727595	0.495109
Agpat6	{"ALTAIITYHNR", "GMETIMDDEVTK", "GMETIMDDEVTKR", "IFAWATLR", "KGMETIMDDEVTKR", "LTEHVQDK", "MIVGNHEDR", "QGGLVDLLWDGGLK", "RLTEHVQDK", "YDPQFGDAFWNSSK"}	5	1.9854	0.665037	9	5.5185	0.84659	5	10.451	0.912671	3	22.282	0.957048	0.588295
Agps	{"AASAAGASPAATPAAPESGTIPK", "AHGHCLHEIFLLR", "DWIQNTLGVSLEHK", "EEILANGGSLSHHHGVGK", "ESGYCTGHEPDSLEFSTVGGWISTR", "ESISDVGFGMLK", "EYVDPSNIFGNR", "FGGLAAGEDNGQR", "GFDPNQISVATLLFEGDR", "GFDPNQISVATLLFEGDREK", "GISDPLTVFEHTEAAAR", "GVQFAPLSTCR", "ILWVDENNLTAHVEAGITGQDLER", "IPDIVVWPTCHDDVVK", "IRPTPEYQK", "IVNLACK", "KGQVELTGK", "LMDNQQFQFGHALKPQVSSIFTSFLDGLK", "MSTGPDIHHFIMGSEGTLGVITEATIK", "NIYG…	30	0.79533	0.442999	33	2.589	0.721371	23	7.5451	0.882974	22	7.8717	0.887282	0.134463
Ahctf1	{"AENMEAAAQLK", "AFVSTSFHK", "AITGTVLTR", "ANYISALK", "CGLPAETEWMK", "CLASGQILYEGLEYCEER", "CMVEAWNLLR", "DGLLAAAALTPSAQGTR", "EAALVVTSK", "ELVSDLSSQFVVSPPALR", "ENVGLPEESPR", "ESVANTVADVESSGSTSSK", "ETLTFLK", "EVSVSSVTEEPK", "EYYTQLEGGR", "FLQSSTSVENHEFLLVHHLQR", "FSGVNEQPPVVLAVK", "FVLEWTWNK", "GLVDLSNK", "GSEAASHDGTVTELR", "GSSWSPPPVEIK", "GVPPSYPPPEQFFNPSTFNFDATCLLDSGVIHVTCAGFQK", "HAYEVCQEMG…	43	1.8404	0.647937	39	7.2162	0.878289	27	3.3962	0.772531	29	18.706	0.949254	0.492894
Ahcy	{"AGIPVFAWK", "ALDIAENEMPGLMR", "ATDVMIAGK", "DGPLNMILDDGGDLTNLIHTK", "EGNIFVTTTGCVDIILGR", "EMYSASKPLK", "ESLIDGIK", "ESLIDGIKR", "FDNLYGCR", "GETDEEYLWCIEQTLHFK", "GISEETTTGVHNLYK", "IILLAEGR", "KLDEAVAEAHLGK", "LDEAVAEAHLGK", "LVNLGCAMGHPSFVMSNSFTNQVMAQIELWTHPDK", "MMSNGILK", "QAQYLGMPINGPFKPDHYR", "RATDVMIAGK", "RIILLAEGR", "SDKLPYK", "SKFDNLYGCR", "VADIGLAAWGR", "VAVVAGYGDVGK", "VIITEIDPINAL…	70	0.83911	0.456259	65	2.8457	0.739969	62	6.3944	0.864763	59	9.2449	0.90239	0.151939
Ahcyl1	{"EIEIAEQDMSALISLR", "GSSNFCVK", "IVGCTHITAQTAVLIETLCALGAQCR", "KMDEYVASLHLPSFDAHLTELTDDQAK", "KQIQFADDMQEFTK", "KYPNVFK", "NSCIVCNMGHSNTEIDVTSLR", "QIQFADDMQEFTK", "QVDVVITCTGNK", "SMPDAMPLPGVGEELK", "TTDVMFGGK", "VVLLAEGR", "YSFMATVTK"}	29	1.0981	0.523378	25	4.0014	0.800056	20	11.791	0.92182	17	98.666	0.989966	0.319825
Ahcyl2	{"DGGEALVSPDGTVTEAPR", "EIEIAEQEMPALMALR", "GSSDFCVK", "HRDGGEALVSPDGTVTEAPR", "IVGCTHITAQTAVLMETLGALGAQCR", "IVLLAEGR", "KMDEYVASLHLPTFDAHLTELTDEQAK", "NSCIVCNMGHSNTEIDVASLR", "QVDIVITCTGNK", "SVQVVSAAAAAK", "TTDMMFGGK", "VPEVELK", "VPQASAMK"}	7	1.0714	0.517235	6	3.3815	0.771768	4	7.687	0.884885	7	5.6025	0.848542	0.234319
Ahi1	{"DGYPIILYEIPSGR", "DNEDWWYGSVR", "DNVDYILPIMTQPYDFK", "EGTPEDSQHMEGICSR", "FVGAANYR", "GCFCLDFSHNGR", "HLFSLNAGER", "IAWAFLK", "IHVVDEHTGQYVK", "ILAAACASR", "LETVTEVIR", "LLGANGNANINSK", "LPQQGSFQIDEFVNTENSSSR", "NEINSTSTFR", "TKPEKPLASQK", "VLPHPSFVYTAK", "YLVTSSSDGTAR", "YSGTLPLPGIHQSEDALCTCPK"}	4	3.4291	0.77422	7	3.6798	0.786316	4	4.0535	0.802117	4	6.534	0.867268	0.698075
Ahnak	{"ADCDVSVPK", "ADLDISGTK", "ADLDVSGPK", "ADVDASLPEVEGGVK", "ADVDISVPK", "AEGEIKVPDVELK", "AEGPDVAVDLPK", "AEGPEVDVNLPK", "AEGPEVSLPK", "AESPEMEVNLPK", "AGAISASGPELEGAGHSK", "ANIDVSGPK", "ANIDVSGPKVDIDVPDVNIEGPEGK", "APDVDVSVAGPDAALK", "APDVQLNAPDVDVHGPEWNLK", "APEVDVQGPEWSLK", "APSFSVSAPQVSIPDVNVNLK", "ASLGSLEGEVEAEASSPK", "ATIDVSGPKLDIETSDVSLEGPEGK", "CPTVDIDTPDVNIEVPEGK", "DDGVFVQEVMQNSPAAR", "…	101	1.4711	0.595322	115	5.935	0.855804	59	16.928	0.944221	48	16.226	0.941948	0.485118
Ahnak2	{"AGQVGVKLPEGQLPEAELPAAQAAAAAGAGLK", "LEGELALADK", "LEGELALADKDVAAK", "LEGELALADKDVAAKDSK", "LPEGQLPEAELPAAQAAAAAGAGLK", "MPSFGVSAPGKPSLEASLEVGAPK", "TPDLSVQLPSADLELK", "VEADVAPPQVQGDLK", "VQMPSLK"}	6	0.90182	0.474188	3	3.1477	0.758903	2	2.3498	0.701475	1	NaN	NA	0.0875551
Ahsa1	{"ADATNVNNWHWTER", "DEPDTNLVALMK", "EAVGIYISTLK", "ETFLTSPEELYR", "FHMVDGNVTGEFTDLVPEK", "GHVEIPNLSDENSVDEVEISVSLAK", "LDGEASINNR", "LIFFYEWTIK", "LNWTGTSK", "QTFGYGAR", "SQAKPVGVK", "SWPEGHFATITLTFIDK", "TEFTQGMILPTVNGESVDPVGQPALK", "TLFLAVR", "VENEEGKCEVTEVNKLDGEASINNR", "VFTTQELVQAFTHAPAALEADR", "YYFEGIK", "YYFEGIKQTFGYGAR"}	27	1.2696	0.559394	29	4.2011	0.807733	21	13.609	0.931549	19	3.1995	0.761876	0.335899
Ahsa2	{"AVATQELTLQR", "DATIWSK", "EALGEYLK", "EDGTNVNNWHWTER", "ELLVGIAMENEAGR", "FQMFDGNISGEYVELVTNR", "GLIEIPSLSEENEINDTEVNVSK", "GLLELTAQNA", "LQASPVALGVR", "NWPEEHYATVELNFVPAPGQTELQLDCK", "QHFEEIK", "SPAVLEAER", "TEFTTGMILPTK"}	7	1.537	0.605834	6	5.2758	0.840658	6	15.669	0.940008	4	9.2498	0.902437	0.476304
Aida	{"CFAFMEMDEIKPGPIVIELYK", "DLNGIDLTPVQDTPVASR", "GAAIFFEFK", "GADFDSWGQLVEAIDEYQILAR", "IATCLELR", "KLQLLTK", "KPLYLHLHQSLHK", "KPLYLHLHQSLHKE", "LPSEPGMTLLTIR", "NILTYNK", "SAALQSTQSQEEFK", "SAALQSTQSQEEFKLEDLK", "SAALQSTQSQEEFKLEDLKK", "VPGTLLPR"}	6	1.3306	0.570926	11	2.2441	0.691748	6	7.6145	0.883917	10	2.9491	0.746778	0.185024
Aifm2	{"DLLISTSWK", "DSFHHNVAALR", "EVTLIHSR", "FNEVSCQQAAIQAYEDMVK", "MAYHAGLHANVAVANIVNSMK", "MVLLQGGEALPFSHLILATGSTGPFPGK", "VSNLEELPR"}	4	1.0697	0.516838	1	NaN	NA	3	5.4968	0.846078	0	NaN	NA	0.206799
Aim2	{"AINIFQK", "DPLVVTVLK", "EMLLLTGLDHITEEELK", "EMLLLTGLDHITEEELKR", "IQPCGTIVNGLFK", "LNYMHIANALEEK", "LTFFEVSK", "QMVAEQEAIR", "SGPCSFFK", "STLDVADRTELADHLIQSAGAASAVTK", "TELADHLIQSAGAASAVTK", "TGTMEVLVLGNPSK", "VLNAQFK", "VLYGIHDK", "YFALTEFQIAR"}	11	1.4912	0.598587	8	5.9867	0.856871	5	3.1542	0.75928	8	3.3717	0.771256	0.323788
Aimp1	{"AILQATMR", "AILQATMREEK", "AQTMANSGIK", "ATNDAVLK", "ATNDAVLKR", "EIEELKQELILAEIHNGVEQVR", "EKQQSAAASTDSKPIDASR", "GAEADQIIEYLK", "GAPFEVK", "GVLSQAMVMCASSPEK", "HPDADSLYVEEVDVGEAAPR", "IGCIVTAK", "ITFDAFPGEPDK", "ITFDAFPGEPDKELNPK", "IWEQIQPDLHTNAECVATYK", "KHPDADSLYVEEVDVGEAAPR", "KIWEQIQPDLHTNAECVATYK", "KKIWEQIQPDLHTNAECVATYK", "LSTPLQTNCTASESVVQSPSVATTASPATK", "LSTPLQTNCTASESVVQSPSVATTASPA…	49	1.0255	0.506295	55	3.506	0.778074	30	9.2415	0.902358	31	9.6003	0.905663	0.25265
Aimp2	{"DIVINANPASPPLSLLVLHR", "FLFSLFGQK", "FSVQTMCPIEGEGNIAR", "LPNVHSK", "MIHTPDADLDVTNILQADEPTTLATNTLDLNSVLGK", "NVPENLVK", "QDDILKR", "SCENLAPFSTALQLLK", "SMNSALGR", "TTSPATDAGHVQETSEPSLQALESR", "VLSTVHTHSSVK", "YRVLSTVHTHSSVK"}	38	1.1189	0.528057	30	3.4063	0.773052	23	9.8729	0.908028	24	9.8001	0.907408	0.274891
Aip	{"AHAAVWNAQEAQADFAK", "AVPVIHQEGNR", "EGEIAQFLCDIK", "FKLPVWETIVCTMR", "GELPDFQDGTK", "GKPMELIVGK", "HCCGIAQMHEHSSLGHADLDALQQNPQPLIFHIEMLK", "HVVLYPLVAK", "LPVWETIVCTMR", "LVAQEYYEVLDHCSSILNK", "NIAEGKDPLEGQR", "TLHSDNEGSVIDDSR", "VESPGTYQQDPWAMTDEEK", "VLELDPALAPVVSR", "YYDAIACLK"}	13	1.3557	0.575498	15	5.3725	0.843076	10	9.3613	0.903487	9	6.6712	0.869642	0.400619
Ak1	{"EVKQGEEFEQK", "GELVPLDTVLDMLR", "IGQPTLLLYVDAGAETMTQR", "IIFVVGGPGSGK", "KLSAIMEK", "KVNAEGTVDTVFSEVCTYLDSLK", "LETYYNATEPVISFYDK", "LETYYNATEPVISFYDKR", "QGEEFEQK", "RLETYYNATEPVISFYDK", "RLETYYNATEPVISFYDKR", "VDSSNGFLIDGYPR", "VNAEGTVDTVFSEVCTYLDSLK", "YGYTHLSTGDLLR"}	21	0.85269	0.460244	17	2.6822	0.728423	11	9.2411	0.902354	20	8.0468	0.889464	0.164849
AK157302;Isca1	{"AQLTLLGTEMDYVEDK", "DKPEHVGLK", "LSSEFVFNNPNIK"}	3	1.9738	0.66373	1	NaN	NA	1	NaN	NA	3	3.3484	0.77003	0.597675
Ak2	{"AMVASGSELGK", "AMVASGSELGKK", "APNVLASEPEIPK", "AVLLGPPGAGK", "DDITGEPLIR", "EKLDSVIEFSIQDSLLIR", "EPMKDDITGEPLIR", "GIHCAIDASQTPDIVFASILAAFSK", "LAENFCVCHLATGDMLR", "LDSVIEFSIQDSLLIR", "LEAYHTQTTPLVEYYR", "LVSDEMVVELIEK", "MAPNVLASEPEIPK", "NGFLLDGFPR", "QAEMLDDLMEK", "QAEMLDDLMEKR", "SYHEEFNPPKEPMKDDITGEPLIR", "TRLEAYHTQTTPLVEYYR"}	31	0.93033	0.481954	37	2.962	0.747602	26	7.2037	0.878104	15	9.2611	0.902545	0.187278
Ak4	{"AVILGPPGSGK", "DAAKPVIELYK", "GLLVPDHVITR", "GVLHQFSGTETNR", "IAQNFGLQHLSSGHLLR", "LMMSELETR", "SAQHWLLDGFPR", "VYNLDFNPPQVQGIDDITGEPLVQQEDDKPEAVAAR", "WIHPSSGR"}	7	0.84167	0.457015	10	2.9361	0.745941	3	5.221	0.839254	3	8.1938	0.891231	0.139504
Ak6	{"EEIVHQLPSNEPEQLEDNINQISK", "KLQDNIQCEIFQVLYEEAIASYK", "LPNILLTGTPGVGK", "LQDNIQCEIFQVLYEEAIASYK", "VVDELEHQMQEGGVIVDYHGCDFFPER", "WFHIVFVLR", "WIEQWVK", "YVNVGDLAR"}	8	3.2432	0.764329	6	2.6237	0.724039	2	4.8951	0.830368	3	20.958	0.954459	0.572206
Akap1	{"DASFPYEAVER", "DLAGELDKDETVPENDQIK", "GKEESCVPASQETSLGQDTSDPASTR", "GSSNTSDRDLAGELDKDETVPENDQIK", "IYISTLPYTQNIQICHIEGSQHHVDK", "KEEYIVGK", "KVDLIIWEIEVPK", "LPSSFVEPVHSEPVK", "LPSSFVEPVHSEPVKDEDALEPQVK", "LSEEACPGVLSVAPTVTQPPGREEQR", "NSAHHISLAPCPPPVTPQR", "SEFPILAPGGGEGEEVSHGPPQVAELLK", "SIPLGCPLLPK", "TYVSCLSSPLSGPTK", "VELSLMGDK", "YVDYGGYK"}	14	2.067	0.673948	15	10.142	0.91025	5	3.3988	0.772665	9	4.3219	0.812097	0.584681
Akap10	{"AHSLNTVK", "ASVAVHSPQK", "GQYDGQEAQNDAMILYDK", "KGQYDGQEAQNDAMILYDK", "KQPSHMEAAHFGDLGR", "LGDSSSAPLLVTQSEGTDLSSR", "MIVSDVMQQAHHDQPLEK", "NHALLEAAGPSHVAINAISANMDSFSSSR", "TGSHQIPTDSQDSSSR", "TQNPQNHLLLSQEGHSAR", "VFLPGFLSSNLYYK", "YFSLQATHPLGFDDVVR", "YLNDLIHSVR"}	6	1.2085	0.547204	3	2.6514	0.726132	1	NaN	NA	3	3.8963	0.795764	0.186294
Akap12	{"ADGKQEQAAVEDSGPGEINEDDPDVPAVVPLSEYDAVER", "AEADASGNLTK", "AEDSGAEQLASEIEPSR", "AEDSGAEQLASEIEPSREESWVSIK", "AEDSGAEQLASEIEPSREESWVSIKK", "AEPEILELESK", "AEVGQEGEAGQFDGEK", "AEVGQEGEAGQFDGEKVKDGQCVK", "ALEKVEEVEEDSEVLATEK", "ALGSLEGSPSLPDQDK", "ALGSLEGSPSLPDQDKADCIEVQVQSSDTPVTQTTEAVK", "ALGSLEGSPSLPDQDKADCIEVQVQSSDTPVTQTTEAVKK", "AQENVELPQLK", "AQTEEDDLQEPK", "AQTEEDDLQEPKGDLTES", "ASEMITTLAVESA…	78	0.89703	0.47286	78	4.1325	0.805163	58	11.633	0.920842	37	23.924	0.959878	0.265336
Akap13	{"DKGPFHILGSASQTK", "DLPTETGLSVINNNVPQADMK", "DMTECSTPLPEDCSPTHSPR", "DNEVEQEDLTQSLSLVK", "DQQILLLLEEK", "EGATPVSLALER", "ELPDSSSTDVGAPEK", "ESWCAIEPCPEAASLLASK", "ETLEGTDLNCATSNSK", "EVAPQVSLLTEGGAAK", "FCGQHNQSVNYFK", "FLSHSTDSLNK", "GCEGGTTSDQSSPVLPAAAIENK", "GSLQAHDTSSLPTVIMR", "GVTDLQEVITPEIEPLDCK", "IGDVLVSQFSGESAER", "IMSDVYSR", "IPSFLPNSDEFSSPSAPSVTK", "IVEAVIR", "LGIPECILLVTQR", "LMNIQQQ…	6	1.8834	0.653187	8	1.6036	0.615916	7	2.738	0.732477	6	2.9085	0.744147	0.0724161
Akap8	{"AADRIQFACSVCK", "AVEGEGEPAAAHSDVLTEVEGPVDTAEASSDPHTEK", "EETPEEVAAEVLAEVITAAVK", "ESPKPKPDPFK", "FGPDNMGR", "FRSFEDEEIQK", "FRSFEDEEIQKHLQSK", "GGISSGGEGVQDR", "GGISSGGEGVQDRDSSFR", "GIGQEHFFK", "GIGQEHFFKK", "GSLDGFLR", "HLHSVDHNHNR", "IEAAHCLACDMLIPAQHQLLQR", "IQFACSVCK", "KIEAAHCLACDMLIPAQHQLLQR", "KQFPLYEEPDAK", "LAAEQFK", "LAAEQFKK", "LLEEQTCEAASETR", "NEAAMPTADAGSTLPVIAIPGIMEDELEQTGAEAK",…	14	1.3616	0.576558	19	4.2299	0.808792	10	8.9609	0.899607	10	13.284	0.929992	0.370837
Akap8l	{"DQDLTQEIAMEHFVK", "FGFGFGNGMK", "GALTAQDESSQAK", "GIPGLDMEDDEEGGGGP", "IQFVCSLCK", "KSSLMVAR", "KVEAAHCAACDLFIPMQFGIIQK", "LDMMPHLETDMIQGGVYGSGGGER", "LMMEQSK", "MWEDPMGAR", "QTADFLQEYVTNK", "RLMMEQSK", "SGRPMASGYGR", "SSYDYGELDPEMEMAYEGQYDAYRDQFR", "TFYEDEMGSHLDSK", "TVEDLDGLIQQIYR", "TWTTADFR", "VEAAHCAACDLFIPMQFGIIQK"}	10	1.1846	0.54225	8	4.4271	0.81574	5	4.9344	0.831491	8	29.771	0.967502	0.296064
Akap9	{"AAELQEQLSSEK", "AEAGPVEQQFLQETEK", "AEIECLQQR", "ALEEELLSK", "AMDESIPSYPGTAIATHDSIWSK", "ASFGTEGLK", "CAQLDAENNILK", "CHLSDWR", "CYWHTGASR", "DAAIQTDLQSESSQEEVR", "DDTMVEFLELTEQSQK", "DETFIVR", "DGFGLSPGIEK", "DLQECLVNSK", "DVDGLLNSLEQR", "DVFQQEIQK", "ECASNEELPSLPK", "EEEVEQLTGVVEK", "EHYVAIQLLTK", "EITNLEEQLEQFR", "EKDDTMVEFLELTEQSQK", "ELEQALLASAEPFPK", "ENSGVYTSQNQSPELQEYR", "ENTIQSEQAHTLCS…	30	1.8093	0.644039	36	6.5719	0.867933	25	2.1667	0.684214	26	3.0832	0.755094	0.348359
Akr1a1	{"ALEVLVAK", "ALGLSNFNSR", "DAGHPLYPFNDPY", "EELFVTSK", "GLEVTAYSPLGSSDR", "HALSAGYR", "HHPEDVEPALR", "HIDCASVYGNETEIGEALK", "HPDEPVLLEEPVVLALAEK", "ILQNIQVFDFTFSPEEMK", "KVICIPK", "MPLIGLGTWK", "QIDDVLSVASVRPAVLQVECHPYLAQNELIAHCHAR", "QLDALNK", "SPAQILLR", "TASSVLLHTGQK", "YIVPMITVDGK"}	28	0.88443	0.469336	26	2.5707	0.719943	21	8.9048	0.899039	14	6.9881	0.874814	0.160031
Akr1b1	{"ASHLELNNGTK", "DYPFHAEV", "EVGVALQEK", "GIVVTAYSPLGSPDRPWAKPEDPSLLEDPR", "HIDCAQVYQNEK", "HKDYPFHAEV", "LIEYCHSK", "LKEQVVK", "LWCTFHDK", "LWCTFHDKSMVK", "MPTLGLGTWK", "NLVVIPK", "QDLFIVSK", "RQDLFIVSK", "SPPGQVTEAVK", "TIGVSNFNPLQIER", "TTAQVLIR", "VAIDLGYR", "VCALMSCAK", "VFDFEVSSEDMATLLSYNR", "YKPAVNQIECHPYLTQEK"}	56	0.82449	0.451902	57	2.9645	0.747761	57	8.9297	0.899292	45	11.732	0.921458	0.178886
Akr1b10	{"AAFVTLLTGAK", "ACGLFAASHNEDFPFHAEY", "GITITAYSPLGSPDRPSAKPEDPLLLEIPK", "HIDCAYVYQNESEVGEAIQEK", "LDYLDLYLIHWPQGFQSGNVFLPTDDK", "LWSTFFEK", "TAAQVLIR", "VAIDAGYR"}	26	0.66147	0.398123	29	2.0995	0.677367	23	9.9274	0.908487	22	4.2889	0.810925	0.0677997
Akr1b7	{"ACDLLDAR", "ALGISNFNHFQIER", "HIDCAYVYHNENEVGEAIQEK", "HKPVTNQIESHPYLTQEK", "LIQYCQSK", "LWATFFEK", "MPLVGLGTWK"}	7	0.59449	0.37284	5	0.53629	0.349081	3	24.487	0.960764	5	4.2307	0.808821	-0.0937966
Akr1c12	{"ENLQVFEFQLSPEDMK", "FLLDTVDFCDTWER", "LWCGCFRPELVKPALEK", "SKDIVLVAYGALGTQR", "YLPAEFLADHPEYPFSEEY"}	15	0.7392	0.425023	23	2.4231	0.707867	14	5.0536	0.834809	13	5.981	0.856754	0.0772256
Akr1c13	{"ENLQVFGFQLSPEDMK", "KLLDYCESK", "LWCTCFRPELVKPALEK", "SLLDTVDFCDTWER", "YKPVCNQVECHLYLNQR", "YLPAEFLVDHPEYPFVEEY"}	6	0.72315	0.419667	10	2.2306	0.69046	5	3.2733	0.765989	4	3.409	0.773191	-0.000390305
Akr1e2	{"DMEELLSLDK", "EDLFVVSK", "ENIPTVGLGTWK", "ENIQVFDFELTEK", "LATFPTTENHQDYPFHIEY", "LIDFCHK", "LWCTCHK", "MENIPTVGLGTWK", "NLGVSNFNHEQLER", "NLIVIPK", "NVSVTAYRPLGGSGGGFHLMDDTVIR", "REDLFVVSK", "VRPITNQIECHPYLNQK"}	12	0.91164	0.476889	9	2.4772	0.712412	5	3.6975	0.787121	5	1.8688	0.651422	0.022835
Akr7a2	{"AASGAPLRPATVLGTMEMGR", "ALQTTYGTNAPR", "EHHFEAIALVEK", "FFGNNWAETYR", "FYAYNPLAGGLLTGK", "GHSELDTAFMYCDGQSENILGGLGLGLGSGDCTVK", "MDASASAASVR", "QVEAELLPCLR", "SLKPDSIR", "SQLETSLK", "VDLFYLHAPDHSTPVEETLR", "WMYHHSQLQGTR"}	19	0.80666	0.446492	16	2.4187	0.707491	7	4.7126	0.824948	7	6.3634	0.864193	0.0876184
Akt1	{"EEWATAIQTVADGLK", "ESPLNNFSVAQCQLMK", "EVIVAKDEVAHTLTENR", "FFANIVWQDVYEK", "FYGAEIVSALDYLHSEK", "KLSPPFKPQVTSETDTR", "LSPPFKPQVTSETDTR", "MNDVAIVK", "NDGTFIGYK", "SGSPSDNSGAEEMEVSLAKPK", "SLLSGLLK", "TFHVETPEEREEWATAIQTVADGLK", "VTMNEFEYLK"}	17	1.9854	0.665037	13	6.0596	0.858349	10	7.123	0.876893	11	7.7015	0.885077	0.570969
Akt1s1	{"ASGRPEELWEAVVGAAER", "CLHDIAQAHR", "EAEDTQVFGDLPRPR", "GALAEAAR", "LNTSDFQK", "RCLHDIAQAHR", "SLPVSVPVWAFK"}	5	2.1267	0.680174	4	9.0714	0.900709	3	28.047	0.965573	1	NaN	NA	0.737826
Akt2	{"AIQMVANSLK", "CGSPSDSSTSEMMEVAVNK", "ERPEAPDQTLPPLNNFSVAECQLMK", "FYGAEIVSALEYLHSR", "LLPPFKPQVTSEVDTR", "MNEVSVIK", "SDGSFIGYK", "SLLAGLLK", "THFPQFSYSASIR", "VTMNDFDYLK", "YAFQTHDR"}	6	1.5845	0.613078	2	3.5601	0.780707	4	16.488	0.942818	5	5.8334	0.85366	0.408704
Akt3	{"DEVAHTLTESR", "EEWTEAIQAVADR", "FYGAEIVSALDYLHSGK", "HPFLTSLK", "HSFFSGVNWQDVYDK", "LFELILMEDIK", "LFELILMEDIKFPR", "LVPPFKPQVTSETDTR", "MNCSPTSQIDNIGEEEMDASTTHHK", "SLLSGLLIK", "TMNDFDYLK"}	7	0.78367	0.439358	4	2.3954	0.705484	5	5.1156	0.836484	5	12.196	0.924219	0.10344
Alad	{"AGADIIITYFAPQLLK", "AGCQVVAPSDMMDGR", "CVLIFGVPSR", "CYQLPPGAR", "DAAQSSPAFGDR", "DAAQSSPAFGDRR", "DEQGSAADSEDSPTIEAVR", "DIQEGADMLMVKPGLPYLDMVR", "DKHPELPLAVYQVSGEFAMLWHGAQAGAFDLR", "FASCFYGPFR", "LAEVALAYAK", "MHHQSVLHSGYFHPLLR", "SWQTAASTVSASNLIYPIFVTDVPDDVQPIASLPGVAR", "TAVLETMTAFR", "VPKDEQGSAADSEDSPTIEAVR", "VSVMSYSAK", "YGVNQLEEMLRPLVEAGLR"}	34	0.83364	0.454637	38	2.5504	0.718342	21	7.3608	0.880394	24	7.1662	0.877544	0.137015
Aldh16a1	{"AGLLWALAAALER", "ALWLPMGD", "AWSQLPGAAR", "EALALANGTPR", "EIFTTLEYGPVPESHACALAWLDTHNR", "FQSPGTQSSRPIQDSSGK", "GAVEAAHQAAPGWGAQSPR", "GLDGAVDMGAR", "HGAAPTVAK", "KPVLTSQLER", "LLGHHVNGMWLKPEHR", "LLIQESVWDEAMR", "LLWTLESLVTGR", "LQTWGTR", "RKPVLTSQLER", "VAFCGAVEEGR", "VQDQGQTLQVTGLR", "VSSYVAEGGAK"}	21	1.0437	0.510691	22	3.7792	0.79076	16	8.3367	0.892896	12	5.9742	0.856614	0.252666
Aldh18a1	{"AALWALQGGTSVVIANGTHPK", "AEIINHLADLLTDQR", "AEIINHLADLLTDQREEILLANK", "AEIINHLADLLTDQREEILLANKK", "AHGKPFAHR", "CEYPAACNALETLLIHR", "EAIQLVNTR", "EAIQLVNTREEVEDLCR", "EEILLANK", "EMAIPVLEAR", "EMMLVTSGAVAFGK", "FGLGAEVGISTSR", "GDECGLALGR", "GIPVMGHSEGICHMYVDSEASVDK", "GPVGLEGLLTTK", "GQDHVVSDFSEHGSLK", "HEILLSQSVR", "IIDLIIPR", "ILHLLTQEALSIHGVK", "KVGTFFSEVKPAGPTVEQQGEMAR", "LASIVEQVSVLQNQGR"…	63	0.49176	0.329651	67	1.7315	0.633901	52	5.2592	0.840235	49	5.2494	0.839985	-0.0204766
Aldh1b1	{"EAGFPPGVVNIITGYGPTAGAAIAQHMDVDK", "EEIFGPVQPLFK", "GFFIKPTVFGDVQDGMR", "KIEEVIQR", "LADLVER", "LAPALATGNTVVMK", "LFINNEWHDAVSK", "TFPTVNPTTGEVIGHVAEGDR", "TFVEESIYR", "VAEQTPLSALYLASLIK", "VAFTGSTEVGHLIQK", "VGNPFELDTQQGPQVDKEQFER", "YFAGWADK"}	10	0.28127	0.219524	11	0.71364	0.416447	6	1.2951	0.564289	6	2.0189	0.668754	-0.276078
Aldh1l2	{"ADPLALAAEK", "AGFSVFWADDGLDTGPILLQR", "AMVEAVQLIADGK", "ANNTEYGLASGVFTR", "DAFENGEWGR", "DLGEEALNEYLK", "EESFGPIMVISK", "ENAEVSWDQPAEGLHNWIR", "EVNGMTVK", "FAELTVK", "FGDFIQK", "FQNGDIDGVLQR", "GASAINWTLIMGDK", "GASAINWTLIMGDKK", "GVINIIPGSGGVAGQR", "ILSNTPVIEDSTDFFK", "LADLMEENQEELATIEALDSGAVYTLALK", "LALIGQSLFGQEVYSQLLK", "LEAGTVFINTYNK", "LFVEEAIHDEFVTR", "LGFTGSTSVGK", "LLQYCETGVQEGATLVYGGR…	38	0.30996	0.236618	31	0.92788	0.481296	18	2.7727	0.734938	16	2.8462	0.740003	-0.184787
Aldh2	{"AAFQLGSPWR", "ANYLSQALQAGTVWINCYDVFGAQSPFGGYK", "EAGFPPGVVNIVPGFGPTAGAAIASHEGVDK", "EEIFGPVMQILK", "ELGEYGLQAYTEVK", "GYFIQPTVFGDVK", "KILGYIK", "KTFPTVNPSTGEVICQVAEGNKEDVDK", "LADLIER", "LGPALATGNVVVMK", "LLCGGGAAADR", "TEQGPQVDETQFK", "TFPTVNPSTGEVICQVAEGNKEDVDK", "TFVQENVYDEFVER", "TIEEVVGR", "TIPIDGDFFSYTR", "VAEQTPLTALYVANLIK", "VAFTGSTEVGHLIQVAAGSSNLK", "VAFTGSTEVGHLIQVAAGSSNLKR", "VVGNPF…	31	0.86536	0.46391	34	3.3068	0.767809	21	11.037	0.916923	20	9.7939	0.907355	0.212399
Aldh3a2	{"DFYGENIK", "EILAAIAADLSK", "EKEILAAIAADLSK", "FDHILYTGNTAVGK", "IAFGGEMDEATR", "IVMEAAAK", "NVDEAINFINDR", "RLQSLLK", "VMQEEIFGPILPIVSVK", "YLAPTILTDVDPNSK"}	9	0.6202	0.382792	11	1.8862	0.653524	5	5.6391	0.849377	9	5.5357	0.846994	0.0226122
Aldh3b1	{"AAQLQGLSHFLR", "ILAEVLPR", "LVPALQNAITR", "MDSFEDKLQQLR", "NLATQLDSAFIR", "NPCYVDDNCDPQIVANR", "QQLQEALAQDLHK", "SLDEAIEFMNR", "TSSGGFCGNDGFMHMTLSSLPFGGVGTSGMGR", "VLLVAMEER"}	4	0.91011	0.47647	5	1.6446	0.621871	4	7.5048	0.882419	4	4.41	0.815157	0.0659501
Aldh5a1	{"AAYDAFNSWK", "EVGEVLCTDPLVSK", "GIHDSFVTK", "HQSGGNFFEPTLLSNVTR", "IITAESGKPLK", "ILLHHAANSVK", "ISFTGSTATGK", "IYGDIIYTSAK", "LGTVADCGVPEAR", "VGNGFEEGTTQGPLINEK", "WLPAPATFPVYDPASGAK"}	6	0.52184	0.342901	12	1.7047	0.630273	6	6.198	0.861073	8	4.582	0.820853	-0.0117726
Aldh6a1	{"AISFVGSNQAGEYIFER", "DMDLYSYR", "EGASILLDGR", "LLQDSGAPDGTLNIIHGQHDAVNFICDHPDIK", "TLADAEGDVFR", "VCNLIDSGTK", "VPGATMLLAK"}	4	0.78525	0.439854	3	2.9357	0.745916	3	2.2365	0.691024	0	NaN	NA	0.0469438
Aldh7a1	{"AWNIWADIPAPK", "EDNEGVYNGSWGGR", "GAPTTSLVSVAVTK", "GEVITTYCPANNEPIAR", "GSDCGIVNVNIPTSGAEIGGAFGGEK", "IIAQVLEDNLLPGAICSLVCGGADIGTTMAR", "LFLHESIHNEVVDR", "QGLSSSIFTK", "STCTINYSTSLPLAQGIK", "VMDHPGNYVEPTIVTGLAHDAPIVHQETFAPILYVFK", "VNLLSFTGSTQVGK"}	4	0.64063	0.390478	6	2.3194	0.698741	6	2.9196	0.744872	4	4.7486	0.826045	-0.00613964
Aldh9a1	{"AFEPATGR", "AGAPPGLFNVVQGGAATGQFLCHHR", "ANDTTFGLAAGVFTR", "CQVLLEAAR", "DEIATVETINNGK", "EEIFGPVMSILTFGTEAEVLER", "EIADKFINEVVK", "EPLGVCVGIGAWNYPFQIACWK", "EQGATVLCGGEVYVPEDPK", "EQGATVLCGGEVYVPEDPKLK", "EVNLAVENAK", "FINEVVK", "GALMANFLTQGQVCCNGTR", "GVKPITLELGGK", "IMEMSAK", "ISFTGSVPTGVK", "KDEIATVETINNGK", "LDVDTCWQCLEYYAGLAASMAGEHIQLPGGSFGYTR", "LGDPLLEDTR", "MGPLINAPHLER", "MSTGTFVVSQPL…	42	0.6471	0.392872	40	2.2363	0.691005	28	6.0992	0.859139	23	7.4095	0.881087	0.0655671
Aldoa;Aldoart1	{"AAQEEYIK", "AAQEEYIKR", "ADDGRPFPQVIK", "ALANSLACQGK", "ALQASALK", "ALSDHHVYLEGTLLKPNMVTPGHACTQK", "CPLLKPWALTFSYGR", "ELSDIAHR", "FSNEEIAMATVTALR", "FSNEEIAMATVTALRR", "GGVVGIKVDK", "GVVPLAGTNGETTTQGLDGLSER", "KELSDIAHR", "LQSIGTENTEENR", "LQSIGTENTEENRR", "QLLLTADDR", "RALANSLACQGK", "SKGGVVGIK", "SKGGVVGIKVDK", "VDKGVVPLAGTNGETTTQGLDGLSER"}	188	1.0135	0.503352	223	3.4687	0.776221	179	9.9768	0.908899	184	8.2822	0.892267	0.249189
Aldoc	{"ALQASALNAWR", "ALSDHHVYLEGTLLKPNMVTPGHACPIK", "DDNGVPFVR", "GILAADESVGSMAK", "GVVPLAGTDGETTTQGLDGLLER", "LSQIGVENTEENR", "LSQIGVENTEENRR", "QVLFSADDR", "YEGSGDGGAAAQSLYIANHAY", "YSPEEIAMATVTALR"}	3	0.73162	0.422506	2	1.6614	0.624258	1	NaN	NA	2	1.9639	0.662607	-0.108023
Alg1	{"AVTLYDKPASFFK", "CLHELVR", "DAEELAAQLQMLFSK", "EDLAENWCVR", "ETPLDLQHELFMK", "FEQQALTGDSLPSLVCVITGK", "HPIVLLAK", "ILQYGVK", "LSHLNLCVTNAMR", "LSHTYSPFQSCSDPSHPDTER", "VVDMFGCHLPVCAVNFK"}	13	1.2315	0.551871	12	3.5073	0.778138	8	10.079	0.909739	10	7.4067	0.881047	0.303139
Alg10b	{"EPYMDEIFHLPQAQR", "GPLSELR", "HYTFYVWK", "LNIPLPPISR", "TFLSLVWK"}	2	0.80196	0.445049	1	NaN	NA	1	NaN	NA	2	3.0545	0.75336	-0.0805385
Alg11	{"AAELGHSLK", "FSDQEFEVAFLCSMEK", "INISFDELK", "LAHPVQFVFLR", "LDIVIPHEGQITGFLAESEEGYADSMAHILSLSAEER", "LVLIGGCR", "NQNPGFNNAAFISR", "VGHCTNIVYPPCDVQTFLDIPLHEK", "VLWCALR", "VPDVYIDSMGYAFTLPLFK", "VTPGHLLVSIGQFRPEK", "YPHFTLLGQSLGSILLGWEALMQR"}	7	0.92162	0.479606	8	2.6397	0.725252	4	3.6836	0.786489	1	NaN	NA	0.11817
Alg13	{"AISEQLFHSQIHHLQIR", "ALDPEIYR", "ALSLIYNR", "GYPTITGGYFPEIVMTDMNMK", "HHALTASVEGSSDQK", "IQHSMHYGHDPLLYYSQTAGHILSSQHFYPQHSSQR", "NVEFDAWLDSR", "SLNEASMDEYLGSLGLFR", "SSVVVFIEEFAER", "TAVDLFR", "VVANDCVQILESLGYNHLVLQVGR", "YYFLGDK"}	3	1.6848	0.627533	7	3.8069	0.791966	2	12.439	0.92559	3	11.54	0.920255	0.445492
Alg14	{"HYVIAESDEMSAK", "IHSLEELSR", "LLIVAGSGGHTTEILR", "LVGSLSNAYSPR", "LWTVLGPHHVTPR"}	2	1.5624	0.609741	3	2.8499	0.740253	1	NaN	NA	1	NaN	NA	0.33825
Alg2	{"APIDWIEEYTTGMADR", "ELSVQCAGDWLPR", "FIHKPSLK", "FSADAFADQLYQYVTK", "IDDLVPK", "ILVNSQYTASVFK", "IPENVEHYK", "IWTAHYDPNHCFIETR", "LPSQEWDK", "LVLDAALALQEYGCDVK", "MVQESDLER", "NLPLALR", "NPDVLYPSLNIGSFDLAIPEK", "NPDVLYPSLNIGSFDLAIPEKIDDLVPK", "QFLFLSINR", "VHLFMAGGYDDR", "VHLFMAGGYDDRIPENVEHYK", "VLFYCHFPDLLLTQR", "VTGFLCEPDPVHFSEAMEK", "VYSPSVLFLHPDMGIGGAER"}	23	0.70204	0.41247	19	2.1649	0.684034	9	5.1031	0.836149	19	5.8927	0.854919	0.0535757
Alg3	{"FLPETIFLHR", "GQPASVGQPAGIWK", "TGESILALLK", "WLTHLLR"}	6	1.1949	0.544398	3	1.5345	0.605445	3	4.2599	0.809882	3	6.35	0.863946	0.0708988
Alg5	{"EALPSIWDSPTK", "GLSDLQPWPEQMAIACGSR", "ILMADADGATK", "LPVMMDEALNYLEK", "LVPFWSWLQMGK", "QLSVVVPSYNEEK", "RLPVMMDEALNYLEK", "TFSSLHIER", "YLTGAWR"}	6	0.73436	0.423418	8	2.3552	0.701955	6	7.7175	0.885288	2	4.5567	0.820037	0.0906525
Alg8	{"LLDPSQIPR", "LYASVLTGSLVSK", "SYCFTASKPDGSVR", "VLSVIGLK", "YFDQEMLNIHNLNYYSSR"}	2	0.62799	0.385746	5	1.9412	0.660003	2	1.1872	0.542794	3	2.5858	0.721122	-0.157878
Alg9	{"AGQVWAPEGSTAFK", "EEWVSLAHRPFLDASR", "GFQTWEYSPVYAIR", "GYHGPLDLYPEFYR", "LCAALLSNISDCDETFNYWEPTHYLIYGK", "TVPTHMNDQNR"}	2	0.60764	0.37797	5	1.3573	0.575786	2	6.3036	0.863081	1	NaN	NA	-0.00382128
Alkbh3	{"EADWILEQLCK", "EGVYEISLSPTGVSR", "EPQLVVR", "IEENTSHTFNSLLCNFYR", "IPLDHGTLLIMEGATQADWQHR", "ITMEPNPHWLPVLWTLK", "LSQTAGPAWR", "LTAWYGELPYTYSR", "VCLYPGFVDLK", "VQGGWATPTK"}	6	1.5952	0.614673	8	2.647	0.725802	4	2.7378	0.732463	2	14.528	0.9356	0.208738
Alkbh5	{"AAASGYTDLR", "EAAAAAAAAVAAAAAAAAAAEPYPASGTTK", "FQFKPIR", "GLYNEHTVDR", "GSFSSENYWR", "GSVTVLSGYAADEITHCIRPQDIK", "ILEMDKEENR", "ILEMDKEENRR", "LFSQDECSK", "LYPPGDVDEIPDWVHQLVIQK", "SVLLPTHR", "SYESSEDCPEAASSPTR", "VSEPVLSLPVR", "YFFGEGYTYGAQLQK"}	9	1.3162	0.568258	10	3.6311	0.784069	6	1.5845	0.613078	11	5.544	0.847188	0.102949
Alkbh8	{"AIEPSGVAGCPDPSPVFHR", "DLYMIGCDR", "EIIDDLGQK", "GGIITSDIGDLTLSK", "HVHQVYNEIASHFSSTR", "KFDTVQASEQFK", "LLESVNWTEDTGNQNFQR", "QFQALVCDALAVPVR", "QLLLTLEK", "RVEALQELAR", "SGSCDACISIAVIHHFATAER", "SQNLVDICR", "TCFHSQDVLVPWHLK", "YLWTHGITPR"}	5	1.5717	0.611152	3	4.3916	0.814526	4	8.4229	0.893876	5	6.1279	0.859706	0.413662
Alms1	{"CQDYIVADPSPDFPDQQQCKPPDVVGHTR", "FASSSSVQQIPASHGK", "ILGTTGTVDQK", "INSEFNSDLR", "IPLPTTFHGSSDQK", "ISTVSEPTVVNTVLPVLLPGSYSHR", "MAYDETFR", "SIFYQHPVSHGHQGK", "SIIFYHQALPDGR", "SVEPSDLIRGHR", "TGAQIVSSSR", "TGIATVHSTSQSYIGR", "VKPVIFVQK", "VSDAISQSAPDHCTAASTPPSNR", "VSSGLGQADQISGLPTGIPGTYSHSEK", "VWQQSSYQDNSR"}	3	4.6461	0.822887	3	11.429	0.919543	0	NaN	NA	0	NaN	NA	1.35929
Alpl	{"ANEGTVGVSAATER", "DIAYQLMHNIK", "FPFVALSK", "GNSIFGLAPMVSDTDK", "HETHGGEDVAVFAK", "ILKGQLHHNTGEETR", "LDGLDLISIWK", "QALHEAVEMDQAIGK", "SVGIVTTTR", "TDVEYELDEK", "TELLALDPSR"}	2	1.463	0.593991	2	0.96429	0.49091	1	NaN	NA	1	NaN	NA	0.0179767
Alyref	{"AAVHYDR", "KADALKAMK", "NRPAPYSRPK", "NSKQQLSAEELDAQLDAYNAR", "QLPDKWQHDLFDSGFGGGAGVETGGK", "QQLSAEELDAQLDAYNAR", "QYNGVPLDGRPMNIQLVTSQIDTQR", "WQHDLFDSGFGGGAGVETGGK"}	27	1.0852	0.52043	36	3.815	0.792316	24	11.415	0.919452	23	10.099	0.909902	0.292754
Ambra1	{"ALLQSQPVR", "CVHSLIGHR", "DMGLMNAIGLQPR", "ELAPGLTGSEWTR", "HELQCDLR", "ILLHPSTEHMVAQVFR", "IYTQSSR", "LLESSLISLSR", "LQQAHGGETSMR", "LQWWDFTK", "MIQYLSR", "SGTVSQEALHQDMPEESSEEDSLR", "TLLASTHVNHNIYITEVK", "VFNVLYPMPADQR"}	5	6.5162	0.866954	5	6.3923	0.864724	2	2.422	0.707773	1	NaN	NA	1.47747
Amfr	{"FAVATPEELAVNNDDCAICWDSMQAAR", "FPWPSLR", "KDDLLQQAR", "KLPCGHLFHNSCLR", "LNQHNHFFHFDGSR", "LPCGHLFHNSCLR", "MLAAAAER", "PLLFLER", "SDSLRPALNSPVERPSPDLEEGEASVQTER", "SVEITTDNILEGR", "SWLEQDTSCPTCR", "TAHVILR", "TYTGLSGLALLGTIVSAYR", "YLFHEVQR"}	10	5.5602	0.847566	11	4.981	0.832804	2	2.2095	0.688425	6	4.8635	0.829453	1.16173
Ammecr1	{"AGELGLGGAGTR", "APITNEFR", "EQGWDHIQTIDSLLR", "FTNEPYPLFVTWK", "LSSSPPSGSGGGGGASSSSHCSGESQCR", "MTLSYAEYLAHR"}	4	2.4923	0.713656	4	2.9809	0.748801	1	NaN	NA	2	2.8641	0.741208	0.525993
Ampd2	{"CGVPFTDLLDAAK", "EIAEELFSR", "EPLMEEYSIATQVWK", "EVFESMNLTAYDLSVDTLDVHADR", "FQMHVLLNEMK", "GLMVSLSTDDPLQFHFTK", "GVVHVYTR", "HLEEIVHVEQGR", "KVDTHIHASSCMNQK", "LEPDILLR", "LQYLSSK", "LSSCDMCELAR", "NPLPEYLSR", "NSVLMSGFSHK", "SAPYEFPEESPIEQLEER", "SGLGASPLQSAR", "SHWLGPNYTK", "TDSDSDLQLYK", "TNVPDIR", "VDTHIHASSCMNQK", "VHSPNVR", "VIISGEEK", "WLVQVPR", "YFAHIIK", "YLQQLAEKPLETR", "YMALSLQSFCPT…	34	0.90911	0.476196	30	3.1215	0.75737	31	9.5889	0.905561	15	7.3706	0.880534	0.201957
Ampd3	{"DVMSLFTVPEDCPIGQK", "EALMEEYAIAAQVWK", "FLGQNYYK", "FSLHEMLNEMSEFK", "HSDHMFSDK", "KVDTHIHAAACMNQK", "LNMSDLDEHVR", "LSTCDLCEIAR", "MLENIFLPLFK", "NSVLQSGLSHQEK", "QVFDSLHMDPYDLTVDSLDVHAGR", "RLNFLESK", "SQSLSLQMPTQQDWK", "TENYLGGEYFAR", "TNVAQIR", "VDTHIHAAACMNQK", "WIIQVPR", "YETLCNELSFLSDAMK", "YNPVGASELR", "YVTGFDSVDDESK"}	16	1.022	0.50544	17	2.8891	0.742871	11	5.8318	0.853626	10	8.1151	0.890292	0.186129
Amz2	{"FLEPVSVSETK", "HCQWLACLMQGSNHLEESDR", "NPVLVSQYEK", "RPLNVCPICLR", "SNLFEPITVHSQSDWISSHPEAPQDFEQFFSDR", "TLTHEIGHILGLR", "VNEHTQNLQIHTGHILAFLK", "WIDDESCNESGATPK"}	4	1.5693	0.610789	3	4.4387	0.816133	0	NaN	NA	0	NaN	NA	0.442333
Anapc1	{"AFKPETISSFTSDPALLSFAEYFCKPTVSMGPK", "AHSPALGVHSFSGAQR", "APDTMYLLDFVKPEFLLLR", "ARPSDTGSDEDWEYLLNSEYHR", "CLILWDDILPNSK", "DGVLYVK", "DLETLPFGIALPIR", "DMSDTSDLWQIK", "DYIASLPFQVANVWATK", "EDPMGWQSLLAQTVANR", "EELMAPTLLPELHLLK", "EPLPTMFSMLHPLDEITPLVCK", "FAGSENLSAFSCLHK", "FNLSSHSQSPK", "FPEQAGTLQNATTSSSLTAHLR", "GESPVASPFQNYSSIHSQSR", "GLFINSEFLPVVK", "HHPNALNLQLR", "HLYVLAAEPR", "HSASVSVLAER…	17	1.0743	0.51791	12	2.2583	0.693091	10	11.294	0.91866	14	3.3603	0.770658	0.165003
Anapc16	{"FKPIEQLLGFTPSSG", "LAGLVEELEADEWR"}	2	2.9313	0.745631	2	17.419	0.945708	1	NaN	NA	2	3.0223	0.751386	1.00223
Anapc2	{"DLFINEYR", "DQQLIYSAGVYR", "EEPPGTFSVIEEERPQDR", "FGEAPMHFCEVMLK", "GVLFFSTPR", "IEELFSIIR", "LDPYLHSLELLEK", "LGLLMGAGAQGLR", "LLHQFSFSPER", "LLQSPLCAGCGSDK", "MPVALLR", "MSVWLQQGVLR", "QALEQFNQLSQVLHR", "SSDIISLLVSIYGSK", "TFQEMVQR", "VCAEAVTTTLHQVTR", "VFLQDNPTRPTSPEAGNTLR"}	8	1.5229	0.603631	11	2.7595	0.734007	6	2.1903	0.68655	10	7.7377	0.885553	0.155923
Anapc4	{"ANELLQVIDSSMK", "DITFVAEFLTEHFNEAPDLYNR", "DLIALANTTGEVLLHR", "ESPLLFPYYPR", "EVTCLAWRPDGK", "FGSFTSASADK", "FPFLWNNK", "FPTCFPSFR", "FVQEKPTTTSVQDEFMHLLLWGK", "HTDISQSVSNGLIGIK", "IFSEENSDEIIK", "KVSCVLSSNLR", "LDEQGSIIPTR", "LGQSIESSYSSIQK", "LLAFALADTK", "LLAFALADTKK", "LVISHLQSGSESLLYHLSELK", "MENVIDQCLQKPADVIGR", "MTEDHVLPELNK", "QLPQEIIFLAWSPK", "RMENVIDQCLQKPADVIGR", "SMNQAICIPLYK", "TSN…	11	2.4676	0.711616	11	7.5004	0.882358	6	5.9695	0.856518	8	4.9556	0.832091	0.713762
Anapc5	{"ADSYVLLEHSVK", "ALTPASLQK", "AMFLVSK", "AVVLQAQNQMTEAHK", "CQVASAASYDPVK", "DSDLLHWK", "DVAYFQAR", "DWVTPYK", "ELNNLLK", "FGHYQQAELALQEAIR", "FHLADSLVTGITALNGIEGVYR", "FNPDFAEAHYLSYLNNLR", "FPPNSQHAQLWMLCDQK", "IAVLVLLNEMGR", "KAVVLQAQNQMTEAHK", "LIEESCPQLANSVQIR", "LILTGAEGK", "LLTYCQK", "LNQLLLPLLQGPDITLSK", "LSFSQVFK", "LYHALGK", "NHCAMIFR", "QLHQELPAHGVPLINHL", "RADSYVLLEHSVK", "SSSPTIAMPVL…	15	1.5338	0.605336	14	1.438	0.589828	8	6.2613	0.862284	9	9.3609	0.903483	0.150297
Anapc7	{"AGQERPSVTSYK", "AIQLNSNSVQALLLK", "ALAQRPDYVK", "AYAFVHTGDNSR", "DAIAVLDGIPSR", "DMAAAGLHSNVR", "DNVDLLGSLADLYFR", "EAMVMANNVYK", "FEQAQMLDPYLIR", "GMDVYGYLLAR", "INMMLANLYK", "LDCYEGLIECYLASNSIR", "LDKDAIAVLDGIPSR", "LEDVENLGCR", "LFNISDQHAEPWVVSGCHSFYSK", "LLSSLLLTMSNNNPELFSPSQK", "MAECYTMLK", "NALANQSDCVLHR", "SVIDHVR", "VQEAIIHFR", "VRPSTGNSASTPQSQCLPSEIEVK", "YAMALQQK", "YEDGIALLR", "YQLLV…	21	3.3103	0.767998	13	3.1359	0.758215	13	11.993	0.923035	12	9.569	0.905384	0.729018
Angel2	{"AASPSICIANTHLLYNPR", "DWTTPWEDLQK", "ENTAQGPGAEVALVGGLK", "FSLLSVNPVEFCR", "HFDADVLCLQEVQEDHYGTEIRPSLESLGYHCEYK", "HVMTSDRDEPLSK", "KPDGCAICFK", "LNYEGLAIGK", "LTQLAMLLAEIANVTHR", "NWEYLCSHNK", "RPVLHWSFR", "SDHLSNASLIHLSR", "VSSHLQHGFSLSSVYSHYVPDTGVPEVTTCHSR"}	7	1.2332	0.552212	12	5.6649	0.84996	6	3.6712	0.785922	1	NaN	NA	0.309241
Ank2	{"AGEEEPGEPFEIVER", "ATAVPDSLCK", "ATSPLIEETPIGSIK", "CFCMTDDKVDK", "DGLTPLHCAAR", "DPDGSAEDDSLEQTSLMESSGK", "DSAMIDDTVVIPSHQVSALAK", "DSEVLSPMADESLAVSHK", "DSLEASPVLEDNSSHK", "DSTGLVNYLTDDLNSYTSPHEK", "DVEVLEGKPIYVDCFGNLVPLTK", "EAVSTAVEEPPTTQR", "EGATGAEPPQTETTSESLELSEPK", "EGHVGLVQELLGR", "EGQVDVASVLLEAGAAHSLATK", "EHFFDLYR", "ELDFTEEQIHQIR", "ELGDDSLPSSQFLDGMNYLR", "ELPITNDITDSSQK", "FTPEEEMF…	38	0.94627	0.486197	38	3.3553	0.770395	24	3.2439	0.764368	27	4.7688	0.826654	0.118875
Ank3	{"ADIVQQLLQQGASPNAATTSGYTPLHLAAR", "DSMMIEELLVPSK", "IVNFLLQHSAK", "LEVASLLLQK", "LLCSITGGTSPAQWEDITGTTPLTFIK", "MGYTPLHVGCHYGNIK", "NATTDALTSVLTK", "NDITPLHVASK", "SGLTPLHVAAHYDNQK", "TEEPVSPLTAYQK", "TLEQQENFEEVAR"}	2	1.4702	0.595174	1	NaN	NA	1	NaN	NA	2	2.4345	0.708837	0.326222
Ankfy1	{"AAGAGNEAAALFLATSGAHANHR", "ALLTECTVDAEAFNLR", "ANALHATNNLQIIPDFSLK", "AVDENNESTACFLIR", "CTLLAAQANK", "EDDVFLTELMK", "EDFSSLSAQLLYK", "ENSNESFISR", "EPPWCDGSNCYECTAK", "ESPVLMSSADSIYLQTPLHMAIAYNHPDVVSVILEQK", "FDLNKPVR", "FQLQLLR", "FYQTAEELNASTLMNYCAEIIASHWDDLR", "GDLFASTFLIK", "GQSPLHILGQYGK", "GSNTDAPDVMTGNCLLQR", "GVMSLVNVR", "HGCDATCWGPGPSGCLQTLLHR", "HGLANLTAELLQQGANPNLQTEEALPVPK", "HQLPL…	29	0.90805	0.475905	36	3.3256	0.768818	26	9.4278	0.904102	20	11.627	0.920805	0.219371
Ankib1	{"AALSSSELLELGDSLMR", "FMHYYTR", "ILGTFLFGR", "IQEGEAHNIFCPAYECFQLVPVDVIESVVSK", "LLEAWMSNPENCCQR", "NTPLHYAAASGMK", "RPGASVVSSASMSVLHSSSLR"}	1	NaN	NA	3	10.137	0.910209	2	1.6844	0.627477	2	3.7542	0.78966	0.122762
Ankle2	{"ADGLCLAESETVNK", "AEDTSPVIGELWSSDQK", "AGFFHSIR", "CGPITSTTR", "CSPAGSSPSKPGHTSSSSGLHSPGR", "DPVMTLR", "DVLAALECANIDPGLYPAIHR", "ENQASMCQLTLETLENPEFMR", "EPLVYYGVCPVYEDGPVR", "EYLMGHYYVPLLR", "FGNVDVVNVLSSHPLIVK", "FTTELVDLDCSHSCSGR", "GAADSDLLASPPAIASLGK", "GAADSDLLASPPAIASLGKK", "GICDYLPSPNK", "IHVYEDK", "ILYVVDLYLNTPDK", "LEDEVLPSR", "LEEYLIQK", "LFLSGEEPSK", "LLNPDDLR", "LMYPDDNMDMLQK", "SG…	16	2.2367	0.691043	9	8.7919	0.897875	7	3.0878	0.75537	2	1.937	0.659517	0.570645
Ankmy2	{"ASDGFPVYQEK", "DMNEVLAMK", "EAANDTGLASAQDAPTGPQLSEE", "ELLEVIGK", "FPYCEATLLQQLVR", "IITTTNLHPVK", "IVMLVSENPLLADAAALGK", "KFPYCEATLLQQLVR", "LDYYTKPQGLDK", "LDYYTKPQGLDKEPK", "MHYISCIFQK", "MVIYCDQTCQK", "THWFAHK"}	13	2.434	0.708794	11	5.313	0.841597	9	9.6112	0.90576	6	24.958	0.961476	0.685383
Ankrd10	{"AGASLNVSTTR", "AHLAAEDSFYGWTPVHWAAHFGK", "CLEDSESLGVK", "DGDLVALCSLLPHTPR", "FCHNGTLSGGHESILPTHVSLGTNR", "LECLMQLVR", "NASGLTAADIAQTQGFQECTQFLLSLQNHQMSR", "SGSLECITALVGSGAHTDLR", "YAQTPAHIAAFGGHPQCLVWLIQAGANINKPDCEGETPIHK", "YDSAVLGAMQLHHGS"}	8	8.2438	0.891819	5	5.2077	0.83891	2	8.0733	0.889787	1	NaN	NA	1.80471
Ankrd11	{"AQMLASQSK", "DFAGWTALHEACNR", "DLEIEER", "ECGFESSFK", "EVIQQTLAAIVDAIK", "HPSQSTVCQK", "LLGDGDLMMTSFER", "LSAHTMLPGSK", "QFISWLQDVDDKYDR", "SGLLFGMGLSGIR", "SSFHPCTDGAVPK", "SSQQLQQQLNTSTQQTR", "TPQQEDFALSNDMVEK", "VANSPTMVNLLLGK", "VFSSIISEDFSER"}	0	NaN	NA	3	3.2333	0.763778	0	NaN	NA	2	5.4662	0.84535	0.188034
Ankrd16	{"LLLEQHK", "RPLHEAASMGHR", "SVLHLACAGQHVACTR"}	3	1.7244	0.632947	1	NaN	NA	2	11.099	0.917349	0	NaN	NA	0.526331
Ankrd27	{"AVADGDLEMVR", "GAVVNATDYHGSTPLHLACQK", "GNTALHEAVMGR", "GQTPLHVAALCGQASLIDFLVSK", "HHIDSVNALYTK", "ILSIMEAHHLSSDR", "LLSQDDQDKDAMQK", "MCHPLCSCEDCEK", "MNLLSQMTSTPIDCLFK", "MYNLPEEPLR", "NTSQAVPLHLACQQGHFQVAK", "QAVEMYVHHDIYDLIFK", "SLQDLQQK", "TDLVPLLLK", "VAQIHGIVLVPCR", "VVQLMTQSPSQR"}	9	2.189	0.686422	9	4.7829	0.827076	3	2.1273	0.680235	7	2.7823	0.735611	0.357954
Ankrd28	{"AIHWAAYMGHIEVVK", "CAESLVPLLSNVNVSDR", "DQPSLVQAIFNGDPDEVR", "GAVTGHEECVDALLQHGAK", "GCTPLHYAATSDTDGK", "GIHGMFPLHLAALSGFSDCCR", "IDGNAFSPLHCAVINDNEGAAEMLIDSLGASIVNATDSK", "LLVSHGAEVTCK", "NGLTMVVQELLGK", "NLINATNAALQTPLHVAAR", "NTALHLACGK", "NWQTPLHIAAANK", "QGYNAVHYSAAYGHR", "SPLHYAAANCNYQCLFALVGSGASVNDLDER", "SQTIIQSGAVIDCEDK", "SYTPLHAAASSGMISVVK", "TALHHAAFSGHGEMVK", "TALHHAAFSGHGEMVKLLLSR…	28	1.1849	0.542313	34	3.4002	0.772738	17	11.961	0.922845	19	6.0515	0.858186	0.290202
Ankrd40	{"EAAALGDIR", "NHGQVVSYLLQSGADR", "SALLEQK", "VSCCELGVNPDQVEK"}	1	NaN	NA	0	NaN	NA	2	3.2703	0.765824	2	4.879	0.829903	-0.0594574
Ankrd44	{"ALVTTGANVNETDDWGR", "CALLILDK", "CGIHSMFPLHLAALNAHSDCCR", "DKDLNTPLHLAISK", "DKEGYNSIHYAAAYGHR", "DKNWQTPLHVAAANK", "EANVDAVDIVGCTALHR", "GACVLAVDENASR", "GHATWLNELLQIALSEEDCCLK", "GIMTGHEECVQMLLEQEASILCK", "GYTPLHAAASNGQISVVK", "HGHELLINTLITSGADTAK", "LCEQPPLVQAIFSGDPEEIR", "LLLETADNPEVVDVK", "LLQSSGADFHK", "LLQSSGADFHKK", "LLSSGFEIDTPDTFGR", "MILGNAHDNSEELER", "NSALQTPLHIAAR", "NWQTPLHVAAANK"…	17	1.0083	0.502066	17	3.9934	0.799736	15	8.6406	0.896272	12	9.404	0.903883	0.264209
Ankrd52	{"ADLTVLDENK", "CAEALAPLLSSLNVADR", "DAVSPFSFSLLK", "DKLWQTPLHVAAANR", "DTLWLTPLHR", "DVADCLALILSTMKPFPPK", "FGNTPLHVAAR", "GATVLAVDEEGHTPALACAPNK", "GAVTGCEDCLAALLDHDAFVLCR", "GCSPLHYAAASDTYR", "GILSITDQPPLVQAIFSR", "GSTECVEVLTAHGASALIK", "GYGLLHTAAASGQIEVVK", "KGYGLLHTAAASGQIEVVK", "LWQTPLHVAAANR", "MLLQHQAEVNATDHTGR", "NGLASVVQALLSR", "NTALHLACSK", "QGYTAVHYAAAYGNR", "SALHHAVHSGHLETVNLLLNK", "…	20	8.4013	0.893632	25	7.89	0.887514	15	6.5403	0.867379	13	5.4669	0.845366	1.9496
Anks1a	{"ALLEELTDPTMR", "DVVEVLLR", "FETPLDLAALYGR", "FLGSNVMEEQDLR", "GCYPLHLAAWK", "GKEQELLEAAR", "IIASLADRPYEEPPQKPPR", "IQSSAPQEEEEHPYELLLTAETK", "LEKSPSFASEWDEIEK", "LLIQQGPSHTR", "LLLGAHPNLLSCSTR", "LLLNGFDDVR", "LTLRPPSLAAPYAPVQSWQHQPEK", "NISCAAQDPEDLCTFAYITK", "NLWELELVNVLK", "NVIAEHEIR", "SADLLLPSADTSR", "SDSDLLTCSPTEDATMGSR", "SQQIAALIEDHMTGK", "TLEQSVGEWLESIGLQQYESK", "TMAASAASMIETK", "TYLDA…	7	1.4066	0.584476	10	3.9627	0.798497	7	3.4601	0.77579	7	1.9908	0.665641	0.210007
Anln	{"AASPSKPPISNASATPVGR", "ADFVCSTAQK", "AESADSLGSEDRDLLYSIDAYR", "ALLIDELNK", "ASHKTPNITPNTK", "ASSPVTAATFITENR", "DLLYSIDAYR", "DSNLSAASPKPGK", "EAQNPELLHK", "EPLSEASNQQQPLPGGEEK", "EVCLQSQSK", "EVEMSVDDEDINSSR", "GIKPFLER", "GLNSGSEASATSSVK", "GNLWSAEK", "GREPLSEASNQQQPLPGGEEK", "GSLEEAEAER", "GSVTLSEICLPLK", "HQTVASTPLTSVTDK", "IEVGAPDLENTEPIDVAKPCSPMPAPR", "INLANCISHQIEPANR", "ISCQVNSAVEEK", "…	34	8.4426	0.894097	29	9.2635	0.902567	15	7.1227	0.876888	17	6.0858	0.858873	1.99596
Ano10	{"AFTYGTR", "EEPLYSSYK", "ETLENQNLYLVGASNVR", "GCANMTYR", "GFHDNNNDFLTMAECQFIIK", "HELENLR", "KLEDTWYTR", "LEDTWYTR", "LEFESLEALK", "LESAYQNHLVLK", "LLLGAEAVGLVK", "LLTSGIVTQVFPLHDTEALK", "LLTSGIVTQVFPLHDTEALKK", "LVAENLKEEYQEDGK", "MIPGYPQAK", "QFEEPRPGFHGVLGINSVTGR", "SEVDTTLYEQVLLEK", "VTLSTLDTCESSFTPLVVIELAQDVK", "VTLSTLDTCESSFTPLVVIELAQDVKDETK", "WGTLVMK", "YAAEFLTSWENHR", "YQPIDSIR"}	16	0.72389	0.419917	19	2.2572	0.692988	12	4.9644	0.832339	13	6.2654	0.862361	0.0639706
Ano6	{"AAFPLHDCR", "EVCDPDIGGQILMCPQCDR", "FNYESEDISCPSER", "IGGTVDNSVRPK", "IPFTTCGK", "LLHESHLK", "LVSSGIYK", "MNDFYILDR", "NMGIIAER", "QAYESNLICHGLQLEATR", "SPFGNLNWFTK", "TPEFEEFNGKPDSLFFTDGQR", "TQTDYENSLTMK", "VHAPWEVLCTYAEIMHIK", "VNESVIKPEQEFFTAPFEK", "WEQDYHLQPMGK", "YQVMNNVNK"}	8	1.1347	0.53155	8	6.494	0.86656	9	2.5026	0.714498	9	7.3063	0.879609	0.235135
Anp32a	{"DLSTIEPLK", "DLSTIEPLKK", "IEGLTDEFEELEFLSTINVGLTSISNLPK", "IKDLSTIEPLK", "IKDLSTIEPLKK", "LLPQVMYLDGYDR", "LLPQVMYLDGYDRDNK", "NRTPSDVKELVLDNCK", "SIEGKIEGLTDEFEELEFLSTINVGLTSISNLPK", "SLDLFNCEVTNLNAYR", "SLDLFNCEVTNLNAYRENVFK", "TPSDVKELVLDNCK"}	31	0.74221	0.426016	31	2.7265	0.731652	29	7.0311	0.875484	24	5.5762	0.847936	0.115702
Anp32b	{"DISTLEPLKR", "IEGLTDEFVNLEFLSLISVGLFSVSDLPK", "IFGGLDR", "LAEELPSLTHLNLSGNNLK", "LLPQLSYLDGYDR", "RIHLELR", "SDYRETVFR", "SLDLFGCEVTNR"}	6	0.975	0.493671	6	3.3232	0.76869	4	10.678	0.914369	9	2.5252	0.716328	0.194736
Anp32e	{"APEEVTELVLDNCLCVNGEIEGLNDTFK", "CPNLTYLNLSGNK", "DLSTVEALQNLK", "ELEFLSMANVELSSLAR", "IKDLSTVEALQNLK", "KLELSDNIISGGLEVLAEK", "LELSDNIISGGLEVLAEK", "SLDLFNCEITNLEDYR"}	13	0.995	0.498747	25	4.0066	0.800264	22	11.564	0.920408	26	12.158	0.924001	0.280056
Anxa1	{"ALDLELK", "AMVSEFLK", "CATSTPAFFAEK", "CLTTIVK", "CQDLSVNQDLADTDAR", "FLENQEQEYVQAVK", "GTDVNVFTTILTSR", "GVDEATIIDILTK", "SEIDMNEIK", "TPAQFDADELR"}	6	1.4022	0.583715	2	3.8141	0.792277	1	NaN	NA	3	3.8198	0.792523	0.328477
Anxa2	{"AEDGSVIDYELIDQDAR", "ALLYLCGGDD", "DALNIETAVK", "DIISDTSGDFR", "DIISDTSGDFRK", "ELYDAGVK", "GDLENAFLNLVQCIQNKPLYFADR", "GLGTDEDSLIEIICSR", "GVDEVTIVNILTNR", "KELPSALK", "KLMVALAK", "LSLEGDHSTPPSAYGSVKPYTNFDAER", "LSLEGDHSTPPSAYGSVKPYTNFDAERDALNIETAVK", "QDIAFAYQR", "RAEDGSVIDYELIDQDAR", "SALSGHLETVILGLLK", "SEVDMLK", "SLYYYIQQDTK", "STVHEILCK", "SVCHLQK", "SYSPYDMLESIK", "SYSPYDMLESIKK", "TDLEK…	47	1.8267	0.646231	53	6.6315	0.868964	49	18.649	0.949107	37	17.723	0.94659	0.601593
Anxa4	{"AASGFNATEDAQTLR", "AEIDMLDIR", "DEGNYLDDALMK", "FLSILCSR", "GAGTDEGCLIEILASR", "GLGTDDNTLIR", "GLGTDEDAIIGILAYR", "INQTYQQQYGR", "NHLLHVFDEYK", "NHLLHVFDEYKR", "SETSGSFEDALLAIVK", "SLEEDICSDTSFMFQR", "SLYSFIK", "VLVSLSAAGR"}	10	0.73155	0.422483	7	2.2123	0.688697	3	6.5066	0.866784	5	5.8367	0.853731	0.0792901
Anxa5	{"ADAEVLR", "ALLLLCGGEDD", "DLVDDLK", "DLVDDLKSELTGK", "DLVDDLKSELTGKFEK", "DPDTAIDDAQVELDAQALFQAGELK", "ETSGNLEQLLLAVVK", "FITIFGTR", "GAGTDDHTLIR", "GAGTDEKVLTEIIASR", "GLGTDEDSILNLLTSR", "GTVTDFPGFDGR", "KNFATSLYSMIK", "LIVAMMKPSR", "LYDAYELK", "MLVVLLQANR", "MLVVLLQANRDPDTAIDDAQVELDAQALFQAGELK", "NFATSLYSMIK", "QEIAQEFK", "SEIDLFNIR", "SEIDLFNIRK", "SIPAYLAETLYYAMK", "TPEELSAIK", "VLTEIIASR",…	29	0.92635	0.480884	37	3.5062	0.778084	34	9.3902	0.903755	33	10.714	0.914632	0.230424
Anxa6	{"AINEAYK", "AINEAYKEDYHK", "ALLALCGGED", "AMEGAGTDEK", "AMEGAGTDEKTLIEILATR", "CLIEILASR", "DAFVAIVQSVK", "DLESDIIGDTSGHFQK", "DLIEDLKYELTGK", "DLMADLK", "DLMADLKSEISGDLAR", "DQAQEDAQVAAEILEIADTPSGDK", "DQAQEDAQVAAEILEIADTPSGDKTSLETR", "EEGGENRDQAQEDAQVAAEILEIADTPSGDK", "ENDDVVSEDLVQQDVQDLYEAGELK", "ESILELITSR", "FMTVLCTR", "GFGSDKESILELITSR", "GIGTDEATIIDIVTHR", "GSVHDFPEFDANQDAEALYTAMK", "GTVC…	105	0.68442	0.406324	93	2.7441	0.732913	95	7.9853	0.888707	101	8.9901	0.899901	0.122896
Anxa7	{"ATMEAYSR", "CYQLEFGR", "DLLSSVSR", "EFSGYVESGLK", "GAGTDDSTLVR", "GFGTDEQAIVDVVSNR", "LGTDESCFNMILATR", "LLLAIVGQ", "LLVSMCQGNR", "LYQAGEGR", "QMFTQMYQK", "QSVNHQMAQEDAQR", "SEIDLVQIK", "TILQCALNRPAFFAER", "TLSTMIASDTSGDYR", "TLSTMIASDTSGDYRK", "VLIEILCTR"}	16	1.1572	0.536436	13	4.6972	0.824475	12	8.6776	0.896669	9	5.701	0.850769	0.317867
Anxa8	{"GIGTNEQAIIDVLTK", "LIVALMYPPYSYEAK"}	2	0.8388	0.456167	1	NaN	NA	0	NaN	NA	2	11.7	0.92126	0.0983492
Aox1	{"ALSECWR", "CPEADLKPQEVLVSVNIPWSRK", "DILADIVQK", "GEDMLITGGR", "HVDTTHYK", "IPLSEEFLR", "KLECGNVDEAFK", "VVYQDLAPLILTIEEAIQHK", "YIQDIVAATLK"}	4	1.1555	0.536071	4	5.7189	0.851166	3	6.1664	0.86046	2	6.4536	0.865837	0.324542
Ap1b1	{"APEVSQHVYQAYETILK", "AVWLPAMK", "DIANENEAQFQIR", "DLDYYATLLK", "DLISDSNPMVVANAVAALSEIAESHPSSNLLDLNPQSINK", "DVSALFPDVVNCMQTDNLELK", "DVSALFPDVVNCMQTDNLELKK", "FMEMLSK", "FMEMLSKDLDYYATLLK", "GLEISGTFTR", "IQPGNPSFTLSLK", "KPTETQELVQQVLSLATQDSDNPDLR", "KVIASMTVGK", "LAPPLVTLLSAEPELQYVALR", "LGAPISSGLSDLFDLTSGVGTLSGSYVAPK", "LHDINAQLVEDQGFLDTLK", "LLSTDPVAAK", "LTNGIWVLAELR", "NNIDVFYFSTLYPLHVLFV…	26	0.88572	0.469699	32	2.9442	0.746463	20	8.0183	0.889114	29	7.7589	0.88583	0.178521
Ap1g1	{"AALCAVHVIR", "ADCASGIFLAAEK", "AVEYNALFK", "DDAVPNLIQLITNSVEMHAYTVQR", "ELLYFLDSCEPEFK", "FTCTVNR", "GYALTAIMK", "IEFTFER", "IGYLGAMLLLDER", "KAALCAVHVIR", "KVPELMEMFLPATK", "LLYMHMLGYPAHFGQLECLK", "LVPQLVR", "NDDDSSEAMNDILAQVATNTETSK", "NDLNHSTQFVQGLALCTLGCMGSSEMCR", "NHGVLHTSVVLLTEMCER", "NLIMSGYSPEHDVSGISDPFLQVR", "NVGNAILYETVLTIMDIK", "QDVHLLMTNCIK", "RWHIDTIMR", "SPDMLAHFR", "TFQLQLLSPSSSV…	44	0.91306	0.477277	42	2.9973	0.749831	29	10.407	0.912335	36	8.7142	0.897058	0.204301
Ap1m1	{"AHFGLPSVEAEDK", "AHFGLPSVEAEDKEGKPPISVK", "EEEGMLSPILAHGGVR", "FEIPYFTTSGIQVR", "GDVDMSEVEHFMPILMEK", "GDVDMSEVEHFMPILMEKEEEGMLSPILAHGGVR", "HNNLYLVATSK", "ILQEYITQEGHK", "LETGAPRPPATVTNAVSWR", "LNTHVKPLIWIESVIEK", "SASAVYVLDLK", "SEIVGSIK", "STANNVEIHIPVPNDADSPK", "TISFIPPDGEFELMSYR", "VLFDNTGR", "VVQVFSEYFK", "WVPENSEIVWSVK", "YITQNGDYQLR"}	24	0.91581	0.478028	25	2.3871	0.704762	22	7.4947	0.88228	20	8.1949	0.891244	0.149025
Ap1s1	{"AIEQADLLQEEDESPR", "AYFILDEFLMGGDVQDTSK", "ELMQVVLAR", "FMLLFSR", "SVLEEMGLA", "WYLATSDKER"}	6	1.0077	0.501918	7	3.7885	0.791166	4	8.2049	0.891362	4	3.8055	0.791905	0.228019
Ap2a1	{"AADLLYAMCDR", "ALQVGCLLR", "ANHPMDAEVTK", "ASPDLVPMGEWTAR", "ATIQGVLR", "DFLTPPLLSVR", "DTSSNDINGGVEPTPSTVSTPSPSADLLGLR", "EMGEAFAADIPR", "FFQPTEMAAQDFFQR", "FHLCSVATR", "FINLFPETK", "HLCELLAQQF", "ILVAGDSMDSVK", "IVSSASTDLQDYTYYFVPAPWLSVK", "KGPGAASALDDSR", "LEPNAQAQMYR", "LLGFGSALLDNVDPNPENFVGAGIIQTK", "LLQCYPPPEDAAVK", "LVECLETVLNK", "MYLFYGNK", "NPTFMCLALHCIANVGSR", "NSGVLFENQLLQIGVK", "QIV…	62	0.94781	0.486603	68	3.1417	0.758553	36	10.851	0.915619	46	8.1719	0.890971	0.220902
Ap2a2	{"AKHPMDTEITK", "ATIQDVLR", "AVDLLYAMCDR", "EMAEAFAGEIPK", "FFQPTEMASQDFFQR", "FHLCSVPTR", "FVNLFPEVK", "GPSTVTDLEETK", "GPSTVTDLEETKR", "HPMDTEITK", "IIGFGSALLEEVDPNPANFVGAGIIHTK", "ILVAGDTMDSVK", "IVTSASTDLQDYTYYFVPAPWLSVK", "KGPSTVTDLEETKR", "LCELLSEQF", "LEPNLQAQMYR", "LLQCYPPPDPAVR", "LPITLNK", "LSTVASTDILATVLEEMPPFPER", "LTECLETILNK", "MFIFYGNK", "NAVLFEAISLIIHHDSEPNLLVR", "NNGVLFENQLLQIGLK…	44	0.90572	0.475264	52	2.9774	0.748579	31	9.1939	0.901902	34	9.2993	0.902906	0.196579
Ap2b1	{"ALQHMTDFAIQFNK", "APEVSQYIYQVYDSILK", "APEVSQYIYQVYDSILKN", "AVWLPAVK", "DIPNENELQFQIK", "DLIADSNPMVVANAVAALSEISESHPNSNLLDLNPQNINK", "DSDYYNMLLK", "DVSSLFPDVVNCMQTDNLELK", "DVSSLFPDVVNCMQTDNLELKK", "ECHLNADTVSSK", "FLELLPK", "GLEISGTFTHR", "IQPGNPNYTLSLK", "KPSETQELVQQVLSLATQDSDNPDLR", "KVIAAMTVGK", "LAPPLVTLLSGEPEVQYVALR", "LHDINAQMVEDQGFLDSLR", "LLSTDPVTAK", "LLTALNECTEWGQIFILDCLSNYNPK", "LQN…	99	0.91077	0.476651	90	3.1448	0.758734	63	8.6972	0.896877	75	8.5047	0.894789	0.201498
Ap2m1	{"ASENAIVWK", "EEQSQITSQVTGQIGWR", "IPTPLNTSGVQVICMK", "LNYSDHDVIK", "MCDVMAAYFGK", "MIGGLFIYNHK", "NAVDAFR", "NELFLDVLESVNLLMSPQGQVLSAHVSGR", "QNVNAAMVFEFLYK", "QSIAIDDCTFHQCVR", "RSNIWLAAVTK", "SGIYETR", "SISFIPPDGEFELMR", "SNFKPSLLAQK", "SNIWLAAVTK", "SPVTNIAR", "SYLSGMPECK", "TFITQQGIK", "TSFFHVK", "VNVIHAR", "WARPPISMNFEVPFAPSGLK"}	44	1.3017	0.565539	42	4.4691	0.817155	24	14.531	0.935613	18	13.417	0.930637	0.388436
Ap2s1	{"FILIQNR", "HTNFVEFR", "LIEEVHAVVTVR", "QLLMLQSLE", "VYTVVDEMFLAGEIR", "WYMQFDDDEK", "WYMQFDDDEKQK"}	14	0.9701	0.492412	16	3.1914	0.761416	8	7.8815	0.887406	11	7.174	0.877661	0.208562
Ap3b1	{"ALKDPNQLIR", "ASGYLELSNWPEVAPDPSVR", "ASILWLIGENCER", "EASADLSPYVR", "EFQTYVR", "EGSTAQLIINTEK", "ELKPVLSQG", "FQLGTLSHTLNIK", "GLAAHYCFPR", "GLPVGMQMHAFHPIDSLEPK", "KIENIHIGGK", "KNAAHAIQK", "LEILTNLANEANISTLLR", "LLDSITVPVAR", "LLQMQPAQHGEIIR", "LLTQYILNLGK", "LQILNLAAK", "LYSLDPEQK", "MVSVQITLTNTSDR", "NASELFPAVVK", "QFAAATIQTIGR", "QLIVPNEK", "QPCIFSDK", "SFTSEDDLVK", "THELLHR", "TQFVSPWR",…	24	1.0109	0.50271	22	3.2937	0.767101	18	4.0715	0.80282	22	11.238	0.918287	0.179576
Ap3b2	{"AAGAAQLTVNSEK", "ASILWLIGEYCEHVPK", "ATGYQELPDWPEEAPDPSVR", "DFVAATIQAIGR", "DHFQLGSLSHLLNAK", "DQLIEVIEK", "DRDHFQLGSLSHLLNAK", "DTCLNGLVQLLSNR", "DVIQALTQ", "EAASDMSPYVR", "EFQTYIR", "EMLDTNKDSLK", "GGSAGPGEPEYGHDPASGGIFSSDYK", "GLHVGTPK", "GLKDPNQLIR", "GPGSEEAATAALPAR", "KLLQMQPAQHGEIIK", "KPYVMDPDHR", "LEVLTNLANETNIPTVLR", "LLQMQPAQHGEIIK", "LLTQYVLSLAK", "LQVINLAAK", "LTDNIQVPMAR", "LTGMN…	36	1.185	0.542334	31	3.8724	0.794762	25	6.5432	0.86743	22	11.477	0.919853	0.288755
Ap3d1	{"AEGTTYRDELLTK", "AIFHEEEPR", "ALDIDLDKPLADSEK", "ALDIDLDKPLADSEKLPVQK", "ALDLLYGMVSK", "ASCILQLVK", "AVLIMYK", "DLANDIMTLMSHTKPYIR", "DLILQCLDDKDESIR", "DLSSPSQYDTGVALTGLSCFVTPDLAR", "EGVLGVEK", "EKLEDPDPGVQSAAVNVICELAR", "EQAADTEAAQEVTQLLVER", "FAVSQMSSLLDSAHLVASSTQR", "GTLSFIAK", "GVPVAEEVSALFAGELNPVAPK", "HGHLIAAQMLDVAIR", "HSSLPTESDEDIAPAQR", "ICFYHHFSVVER", "ILIEDSDQNLK", "KAVLIMYK", "KFAV…	63	0.92467	0.48043	63	2.9927	0.749543	36	9.0634	0.90063	47	10.495	0.913006	0.203426
Ap3m1	{"AADVENVPPVISTPHHYLISIYR", "FDITIGPK", "GLVNLQSGAPKPEENPNLNIQFK", "LLDDVSFHPCIR", "LSGMPDLSLSFMNPR", "SVVNSITGSSNVGDTLPTGQLSNIPWR", "SVVSQSVCDYFFEAQEK", "TIEGITVTVHMPK", "VADTFQDYFGECSEAAIK", "VLAWDVGK", "VLSFIPPDGNFR", "VSSQNLVAIPVYVK", "VVLNMNLTPTQGSYTFDPVTK"}	17	0.73614	0.42401	13	2.4192	0.707534	6	6.4282	0.865378	12	5.9477	0.856067	0.0932432
Ap3m2	{"LLAYHVSAQNLVAIPVYVK", "LLDDVSFHPCVR", "LTGMPDLTLSFMNPR", "SVCDYFFEAQER", "TIEGVIVTSQMPK"}	2	1.0531	0.512932	2	2.7612	0.734127	1	NaN	NA	1	NaN	NA	0.198583
Ap3s1	{"AILIFNNHGKPR", "CFENVCELDLIFHVDK", "DENVCNFLEGGLLIGGSDNK", "ETFHLVSK", "FYQPYSEDTQQQIIR", "NINIGDISIK", "NMNLPEIPR", "RDENVCNFLEGGLLIGGSDNK", "VPNLPSFK"}	6	0.84925	0.45924	7	3.6938	0.786953	6	9.8436	0.90778	3	8.4451	0.894125	0.21605
Ap3s2	{"DDNICNFLEGGSLIGGSDYK", "ETFHLVLK", "MIQAILVFNNHGKPR", "NINIGDLNIK", "NINLPEIPR", "VPNLSQFV"}	2	1.1342	0.53144	3	3.7189	0.788086	1	NaN	NA	0	NaN	NA	0.283075
Ap4b1	{"AHWATISK", "DQDPIVVVNCLR", "ELCFAALCHVR", "LFLILAK", "QALIWLLGVHGEK", "QEGGVVINKPIAHHLLNR", "QEHITTVVVQTFR", "QVLHSLPGHFSSHYK", "SDPSLGLLEDQPERPVNSWASDFNTLAPVYGR", "SEEELFDILNLLDSYLK", "SSSTGVVMGATK"}	5	1.122	0.528746	6	3.2115	0.762555	0	NaN	NA	4	3.5194	0.778732	0.202053
Ap4e1	{"ALTYVIQQDPSLALQHQITIIECLDHPDPIIK", "AWLFAAVTK", "DLTESFVTILK", "ETLELLYR", "FYLIAPNQVQHIHTK", "IIEQPECSSPVIETER", "ISEPGVALTSVLTELQQNLR", "ITNAQNVVVIVQK", "LIQQELSSLK", "LLAEGFDDETEDQQLR", "LLMSDSISSETK", "LLPSTPCVLHCR", "LTPQAHSSPLVEK", "LWLSFANDVK", "MLEYLHQSK", "QSPAGISLGSDISGNSAETGLK", "TDSEFTDAQLEIFPVENFK", "TSELMYDVLDESLR", "VHADAVALWFR", "VIDVIGNEGLLACK", "VLNFEPYGLSFSSSGFTGR"}	4	1.3053	0.566217	8	2.046	0.671701	5	3.3885	0.772132	3	9.2587	0.902522	0.128169
Ap4m1	{"DVAELFYR", "GVISLSQELSSPDQK", "HLSHSNAYVIR", "HTCSGLQVR", "LATLLGDYCGSLNEGTISR", "LSFSACGNANPHK", "VAPSSAASRPVLSSR"}	0	NaN	NA	0	NaN	NA	2	7.5193	0.882619	3	1.3938	0.582254	-0.116819
Apaf1	{"DNCAYISFYNALLHEGYK", "DTDGGITSFVR", "FSPDDELLASCSADGTLR", "GSPLVVSLIGALLR", "IHVSPDFR", "IIELPNNR", "LVHAIQQK", "LVHTYDEHSEQVNCCHFTNK", "LVVRPHTDAVYHACFSQDGQR", "MVTQFQR", "NCLLQHR", "NTMFGHTNSVNHCR", "SLLILDDVWDPWVLK", "TGQIDYLPEAQVSCCCLSPHLEYVAFGDEDGAIK", "VFSSGVGHK"}	2	1.5143	0.602275	4	3.3157	0.768288	2	6.9681	0.8745	2	7.1296	0.876993	0.33277
Apbb1	{"DLLLQLEDETLK", "EQWTPSHVSVAPATLTILHQQTEAVLGECR", "FLSFLAVGR", "GVQSLWGSLKPK", "LVDVPFQVEFPAPK", "LVEPQNQTLLHAQPIVSIR", "NIATSLHEICSK", "SLGWVEMTEEELAPGR", "SQTSTSCLPAPPAESVAR", "SVPSSLSQSAINANSHGGPALSFPLPLHAAHNQLLNAK", "VQDTSGTYYWHIPTGTTQWEPPGR"}	4	4.782	0.827049	2	8.5546	0.895338	2	20.941	0.954423	1	NaN	NA	1.33721
Apbb2	{"ALACSSLQER", "DTVGIWGEGK", "ELGQNLGPCQGVGEEK", "FLSFMGVGK", "GVLSLIDTLK", "SLGWVEMAEEDLAPGK", "SVLHSQPIVNIR", "VQYLGMLPVDRPVGMDTLNSAIENLMTSSSK"}	1	NaN	NA	3	5.3702	0.843019	3	8.7789	0.897739	1	NaN	NA	0.469297
Apeh	{"AESFFQTK", "ALDVSASDEEMARPK", "CELLSDESLAVCSPR", "DVQFAVQQVLQEEHFDAR", "GDQFVFYEDWGETMVSK", "GSTGFGQDSILSLPGNVGHQDVK", "QFLEVWEK", "QGLEYYHALK", "QPSLSAACLGPEVTTQYGGLYR", "QVLLSEPQEAAALYR", "SALYYVDLSGGK", "SFNLSALEK", "SRQDLFAVDTQTGSVTSLTAGGSAGSWK", "TPVLLMLGQEDR", "TPVLLMLGQEDRR", "TVHTEWTQR", "VALMGGSHGGFLSCHLIGQYPETYSACIAR", "VLHPPPDQENVQYADLDFEAILLQPSNSPDK", "VTSLVVDIVPR", "VVFDSVQR", "VVY…	13	0.73448	0.423458	12	2.529	0.716634	9	5.0546	0.834836	14	5.0211	0.833917	0.0761848
Apex1	{"ALGSDHCPITLYLAL", "EAAGEGPVLYEDPPDQK", "EEAPDILCLQETK", "EGYSGVGLLSR", "GLDWVKEEAPDILCLQETK", "HLYPNTAYAYTFWTYMMNAR", "ICSWNVDGLR", "KPLVLCGDLNVAHEEIDLR", "LDYFLLSHSLLPALCDSK", "LPAELQELPGLTHQYWSAPSDK", "LPAELQELPGLTHQYWSAPSDKEGYSGVGLLSR", "NAGFTPQER", "QGFGELLQAVPLADSFR", "VSYGIGEEEHDQEGR"}	16	0.74101	0.425621	15	2.3184	0.69865	14	17.074	0.944672	13	7.173	0.877646	0.137244
Api5	{"DAYQVILDGVK", "ELPQFATGENLPR", "EVEELILTESK", "EVEELILTESKK", "GTLGGLFSQILQGEDIVR", "ITNNINVLIK", "KLPDFLTAK", "LAAQFIPK", "LKTLPDEVLTK", "LKTLPDEVLTKEVEELILTESK", "LLAEMSSFCGDMEK", "LPDFLTAK", "LQFSYVECLLYSFHQLGR", "NYGILADATEQVGQHK", "NYGILADATEQVGQHKDAYQVILDGVK", "PTVEELYR", "QAIKELPQFATGENLPR", "QAVPLFSK", "QIYNPPSGK", "QQLVELVAEQADLEQAFSPSDPDCVDR", "RLAAQFIPK", "RTSEDTSSGSPPK", "SLQTVSGR",…	40	0.89687	0.472816	35	3.0487	0.753007	24	8.8643	0.898624	31	8.9836	0.899836	0.195487
Apip	{"AAVMATLLFPGQEFK", "FLIPELCK", "GAGAVIHTHSK", "HGNEIYIAPSGVQK", "IQPEDMFVCDINEQDISGPPASK", "ITHQEMIK", "MAHAMNEYPDSCAVLVR", "MGLDPTQLPVGENGIV", "QFYHLGWVTGTGGGISLK", "YDDMLVVPIIENTPEEK"}	8	0.96136	0.49015	6	3.008	0.750499	4	7.5406	0.882912	6	8.4644	0.894341	0.198035
Aplf	{"DGILIEELGEVSK", "GPLLGITDK", "KADQEGPGVSSENVPESSSSNIVKDPDVDIVK"}	2	0.7148	0.416842	2	2.6612	0.726866	1	NaN	NA	3	24.241	0.960382	0.105437
Apmap	{"ANPGFSMLDFLSDKPFIK", "DDEPTCGRPLGIR", "DYLLLVMEATDDGR", "EPPFMFGVLHPNTK", "GGADMFVENMPGFPDNIRPSSSGGYWVAAATIR", "GLFEVNPQK", "IYFTDSSSK", "KIYFTDSSSK", "LENGEIETIAR", "LFENQLSGPESIVNIGDVLFTGTADGR", "LLEYDTVTK", "LLLSSETPIEGK", "MFSQETVMK", "MSFVNDLTVTR", "RDYLLLVMEATDDGR", "RPLRPQVVTDDGQVPEVK", "SLHDPDGQVVTYVSEAHEHDGYLYLGSFR", "TRDDEPTCGRPLGIR", "VLLDQLQFPNGVQLSPEEDFVLVAETTMAR", "VYVSGLMK"}	19	0.72903	0.421641	20	2.2616	0.693402	7	5.7692	0.852272	9	3.1892	0.761291	0.0481403
Apoa1bp	{"FVPPALEK", "GNPSGIQPDLLISLTAPK", "KSATHFTGR", "LFGYQPTIYYPK", "RPNKPLFTGLVTQCQK", "SATHFTGR", "SPPTVLVICGPGNNGGDGLVCAR", "YHYLGGR", "YQLNLPSYPDTECVYR"}	10	0.55386	0.356441	14	1.4755	0.596041	7	5.177	0.838109	10	3.587	0.781993	-0.0458427
Apoo	{"GYIVIEDLWK", "IDELSLYSVPEGQSK", "LVYPPFFMGLGASVYYPQQAITIAQITGEK", "LYDWGLR", "QNFQKPGNVK", "TQLEENISQLR", "VDHFVQWGVDNYNYLQNAPPGFFPR"}	5	0.74886	0.428199	6	2.3466	0.701189	2	7.502	0.882381	4	13.951	0.933115	0.120044
Apool	{"AYATSQQIFQAIK", "DAYVYLK", "ELASATVIK", "IAYPLGLATLGATVCYPAQSVIIAK", "LMDHGQSHPDDK", "LMDHGQSHPDDKDMYSTR", "MGVITASGLAGLLSAR", "QLVRPDQLPIYTAPPLHSK", "SDEIHASLPDLK", "SESTSGTTQFIPDPK"}	3	0.50838	0.337037	3	1.7606	0.63776	4	2.9147	0.744553	3	9.5824	0.905503	-0.0412139
App	{"AVIQHFQEK", "CLVGEFVSDALLVPDK", "CVPFFYGGCGGNR", "EGILQYCQEVYPELQITNVVEANQPVTIQNWCK", "EQNYSDDVLANMISEPR", "EVCSEQAETGPCR", "FFEQMQN", "GLTTRPGSGLTNIK", "ISYGNDALMPSLTETK", "LALENYITALQAVPPRPHHVFNMLK", "LNMHMNVQNGK", "LVFFAEDVGSNK", "MDAEFGHDSGFEVR", "MDVCETHLHWHTVAK", "MQQNGYENPTYK", "QQLVETHMAR", "QYTSIHHGVVEVDAAVTPEER", "SQVMTHLR", "STNLHDYGMLLPCGIDK", "TEEISEVK", "THTHIVIPYR", "TTSEPLPQDPDK…	8	5.9016	0.855106	6	6.1616	0.860366	4	9.4691	0.904481	3	9.5078	0.904833	1.45227
Appl1	{"EVFQIASNDHDAAINR", "FLGSMEVK", "HESLRPGGQSRPPTAR", "ICDSVGLAK", "IYDAQNELSAATHLTSK", "KDHEEWICTINNISK", "LFGFVLR", "LIDPQTQVTR", "LPIEETLEDSPQTR", "MGSENLNGQLEEFLANIGTSVQNVR", "MTESHLLVTCDCLK", "QFYFTQGGNLMSQAR", "QHQTMMHYFCALNTLQYK", "QIYLSENPEETAAR", "SDDHPDVVYETMR", "SESNLSSVCYIFESNNEGEK", "SETEDSILHQLFIVR", "SSILQAESK", "TGLVSSTWDR", "TNPFGESGGSTK", "VIDELSSCHAVLSTQLADAMMFPISQFK", "VNQSALEA…	9	0.93376	0.482873	10	3.9446	0.797759	5	2.9623	0.747621	7	3.8668	0.794526	0.119126
Aprt	{"AELEIQK", "AELEIQKDALEPGQR", "AEVVECVSLVELTSLK", "DISPLLKDPDSFR", "GFLFGPSLAQELGVGCVLIR", "IDYIAGLDSR", "LGPIPFFSLLQYD", "LLASHLK", "LPGPTVSASYSLEYGK", "SFPDFPIPGVLFR", "STHSGKIDYIAGLDSR", "VVIVDDLLATGGTMFAACDLLHQLR"}	33	1.0208	0.505146	38	2.893	0.743129	42	4.0306	0.801217	35	8.6432	0.8963	0.154465
Aqr	{"AAFAHFPELYDFALSNVAEVDAR", "AGMQPGLTMVVGPPGTGK", "ASLCNLYNWR", "AYLMSICCMVNEK", "CGNNPLIGRPNK", "DHIKDEWEGLR", "EEDGHLFSQLLDMLK", "EFLLELLVSR", "ENVPAWETFK", "FFGPLSSNTLHQVASYLCLLPTLPK", "FQGQQNDYILLSLVR", "FRENVPAWETFK", "FYTGFEINDQTGNALTENEMTTIHYDR", "GCEIQGMLDDK", "HDVCFLITVRPTKPYGTK", "IELLEEVK", "IFTQLEEFR", "IIAMTCTHAALK", "IIWDENIVPTEYYSGEGCLALPK", "IMALDIDER", "ISILTTYNGQK", "ISQIQQLNQMP…	48	1.3025	0.565689	47	3.9977	0.799908	22	20.407	0.953286	29	9.9321	0.908526	0.377604
Arap1	{"AAASLGDTLSEQQLGDSDIPVIVYR", "AFVPPLAEDLLAR", "AVFPEGPWEEPLQLR", "EGEQHVDDVSSALK", "FVPVACICR", "IPASMTAEELTLEILDR", "LDADYLR", "LRPPTCWGFTVVHETEK", "LYLFGLENAELAHEWVK", "NEWMQALQQAVVEHR", "SLIPDLPLHPMDELPGGPTPITPVIK", "SLLGLGLPSGGFHDR", "VLPIVHGLGIDSHLVVK"}	2	0.99998	0.499995	2	2.828	0.738767	1	NaN	NA	2	2.0747	0.674765	0.0930748
Arcn1	{"APGFGGFGSSAVSGGSTAAMITETIIETDKPK", "DGGLQNMELHGMIMLR", "ENVNLAQIR", "FSTETTFLVDK", "FSTETTFLVDKYEIL", "GKEVDNFVDK", "GVQLQTHPNVDK", "GVQLQTHPNVDKK", "IEGLLAAFPK", "ISDDKFGR", "ITLTCGR", "KAPGFGGFGSSAVSGGSTAAMITETIIETDKPK", "KGVQLQTHPNVDK", "KNYCNIQVTK", "LFTAESLIGLK", "LFTAESLIGLKNPEK", "LKSEGETIMSSNMGK", "LYMVLITTK", "NSNILEDLETLR", "NTLEWCLPVIDAK", "NYCNIQVTK", "QFVEMTR", "QHTFVETESVR", "RNTL…	52	1.5012	0.600192	42	5.3307	0.84204	36	21.268	0.955093	33	6.5365	0.867312	0.473353
Arf1	{"GNIFANLFK", "MGNIFANLFK", "NWYIQATCATSGDGLYEGLDWLSNQLR"}	57	1.8639	0.650826	54	6.4247	0.865314	45	60.666	0.983784	45	18.369	0.948371	0.628666
Arf4	{"IQEGAAVLQK", "MLLEDELQDAVLLLFANK", "QDLPNAMAISEMTDK", "TWYVQATCATQGTGLYEGLDWLSNELSK"}	5	2.4714	0.711932	4	7.1176	0.876811	5	12.244	0.924494	2	45.64	0.978559	0.76602
Arf5	{"LGLQHLR", "MLQEDELR", "MLQEDELRDAVLLVFANK", "QDMPNAMPVSELTDK", "TWYVQATCATQGTGLYDGLDWLSHELSK"}	12	1.2822	0.561826	8	4.6876	0.824179	10	11.558	0.920369	7	16.38	0.942463	0.383129
Arf6	{"FNVWDVGGQDK", "HYYTGTQGLIFVVDCADR", "HYYTGTQGLIFVVDCADRDR", "ILMLGLDAAGK", "LGQSVTTIPTVGFNVETVTYK", "NWYVQPSCATSGDGLYEGLTWLTSNYK", "QDLPDAMKPHEIQEK"}	9	2.2018	0.687676	9	3.015	0.750934	7	3.8147	0.792303	10	5.2567	0.840171	0.374572
Arfgap1	{"AAPSTADEGWDNQNW", "AFEDWLNDDLGSYQGAQENR", "ASELGHSLNENVLKPAQEK", "DKVATLAEGK", "DVTTFFSGK", "EDDFLNNAMSSLYSGWSSFTTGASK", "EFLETQDDYEPSWSLQDK", "EWSLESSPAQNWTPPQPK", "GLGVHLSFVR", "IFDDVSSGVSQLASK", "KAAPSTADEGWDNQNW", "NSNSDGWESWEGASGEGR", "SPSSDSWTCADASTGR", "SPSSDSWTCADASTGRR", "TLQFTAHR", "VATLAEGK"}	7	1.5764	0.611862	6	4.2016	0.807751	3	4.59	0.821109	3	3.9292	0.797127	0.337286
Arfgap2	{"AISSDMFFGR", "AISSDMFFGREVDSEYEAR", "CMQVGGNANATAFFR", "DNPFSLGETFGSR", "EPEVTISSIRPISER", "EVDSEYEAR", "KLQNLEGK", "LAYQELQIDR", "LGMGLVSR", "MAVLANGVMNSLQDR", "QAEESMVASMR", "QLGSAALTR", "SQLDLFDDVGTFASGPPK", "SSGLESSEAR", "SSISHSVLSEMQMIEQETPLSAK", "STELDSNWSWLQLR", "TEIQTIFK", "VEEKEPEVTISSIRPISER", "VSNQSFTEIER", "WDSDAAWGMDR", "WDSDAAWGMDRVEEKEPEVTISSIRPISER", "YKDNPFSLGETFGSR"}	13	2.0276	0.669705	13	8.8447	0.898423	10	5.824	0.853458	9	4.4053	0.814996	0.618187
Arfgap3	{"AAPEVSSIIK", "CMQVGGNSNASSFFHQHGCATK", "HEGGPGQGPSVEGLNTPGK", "KYQEDPEDSYFSSSSK", "LAYKDLEISR", "LGMGFGSCR", "LSTSSSISSADLFDEQR", "LSTSSSISSADLFDEQRK", "LTNTSFTEIEK", "QDILAIFK", "QTAGNYNLSNVLPNAPDMAQFK", "RKPEYEPIGSTDEAQK", "RKPEYEPIGSTDEAQKK", "SGISHSVTSDMQTIEQESPTLAKPR", "SSSFSSWDDGADSYWK", "STELDSNWSWFQLR", "VCFDCGAK", "YFDDPMELR", "YQEDPEDSYFSSSSK"}	14	1.3118	0.567437	13	4.8727	0.829721	5	8.3823	0.893416	5	5.3323	0.842079	0.361306
Arfgef1	{"ATLTQMLNVIFAR", "CIAQMVNSQAANIR", "CISQLELAQLIGTGVKPR", "DQAPDEFVGLGLVGGNVDWK", "DQYVNPNSQTTLGQEKPSEQEISEVK", "EIIEQGIDLFNK", "FLTSQQLFK", "IVSTSLDCLQK", "IWEVIGDHFNK", "LFAALLIK", "LFLEGFR", "LLDCLLESHR", "LLYNLEMEQMAK", "QQQHLLQSPVSHHEPESPHLR", "WLCAVSMDELLSTTHPR", "YVSDRPQAFK"}	3	1.4846	0.597521	3	4.1821	0.807028	1	NaN	NA	6	3.1605	0.759644	0.365924
Arfgef2	{"ACQVALDEIK", "AFNSNYEQR", "ALLTAVTSPHIEIHEGTILQTVR", "ALMEAVSHAK", "ANFIEADKYFLPFELACQSK", "APFTSATHLDHVRPMFK", "ATLTQMLNVIFTR", "CIAQMVSSQAANIR", "CISQLELAQLIGTGVK", "DILEDVVTSAVK", "DLYVNPNHQATLGQER", "DSWDEIQQR", "EFVSALR", "EIFLNILETSTSSFEHR", "EIIEHGIELFNK", "FMSSQHLFK", "FSLLTASSSITEMK", "FSPAVWDETCNCMLDIFK", "GQSQLSNPTDDSWK", "IACIFGMQLER", "IVEISYYNMNR", "IWHVIGDHFNK", "LDSTQVGEFLGDSTR"…	26	0.82118	0.450905	34	2.4112	0.706848	20	7.2371	0.878598	16	7.4577	0.881765	0.125564
Arfip1	{"GGPVILADEIK", "GGPVILADEIKNPAMEK", "HSLPSGLGLSETQITSHGFDSTK", "IEQSQHLFQIHK", "KYENILK", "LAQTLSTQLFQMVHTQK", "LKTPGVDAPSWLEEQ", "LTQQAGDLTVPAGGQR", "NGETLLGAINFFIASVNTLVNK", "NQLVLFHSAVAAYFAGNQK", "NSAAEIPVTSNGEVDDAHEHGYNR", "QLELTLK", "QLGDAFADLSLK", "TDLEELNLGPR", "TIEDTLMTVK", "VEYDAYR", "VEYDAYRTDLEELNLGPR", "WSLNTYK"}	17	0.94171	0.48499	17	3.5308	0.779288	12	10.421	0.912442	11	10.659	0.914229	0.240519
Arfip2	{"ALTAHLYSLLQTQHALGDAFADLSQK", "KYESVLQLGR", "LESAQATFQTHR", "LEYDAYR", "LRPPGAEKPSWLEEQ", "QLEQTLQQFNIK", "QLLLFHNAVSAYFAGNQK", "SPELQEEFGYNAETQK", "TDLEELSLGPR", "TMEDTLMTVK"}	6	1.3039	0.565953	6	3.528	0.779152	4	13.716	0.932047	3	24.197	0.960313	0.351268
Arfrp1	{"DCLTQACSALTGK", "EGIEWMVK", "LMFWDLGGQEELQSLWDK", "MYTLLSGLYK", "QDVETCLSIPDIK", "TAFSDCTCK", "TTFLEQSK", "VVSSEALDGVPILVLANK"}	5	2.4157	0.707234	4	10.976	0.9165	4	3.1131	0.756874	2	4.7591	0.826362	0.6828
Arglu1	{"ILEENNR", "ILEENNRK", "LAEEQLR", "LIEEETAR", "QAELAAQK", "QLLEELER", "RVEEELEK", "RVEELVAK", "VEEELEK"}	4	0.96821	0.491924	2	3.8041	0.791844	4	10.064	0.909617	2	49.374	0.980148	0.269826
Arhgap1	{"AINPINTFTK", "ALYIVHPTMFIK", "ELPEPLLTFDLYPHVVGFLNIDESQR", "FLLDHQGELFPSTDAQGV", "HQIVEVAGDDK", "HTLDQYVESDYTLLYLHHGLTSDNKPSLSWLR", "IFYVNYLSELSEHVK", "IIVFSACR", "KIFYVNYLSELSEHVK", "LEQLGIPR", "MPPSHQLDHSK", "MTNTNLAVVFGPNLLWAK", "NWPSDEMPDFPK", "SSSPEPVTHLK", "WDDPYYDIAR", "YNMGLPVDFDQYNELHLPAVILK"}	17	1.048	0.511719	14	2.5604	0.719133	13	9.4582	0.904381	12	9.1475	0.901454	0.205425
Arhgap10	{"CISAVETR", "DSHLQEADLQVEQNR", "EFSNFLK", "EIMALSVTETLIKPLEK", "EMLDILVK", "FEFIGDAETDDER", "GLIPQNYVK", "GLQPLEFSDCYLDSPWFR", "HLTLSAR", "HLTNVSSHSK", "KFNMIPFEHR", "KQWLEALGGK", "LGDGEAFFLK", "LLSMLMDVK", "LQEIQER", "MGFTILR", "SEVEELMNK", "SLPEPLMTYELHR", "VNAIHFLVHK"}	7	1.0426	0.510428	6	4.7795	0.826975	6	2.9938	0.749612	4	3.7661	0.790185	0.172446
Arhgap12	{"AFYVPAQYVK", "ELPEPLFTFNHFNDFVNAIK", "IQQDSESGDELSSSSTEQMR", "LFGHFPGPEFLDIEK", "QLPKPNQDTMQILFR", "RPTLQAVR", "TQGSSTSWFGSNQSKPEFTVDLK", "TSFSQEQSCDSAGEGSER", "VSGNLAVIQK", "WEDIHVITGALK", "YGLLNVTK"}	2	2.3007	0.697034	2	5.2564	0.840164	2	2.6134	0.723252	1	NaN	NA	0.5028
Arhgap17	{"AALDCSTSHLDEFYSDPHAVAGALK", "AEKTEVLSEDLLQIER", "CSSSLPPIQAPSHPPPQPPTQPR", "DQLAADMYNFMAK", "EIMDPLYGIAEVEIPNIQK", "EVPGHILLDIDNDTESTAL", "FFVTLLEAQADYHR", "IDTLKEEMDEAGNKVEQCK", "IVTDTNSRVSESLR", "LIACFQGQHGTDAER", "LIACFQGQHGTDAERR", "LMDFQAHR", "LPLTALAQNMQEASAQLEESLLGK", "LPPQNFVNFR", "LQYLWTTCQK", "LVLDWDSVR", "MLETCGDAENQLALELSQHEVFVEK", "MTPSNIAIVLGPNLLWAK", "NRPSVPPPPHPPGTHTVDGGLTSSVPTA…	8	0.8984	0.473241	8	4.4075	0.815072	5	10.312	0.911598	6	3.1135	0.756898	0.226337
Arhgap18	{"EPDEGELEEEWLK", "IEEGSLETEGLLR", "ILWTIPK", "IPLIFQK"}	2	2.271	0.694283	1	NaN	NA	3	14.671	0.936188	0	NaN	NA	0.735652
Arhgap21	{"AASQSAADYNQVVPTR", "CSAQDLSISDWLAR", "DLNVISSLLK", "DQRPVNHLHQHSVLSQQTQFR", "EGGPAFEAGLCTGDR", "GEGLEPQAESPSVLGTPISTHSPPSQQPEAR", "HFIVYPPESAIQFSYK", "LIHDLPEHHFETLK", "LTTSDCECLFQAEDRDDMLSWIK", "SELVSEGRPVETDSESEFPVFPTTLTSDR", "SGNYSGHSEGISSSR", "SLEPSGILLK", "SLLTQKPHCEETGSDSGTLLSTSSQASLLR", "SNTAVCVCNESVR", "TGVLPGDVSDSATSDSAK", "TTSPASVPTAHLIHQTTGSR", "VGGSIRPWK", "VVDLLANR"}	3	1.4268	0.587935	5	2.1174	0.67922	1	NaN	NA	4	3.3693	0.77113	0.170719
Arhgap26	{"ESQLQEADSQVDLVR", "FQCIGDAETDDEMCIAR", "FQNIVIEILIENHEK", "GLPALEFSDCCLDSPHFR", "HFGTSWVK", "HYCTYQR", "IFNTVPDVPLTNAQLHLSR", "LLSVLMDPK", "QMLQLLMNHLANVANNHK", "SLQEFAAVLR", "TQLTISIQNTR", "VSEIHSLVHR"}	5	1.3759	0.579107	9	1.5986	0.615177	2	4.6279	0.822314	1	NaN	NA	0.13041
Arhgap30	{"DVYLQDIHCVSSLCK", "EHLQHSGQEVPQVLR", "ELHPVVPLVAPQR", "ELPDPLLTYR", "GDDTPVDSDMDPEHVFQEDLVLEESWEVVHK", "GVGDHLEEGALSEGPGVELLR", "HLVHMASFSAQTNMHAR", "IIGEPGKDEER", "ILEVLQELPIQNYR", "LASTLVQVR", "LRQEFETER", "LSGVSSNIQK", "SCAEFVQEYGVVDGIYR", "SIDVETEVMR", "SVPVVPPKPQFAK", "TLEFLMR", "TQTCTGGGDYSLSSR", "VFGCDLR"}	5	1.5885	0.613676	12	1.0573	0.513926	5	6.0334	0.857821	4	6.6127	0.868641	0.0811556
Arhgap39	{"AFSEDEALAQQDSK", "DGSTGSSLEPELEER", "FHSYLEGYIYR", "FYYYSAASQR", "KPHPFLQTTK", "LAWEAQQAHFHMK", "LEWVEIIEPR", "NAVFSPSMFGSALQEVMSMQK", "TSEDQWWELFDPNTSR", "TVWHRPQNCDIIPLAK", "VLIQHLDTSFMEGVL"}	0	NaN	NA	2	3.2518	0.764805	2	2.8849	0.742593	1	NaN	NA	0.108055
Arhgap5	{"AFFADLPDPLIPYSLHPELLEAAK", "AFLSEVQDTIPVQLVAVTDSQADFFENEAIK", "EEYISTLPR", "ELMTEGEHIATEITAK", "FHPVNYDVFR", "FTALYSLSQYHR", "FVNNLFVQLSK", "GYSDEIYVVPDDSQNR", "HIGFVYHPTK", "HNLDVVSPVPINK", "IIPYLDAYK", "IPFDLLSTLEAEK", "KFHPVNYDVFR", "KFNESQIK", "KPVIIAATK", "LQCPFVDVPTGTYPR", "NMIENSYLSDNTR", "NWESNYFGMPLQDLVTAEKPIPLFVEK", "QTEVFTLFFSDVLEK", "TPWDETDHIDK", "VENLLATSLLEMDHNR", "VNLFILGK", "VY…	8	1.6968	0.62919	9	4.3686	0.813732	6	6.1626	0.860386	7	3.5808	0.781698	0.403265
Arhgdia	{"AEEYEFLTPMEEAPK", "AEQEPTAEQLAQIAAENEEDEHSVNYKPPAQK", "EIVSGMK", "FTDDDKTDHLSWEWNLTIK", "IDKTDYMVGSYGPR", "KQSFVLK", "LTLVCSTAPGPLELDLTGDLESFK", "LTLVCSTAPGPLELDLTGDLESFKK", "SIQEIQELDKDDESLR", "SIQEIQELDKDDESLRK", "TDYMVGSYGPR", "VAVSADPNVPNVIVTR", "YIQHTYR", "YKEALLGR"}	61	0.88078	0.468306	68	2.7543	0.733639	53	7.6241	0.884046	62	7.5461	0.882988	0.163248
Arhgdib	{"ATFMVGSYGPRPEEYEFLTPVEEAPK", "DAQPQLEEADDDLDSKLNYKPPPQK", "LNYKPPPQK", "LSLVCDSAPGPITMDLTGDLEALK", "LSLVCDSAPGPITMDLTGDLEALKK", "SFFTDDDKQDHLTWEWNLAIK", "SLKELQEMDKDDESLTK", "TEKDAQPQLEEADDDLDSKLNYKPPPQK", "TLLGDVPVVADPTVPNVTVTR", "YVQHTYR"}	12	0.57885	0.366628	8	2.0856	0.675914	6	5.0869	0.835713	8	4.6557	0.823187	0.0140034
Arhgef1	{"AFLDFYHSFLEK", "APGPVHTQEIEENLLSLEVAIR", "DMEDLLR", "DMIPTEMQR", "EILHHVNQAVR", "ELVPPDTLLSLPK", "EPLLSSSENGTGGAEMAPADAR", "FCAFVQEAESRPR", "FDGAEGSWFQK", "FIQEVVQSQQAAVSR", "GEVAGGAAPGPPR", "GKVELAAECCR", "GLSSILDPAR", "KAFLDFYHSFLEK", "KGGLGMSSR", "KNWCNLITETAGSLK", "LDLTHLR", "LLNDLLPFCRPGPEGQLAATALQK", "LLSHLEETQHTISTDEEK", "LMGMTPWEQELSLLEPWIGK", "LRPLLSQLGGTLSPNLAAPER", "LVHEGPLTWR", "NWC…	36	1.1898	0.543337	32	3.5414	0.779804	23	2.037	0.670728	23	11.901	0.922487	0.141474
Arhgef10	{"APDGSWNSEPQQVIK", "ASSALVVCGGQGHR", "FIVSATAFQNK", "HLQDVNIDAPVHSMLPGHQR", "IFMLNDVLMCATASSR", "KETHPLLVGHMPVMVAK", "LPLQMALTELETLAEK", "LQHFYAPDK", "NDLSSSSGSLNLSHGSSSLEHR", "NSHESHAVMSQR", "SDDVIETVYNDR", "VIECFNVESR", "YILGSIVESEK"}	2	0.93248	0.48253	3	2.6296	0.724488	3	4.005	0.8002	4	9.181	0.901778	0.121781
Arhgef11	{"DISDLMLAR", "DIWNIFLEK", "DLIISEMQR", "HATQILR", "HLILWSLLPGHTVK", "IVLVQSVRPGGAAMR", "LHQSASSSASSLSTR", "NIIQHFENSHQYDVPEPGTQR", "VLDLIFYQR"}	2	0.85032	0.459553	3	1.9687	0.663152	0	NaN	NA	0	NaN	NA	0.069904
Arhgef12	{"EGILSPSELR", "IEEVLMTAQAVEEER", "LSEYPNVDELR", "NETSVIDHIGEDLLIWFSGPGEEK", "QEVINELFYTER", "QILNYVNQAVR", "SAAEHLFVTATQFAK", "TVWQDLICR", "VLDQVFYQR", "VLGLESPLISSKPQSHSLNTPGK", "YPLLLDNIAK"}	2	5.8465	0.85394	1	NaN	NA	3	2.444	0.70964	0	NaN	NA	1.5573
Arhgef2	{"AAVASVTPEK", "AAVASVTPEKQATELALLQR", "AGFVGMPPPALPR", "ATEAGSLEAR", "CKDTLANCTK", "DFEADSWSLAVDSSFLQQHK", "DLLLGPCVDLPMTSR", "EALICPTCNVTIHNR", "EAQELGSPEDR", "EDFPLIETEDK", "ELLSNVDQDVHELEK", "EPALPLDSDSGSCPGVTANGEAR", "ERPTSAIYPSDSFR", "EVEGLKDLLLGPCVDLPMTSR", "FLNQLLER", "GHDRLDLPVTVR", "GLSSLSLAK", "GMFLISSGPPEMYEVHAASR", "HGVQECILLVTQR", "ILQNSHGVEEEYQDLASALGLVK", "ITKYPVLINR", "KLIHEGCLLW…	42	1.0008	0.5002	42	4.0476	0.801886	22	7.8102	0.886495	22	13.211	0.929632	0.263464
Arhgef25	{"DYFLQELQQCLK", "ILGVMGGMLR", "IVFGNIQQIYEWHR", "LHMYVVYCQNKPK", "LLGQDTFLVTEPEAGGLLSSR", "LQLNDLLIKPVQR", "SMFVLGELVETER", "YVLQASDPAVSQAWIK"}	1	NaN	NA	0	NaN	NA	2	2.3171	0.698532	2	1.9242	0.658026	-0.219609
Arhgef28	{"ALLHDGLVYWK", "DFTVCSTSEEQR", "DVPAPGLSLHPSSSMPIGLPAGR", "EQEAQESWLQAR", "ESLLSGIR", "GCWDVDPGLQGVVTDLAVSDAGEK", "GIPECILLVTQR", "HFFFSMK", "IYGEFCSHHK", "LLVTQADR", "LQHQFQQEQR", "NFVINQIGDILVQQFSEENASK", "QREELANIHK", "SELDHQLQEYQQSLER", "SFSGSSQSEIIQAIQNLTR", "WLEILNK", "YIFAAVDQKPSVISLQK"}	2	0.84214	0.457153	2	2.3932	0.705293	3	6.4948	0.866574	1	NaN	NA	0.133438
Arhgef40	{"AAVQLLQEQEAR", "ALALDLGSPAALR", "ALQQPLEQLAR", "DLLAVEAVR", "EALALEEDLTSQK", "EALLAALALR", "EAYTLQATSPETK", "FFQQAHEWVDEGSAR", "IGACFLR", "LCTLCQGVLTSVR", "LEGPGPAELYQEVDEAIHQLVR", "LSTCLLSAPSGIQR", "QAIEELEGTAEPKEEEAVGMPEPLQK", "SFHGTHFLQELQGCAAHPLR", "SPGDGHNAPAEGPEGEYVELLEVTLPVR", "VEEEAWDLDVK", "VLDIFEQR", "VQELPVPSEACAYLFTPEWLQGINK", "YGQLLEELLR"}	3	1.0498	0.512148	3	3.2017	0.762001	4	1.9594	0.662094	3	9.1283	0.901267	0.0880946
Arhgef7	{"ELELQILTEPIR", "ELQSVLSTYLRPLQTSDK", "ESAPQVLLPEEEK", "FNFQQTNEDELSFSK", "GDVIHVTR", "GFDTTAINK", "IIVEETK", "ILVSCTSQQDLHEWVEHLQK", "KPSDEEFAVR", "LPTTGMTITK", "NLSAQCQEVR", "NMNDPAWDETNL", "SLVDTVYALKDEVQELR", "SYYNVVLQNILETEHEYSK", "TLGSVTYMSQVTIQCAGSEEKNER", "VEEGGWWEGTHNGR", "VGGCFLSLMPQMR", "VIEAYCTSAK", "VTSVSNPTIKPHSVPSHTLPSHPLTPSSK"}	16	0.95573	0.488682	15	3.7555	0.789717	11	6.1389	0.859922	11	6.4295	0.865401	0.210154
Arid1a	{"AAAGQESEGPAVGPPQPLGK", "AAGPGLGSVAMGPR", "AGPPVPASHIAPTPVQPPMIR", "AMGMTNLPAVGR", "ANHEGPWPSHGTR", "CVCVSNTIR", "DIGTPEAWR", "EEEQDQGVSCDKVEWWWDCLEMLR", "EIGGLTQVNK", "EMAVVLLANLAQGDSLAAR", "FGAMGGGGPSAAGGGTPQPTATPTLNQLLTSPSSAR", "FPFGISPAQSHR", "FPPPQELSQDSFGSQASSAPSMTSSK", "GEDPPPDIFAAADSK", "GPADMASQCWGAAAAAAAAAAAVSGGAQQR", "GPSPSPVGSPASVAQSR", "GYQGYPGGDYGGGPQDGGAGK", "HLTTVEGTPGTTEQEGPPPDG…	36	1.4328	0.588951	29	5.6104	0.848723	17	9.3338	0.90323	17	19.03	0.950075	0.440915
Arid1b	{"AAAGAAAAAGGFQR", "AQEAAAAVMQAAANSAQSR", "DIVTPEAWR", "EIGGLAQVNK", "EMSMALLSNLAQGDTLAAR", "FAGQNQHPSGATPTLNQLLTSPSPMMR", "FPFGIQQAK", "FYATLVR", "GEEPPPEVFSTGDSK", "GFMTGTQR", "GSPVSSLPAVGK", "HPGLVLILGK", "INHESQWPSHVSQR", "KAQEAAAAVMQAAANSAQSR", "KPLDLFR", "LILLHHEHPER", "LVLETLCK", "NDMPYPYQSR", "NSMTPNAPYQQGMGMPDMMGR", "QGPGGPAQAPPYPGMNR", "QYIQYLFAFECK", "RCICVSNIVR", "RRPPPPLSSTGK", "SEFL…	9	1.6897	0.628211	15	1.7481	0.636112	4	10.433	0.912534	10	8.5216	0.894976	0.250499
Arid2	{"AEMYSEYLSTCSK", "AIASHPSAALMALR", "ALPLPIQMYYQQQPISTPVVR", "APIPCEVVK", "AVVAQHAAPPPGIVEIDSEK", "DALLAGLK", "DVYPGQCLWEGCEPFQR", "EATGLHVHER", "ELDLHGLYTR", "FACQWLNAHFEVNPDCSVSR", "FLLLSAHSHFISLR", "FSFITHLQDK", "GGILTSTGFYK", "GLAFLDELR", "GMEILGNLCK", "IEVMENPSCR", "IPPNPSVHTHQQQNSPVTVIQNK", "IVTISDPNNAGCSATMVAVPAGADPSTVAK", "KPGQNFMCLWQSCK", "KWFQTPSQVFYHAATEHGGK", "LGINDIEGQR", "LIEHPSSSHQ…	18	1.656	0.623494	18	1.9258	0.658213	5	8.7994	0.897953	12	5.5826	0.848084	0.246427
Arid4b	{"ALDEPPYLTVGTDVSAK", "AMWFPALVVCPDCSDEIAVK", "EEQSSPSLLEENK", "ENFLQQLYK", "ISILQEK", "LGGFDNIESGAVWK", "LLNNSDER", "LTDASWYTVVFDDGDEK", "NLDGAYQEAVINK", "QAFDQALEFHK", "RPVLGYR", "SEVASIDR", "SPFQSNPSPEMVSK", "TEEAFSTEVDGEEEQAR", "TTSFYSGFSEVAEK", "TTSFYSGFSEVAEKR", "VKDTQGVGSSSK", "VTFRHDSSTVEVQDDHIK", "VVCVDYVSLEK", "WSFQTSDLENMTSAER", "YCSADECLQTGSPGK"}	5	2.687	0.728777	5	7.043	0.875668	4	3.925	0.796954	5	5.3985	0.843713	0.711543
Arih1	{"AEFCWVCLGPWEPHGSAWYNCNR", "AVDVLCQCR", "CDDDSETSNWIAANTK", "CHVTIEK", "DGLLCGETGGGGGSALGPGGGGGGGGGGGGPGHEQEEDYR", "DISQDSLQDIK", "EVNEVIQNPATITR", "FCMQCWSEYLTTK", "ILLSHFNWDK", "ILLSHFNWDKEK", "IMEEGMGQTISCPAHGCDILVDDNTVMR", "KCDDDSETSNWIAANTK", "LFAECHVINPSK", "LFAECHVINPSKK", "MEEMQQHNMSWIEVQFLK", "QFCFNCGENWHDPVK", "SSAQDMPCQICYLNYPNSYFTGLECGHK", "VLLQHVHEGYEK", "WCPAPDCHHVVK", "YEVLTAEQILQ…	27	1.2933	0.563947	25	4.0752	0.802963	12	14.266	0.934495	17	12.941	0.928269	0.369812
Arih2	{"ADSYDRGDLENQMHIAEQR", "CADDSETANYISAHTK", "CSEVFCFK", "DGVGVGISCMAQDCPLR", "ENPDIVNQSQQAQAR", "ESEGALHEHMTSLASVLK", "GDLENQMHIAEQR", "KENLLSLACQHQFCR", "QMYHAPTDCATIR", "SCWEQHCSVLVK", "SNSAQLLVEAR", "THGSEYYECSR", "TPEDFVFPLLPNEELR", "YKENPDIVNQSQQAQAR", "YLFYFER"}	4	1.0949	0.52265	4	3.4721	0.776391	2	5.0228	0.833964	1	NaN	NA	0.232105
Arl1	{"AILVVFANK", "CYYSNTDAVIYVVDSCDR", "CYYSNTDAVIYVVDSCDRDR", "FQVWDLGGQTSIRPYWR", "GTGLDEAMEWLVETLK", "ILILGLDGAGK", "LQVGEVVTTIPTIGFNVETVTYK", "QDMEQAMTPSEMANALGLPALK", "SELVAMLEEEELR", "SELVAMLEEEELRK"}	16	1.7865	0.641127	10	3.3886	0.772137	8	11.477	0.919853	9	11.471	0.919814	0.439344
Arl14ep	{"AYGLLSPCHPYDILQK", "ELSSNDMLLLQLR", "NLHVIDLDDATFLSAK", "SCCDPFNIHK", "TGMTLSGNNTICLHHVK"}	2	3.4392	0.774734	3	4.3471	0.812983	3	13.002	0.928582	1	NaN	NA	0.872733
Arl15	{"AVPFQNAVLNVK", "DSFSQLINLLEEKDHEAVR", "NELHSALQHPQLCTLPFLILANHQDKPAAR", "TSLLSELCSESPENVVSTTGFSIK", "YFELEPLAR"}	3	1.2039	0.546259	3	5.6776	0.850246	1	NaN	NA	0	NaN	NA	0.378384
Arl2	{"ELQSLLVEER", "FNGEDVDTISPTLGFNIK", "IQGCSAVTGEDLLPGIDWLLDDISSR", "LAGATLLIFANK", "LLMLGLDNAGK", "LNIWDVGGQK", "NYFESTDGLIWVVDSADR", "QDLPGALSCNAIQEALELDSIR"}	9	0.84262	0.457295	10	3.3175	0.768384	9	5.6928	0.850586	9	7.7638	0.885894	0.163026
Arl2bp	{"EMFLDYR", "GLDLSSGLVVTSLCK", "IPGFNMAAFTTTLQHHK", "LTYTPIFNEYISLVEK", "YIEEQLLER", "YYQEFEDTEENK"}	5	2.0043	0.667144	4	7.5527	0.883078	0	NaN	NA	1	NaN	NA	0.660067
Arl3	{"FEETGQELTELLEEEK", "ILLLGLDNAGK", "LNVWDIGGQR", "LSCVPVLIFANK", "QDLLTAAPASEIAEGLNLHTIR", "QLASEDISHITPTQGFNIK", "RFEETGQELTELLEEEK", "SVQSQGFK", "SYFENTDILIYVIDSADR", "SYFENTDILIYVIDSADRK", "VWQIQSCSALTGEGVQDGMNWVCK"}	11	1.0223	0.505514	10	3.6993	0.787202	8	8.4987	0.894722	9	8.5102	0.89485	0.253251
Arl6	{"DGQAIIFVIDSSDK", "DKPWHICASDAIK", "EELDTLLNHPDIK", "EVHVLCLGLDNSGK", "GEGLQEGVDWLQDQIQAVK", "IPILFFANK", "KEVHVLCLGLDNSGK", "LKPSNAQSQDIVPTIGFSIEK", "LSGLLGLK", "NLWEHYYK", "RIPILFFANK", "SSSLSFTVFDMSGQGR", "VSQLLCLESIK"}	14	1.2325	0.552072	13	4.75	0.826087	9	5.9936	0.857012	12	12.156	0.923989	0.327259
Arl6ip1	{"FHEICSNLVK", "SSNLLAVETASLEEQLQGWGEVMLMADK", "WTTEQQQR"}	4	2.0003	0.6667	3	6.5538	0.867616	4	21.5	0.955556	2	63.691	0.984542	0.653288
Arl6ip5	{"AWDDFFPGSDR", "FADYISK", "FARPDFR", "KTPMGIILDALEQQEDNINK", "MDVNLAPLR", "MEGIGLK", "TPMGIILDALEQQEDNINK"}	8	1.3064	0.566424	6	4.3541	0.813227	3	12.894	0.928026	6	9.5135	0.904884	0.376096
Arl6ip6	{"SFVESWR"}	2	1.8404	0.647937	2	6.3319	0.86361	0	NaN	NA	0	NaN	NA	0.585121
Arl8a	{"DLAGALDEK", "DLAGALDEKELIEK", "GVSAIVYMVDAADQEK", "LWDIGGQPR", "MIALFNK"}	20	1.1726	0.539722	17	4.6591	0.823293	10	8.6216	0.896067	16	7.8218	0.886644	0.327348
Arl8b	{"DLPNALDEK", "GVNAIVYMIDAADR", "GVNAIVYMIDAADREK", "MLALISR"}	7	1.089	0.521302	4	4.1027	0.804025	3	4.8573	0.829273	4	8.3822	0.893415	0.243321
Armc10	{"ALACHHDVDVK", "ALNALNNLSVNVENQTK", "ALTLFQNINNCLK", "ALVTLGNNAAFSTNQAIIR", "ELGGIPIVGNK", "GSLFFLLYGEECAQK", "INSLNQSIK", "IYVPQVCEDVFADPLNSAVQLAGLR", "LANQIPFAK", "LLYLLESTDDPVITEK"}	9	1.036	0.508841	9	3.2619	0.765363	4	11.835	0.922088	8	8.7006	0.896914	0.253974
Armc6	{"AFSDNPGVLSELCSTLSR", "AGGTESIVAAMTR", "AGVLPLLTAAITQHGQHADVVR", "AIAGNDDVKDAIVR", "EACWALR", "EAVEQFESQGVDLSNIVK", "HLASPQVCEQSCAALCVLALR", "ITQETFDAAVR", "LQEVSAHLVR", "SQVFSKPILDLGAEELILQAR", "VIIEGGGALAALQAMK", "VMTFDDDIR", "VMTFDDDIRVPFGHAHEHAK", "VPFGHAHEHAK", "VSLDGLQEPTHSVLQALNDLQESLTGSR"}	14	1.248	0.55516	17	3.5774	0.781535	12	10.811	0.915333	9	11.843	0.922137	0.322436
Armc8	{"ACLLETPIR", "ANLIVLGAVPR", "CLHSLSR", "CLTYMCR", "DKPIEMQLTSAK", "DMGIVDILHK", "EQTLCILANIADGTTAK", "GPDHQTILFNHGAVQNIAHLLTSPSYK", "IASITDHLIAMLADYFK", "IIETETMMDR", "LFDPDPQK", "LLSDSDMNVLMK", "LLYLLQQETSSTELK", "LSQSADSNLCDK", "LYASLGANDEDIR", "MSVLSEVTASSR", "NLLSTRPHIDK", "RLDHDLK", "SLLDCHIIPALLQGLLSPDLK", "SLSTEQLFR", "TALQQYLA", "TECAVVLGSLAMGTENNVK", "TSFQDHAVWKPLMK", "VEGAETLAYLIEPDVEL…	17	0.87518	0.466718	17	3.0427	0.752641	12	7.168	0.877571	13	8.8033	0.897994	0.177027
Armc9	{"AMGMEDILR", "DLIWGSDR", "DLVAAFDSGDQK", "ELFQDSWTPELK", "EYLDFAEFEDTLK", "FLALTFK", "GAALSQTTEFLPFYALPFVPNPMVHPSFK", "GDILAHESELLGLVK", "GPASVQWSGDEPLR", "LINALASLAEGR", "LKEEDKDVITR", "LLTTEYLGIMTNTGK"}	2	1.2133	0.548186	2	8.4736	0.894444	2	10.539	0.913337	4	5.4322	0.844532	0.421399
Armcx2	{"ALANHHDLLVK", "ALMAMNNLSENYENQGR", "AVQYSGAAVTSGGAAVPSGGAATPR", "IGTPAMVAEASLPVHSGAAENPGTSGSSK", "KVLALLQK", "LQVYMNK", "TASTEVMQVPR", "VAAATEATETPR", "VAGGLTAAEAPEIIGAPK", "VMDDIMASNLNSAVQVVGLK"}	2	2.8051	0.737195	2	3.3591	0.770595	2	23.748	0.959593	1	NaN	NA	0.687085
Armt1	{"AESPAFLSAK", "AHLILFK", "CDLSLSGGESSSQK", "CELQVGLQPGQAEQLTASDPHWLTTGR", "CVDTHIWNQYLEYQR", "EEQIQDEFFK", "FTFPFHQALSGFHPAPLCSIR", "GLREEQIQDEFFK", "IHEAIMQSPPIHDFDVFK", "LLQISLWGNK", "LRNELQTDKPITPLVDK", "NELQTDKPITPLVDK", "SIPWFVSDVTEHDFNWIVEHMK", "SSNLESMSTCGACWEAYAR", "TPQILTK", "TVETPVVR", "VIDTLHR", "YGILQFDGPL"}	8	1.1317	0.530891	10	2.7672	0.734551	7	5.1295	0.836855	6	6.5625	0.867769	0.18593
Arpc1a	{"DGIWKPTLVILR", "EHNGHITGIDWAPK", "EVDEKPASTPWGSK", "FCTTGIDGAMTIWDFK", "GCLTFVSK", "IVTCGADR", "KFCTTGIDGAMTIWDFK", "LAWVSHDSTVSVADASK", "LISVCYFESENDWWVSK", "MPFGQLMSEFGGSGTGGWVHGVSFSASGNR", "NAYVWSQK", "NTALETLHQNSITQVSIYEVDK", "NTALETLHQNSITQVSIYEVDKQDCR", "SLHQFLLEPITCHAWNR", "SVQVSTLR", "TEFLPLLSVSFVSENSVVAAGHDCCPMLFNYDDR", "TLESSIQGLR", "TQIALSPNNHEVHIYK", "VFSAYIK", "WSPLENK"}	24	1.0212	0.505244	32	3.3131	0.768148	18	8.8408	0.898382	16	7.8311	0.886764	0.235938
Arpc1b	{"ASSEGGAATGAGLDSLHK", "ASSEGGAATGAGLDSLHKNSVSQISVLSGGK", "AYHSFLVEPISCHAWNK", "AYHSFLVEPISCHAWNKDR", "CSQFCTTGMDGGMSIWDVK", "EHNGQVTGIDWAPESNR", "EVEERPAPTPWGSK", "FQNLDKK", "IFSAYIK", "IVTCGTDR", "KASSEGGAATGAGLDSLHK", "MPFGELMFESSSSCGWVHGVCFSASGSR", "NAYVWTLK", "NSVSQISVLSGGK", "SLESALKDLK", "TQIAICPNNHEVHIYEK", "TWKPTLVILR", "VAWVSHDSTVCLVDADK", "VAWVSHDSTVCLVDADKK", "VISICYFEQENDWWVCK", "WAP…	40	0.82202	0.451159	50	2.8955	0.743294	39	6.6644	0.869527	43	8.5602	0.8954	0.15163
Arpc2	{"ASHTAPQVLFSHR", "DNTINLIHTFR", "DSIVHQAGMLK", "DSIVHQAGMLKR", "DTDAAVGDNIGYITFVLFPR", "DYLHYHIK", "ELQAHGADELLK", "ELQAHGADELLKR", "EPPLELK", "FENAAAGNKPEAVEVTFADFDGVLYHISNPNGDK", "FYKELQAHGADELLK", "IIEETLALK", "MILLEVNNR", "NCFASVFEK", "RVYGSFLVNPEPGYNVSLLYDLENLPASK", "VFMQEFK", "VMVSISLK", "VTVVFSTVFKDDDDVVIGK", "VYGSFLVNPEPGYNVSLLYDLENLPASK", "YFQFQEEGK", "YFQFQEEGKEGENR"}	44	0.92703	0.481067	43	3.2797	0.766339	35	8.6766	0.896658	34	27.642	0.965086	0.226915
Arpc3	{"AYLQQLR", "DTDIVDEAIYYFK", "ETKDTDIVDEAIYYFK", "LIGNMALLPLR", "PAYHSSLMDPDTK", "VFDPQSDKPSK", "VFDPQSDKPSKWWTCFVK", "WWTCFVK"}	19	0.9907	0.497664	14	3.5039	0.77797	13	9.5712	0.905403	13	9.8788	0.908078	0.246221
Arpc4	{"AENFFILR", "ATLQAALCLENFSSQVVER", "ELLLQPVTISR", "HNKPEVEVR", "IVAEEFLK", "KPVEGYDISFLITNFHTEQMYK", "LVDFVIHFMEEIDK", "RKPVEGYDISFLITNFHTEQMYK", "TATLRPYLSAVR", "VLIEGSINSVR"}	27	0.90737	0.475718	20	3.1171	0.757111	29	5.602	0.848531	28	9.3087	0.902995	0.172073
Arpc5	{"ALAAGGVGSIVR", "FVDEEDGGDGQAGPDEGEVDSCLR", "GFESPSDNSSAVLLQWHEK", "KVDVDEYDENK", "KVDVDEYDENKFVDEEDGGDGQAGPDEGEVDSCLR", "QGNMTAALQAALK", "SKNTVSSAR", "VDVDEYDENK", "VDVDEYDENKFVDEEDGGDGQAGPDEGEVDSCLR"}	20	1.0235	0.505807	17	4.0648	0.802559	16	10.616	0.913912	10	10.214	0.910826	0.283194
Arpc5l	{"AFHAALR", "ALAVGGLGSIIR", "FVDEHEEAAAAAGEPGPDPCEVDGLLR", "GFEKPTENSSAVLLQWHEK", "NGIDLLMK", "RVDIDEFDENK", "SSEIEQAVQSLDR", "VDIDEFDENK"}	4	1.0524	0.512766	5	3.7264	0.788422	1	NaN	NA	4	8.8883	0.89887	0.247953
Arpin	{"GDGPFIDSLAK", "GNEIEPNFSATR", "HSILDAHGR", "IYQDSALR", "KVNTGFLMSSYK", "LELGTVTK", "LPGTWDPATHQGGNGILLEGELVDVSR", "LTLEALK", "NTAEIREQGDGAEDEEWDD", "TGASWTDNIMAQK", "TRGDGPFIDSLAK", "VNTGFLMSSYK", "YYVLYIQPSCIHR"}	7	1.2011	0.545682	9	4.6019	0.821489	8	6.994	0.874906	9	11.981	0.922964	0.325969
Arpp19	{"ARYPHLGQKPGGSDFLR", "KPSLVASK", "QLPAAAPDK", "QLPAAAPDKTEVTGDHIPTPQDLPQR", "QLPAAAPDKTEVTGDHIPTPQDLPQRKPSLVASK", "SAEVPEAASAEEQK", "SAEVPEAASAEEQKEMEDK", "SAEVPEAASAEEQKEMEDKVTSPEK", "TEVTGDHIPTPQDLPQR", "YPHLGQKPGGSDFLR", "YPHLGQKPGGSDFLRK"}	8	1.8733	0.651968	7	7.5311	0.882782	4	9.9379	0.908575	3	7.4889	0.882199	0.59931
Arrb1	{"ACGVDYEVK", "AFCAENLEEK", "CPVAMEEADDNVAPSSTFCK", "DFVDHIDLVDPVDGVVLVDPEYLK", "EDLDVLGLTFR", "KVQYAPERPGPQPTAETTR", "LKHEDTNLASSTLLR", "QFLMSDKPLHLEASLDKEIYYHGEPISVNVHVTNNTNK", "QYADICLFNTAQYK", "RVYVTLTCAFR", "VQYAPERPGPQPTAETTR", "VYVTLTCAFR"}	11	0.85514	0.460957	9	3.2739	0.766022	5	8.8278	0.898248	2	1.4987	0.599792	0.116286
Arrb2	{"ACGVDFEIR", "CPVAQLEQDDQVSPSSTFCK", "DFVDHLDKVDPVDGVVLVDPDYLK", "DLFIATYQAFPPMPNPPRPPTR", "EDLDVLGLSFR", "ELYYHGEPLNVNVHVTNNSAK", "EVLGILVSYR", "GLALDGQLK", "HEDTNLASSTIVK", "HFLMSDR", "KVFVTLTCAFR", "KVQFAPETPGPQPSAETTR", "LGQHAHPFFFTIPQNLPCSVTLQPGPEDTGK", "VDPVDGVVLVDPDYLK", "VFVTLTCAFR", "VQFAPETPGPQPSAETTR", "VYTITPLLSDNR", "YGREDLDVLGLSFR"}	18	1.1944	0.544295	14	3.9804	0.799213	7	9.8318	0.907679	5	10.218	0.910858	0.320201
Arsb	{"EHPHIVQNLLSR", "EYNNIYSTNIFTK", "GTGFVASPLLK", "GTLWEGGIR", "LLPQLLK", "SGGNNWPLR", "WHLGMYR"}	3	1.671	0.625608	6	1.8515	0.649307	2	14.102	0.933784	1	NaN	NA	0.287541
Arvcf	{"AASHVLQTVWSYK", "AFEDTADDAGELIEERPPFPAATAPLAQPER", "ANAAAYLQHLCFENEGIK", "DAEWTTVFK", "DIPSYGSLSR", "DLIGSYAMTELVR", "DVIPMDTLGPDGYATVDR", "ELVTGTLWNLSSYEPLK", "GFELLYQPEVVR", "GLPVLVELLQSETDK", "LVDAVGDTKPQPVDSWV", "NFDTLDLPK", "SLAADDEGGPDLEPDYSTATR", "SVENCVCIMR", "YQEAEPGIPGSTTSQR"}	5	3.8641	0.794412	2	2.3963	0.705562	8	4.1057	0.80414	5	4.1418	0.805516	0.576306
As3mt	{"AKPVPSYIR", "DADEIHKDVQNYYGNVLK", "DCYVLSQLVGEK", "DLAIIAQK", "DVQNYYGNVLK", "EGEAVAVDEETAAVLK", "ELEGVLGDCR", "ELIFDANFTFK", "ESLQNVHEDVSSR", "FAPDFLFTPVDASLPAPQGR", "FGFQAPNVTFLHGR", "FVSATFR", "HGGELYFSDVYASLEVPEDIK", "IGFCPPR", "ILDLGSGSGR", "LVTADIITVENK", "LVTADIITVENKELEGVLGDCR", "QQVLQEVYR", "TSADLQTNACVTR", "TYLEHHMEK", "VLIRDPFK", "VLWGECLGGALYWK", "VVYNGGIK", "YYGCGLTVPER"}	33	0.8636	0.463404	34	3.2761	0.766142	25	9.2644	0.902576	26	10.483	0.912915	0.203379
Asah1	{"CLNHTTQK", "DAQWVGFITR", "DCPDPCIGW", "ESLDVYELDPK", "GQFESHLR", "ILVNSITSLVNTFVPSGK", "IMAPVYFILGGK", "KDAQWVGFITR", "KESLDVYELDPK", "LPGMIGSLPDPFGEEMR", "LTVFTTLMDVTK", "NLSFATIYDVLSTKPVLNK", "NTLFIDDR", "NTLFIDDRR", "WHELLAQK", "WYVVQTNYDR"}	19	0.95777	0.489215	16	4.1275	0.804973	12	8.8471	0.898447	11	10.277	0.911324	0.258613
Asap1	{"AIYNSGQDHVQNEENYAQVLDK", "ATQCEDLLSQAK", "DNPDLGTAFVK", "EEALTMAFR", "FEGLSQQASTSSAK", "FGSNFLSR", "FNPHVHVEYEWNLR", "GEQSTGENSLEDLTK", "GVFPVSFVHILSD", "IQSLELDK", "KTETSHHLSLDR", "LAADLYNIK", "LFQLQMCEYLIK", "LGTSELLLAK", "LNELLEAIK", "LNLLTCQVKPNAEDKK", "NGILTISHATSNR", "NTVTLLEEALDQDR", "NTVTLLEEALDQDRTALQK", "QGGYSMHQLQGNK", "QTSVGNTVLHYCSMYGKPECLK", "SHTGDLSPNVQSR", "SKPTVDIVNQNGETALDIAK"…	8	1.0667	0.516137	7	3.894	0.795668	5	7.6119	0.883882	2	2.8921	0.743069	0.230859
Asap2	{"AVESLKPSIETLSTDLHTIK", "DIFGLLQAYADGVDLTEK", "EEALNNAFK", "ELTALFK", "FFQLQMCEYLLK", "FNSHVHVEYEWR", "LNLLTCQVK", "NGFLTISHGTANRPPAK", "NIGNAGFNEIMECCLPSEDPVKPNPGSDMIAR", "NTVAAIEEALDVDR", "PDQISVSEFVAETHEDYK", "QSTAYSLHQPQGNK", "TSGTLEAMNQPSK", "TSLHIVDFLVQNSGNLDK", "TYHFQAEDEQECQIWMSVLQNSK", "YFHAQCNFFQDGLK"}	3	0.90888	0.476133	2	5.8259	0.853499	5	3.9958	0.799832	2	3.2624	0.76539	0.19258
Asb3	{"ANSSWALQQHLASVPSLTHLCR", "ATPLFIAAQEGHTK", "FSMFCSFLK", "KGSLMVPWNHTSEFISYAVK", "MNEILEPAANQDGETSK", "QGADRECQDDFGITPLFVAAQYGK", "SLQNYLLYEEVLR", "TFEGFCALHLAVSQGHWK"}	4	5.0075	0.833541	3	6.6809	0.869807	0	NaN	NA	1	NaN	NA	1.32917
Asb6	{"AETVLDLMVTSSQR", "AHSPFYQEGVSNALLK", "ILVLTELLEQK", "IQALHASLR", "LCLRPWPVDTK", "LCSHPGCAEDDSHIELLHK", "LQLPENLNIHPVGSLAGK", "NQPDMVELLVR", "PFLHGFR", "QLESYPPPLK", "TALLHALASSDGVQIHNTENIR", "WYLLSAHSDTQDTC"}	5	3.52	0.778761	6	9.5479	0.905194	2	17.05	0.944598	4	14.869	0.936984	1.07788
Ascc1	{"ATVSAPSLLYK", "CKEEFINDISGGRPLEVEMAGIEYMNDDPAMVDVLYAK", "FLMFQEEVLR", "FQSLGLIVK", "GVDSTIFQNPK", "HGHEGEIVITGQHR", "IDVLLDTFR", "LHATVMNTLLR", "LQELVDR", "MDVLRPQIVTFDGR", "TFENFYFGSLR", "YNLYTADGK"}	6	2.3173	0.69855	6	2.8745	0.741902	3	24.441	0.960693	4	14.856	0.936932	0.541873
Ascc3	{"ADLIVTTPEK", "AGEDGEVSGEGVLPFDPK", "AGHQVMVFVHAR", "AHLLLQAHLSR", "ALFEIALR", "AMLPCPDYDTDTK", "ANPLAYGISHK", "AVILVHDIK", "AVYIAPLK", "AYEALYNFSHFNPVQTQIFHTLYHTDCNVLLGAPTGSGK", "CLPIELNPHSFDSPHTK", "DEGWFLILGEVDK", "DEIGHILHHVNIGLK", "DLADWLNIK", "DLDEVGQLAFK", "DSSLLTIPNIEQHHLHLFR", "ELFSDGFSIHHAGMLR", "ELTGDMQLSK", "EQLLIEVGQK", "FGEGIIITTHDK", "FLNEQFQEPYTPELKPVEK", "FLNSSSDHK", "FQVLQDSCK"…	39	1.2228	0.550117	34	2.4762	0.71233	16	11.499	0.919994	22	6.9685	0.874506	0.240826
Asf1a	{"ENPPVKPDFSK", "FHINWEDNTEKLEDAESSNPNLQSLLSTDALPSASK", "GWSTSENSLNVMLESHMDCM", "IIYVGSAESEEYDQVLDSVLVGPVPAGR", "VGYYVNNEYTETELR"}	2	2.8943	0.743214	3	12.737	0.927204	1	NaN	NA	3	6.9973	0.874958	0.96592
Asf1b	{"ENPPPKPDFSQLQR", "IIYVGSAESEEFDQILDSVLVGPVPAGR", "VGYYVNNEYPDPELR", "VSVLNVAVLENPSPFHSPFR"}	5	7.1945	0.877967	4	4.7757	0.826861	3	19.783	0.951884	2	1.6482	0.622385	1.61804
Ash1l	{"AIQSLAGSQSASDKPSQR", "IVASSAMGLVNK", "KPGAITTVGLLSK", "LAQLIATCPPSK", "LHNTVSSLAATFGSK", "LLSHINR", "LTDSPGLFPVQDTALNRPHR", "LVASMDDSVDSLLQR", "SQFTAESTHLNVGHR"}	2	1.3559	0.575534	3	4.9004	0.83052	0	NaN	NA	2	2.0772	0.675029	0.339302
Ash2l	{"AAAGAGPGPGVSAGPGPGAAASATTAEDR", "DIFEGVYFPAISLYK", "DKDIIPFIDK", "ERDVFLVK", "FGLLDQDLSNIGPAYDNQK", "FHQSIGK", "HYSSGYGQGDVLGFYINLPEDTETAK", "ISDDRLTVVGEK", "LGWSQPLGNLQAPLGYDK", "LPPHGYPLEHPFNK", "MTWPNNIVK", "NGVNQGVAYR", "QLGEVELQCGICTK", "QSSAVSASGNLNGGIAAGSSGK", "QTPHSEIIFYK", "SCTVSINFGPSFK", "SDPLFSAQR", "SLPDTYK", "SLPDTYKDK", "SYLYFEEK", "VLLALHDR", "YPPKDLTYHPMSDMGWGAVVEHTLADVLYHVETEV…	18	1.4648	0.594288	18	4.7707	0.826711	14	11.062	0.917095	12	7.9195	0.887886	0.422611
Asl	{"AELNFGAITLNSMDATSER", "AEMQQILQGLDK", "AVFMAETK", "CAGLLMTLK", "DVLFPGYTHLQR", "EFSFVQLSDAYSTGSSLMPQK", "FNSSISYDR", "FVGAVDPIMEK", "GLPSTYNK", "HLWNVDVQGSK", "INVLPLGSGAIAGNPLGVDR", "KNPDSLELIR", "LHPNDEDIHTANER", "LKELIGEAAGK", "MAEDLILYGTK", "NDQVVTDLR", "NPDSLELIR", "QALSPDMLATDLAYYLVR", "SRNDQVVTDLR", "SSVEWQIR", "VAEEWAQGTFK", "VLIGTMVDR", "WSHWILSHAVALTR"}	25	0.93358	0.482825	35	2.7516	0.733447	18	7.8413	0.886894	25	7.3828	0.880708	0.176403
Asna1	{"ESVLIISTDPAHNISDAFDQK", "GADKVNTFSALLLEPYKPPSTQ", "GMNFSVVVFDTAPTGHTLR", "IDTHNIIVNQLVFPDPEKPCK", "LEETLPVIR", "LIQELAK", "LLNFPTIVER", "LPLLPHEVR", "MMQEAMSAFPGIDEAMSYAEVMR", "NQISPFISQMCNMLGLGDMNADQLASK", "SVSEQFK", "TTCSCSLAVQLSK", "VNTFSALLLEPYKPPSTQ", "WIFVGGK", "YLDQMEDLYEDFHIVK"}	27	0.95045	0.487298	25	2.8248	0.738548	9	19.672	0.951625	22	8.9552	0.89955	0.227685
Asns	{"ADWLTHYWMPK", "AMTEDGFLAVCSEAK", "ASVGMYLISK", "DTYGVRPLFK", "EAFSDGITSVK", "EAQVQYPLQTFAIGMEDSPDLLAAR", "EILWRPK", "ELYLFDVLR", "ETFEDCNLLPK", "FEFEYQTNVDGEIILHLYDK", "FENVNGYTNCCFGFHR", "FPFNTPK", "FSSYYLSLPPDMR", "GLVSLKHSTTPFLK", "HSTTPFLK", "IGCLLSGGLDSSLVAASLLK", "ILFDNAIK", "ILFDNAIKK", "ILQDYVEHQVDDEMMSAASQK", "ILQDYVEHQVDDEMMSAASQKFPFNTPK", "KNTDSVVIFSGEGSDELTQGYIYFHK", "KYPYLWLCYNGEIY…	94	0.72715	0.421011	117	2.5089	0.71501	87	8.0413	0.889396	98	8.5539	0.895331	0.119635
Asph	{"AIETYQEAADLPDAPTDLVK", "AQPWWTPR", "DEGLMVMDK", "FYFHLGDAMQR", "GDWSQFTLWQQGR", "GHFASVWQR", "GKIEEAVNAFEELVR", "GLFLPEDENLR", "IEEAVNAFEELVR", "ISESIPYLK", "LGVYDADGDGDFDVDDAK", "LIFIVDVWHPELTPQQR", "LIRDEGLMVMDK", "LLNKFDK", "LVQLFPSDTTLK", "MHLGLVIPK", "NDLGVGYLLLGDNDSAK", "TFPPEEEAETHAELEEQAPEGADIQNVEDEVK", "VHYGFILK", "VLIFDDSFEHEVWQDASSFR", "VYEEVLNVTPNDGFAK", "WYELGHK", "YSIMHPGTHVWPHTGP…	20	0.83855	0.456093	17	3.6064	0.782911	12	6.9169	0.873688	12	7.2308	0.878505	0.186067
Aspm	{"AAGQGFSVAPNR", "AAVTIQSK", "ALHHLLTYK", "AMHLAATLIQR", "AMSALTCPSQAITNK", "DEVTPATVVVAR", "DFLSGEGDLSR", "DSMGHVGQQTGK", "EAHACWLQQDR", "EEIDFLK", "FIEQYHK", "GVPLTDEHGSAISSK", "HAALVFQAAWK", "HAAVILQAAVR", "HALASVIK", "HLEVVTR", "HPTVPLLFR", "IHFSPLESTPSTVAR", "INEGLAYTPECQHAQTPSSR", "KYQQLQK", "LAHADYLQK", "LIDHDPCLFCK", "LIQTTWR", "LKPQWVLR", "LLWNPDIAAEYR", "MAVAQQQYK", "MHFAATLIQSHFR", "MH…	11	3.452	0.775382	9	8.5419	0.895199	11	5.3822	0.843314	7	5.3774	0.843196	0.976155
Aspscr1	{"AALQNTTLQSLGLTGGSATIR", "ASGSPPLLPAPDPVSLESEPIAEDGALGPPEPIQGTAQPVK", "ASGSPPLLPAPDPVSLESEPIAEDGALGPPEPIQGTAQPVKR", "FANLPNNAK", "GDLNHEGDANTSGTGLEGGPKPTDAQTK", "IAFQLDDGSR", "LEEAPLVTK", "LEMVPVSR", "LGGPSASLRPLTSPSANSSK", "LQDAFCSR", "QDFNPSEYDLK", "QSTSEPASAPFVPFSGGGQR", "QTLWELLSHFAQTR", "RLEEAPLVTK", "RQDFNPSEYDLK", "SFSGPGGPSKPK", "SKAPGSPVSSLSADQASSSTLLPLNSGEFSR", "TPVCVYMR", "TVLDLSLQWR"…	15	1.1683	0.538809	12	2.4209	0.707679	6	7.6158	0.883934	5	4.1032	0.804045	0.18367
Asrgl1	{"DLSAGAVSAVR", "FAEDMGIPQVPVEK", "GLGGLILVNK", "GNLAYATSTGGIVNK", "GTVAPPVR", "LALFHVEQGK", "NSGTVGAVALDCR", "TPHCFLTGHGAEK", "TVEEAAQLALDYMK", "VGDSPCIGAGGYADNNLGAVSTTGHGESILK", "WTSASMPWAAVK"}	10	0.64504	0.392112	10	1.9644	0.662664	7	6.1641	0.860415	8	7.1686	0.87758	0.047006
Astn1	{"AGSAFLNPEGDSSTEAENDPQLTFYTDPSR", "APCAMPSQVPDK", "ECMNGGEDFASQVTR", "EELMTSSSFDSLEVLLDSFGPVR", "ENDLSIMHSPSASEPK", "EQQTAYNTLLDLGSPTLHR", "ETPILDGYEYDITDLR", "EVATGQVLK", "FTYTLGEGMWLPLSK", "GFDLVLGEQPSDK", "ITLHVPEHLIADGSR", "IYNLFNGYTSGK", "KLDSTGCVCPSGLSPMK", "LNQAAISQAFSNALHSLDGATSR", "LWLEYEDISK", "SASAEAANEIHYIPSVLIGGHGR", "SCQLVTETCPEGGDCGESR", "SGMDLTPGSDNAK", "SITVSALPFLR", "SRPSDVIVK"…	5	2.7507	0.733383	4	6.2369	0.861819	8	4.1387	0.805398	5	4.4566	0.816736	0.704165
Asun	{"ADPECCSILHGLVAAVETLCK", "CELVLIHTYPVGEDSLVSDRPK", "EEQHANTSANYDVELLHHK", "ELSPVLTSEVHSVR", "GPVSLLSLWSNR", "IDASLEIPLER", "IFSESHK", "IICITNAK", "IMWNELETLVR", "IMYDIFPFK", "ITDFGEFMR", "ITEYQHEAR", "KELSPVLTSEVHSVR", "KNDPLPVSTVGTR", "LAANSDHLMQIQK", "LTPFLDPR", "MLEDCVQETIHEHNK", "SILEDPPSISEGCGGR", "SVLLEQPR", "TIYNLVDMER", "TLLMENAER", "TNSIELHYCTGAYR", "VISHMLSSHGGEIFLHVLSSSR", "VLECLMACR"}	20	1.9127	0.656676	12	7.0592	0.875918	6	10.637	0.914067	6	8.3208	0.892713	0.605081
Asz1	{"ALTTGDISLVK", "CVELLLSR", "DGHTQVVALLVAHGAEVNAQDENGYTALTWAAR", "ELEVEEINFGK", "ELEVEEINFGKLPEVTK", "ELLDSGINVDSSFR", "ENDPTHIPLVEEVSTWK", "IVLEWASPR", "LEISGDEFLNFLLK", "LKELIQK", "LLATDSDKEK", "LLELGANK", "LMTPIMYAAR", "LTILISACSAR", "NFTSVCEELVSNVEDLNEEVCR", "QCGHLITAVQNIITELPVNSHK", "YGWTPLMYAASVANAELVR"}	16	3.1903	0.761354	17	8.8478	0.898454	11	20.101	0.952609	8	3.0474	0.752928	0.984544
Atad1	{"AQFMSLWDGLDTDHSCQVIVMGATNRPQDLDSAIMR", "DAAFQNVLTHVCLD", "DAALLCVR", "DTVILPIK", "EYVNSTSEESHDEDEIRPVQQQDLHR", "FHINQPALK", "FINLQPSTLTDK", "FINLQPSTLTDKWYGESQK", "GVLLYGPPGCGK", "HLFENSR", "HVDLLEVAQETDGFSGSDLK", "LAAAVFSLAIK", "LQPSIIFIDEIDSFLR", "LSEYEMSIAAHLVDPLNMHVTWSDIAGLDDVITDLK", "NEVVGLIFR", "SKDAAFQNVLTHVCLD", "SSSDHEATAMMK", "WMVDAIDPTR", "WYGESQK"}	16	2.148	0.682338	14	8.2075	0.891393	9	19.284	0.9507	10	13.193	0.929543	0.718346
Atad2	{"AVTSPGQALSAIVKPLLQNTVHR", "CLPLNFR", "DFEAALQK", "DNSLNAMNSSSR", "EFLFSLPDK", "EMVVFPLLYPEVFEK", "ENLNFLHLNR", "FDSVGGLSSHIAALK", "FFEDLILK", "GDASASQVTDIPEDSESK", "GDASASQVTDIPEDSESKEMDFLR", "GSQVEQQELISMEQALAILSQPTPSLVLDHK", "IGASLADVDPMQLDTSVR", "ILDALQK", "IRPASQR", "LESNIDLK", "LLIVGEPGFGQSSHLAPAVIHALEK", "LQLDLSSITISAK", "MEQAVENFNCSR", "NACYQPMSFRPR", "NNSSSSNIENELEEPKETTEGTELR", "NNSSSS…	15	6.1402	0.859948	13	6.3472	0.863894	9	7.5427	0.882941	19	4.2173	0.80833	1.49386
Atad2b	{"AEDLASGILR", "ALCTEAALTALR", "AVMSSGQALSPIIRPLLER", "DFLQDIDLICSNALEYNPDKDPGDK", "EFLFNLPDQR", "EMVVFPLLYPEIFEK", "FDSIGGLSHHIHALK", "FFQELILHQASMAPPR", "HILQIHTR", "LLDLLVDK", "LSDAFLGELAEK", "LYSLLSQSIYR", "SFNNILAVLQK", "SNNLTVDQLER", "TPEESCAQIFR", "TVHMFETFL", "VGASLADVDPMNIDK"}	9	2.2232	0.689749	7	5.4689	0.845414	4	8.4679	0.89438	7	3.4786	0.776716	0.61048
Atad3	{"AFVTDWDK", "ATLNAFLHR", "CSEVAQLTEGMSGR", "DKWSNFDPTGLER", "EALSLAQMQEQTLQLEQQSK", "EYEAAVEQLK", "GEGTGPPLPLPPAQPGAEGGGDR", "GLLLFVDEADAFLR", "HPIQVSR", "IDEMVCFALPQR", "ISVLEALR", "LALHSGMDYAIMTGGDVAPMGR", "LGKPSLVR", "LKEYEAAVEQLK", "LVSRPQDALEGVILSPSLEAR", "NVLMYGPPGTGK", "QQQLLNEENLR", "QTILESIR", "SWLFGIK", "TAGTLLGEGFR", "VAQFDYGK", "VERPDSQTNKPPHPSLLSC", "VFDWASTSR", "VQDAVQQHQQK", "WSNF…	25	0.87828	0.467598	22	2.738	0.732477	19	7.262	0.878964	22	6.698	0.870096	0.155588
Atad5	{"AAALDVYNAVSTSFQR", "DFVTLLTANACDIR", "DSGTEDMLWTEK", "GAYGFPVTTQASAPASMGHLTR", "IAPLFLAK", "IIENPNIQR", "KLHSWLK", "LCNTVLITGPTGVGK", "NIASPSQDLLSLLK", "NLLLEEIK", "SGLCDEFSLENR", "VSLSSQLNDIK", "VSSQGCLQSHADR", "VVHVQQK", "YFPLLLK", "YQPQNSNELIGNELAVK"}	5	0.70183	0.412397	4	2.5385	0.717394	3	4.6798	0.823937	4	2.3918	0.705171	0.025418
Ate1	{"ATFQESYQVYK", "CHPLQFQPSK", "EFIHPQSIEEK", "EIAFTRQLHEK", "FLCSSPLEAEHPADGPECGYGSFHQQYWLDGK", "GADLSKPPCR", "GQYRPSDLLCPETYVWVPIEQCLPSLDNSK", "LGSGEPSHPIK", "MQQASAAASEAQGQPVCLLPK", "NHQEDPSEEAGVLEYANLVGQK", "SAMPYGVYK", "SLEDLIFQSLPENASHK", "TSQLSYYYMGFYIHSCPK", "VHIGPKPGK", "YQMVVHK", "YQMVVHKDPPDKPTVSQFTR", "YVYKPVMDQTCCPQYTIR"}	15	1.0424	0.51038	13	3.7864	0.791075	10	3.0019	0.750119	8	1.9786	0.664272	0.0968376
Atf2	{"AEAVATSVLTQMADQSTEPALSQIVMAPPSQAQPSGS", "AEDLSSLNGQLQSEVTLLR", "NCEEVGLFNELASPFENEFKK", "NDSVIVADQTPTPTR", "VWVQSLEK"}	4	1.8708	0.651665	3	7.5363	0.882853	2	17.987	0.947332	3	8.879	0.898775	0.626365
Atf7ip	{"ALPLPMACTLTQFVSGSK", "ASLLPVETSQDLEDK", "ASSSDSSGVIDLTMDDEESGTTQDPK", "AVLTELQAK", "HKAVLTELQAK", "IPISTFSPPSSAEQNSSATPR", "LAPTEDELSCFSK", "LCALQCAVFDK", "LPPEAASTSLPQKPHLK", "MDSVEEPQKK", "NKQEDLNSEALSPSITCDLSSR", "NVSEGPPPSFQTPVNTVSSASHATSTAVVSSQPK", "QQLDAVHR", "TSLPTVGPSGLYSSSSSR", "VIQWLLQEK", "VVAACELAPGESALDDCAPSGDSQSDEPPSSEDSLPR"}	2	2.5018	0.714433	3	4.5523	0.819894	2	32.415	0.970073	3	5.2835	0.840853	0.699525
Atg16l1	{"AVLWAQP", "EMELLGK", "HQEELTELHK", "IKHQEELTELHK", "ISEYLQTISDLETNCLDLR", "ITALDLNPER", "IVSGSHDR", "IWTVDDYR", "LLATGGMDR", "LQDLEVANQTLK", "LSQPAGGLLDSITNIFGR", "LWEAFGDK", "QAFEEIILQYTK", "QHSSSINAVAWAPSGLHVVSVDK", "QTFSAPGFK", "SDLHSVLTQK", "TTEENQELVTR", "TVFAGSSCNDIVCTEQCVMSGHFDK", "VPTTASYVFDAHDGEVNAVQFSPGSR"}	4	1.0349	0.508575	5	3.372	0.771272	5	2.4475	0.709935	7	4.3282	0.812319	0.097349
Atg2b	{"AFTEVFLDDSHSPANR", "DLVWLPIEQYR", "DSFSPFK", "EGITDTAQTIYETAAR", "FAETIETVLR", "GAASFGTSTAMAALELTNR", "GIVDGAILPTETR", "GVTGAVGEVLR", "HYICLHSSSLR", "LAHQPVDLR", "LNIDQDALFFLK", "LSLEQLSLDLYQGTGSLAQVPLDK", "LTDEQGEASQPFEGLEK", "LTTVEMMASHMYASYNK", "MATDFFSCVEK", "MDPAIFSTGDFK", "MVQTIQAAAETAYDMVSPSTLSIEPK", "SLLTVETFSISSSVALDK", "TASDGVGGDNLNMLSVAVK", "TEFVGGSTPEQTK", "TLPEIAPSDPVQIGR", "VTFIDT…	1	NaN	NA	2	3.1732	0.760376	6	4.8559	0.829232	5	4.3864	0.814347	0.141558
Atg3	{"ADAGGEDAILQTR", "AKADAGGEDAILQTR", "ALEVAEYLTPVLK", "AYLPTDKQFLVTK", "ETGVITPEEFVAAGDHLVHHCPTWQWATGEELK", "FVQAVIPTIEYDYTR", "LWLFGYDEQR", "MQNVINTVK", "QPLTVEHMYEDISQDHVK", "TVTIENHPHLPPPPMCSVHPCR", "TYDLYITYDK", "TYDLYITYDKYYQTPR"}	7	0.98804	0.496992	7	2.9041	0.743859	6	8.5158	0.894912	4	4.5275	0.819086	0.18808
Atg4b	{"ANLPCAGAAALPTDSER", "FAEFEDFPETSEPVWILGR", "MDAATLTYDTLR", "MGIGELDPSIAVGFFCK", "QPDSYFNVLNAFLDR"}	2	1.5826	0.612793	2	1.8103	0.644166	3	7.4147	0.88116	1	NaN	NA	0.230508
Atg5	{"DLLHCPSK", "EAEPYYLLLPR", "FDQFWAINR", "IPTCFTLYQDEITER", "IYQTTTERPFIQK", "LFRPVAADGQLHTLGDLLR", "MTDDKDVLR", "QEDVSEIWFEYEGTPLK", "QLWMGLQNDR", "SQVINEMQK", "VSYLTLVTDK"}	10	0.90733	0.475707	6	3.3062	0.767777	7	6.3933	0.864742	5	2.8402	0.739597	0.149416
Atg7	{"AEGVTALPYFLFK", "CLLLGAGTLGCNVAR", "DVEQLEQLIDNHDVIFLLMDTR", "EGFTFLAK", "FDNVLPVSLAFDK", "FLLLTFADLK", "GFNMSIPMPGHPVNFSDVTMEQAR", "GYYYNGDSAGLPTR", "HVTFVDNAK", "HYSDFFQGQR", "IFPGVNAR", "ITVGVYDPCNLAQYPGWPLR", "LAESSVDLNLK", "LLLEQSANEIWEAIK", "LPEMAFSPDCPK", "LQFAPFNSALDVGFWHELTQK", "LVPTLDLDK", "MNEPPTSLGLVPHQIR", "NFLVLAAHR", "QIQALEHAYDDLCR", "QPLYEFEDCLGGGKPK", "QQGAGDLCPSHLVAPADLGSSLFA…	13	1.0239	0.505904	13	2.3921	0.705197	10	3.3758	0.77147	13	5.35	0.84252	0.0900126
Atic	{"AEISNAIDQYVTGTIGEGEDLVK", "AFTHTAQYDEAISDYFR", "AFTHTAQYDEAISDYFRK", "ANSWWLR", "APSQLALFSVSDK", "DGQVIGIGAGQQSR", "DLIVATVAVK", "DLPESALR", "DVSELTGFPEMLGGR", "EVSDGIVAPGYEEEALK", "GAVDIPAAASFK", "GISQMPLR", "HVSPAGAAVGVPLSEDEAR", "LAGDKANSWWLR", "LDFNLVR", "LPITVLNGAPGFINLCDALNAWQLVTELR", "LSGVSVSSDAFFPFR", "LSGVSVSSDAFFPFRDNVDR", "MAPSQLALFSVSDK", "MSSFGDFVALSDICDVPTAK", "NGNYCVLQMDQSYKPDENE…	90	0.86548	0.463945	124	2.7715	0.734854	72	7.4099	0.881093	105	7.219	0.878331	0.157807
Atl2	{"AGLTDQVSHHAR", "DLVEYFK", "DSQSWIGGNNEPLTGFTWR", "DWSYPYEHSYGLEGGK", "ETTGIQVWNEVFVIDRPNGTK", "HIHNCFSNLGCFLLPHPGLK", "IYQGEELPHPK", "KPCPVQIVLAHEDDHNFELDEEALEQILLQEHIR", "LKDIDEDFKR", "NIFYAAR", "NLVPLLLAPENLVEK", "QNQHEELQNVR", "QTSDSSVGVNHVSSTTSLGEDYEDDDLVNSDEVMK", "RYQDQLEAEIEETYANFIK", "SFLLDFMLR", "SMEQVCGGDKPYIAPSDLER", "SMLQATAEANNLAAVAGAR", "VATNPSFDGR"}	18	0.9284	0.481435	21	3.4394	0.774744	12	16.868	0.944034	10	7.0128	0.8752	0.243976
Atl3	{"ALASVLLQDHIR", "DIASEFK", "DIYYNNMEEICGGEKPYLSPDILEEK", "DLDVVVVSVAGAFR", "DWSFPYEYNYGLQGGMAFLDK", "EGGHSDWLGDPEEPLTGFSWR", "ELGGAIDSGAAYVLEQASSHIGNSTQAAVR", "ELYENFCK", "EQHSFELEER", "GLLEYFK", "IYQGEDLPHPK", "LKDIASEFK", "NHIHSCFSDVTCFLLPHPGLQVATSPNFDGK", "NVFSTFR", "QLALDHFK", "SMLQATAEANNLAAAASAK", "VAVVLMDTQGAFDSQSTVK", "YQQELEEEIKELYENFCK"}	19	0.92688	0.481026	22	2.7284	0.731788	9	7.4119	0.881121	10	7.7828	0.886141	0.17131
Atm	{"ALYLQQRPEDESDLHSTPNADDQECK", "AVENYINCLLSGEEHDLWVFR", "CLGEIGPLDFSTIAVQHNK", "CQDLLNYVMDTVK", "DIVDGMGITGVEGVFR", "DQMLDLLR", "DSDFSFQEPLMALR", "ELELDECALR", "FLDLFSK", "FLDPAVWFEK", "IASGFFLR", "IGHIFWENYK", "IIDCVGSDGK", "IIHAVTR", "ILPTPETVPFR", "KGINIPANQPITK", "LVVSLLQLSK", "LYLKPSQDINR", "MDFLTTVK", "MQEISSLVR", "MTGGLGFHEVLNNLISR", "NVMHLCTSCLCIHTK", "QDHLLLDMLR", "SATPANSDSESENFLR", "SG…	10	1.4841	0.59744	10	6.4407	0.865604	12	3.8625	0.794344	7	1.9644	0.662664	0.337372
Atox1	{"AVSYLGPK", "HEFSVDMTCEGCAEAVSR", "KVCIDSEHSSDTLLATLNK", "LGGVEFNIDLPNK", "LGGVEFNIDLPNKK", "PKHEFSVDMTCEGCAEAVSR", "VCIDSEHSSDTLLATLNK", "VCIDSEHSSDTLLATLNKTGK"}	10	1.237	0.552973	9	4.9939	0.833164	6	13.152	0.929339	7	41.596	0.976524	0.391876
Atp11c	{"ALCLCHTVEMK", "ATIECEQPQPDLYR", "GTTQEVDGLSQTDGPLAYFDK", "LFQTNTELLELTTK", "LHELLIEYR", "LLHEFPK", "LQDQAAETIEALHAAGLK", "MALNYQGK", "SLGPENLLLK", "TGTLTENSMEFIECCIDGHK", "TNDDVDGPVEGAGFTYISSSPDEIALVK", "TVFVGNHPISGTEPYIAQR", "VHSHQIELTK"}	1	NaN	NA	4	4.4495	0.816497	3	4.2956	0.811164	3	6.9745	0.8746	0.240832
Atp13a1	{"AEMVVPDFSELFK", "AHTLILHPPSEK", "ALASCHSLMQLDDGTLVGDPLEK", "AMLTAVDWTLTK", "CIVDEAMLTGESVPQMK", "CTLVTTLQMFK", "DKGEDGLEVLSFEFQK", "DSPVLSNSGPR", "EFVITSLK", "ELGHLTHQQAR", "ELGYVTLMCGDGTNDVGALK", "EVTPVSSIPIETHR", "FHFASALK", "FVGFIVVSCPLK", "GAPETLHSMFSQCPPDYHHIHTEISR", "HADVGVALLANAPER", "LGDASIAAPFTSK", "LGSTDLCYIAAVK", "LHVIFGGTK", "LRPGLAAGPALIANGDELVAAVWPYR", "LSSIQCICHVIK", "LYMYCTEPFR"…	35	0.91048	0.476571	34	3.3193	0.768481	25	6.7295	0.870626	23	2.6969	0.729503	0.151977
Atp13a3	{"AHGGISLSELEASVASPFTSK", "DCEVVLLR", "DCGMILPQDK", "FLLPEDNVCSEMLVK", "GLDEGVSCASLYEK", "HSAGLTQGMHAYR", "HTLFCGTTVIQTR", "IEGVLSGDPLDLK", "IMPTVVRPSK", "LAHDSLEDLEVTR", "LIYGVNEIAVK", "MFEAIGWILEEATEEETALHNR", "QETPAVLEDLHK", "QYVMLHDMVATHSTVR", "SFSVILEHFQDLVPK", "SQFVACMATCHSLTK", "TGTLTEDGLDLWGIQR", "YFTHHSIR", "YFWNDAIHNFDFLK"}	1	NaN	NA	4	3.3569	0.770479	4	7.5399	0.882903	5	1.6275	0.61941	0.121622
Atp1a1	{"ACVVHGSDLK", "ADIGVAMGIVGSDVSK", "AVAGDASESALLK", "AVFQANQENLPILK", "CIEVCCGSVMEMR", "CSSILLHGK", "DAFQNAYLELGGLGER", "DMTSEELDDILR", "EQPLDEELKDAFQNAYLELGGLGER", "ETWDDRWVNDVEDSYGQQWTYEQR", "GIVVYTGDR", "IISANGCK", "IVEIPFNSTNK", "KADIGVAMGIVGSDVSK", "KYGTDLSR", "LNIPVNQVNPR", "LSLDELHR", "MSINAEDVVVGDLVEVK", "MTVAHMWFDNQIHEADTTENQSGVSFDK", "NIAFFSTNCVEGTAR", "RPGGWVEK", "RRPGGWVEK", "SPDFTNEN…	70	1.5524	0.608212	80	6.2328	0.861741	48	15.569	0.939646	67	26.041	0.963019	0.514316
Atp1a3	{"ACVIHGTDLK", "ADIGVAMGIAGSDVSK", "AQEILAR", "CATILLQGK", "DFTSEQIDEILQNHTEIVFAR", "EAFQNAYLELGGLGER", "EQPLDEEMKEAFQNAYLELGGLGER", "GGQDNIPVLK", "GVVVATGDR", "IATLASGLEVGK", "IISAHGCK", "KYNTDCVQGLTHSK", "LNIPVSQVNPR", "MQVNAEEVVVGDLVEIK", "RNPGGWVEK", "SPDCTHDNPLETR", "SSHTWVALSHIAGLCNR", "TVNDLEDSYGQQWTYEQR", "VLGFCHYYLPEEQFPK", "YNTDCVQGLTHSK", "YQLSIHETEDPNDNR"}	18	1.24	0.553571	15	5.7999	0.852939	9	11.369	0.919153	7	7.7137	0.885238	0.392841
Atp1b1	{"AYGENIGYSEK", "AYGENIGYSEKDR", "DDMIFEDCGNVPSEPK", "DSAQKDDMIFEDCGNVPSEPK", "EGKPCIIIK", "FIWNSEK", "KFIWNSEK", "SYEAYVLNIIR", "TEISFRPNDPK", "VAPPGLTQIPQIQK", "VGNIEYFGMGGYYGFPLQYYPYYGK", "YKDSAQKDDMIFEDCGNVPSEPK", "YNPNVLPVQCTGK"}	11	1.5101	0.601609	11	6.6337	0.869002	7	10.479	0.912884	8	15.039	0.937652	0.490992
Atp1b3	{"ACQFPVSLLEECSGVTDANFGYSK", "DQIPSPGLMVFPKPQTALEYTFSMSEPQTYK", "EVTVECHIAGTR", "FDSGLNKK", "GQPCILVK", "IIDLIPDGYPQISCLPK", "KSFHQSLAEWK", "LFIYNPSSGEFLGR", "LVEDLESFLKPYSVEEQK", "QPLVAVQVK", "SFHQSLAEWK", "YFPYYGK"}	12	1.3477	0.574051	22	5.0945	0.835918	10	13.822	0.932533	7	13.171	0.929433	0.419252
Atp2a2	{"AKDIVPGDIVEIAVGDK", "AKDIVPGDIVEIAVGDKVPADIR", "AMGVVVATGVNTEIGK", "ANACNSVIK", "CHQYDGLVELATICALCNDSALDYNEAK", "CLALATHDNPLK", "CLALATHDNPLKR", "DIVPGDIVEIAVGDK", "DIVPGDIVEIAVGDKVPADIR", "EEMHLEDSANFIK", "EFDELSPSAQR", "EWGSGSDTLR", "GTAVAICR", "IEVASSVK", "IGIFGQDEDVTSK", "IRDEMVATEQER", "ISLPVILMDETLK", "IVEFLQSFDEITAMTGDGVNDAPALK", "IVEFLQSFDEITAMTGDGVNDAPALKK", "KSEIGIAMGSGTAVAK", "MFILDK…	90	1.2247	0.550501	97	4.9228	0.831161	75	14.322	0.934734	69	46.949	0.979145	0.390207
Atp2b1	{"AQDGAAMEMQPLK", "CGILHPGEDFLCLEGK", "EANHDGDFGITLTELR", "FFDIDSGR", "GDMANNSVAYSGVK", "GGQVIQIPVADITVGDIAQVK", "GIIDSTVSEQR", "IEDSEPHIPLIDDTDAEDDAPTKR", "ILSANGEAK", "IQESYGDVYGICTK", "KIQESYGDVYGICTK", "MTVVQAYINEK", "NEIPEEALYK", "REAVFGK", "SATSSSPGSPLHSLETSL", "SLDKDPLLLSGTHVMEGSGR", "SSIHNFMTHPEFR", "TECALLGFLLDLK", "TICLAFR", "TSPNEGLSGNPADLER", "TVIEPMASEGLR", "VPEPEAIPPNILSYLVTGISVNCAY…	42	1.0734	0.5177	44	4.1208	0.804718	28	10.711	0.91461	35	10.713	0.914625	0.29958
Atp2b4	{"LFHNNHEVAHKPK", "MVTGDNVNTAR", "NVIEPMASEGLR", "TECGLLGFVTDLK", "TLDKDPMLLSGTHVMEGSGR", "TQDGVALEIQPLNSQEGLDSEDKEK", "TSPIEGLSGNPADLEK"}	4	0.78822	0.440785	2	3.8075	0.791992	2	7.481	0.882089	0	NaN	NA	0.198312
Atp5a1	{"AVDSLVPIGR", "EAYPGDVFYLHSR", "EIVTNFLAGFEP", "ELIIGDR", "EPMQTGIK", "EVAAFAQFGSDLDAATQQLLSR", "FENAFLSHVISQHQSLLGNIR", "FNDGTDEK", "GIRPAINVGLSVSR", "GMSLNLEPDNVGVVVFGNDK", "GYLDKLEPSK", "HALIIYDDLSK", "ILGADTSVDLEETGR", "ISEQSDAK", "ISVREPMQTGIK", "ITKFENAFLSHVISQHQSLLGNIR", "KKLYCIYVAIGQK", "KLYCIYVAIGQK", "KLYCIYVAIGQKR", "LELAQYR", "LKEIVTNFLAGFEP", "LTDADAMK", "LYCIYVAIGQK", "LYCIYVAIGQKR…	162	0.76379	0.433039	146	2.5521	0.718476	157	6.5881	0.868215	144	15.225	0.938367	0.129172
Atp5b	{"AHGGYSVFAGVGER", "AIAELGIYPAVDPLDSTSR", "DQEGQDVLLFIDNIFR", "EGNDLYHEMIESGVINLK", "FLSQPFQVAEVFTGHMGK", "FTQAGSEVSALLGR", "GFQQILAGEYDHLPEQAFYMVGPIEEAVAK", "GSITSVQAIYVPADDLTDPAPATTFAHLDATTVLSR", "IGLFGGAGVGK", "IMDPNIVGNEHYDVAR", "IMNVIGEPIDER", "IMNVIGEPIDERGPIK", "IMNVIGEPIDERGPIKTK", "IPSAVGYQPTLATDMGTMQER", "IPVGPETLGR", "KGSITSVQAIYVPADDLTDPAPATTFAHLDATTVLSR", "LVLEVAQHLGESTVR", "LVPLKETI…	224	0.91902	0.478901	215	2.8575	0.740765	174	9.2429	0.902371	166	7.4516	0.881679	0.188689
Atp5c1	{"ELIEIISGAAALD", "EVMIVGVGEK", "GLCGAIHSSVAK", "HLIIGVSSDR", "KHLIIGVSSDR", "KPPTFGDASVIALELLNSGYEFDEGSIIFNQFK", "LTLTFNR", "MTAMDNASK", "NASDMIDKLTLTFNR", "NEVAALTAAGK", "THSDQFLVSFK", "VYGTGSLALYEK"}	39	0.86585	0.464051	43	2.7722	0.734903	26	8.0685	0.889728	29	16.922	0.944203	0.178255
Atp5d	{"AQSELSGAADEAAR", "IEANEALVK", "IEANEALVKALE"}	2	0.90383	0.474743	1	NaN	NA	2	8.3942	0.893551	1	NaN	NA	0.192066
Atp5e	{"AVRDALKTEFK", "DALKTEFK", "FSQICAK", "QAGLSYIR"}	7	0.85872	0.461995	8	3.1316	0.757963	4	7.4542	0.881716	5	21.295	0.955147	0.192658
Atp5f1	{"AQAQPIM", "AQQALVQK", "EEEHMIDWVEK", "HYLFDVQR", "IAQLEEVK", "KAQAQPIM", "KEEEHMIDWVEK", "KYGASFGEFIDK", "LDYHISVQNMMR", "LGLIPEEFFQFLYPK", "NNIALALEVTYR", "NRLDYHISVQNMMR", "QIQDAIDMEK", "RHYLFDVQR", "RKEEEHMIDWVEK", "SISVQQEKETIAK", "TGVTGPYVLGTGLSLYFLSK", "YGASFGEFIDK", "YGASFGEFIDKLNEEK"}	30	0.79981	0.444386	38	2.6019	0.722369	29	6.7812	0.871485	21	27.316	0.964684	0.14803
Atp5h;Gm10250	{"AIGNALKSWNETFHAR", "ANVAKPGLVDDFEK", "ANVAKPGLVDDFEKK", "ANVAKPGLVDDFEKKYNALK", "EDVKSCAEFVSGSQLR", "IPVPEDK", "IPVPEDKYTALVDQEEK", "IPVPEDKYTALVDQEEKEDVK", "IQEYEKQLEK", "KYPYWPHQPIENL", "LASLSEKPPAIDWAYYR", "NIIPFDQMTIDDLNEIFPETK", "SCAEFVSGSQLR", "SWNETFHAR", "TIDWVSFVEVMPQNQK", "YNALKIPVPEDK", "YNALKIPVPEDKYTALVDQEEK", "YPYWPHQPIENL", "YTALVDQEEK", "YTALVDQEEKEDVK"}	27	0.80521	0.446048	33	2.552	0.718468	18	6.7301	0.870636	21	5.4463	0.844872	0.116776
Atp5i	{"ELAEAQDDSILK", "IERELAEAQDDSILK", "MVPPVQVSPLIK", "VPPVQVSPLIK", "YSALIIGMAYGAK", "YSYLKPR"}	14	0.83689	0.455602	11	2.2875	0.695817	10	7.7114	0.885208	10	6.3468	0.863886	0.120052
Atp5j	{"ELDPVQK", "FDDPKFEVIDKPQS", "FEVIDKPQS", "GEMDTFPTFK", "LFVDKIR", "LFVDKIREYK", "QASGGPVDIGPEYQQDLDR", "QASGGPVDIGPEYQQDLDRELYK", "QASGGPVDIGPEYQQDLDRELYKLK", "RQASGGPVDIGPEYQQDLDR"}	6	0.79363	0.442471	3	2.598	0.722068	3	6.2551	0.862166	1	NaN	NA	0.132631
Atp5j2	{"ASLVPLK", "ASLVPLKEK", "DFTPSGIAGAFR", "LGELPSWIMMR"}	8	0.88755	0.470213	9	2.4776	0.712445	5	9.2063	0.902021	4	3.1275	0.757723	0.126459
Atp5l;Gm5426	{"GIVGYDV", "KIIQSAK", "RGIVGYDV"}	13	0.77658	0.437121	17	1.6249	0.619033	6	10.637	0.914067	7	5.6846	0.850402	0.066396
Atp5o	{"EKFSPLTANLMNLLAENGR", "FSPLTANLMNLLAENGR", "GEVPCTVTTASPLDDAVLSELK", "KLDQVEK", "KLDQVEKELLR", "LGNTQGIISAFSTIMSVHR", "LGNTQGIISAFSTIMSVHRGEVPCTVTTASPLDDAVLSELK", "LVRPPVQVYGIEGR", "SFLSPNQILK", "SLNDITK", "SLNDITKR", "TDPSIMGGMIVR", "VGQLLKDPK", "VSLAVLNPYIK", "YATALYSAASK", "YVDMSAK"}	30	0.80284	0.44532	37	2.6309	0.724586	17	6.6875	0.869919	24	7.2177	0.878311	0.12892
Atp6ap1	{"DITMVAGGLGR", "EVLTGNDEVIGQVLSTLK", "FDDHKGPTITLTQIV", "FYPVSAR", "GPTITLTQIV", "LGASPLHVDLATLK", "LPYTASSGLMAPR", "LSIEDFTAYGGVFGNK", "NLWAPVADTHEGHITSDMQLSTYLDPALELGPR", "NVLLFLQDK", "YWFAMER"}	5	7.2821	0.879258	5	8.8332	0.898304	3	3.4521	0.775387	6	3.415	0.773499	1.74685
Atp6v0a1	{"AIYHTLNLCNIDVTQK", "ANIPIMDTGENPEVPFPR", "ASLYPCPETPQER", "CLIAEVWCPVTDLDSIQFALR", "DLNPDVNVFQR", "EINTNQEALK", "EINTNQEALKR", "FLPFSFEHIR", "FTHGFQNIVDAYGIGTYR", "FYTGTGFK", "GTEHSGSTVPSILNR", "HLGTLNFGGIR", "IDDLQMVLNQTEDHR", "KANIPIMDTGENPEVPFPR", "KEMASGVNTR", "KFVNEVR", "LGFVAGVINR", "MQTNQTPPTYNK", "NFLELTELK", "QAEIENPLEDPVTGDYVHK", "SEEMTLAQLFLQSEAAYCCVSELGELGK", "SVFIIFFQGDQLK"}	30	0.86821	0.464728	23	2.5992	0.72216	23	7.3215	0.879829	17	7.1969	0.878003	0.147549
Atp6v0c	{"SGTGIAAMSVMRPELIMK"}	8	2.4594	0.710933	6	0.93126	0.482203	3	26.256	0.963311	6	5.1254	0.836745	0.204302
Atp6v0d1	{"AFIITINSFGTELSK", "AGVLSQADYLNLVQCETLEDLK", "AYLESFYK", "FCTLLGGTTADAMCPILEFEADR", "FCTLLGGTTADAMCPILEFEADRR", "IDNYIPIF", "LFPHCGR", "LHLQSTDYGNFLANEASPLTVSVIDDK", "LLFEGAGSNPGDK", "LYPEGLAQLAR", "NIVWIAECIAQR", "NVADYYPEYK", "SIAELVPK"}	3	1.2382	0.553212	10	2.4693	0.711757	6	7.2317	0.878518	5	2.787	0.735939	0.179661
Atp6v1a	{"ADYAQLLEDMQNAFR", "AKEILQEEEDLAEIVQLVGK", "ALDEYYDK", "ALDEYYDKHFTEFVPLR", "ASLAETDKITLEVAK", "DDFLQQNGYTPYDR", "DFPELTMEVDGK", "DIKWEFIPSK", "DMGYHVSMMADSTSR", "EASIYTGITLSEYFR", "EHMGEILYK", "EILQEEEDLAEIVQLVGK", "ESTFGYVHGVSGPVVTACDMAGAAMYELVR", "FKDPVKDGEAK", "FSMVQVWPVR", "GNEMSEVLR", "GSVTYIAPPGNYDASDVVLELEFEGVK", "GVNVSALSR", "HFPSVNWLISYSK", "HFTEFVPLR", "IKADYAQLLEDMQNAFR", "IRDEDKESTF…	59	0.86076	0.462585	59	3.0755	0.754631	42	9.477	0.904553	47	8.5946	0.895775	0.190582
Atp6v1b2	{"AVVGEEALTSDDLLYLEFLQK", "AVVQVFEGTSGIDAK", "DVVDYSEENFAIVFAAMGVNMETAR", "EQALAVSR", "GIVNGAAPELPVPTGGPMAGAR", "GPVVLAEDFLDIMGQPINPQCR", "IPQSTLSEFYPR", "IYPEEMIQTGISAIDGMNSIAR", "KDHADVSNQLYACYAIGK", "KTSCEFTGDILR", "NGSITQIPILTMPNDDITHPIPDLTGYITEGQIYVDR", "NYLSQPR", "QIYPPINVLPSLSR", "RSGQVLEVSGSK", "SDFEENGSMDNVCLFLNLANDPTIER", "SGQVLEVSGSK", "SKDVVDYSEENFAIVFAAMGVNMETAR", "TSCEFTGDILR", "TVS…	43	0.97391	0.493391	43	3.2663	0.765605	17	8.9912	0.899912	30	12.279	0.924693	0.231222
Atp6v1c1	{"ASAYNNLK", "DFQYNEEEMKADKEEMTR", "DKVQENLLASGVDLVTYITR", "EVLHELYK", "FNIPDLK", "FQWDMAK", "GNLQNLER", "GVTQIDNDLK", "HLDSSAAAIIDAPMDIPGLNLSQQEYYPYVYYK", "IDCNLLEFK", "KAVDDFR", "KNAGSLLTR", "KQFGPLVR", "KVAQYMADVLEDSKDK", "LDAFVEGVVK", "LNHNDWIK", "NAGSLLTR", "NISEIIAK", "QFGPLVR", "QYETLAEMVVPR", "SSNVLSEDQDSYLCNVTLFR", "TEFWLISAPGEK", "VAQYMADVLEDSK", "VAQYMADVLEDSKDK", "VGTLDVLVGLSDELAK", "…	30	1.2225	0.550056	33	4.3576	0.813349	22	12.988	0.92851	24	2.5529	0.71854	0.318328
Atp6v1d	{"AAGEVMEPANLLAEEKDEDLLFE", "DNVAGVTLPVFEHYHEGTDSYELTGLAR", "EAAFSLAEAK", "FTAGDFSTTVIQNVNK", "IEIFPSR", "MAQTIMK", "MLMGEVMR", "RAAGEVMEPANLLAEEKDEDLLFE", "RVNAIEHVIIPR", "TLAYIITELDER", "VNAIEHVIIPR"}	18	0.94583	0.48608	12	3.7265	0.788427	11	10.446	0.912633	13	4.4746	0.817338	0.228977
Atp6v1e1	{"ALSDADVQK", "ALSDADVQKQIK", "ARDDLITDLLNEAK", "ARDDLITDLLNEAKQR", "DDLITDLLNEAK", "DDLITDLLNEAKQR", "GALFGANANR", "GALFGANANRK", "IMEYYEK", "IMEYYEKK", "IQMSNLMNQAR", "KIQMSNLMNQAR", "KQDFPLVK", "LDLIAQQMMPEVR", "LKIMEYYEK", "LKIMEYYEKK", "QDFPLVK"}	20	0.9911	0.497765	22	3.9821	0.799281	11	11.973	0.922917	15	9.7826	0.907258	0.276376
Atp6v1g1	{"AKEAAALGSHGSCSSEVEK", "AKEAAALGSHGSCSSEVEKETR", "ASQSQGIQQLLQAEK", "ASQSQGIQQLLQAEKR", "DEVLDNLLAFVCDIRPEIHENYR", "EAAALGSHGSCSSEVEK", "EAAALGSHGSCSSEVEKETR", "EEAQAEIEQYR", "EEAQAEIEQYRLQR", "LKQAKEEAQAEIEQYR", "MTVLQNYFEQNR", "MTVLQNYFEQNRDEVLDNLLAFVCDIRPEIHENYR", "QAKEEAQAEIEQYR"}	9	1.0642	0.515551	7	2.4584	0.710849	8	6.7166	0.870409	4	29.677	0.967402	0.196154
Atp6v1h	{"ELMEGSDLNYYFNWIK", "EQTVQYILTMVDDMLQENHQR", "FAWVEADGVNCIMGVLSNK", "GAVDAAVPTNIIAAK", "IILAAFR", "LEWSPVHK", "LGESVQDLSSFDEYSSELK", "LLEVSDDPQVLAVAAHDVGEYVR", "LMVHNWEYLGK", "QDPFTVHMAAR", "QEYALAMIQCK", "QLENLEQQKYDDEDISEDIK", "QLQSEQPQTAAAR", "QLVMNHMHHEDQQVR", "RVIEQLGGK", "RYNIIPVLSDILQESVK", "SSEDKQEMLQTEGSQCAK", "STAWPYFLPMLNR", "TFINLMTHISK", "VIEQLGGK", "VNWQSYLQGQMISAEDCEFIQR", "VSIFFD…	46	2.2849	0.695577	43	9.695	0.906498	23	59.874	0.983573	23	43.285	0.977419	0.800301
Atpaf2	{"FLDTDTICYR", "FYTMHLTTLCNTSLDNPTQR", "LFTVPSEALAIAVATEWDSQQDTIK", "NEWDPVIEWAEK", "TAAGTLFVHLCSESSTVK", "VEEPETLVELQK", "WGNIEWAHDYELQELR"}	7	0.69556	0.410224	7	1.3825	0.580273	4	3.7571	0.789788	4	3.8438	0.793551	-0.0506198
Atpif1	{"EAGGAFGKR", "EKAEEDRYFR", "EKTKEQLAALR", "EQLAALR", "EQLAALRK", "GFVSDSSDSMDTGAGSIR", "HHEDEIDHHSK", "HHEDEIDHHSKEIER", "KHHEDEIDHHSK", "TKEQLAALR", "TKEQLAALRK"}	4	0.68906	0.407955	5	2.3874	0.704788	4	4.9568	0.832125	5	13.034	0.928744	0.0815408
Atr	{"AGHHQTAYNALLNAGESR", "AVMHFESFITEK", "EMALNTLSEIANVFDFPDLNR", "ETAAIFHYLIIENR", "GDHGLELASMIPALR", "GDVHQALIVLQK", "GFFILLHQQNSCNQIPK", "GVSNVNFEDYQSVTR", "HLGFLQK", "HPPVFHEWFLR", "IFTCCSIMMK", "IHALTSLK", "INSVLTEHTNR", "KPICQFLVESLHSSQMTALPSAPCQSSEIR", "LAFIDNLHHLCK", "LEMTQNSYR", "LGNNFAEWSSSWAGYLITK", "LGQLLLSAK", "LMEFNSLINK", "LSQWDLVENYLAADGK", "LYAAMHEPDGVAGVSAIR", "MALTSLMSLMK", "MTTF…	7	1.2254	0.550643	11	4.2968	0.811207	7	2.3425	0.700823	6	5.71	0.850969	0.180068
Atrip	{"AMEEEILIK", "DNFELEVLQIQYK", "EAQNLAFTGLNLVAR", "FLVGQEVSDNK", "LQSLQSELQFK", "LYMYITSRPDR", "SIENPPSKR"}	3	0.85971	0.462282	1	NaN	NA	2	29.946	0.967686	4	7.2562	0.878879	0.222707
Atrx	{"AATENSENDITMQSLPK", "AAWAEYEAEK", "AGSLGINLVAANR", "AHILYEMLAGCVQR", "AHLALEEDLNSEIQALDDVHK", "AHLALEEDLNSEIQALDDVHKEK", "AIDGEEQRAHK", "ALVDPGPDFVVCDEGHILK", "DFVTDTDAEVLEHSGK", "DSIYRHPSLK", "DTILAELLQIHK", "EAIYNDVLTK", "EMLCKPGVSSDGAEKPSVK", "ENMNLSEAQVQALALSR", "FGQTKPVYVYR", "FLAQGTMEDK", "HFTMNELTELYTFEPDLLDDPNSEK", "ICGSGLNSDMMENNKEEGASTSEK", "IILTGTPLQNNLIEYHCMVNFIK", "IKPVTENLVLPSHTGF…	17	1.2577	0.557071	15	1.3612	0.576487	10	2.5433	0.717777	8	3.42	0.773756	-0.0257112
Atxn10	{"AEGDIEHMTEGFK", "CGLQFLGNVASR", "DDISIFVR", "DLEENLNIAINVIEAHQK", "DPSQVEHLASSLQLITECFR", "EALVTIR", "ESTNIFSPSDSLK", "HAELIANSFMDQCR", "HPASEWPFLIISDHFLK", "ITLLDIVIAK", "KSTHAVELACR", "LIGNLCYK", "LSGIMVPAPIQDLEALR", "LTSEPHTEDKEALVTIR", "LVGEEQLTK", "MEEQGLADASLLK", "MEEQGLADASLLKK", "MGFEIEK", "MKDLEENLNIAINVIEAHQK", "NACIECSVNQNSIR", "NEESQSIVWVHAFPELFMSCLNHPDK", "NEESQSIVWVHAFPELFMSCLNHPD…	40	2.6006	0.722269	31	12.247	0.924511	20	8.5937	0.895765	11	19.799	0.951921	0.857623
Atxn2	{"AASHTSDFNPNAGSDQR", "ALTPSIEAK", "ANQLAEEIESSAQYK", "ASETSPSFSK", "CDLVLDAAHEK", "CSDFVVVQFK", "DAFTDSALSAK", "DLIKDKTEASAK", "DNSEEFLKR", "DSFIDSSSSSSNCTSGSSK", "EEIMESVLFK", "EVLSWGSGR", "GMSPVVSEHR", "GPEVTSQGVQTSSPACK", "GSMSSGLEFVSHNPPSEAAAPPVAR", "LQPSSTSESMDQLLSK", "MGQPGPGSMPSR", "MVHILTSVVGSK", "RDAFTDSALSAK", "REEIMESVLFK", "RGPEVTSQGVQTSSPACK", "TNSPSISPSMLSNAEHK", "TSPAGGTWSSVVSGVPR…	29	1.5861	0.613317	16	2.1385	0.681376	15	9.68	0.906367	17	10.237	0.911008	0.280082
Atxn2l	{"DKFTDSAIAMNSK", "EDIVDTMVFKPSDVLLVHFR", "EFNPTKPLLSVNK", "EFNPTKPLLSVNKSTSTPTSPGPR", "EGKYIPLPQR", "EIESSPQYR", "EKEVDGLLTSDPMGSPVSSK", "ESPSLVSR", "EVDGLLTSDPMGSPVSSK", "FELAVDAVHR", "FNEENYGVK", "FQLEELR", "FQLEELRK", "FTDSAIAMNSK", "GAESILAASAPPQHQERPGAVAIGSVR", "GDEKEEGPVTEQVK", "GKEKEVDGLLTSDPMGSPVSSK", "GPHHLDNSSPGPGSEAR", "GPPQSPVFEGVYNNSR", "IAGKVPGLQNEQK", "IAGKVPGLQNEQKR", "IAMENDDGRT…	42	1.492	0.598716	24	5.4225	0.844297	19	20.864	0.954263	16	2.3284	0.699555	0.44716
Aup1	{"EVLPHVPLNVIQR", "FPSSGLATPQPTALTFAK", "GFMEMDR", "LPPTPLLLFPEEEATNGR", "LRPQSVQSSFPSPPSPSSDVQLTTLAHR", "QALYEYAR", "QLGEESEEFALR", "RVELVESLK", "RVELVESLKK", "TMCAVLGLVAR", "VELVESLK"}	6	1.1353	0.531682	9	2.7699	0.734741	3	5.052	0.834765	5	3.1014	0.756181	0.154928
Aurka	{"ANVEHQLR", "IADFGWSVHAPSSR", "LGAGQKPAPK", "LTLAEVLEHPWIK", "LYGYFHDATR", "QWTLEDFDIGRPLGK", "TATYITELANALSYCHSK", "VDLWSLGVLCYEFLVGMPPFEAHTYQETYR", "VEFTFPDFVTEGAR", "VLCPSNSQR", "VYLILEYAPLGTVYR"}	7	5.1931	0.83853	4	5.2012	0.838741	1	NaN	NA	1	NaN	NA	1.29524
Babam1	{"ALGAQASVGSR", "DMFAFMGSLDTK", "MEVAEANSPTEEEEEEEEEGEETISEPRPHTR", "MVEMFVR", "SEGEGEAATADGGAASVPGAGPKPWQVPASASEVQIR", "TELPVTENVQTIPPPYVVR", "TNALNVSQK", "YEVALAGPALELHNCMAK"}	4	0.99294	0.498229	5	2.7632	0.734269	4	1.5149	0.60237	5	3.268	0.765698	-0.0249134
Bace2	{"ADGLALALEPVR", "AIVDSGTTLLR", "ASAVPGLGTPELPR", "ATANFLAMVDNLQGDSGR", "DPEVVNDESSLVR", "GDIWYTPIK", "GYYLEMLIGTPPQK", "LEIGGQNLNLDCR", "VFDAVVEAVAR", "YTQGSWTGFVGEDLVTIPK"}	2	7.5557	0.883119	2	2.7287	0.73181	4	20.88	0.954296	5	2.7825	0.735625	1.40011
Bag1	{"ATIEQFMK", "DLEVSAEK", "ELQAEALCK", "ELSGIQQGFLAK", "IANHLQELNK", "ILEEIDTMVLPEQFK", "LKDLEVSAEK", "LSVIVTHSNER", "SNPEEEVELK", "TEEMVQTEEMETPR", "VKATIEQFMK"}	3	1.1857	0.542481	4	1.3816	0.580114	5	2.327	0.699429	3	3.5515	0.780292	-0.0394645
Bag2	{"DAATAVEQEK", "DAATAVEQEKEILLEMIHSIQNSQDMR", "EELNLTANR", "EILLEMIHSIQNSQDMR", "FLDDLGNAK", "FQSIVIGCALEDQK", "FQSIVIGCALEDQKK", "IIDEVVSK", "LLESLDQLELR", "NPQQEESLK", "QISDGEREELNLTANR", "RLETLLR", "SHLMSLYSACSSEVPPGPVDQK", "SLQNTDGKFN"}	11	0.8398	0.456463	14	2.5624	0.71929	6	8.4119	0.893752	12	6.5988	0.8684	0.144671
Bag3	{"AAPSPAPAEPAAPK", "AATPPNPSNPADSAGNLVAP", "AIDVPGQVQVYELQPSNLEAEQPLQEIMGAVVADKDK", "AIDVPGQVQVYELQPSNLEAEQPLQEIMGAVVADKDKK", "DPLPPGWEIK", "DPQTESQQLEAK", "DTASSANGPSR", "EADSKPVSQK", "EGHPIYPQLRPGYIPIPVLHEGSENR", "ELLALDSVDPEGR", "ELLALDSVDPEGRADVR", "EPPPVTQPENKPESKPGPAGPDLPPGHIPIQVIR", "FRTEAAAATPQR", "GGMTEAAQTDK", "GGMTEAAQTDKQCGQMPATATTAAAQPPTAHGPER", "GPENKDPQTESQQLEAK", "GYIPIPVIHEQNITRP…	41	1.4338	0.58912	60	4.6709	0.823661	27	4.6919	0.824312	15	12.748	0.927262	0.352968
Bag4	{"AYWLLEEMLTK", "DPSYSYNPSGQGLSR", "ELLELDSVETGGQDSVR", "IIHVLEK", "IQAILEK", "KIIHVLEK", "SGYGPSDGPSYGR", "VQFLEQEVEEFVGK", "VQFLEQEVEEFVGKK"}	8	1.9784	0.664249	4	7.8105	0.886499	3	7.4027	0.880991	2	8.816	0.898126	0.616014
Bag5	{"AIEPQVVGFSGLSDDK", "EVVEDINK", "ICAVQEVIEDCMK", "IEIQNIFK", "INSVMCEVNK", "IVPFYSGGNCVTDEFEEGIQDIILR", "KQPSLPLSEDVHPSVAK", "LAQNILSYLDMK", "LEELLTK", "NELLQAQSPPELYLR", "QLLALDAVDPQGEEK", "TELQGLIGQLDEVSLEK", "YLDLEEEADSTHAFDLGQNHSIIK"}	9	1.3564	0.575624	10	4.5111	0.818548	6	2.9352	0.745883	6	8.7903	0.897858	0.264037
Bag6	{"AAGARPLTSPESLSR", "AGSSESIAAFIQR", "APPQTQLPSGASSGTGSASATHGGAPLPGTR", "CNLACAPPR", "DEQDGASADAEPWAAAVPPEWVPIIQQDIQSQR", "DIQTLLSR", "DLEAPEVQESYR", "EHIAASVSIPSEK", "ENASPAPGTTAEEAMSR", "ESFSLVQVQPGVDIIR", "GPGASVHDR", "LINLVGESLR", "LLGNTFVALSDLR", "LQEDPNYSPQR", "LQEYNVGGK", "LQPFLQR", "LQVVLEHMPVGPDAILR", "LVMAQHMIR", "MATHTLITGLEEYVR", "MEPSDSASTAMEEPDSLEVLVK", "NANSYVMVGTFNLPSDGSAVDVHINMEQ…	52	1.4624	0.593892	62	5.4966	0.846073	24	13.73	0.932111	29	17.771	0.946726	0.464087
Banf1	{"AYVVLGQFLVLK", "DCFGCLR", "DFVAEPMGEKPVGSLAGIGDVLSK", "EWCDAFL", "HRDFVAEPMGEKPVGSLAGIGDVLSK", "KDEDLFR"}	4	0.72834	0.42141	8	3.0102	0.750636	1	NaN	NA	2	16.45	0.942693	0.125114
Bap18	{"FGDDLNHISCVIK", "FGDDLNHISCVIKER", "LGELTMQLHPVSDSSPAGAK", "VGEIFSAAGAAFTK", "VYEDSGIPLPAESPK", "WTETEIEMLR"}	6	1.1838	0.542083	5	3.4916	0.777362	1	NaN	NA	5	7.8844	0.887443	0.27043
Bard1	{"ASLFGDAER", "CMEFDSTVTHVIVPDEEAQSTLK", "DHAGWTPLHEACSHGHLK", "GCHRPTTSTSDSCGSNIPSTSR", "GETLLHIASIK", "KGCHRPTTSTSDSCGSNIPSTSR", "KPKPDSDVTQTINTVAYHAKPESDQR", "KSNASDDPLSLSPGTPPPLLNNSTHR", "LFDGCYFFLGGNFK", "LQNLLHDNK", "LQNLLHDNKDSK", "LSSGMPAR", "VLLSHGASR", "VSVQTQPQK", "VVELLLQHNALVNTPGYQNDSPLHDAVK", "VVSCSQIPVMERPR"}	6	4.1778	0.806868	4	11.926	0.922637	4	4.815	0.828031	3	5.6613	0.849879	1.19643
Basp1	{"AEEKEADKAAAAK", "AEGAGTEEEGTPKESEPQAAADATEVK", "AEPEKSEGAAEEQPEPAPAPEQEAAAPGPAAGGEAPK", "AGEASAESTGAADGAAPEEGEAK", "AGEASAESTGAADGAAPEEGEAKK", "AGEASAESTGAADGAAPEEGEAKKTEAPAAAGPEAK", "APAPAAPAAAEPQAEAPAAAASSEQSVAVK", "APAPAAPAAAEPQAEAPAAAASSEQSVAVKE", "EADKAAAAK", "EADKAAAAKEEAPK", "EEAPKAEPEKSEGAAEEQPEPAPAPEQEAAAPGPAAGGEAPK", "ESEPQAAADATEVK", "ESEPQAAADATEVKESTEEKPK", "ESTEEKPKDAADGEAKAEEK", …	6	0.81166	0.44802	6	2.6358	0.724957	1	NaN	NA	0	NaN	NA	0.12008
Bax	{"IGDELDSNMELQR", "KLSECLR", "MAGETPELTLEQPPQDASTK", "MAGETPELTLEQPPQDASTKK", "MDGSGEQLGSGGPTSSEQIMK", "MIADVDTDSPR", "MIADVDTDSPREVFFR", "RIGDELDSNMELQR", "TGAFLLQGFIQDR", "TIMGWTLDFLR", "VAADMFADGNFNWGR", "VVALFYFASK"}	11	1.0123	0.503056	13	3.3889	0.772152	9	16.055	0.941366	7	10.603	0.913815	0.269471
Baz1a	{"DAIDPLLFR", "DFIEDYVDVLR", "DLTEALDEDADPTK", "EDMECDDLKELPEPTPVK", "EMYESAVVK", "ESLLSSASLSQVFLHLSTLDR", "FGPSFPSR", "FHFSDKPQADSKPVSSR", "GADHTPEHSPSFTNFR", "GDAENMVLCDGCDR", "GGFDATDDACMELR", "GHHTYCVRPK", "HSPSALQDVFVELLSPHSK", "HYDDFFER", "ICAQLAHFSEEK", "ILHALCGK", "IQSAIACTNIFPLGR", "IQVPDYYDIIK", "ISFGQEDSIASK", "KGADHTPEHSPSFTNFR", "KPIALNIIR", "LGLHVSPSTVDQVSTPLAAK", "LHEICDDIFAYVK", "…	25	2.4101	0.706753	27	5.3385	0.842234	17	10.992	0.916611	12	7.7956	0.886307	0.680805
Baz1b	{"AFQEGIAK", "AGTGENAPWVVEDELVK", "AGTGENAPWVVEDELVKK", "DDPEVDDLVLQTK", "DEAEDYYDVIEHPMDFQTIQNK", "DFGECVIALQASVIK", "DHSNLPDDDYCPR", "EAWEEEQEVAELLK", "EEFPNWYEK", "ELDELLSCLHPQGIR", "FLQGFMAPK", "FSDFLLDPYK", "GGLGYMEGTSEFEAR", "GSHVLSCMEK", "GWVHNSIDYR", "HLPGHPYVR", "HLPPAALHLIAYYK", "IEQQVEVEADDMISAVK", "IISNVPADSLIR", "ILMTYSVQDHMETR", "ILTALCHR", "IMSPNNNK", "KFLQGFMAPK", "KSALSCVISK", "K…	72	2.0531	0.672464	78	8.8895	0.898883	40	35.138	0.972328	45	11.074	0.917177	0.71616
Baz2a	{"ADREETTGGAVAVSGSGDVLK", "AFSDCLTIVEFLHSFGK", "DNVSEILR", "DPETLDVLLK", "DTPEGLQWVQLSAEEIPSR", "DVPSLGVLQEGLLCQGDSLDK", "DVPSLGVLQEGLLCQGDSLDKVQDLLVR", "EDLTYCEHLPDSPEDIPWR", "EHFSFSPR", "EPLWAAHEVVVEK", "GCHIYCHRPK", "IMEETSGIEEEEEEENTTAVHGR", "IPGLTLSSR", "KLETQEILSEDDKAK", "KLLHSSQMLR", "KPKPGSLQPQHLQSTIR", "LAVLEQNVER", "LLHSSQMLR", "LPLQHGWR", "LSGDSEEMSQSPTGLGQPK", "MPVGDFFEER", "MSEIPLTR"…	15	2.7883	0.736029	6	5.0201	0.83389	8	9.2335	0.902282	5	11.558	0.920369	0.748069
Bbx	{"CGNSALFQLAEMCLASEGVK", "CLQWHPLLAK", "DIEQLQMDNVMAIK", "EMPQAPVLISCADQ", "FNSLPQYSPITFDR", "GNSSDHEGCWSEESWTFNQSGTSGSK", "IIISGVPSR", "IIISGVPSRK", "LDEEFEK", "LREDSFLGSAK", "NALSIPNTPEPTTMQEPLVGSQK", "QFFLDAIHPTEAIFSEDK", "SPLFQFAEISSR", "TLVSEGMLTSLR", "VPGTYCGDNCSHSTVEEPR", "VSPAGGTLDDKPK", "WCPTTNKPVK"}	0	NaN	NA	3	1.8001	0.64287	1	NaN	NA	4	1.6361	0.620652	-0.188784
BC027231	{"AAAVRPGAEPWNR", "ETQQVPEGTLK", "GCHLVTQSLK", "HMNLEGSIEDLSQLLSANATQPGATENR", "HVESQGYSLTK", "IPQAGNCSTLTVR", "KLQSTLLK", "LGHHKPHLALR", "LISLYEPLLSLR", "LLDCCCK", "LQSTLLK", "LSKPSEQMTSNPQSTVDLGQPVK", "SQTLDAEVDVLCSVLYSNHNR", "THWANDTVQR", "TQATFLGNK", "TQMHTHNAPDTAK", "TSLCNCLLR", "VVPSQPVVEVVLMK", "VVVHGNLTGGSR"}	12	1.3888	0.58138	8	4.6455	0.822868	6	8.6971	0.896876	4	3.786	0.791057	0.366309
Bcap29	{"AQNDVMTMK", "IASFWNK", "IFSFSVWGK", "KYSSTNVVEK", "LLKEHSELQNR", "LVTLITQLAK", "NSAIRPSAFEHTQMK", "RLVTLITQLAK", "YSSTNVVEK"}	10	0.63661	0.388981	9	2.7148	0.730807	6	8.6055	0.895893	6	7.4575	0.881762	0.109261
Bcap31	{"AENEALAMQK", "GAAEDGDKLDIGNTEMK", "GAAEDGDKLDIGNTEMKLEENK", "KGAAEDGDKLDIGNTEMK", "KLKDELASTK", "KYMEENDQLKK", "LDIGNTEMK", "LKDELASTK", "LLEEHAK", "LVTLISQQATLLASNEAFK", "LVTLISQQATLLASNEAFKK", "RLVTLISQQATLLASNEAFK", "VNLQNNPGAMEHFHMK", "YMEENDQLK", "YMEENDQLKK"}	20	0.85187	0.460005	19	2.8204	0.738247	24	6.8057	0.871888	22	10.908	0.916023	0.160923
Bcas1	{"AGPTSLPLGK", "ANFTPQETR", "EDTLSTGAEENAVCESPVETVR", "LEEVESSLQTVDLSEETQPEPTDVK", "MSDAQVQTDPVSIGPVGK", "QSLGGFLK", "RMSDAQVQTDPVSIGPVGK", "SCSPPPPPPEPTSEGR", "SSEGIPR", "SVKEDTLSTGAEENAVCESPVETVR", "TPLMAFLR", "TPSPPEPEPAGTAQK"}	3	1.0112	0.502784	3	3.9981	0.799924	1	NaN	NA	1	NaN	NA	0.259547
Bcas2	{"AGTGLVAGEVVVDALPYFDQGYEAPGVR", "EAAAALVEEETR", "EAAAALVEEETRR", "EMESNWVSLVSK", "HIQDLNWQR", "IENLELMSQHGCNAWK", "KHIQDLNWQR", "NDITAWQECVNNSMAQLEHQAVR", "NMQLTAGSK", "NYLSYLTAPDYSAFETDIMR", "QPIELLSMK", "QQHGEANKENIRQDF", "RYELPAPSSGQK", "TIVQLENEIYQIK", "VYNENLVHMIEHAQK", "VYNENLVHMIEHAQKELQK", "YELPAPSSGQK"}	14	1.1125	0.526627	13	4.2914	0.811014	10	12.092	0.923617	11	8.148	0.890686	0.317282
Bcat1	{"AKDLIITPATVLK", "DCSNGCSAPFAGER", "DLIITPATVLK", "EMFGSGTACVVCPVSDILYK", "GQMLHIPTMENGPK", "GSEEVAETFR", "HLTMDDLATALEGNR", "LFRPDLNMDR", "LTDIQYGR", "MGGNYGASLLAQCEAVENGCQQVLWLYGK", "QSILELAQQWGEFK", "TTLPMFDKEELLK", "VESDWTIELP"}	27	0.97307	0.493176	33	3.1874	0.761188	15	28.93	0.966589	26	8.6588	0.896467	0.261306
Bcat2	{"AADLQIQMTK", "AIQYGASAHDWMFR", "AWIGGVGDCK", "EVFGSGTACQVCPVHQILYEGK", "IQPFQNLTLHPACSGLHYSLQLFEGLK", "KPAPSQALLFGK", "LCLPDFDKQELLECIR", "LFRPWLNMDR", "LGGNYGPTVAVQR", "QLHIPTMENGPELILR", "QSLLDLAR", "TFTDHMLMVEWNNK"}	18	0.59909	0.374644	19	1.9429	0.660199	8	8.2628	0.892041	8	7.4421	0.881546	0.0528248
Bccip	{"APVNTAELTNLLMQQNHIGSVIK", "AVGNGIQRPLGAPGQR", "CCFYLLISK", "ELVLSFCEK", "FINVPPQIALPMHQQLQK", "FSYSVQGESDTR", "KLLQQLFLK", "LLNDTSKPVGLLLSER", "LLQQLFLK", "MNEIMETLK", "MNEIMETLKDHLSV", "RQDSLQQGALMFANAEEEFFYEK", "TCEQSMVEQLDK", "TVMVIPDDR", "WSFDDVPMTPLR"}	16	1.4196	0.586709	14	3.7346	0.788789	7	5.3662	0.84292	11	23.316	0.958875	0.329147
Bckdha	{"AVAENQPFLIEAMTYR", "DYPLELFMSQCYGNVNDPGK", "HFVTISSPLATQIPQAVGAAYAAK", "IGHHSTSDDSSAYR", "ILYESQR", "ISFYMTNYGEEGTHVGSAAALER", "NNGYAISTPTSEQYR", "QGQIINPSEDPHLPQEEVLK", "QMPVHYGCK", "QYLLNQGWWDEEQEK", "SMTLLNTMDR", "SVDEVNYWDK", "TDLVFGQYR", "VDGNDVFAVYNATK", "VMEAFEQAER"}	10	0.7984	0.44395	9	2.5337	0.71701	6	9.2237	0.902188	6	6.3696	0.864307	0.137271
Bckdhb	{"AAVEQVPVEPYK", "APWGCVGHGALYHSQSPEAFFAHCPGIK", "GLLLSCIEDKNPCIFFEPK", "IPLSQAEVIQEGSDVTLVAWGTQVHVIR", "LGVSCEVIDLR", "LLISHEAPLTGGFASEISSTVQEECFLNLEAPISR", "MNLFQSITSALDNSLAK", "NPCIFFEPK", "SGDLFNCGSLTIR", "TIVPWDVDTVCK", "VAHFTFHPDPESLQYGQTQK"}	8	0.62437	0.384377	12	2.0335	0.670348	5	3.1892	0.761291	5	4.9004	0.83052	-0.0160319
Bcl2l13	{"AEGAAQLSEER", "ALQTILSQPVTYEAYR", "ASSTTASLGFHYETK", "ECTVETAVHASGWNK", "EVSEAFTSTGFDCHTSPVFSPANPESSIEDCLAHLGER", "LKSEIEEELK", "QQGPSPPGVQLDVAPQSLNPEVLLK", "TSPTPSVFVELGEEELEAVTARPEAVER", "VSQDLKEPLQK", "YVVLSYLGLLSQEK"}	3	0.61848	0.382136	7	2.6951	0.729371	3	2.0923	0.676616	1	NaN	NA	-0.0073214
Bclaf1	{"ADGDWDDQEVLDYFSDK", "ADGDWDDQEVLDYFSDKESAK", "CDSADLRHDIDR", "DDGVDYWAK", "DRLLASTLVHSVK", "DTFEHDPSESIDEFNK", "DTFEHDPSESIDEFNKSATSGDIWPGLSAYDNSPR", "DYKEYKPYKDDSK", "DYSGFAGVSRPR", "ELFDYSPPLHK", "ETAYIVERPSTAK", "EVQSPEQVK", "FHDSEGDDTEETEDYR", "FHDSEGDDTEETEDYRQFR", "FHDSEGDDTEETEDYRQFRK", "FTDEESR", "FTDEESRVFLLDR", "GFKEEIQK", "GFKEEIQKGDK", "GRADGDWDDQEVLDYFSDKESAK", "GRSSFYPEGDQETAK", "…	27	1.1862	0.542585	33	4.0308	0.801224	20	11.875	0.92233	13	10.193	0.910658	0.329581
Bcr	{"AAATTSQPVLTSQQIETIFFK", "AFVDNYGVAMETAEK", "CCQANAQFAEISENLR", "DSFMVELVEGAR", "HTPSSHPDHSLLQDALR", "ISSLGSQAMQMER", "LASQLGVYR", "LQTVHHIPLTINK", "LSEQESLLLLMSPSMAFR", "MIYLQTLLAK", "MSLHNLATVFGPTLLRPSEK", "NSLETLLYKPVDR", "SSESSCGLDGDYEDAELNPR", "SVGDIEQELER", "VDSVGFAEAWR", "VQQWSHQQR", "VSELDLEK"}	8	1.2362	0.552813	8	4.5888	0.821071	5	2.3442	0.700975	5	6.4603	0.865957	0.197198
Bcs1l	{"ALALQQEEGK", "DLAVENPIK", "FEFIPSPGNHFIWYQGK", "FYPGQAPSLAENFAEHVLK", "HYMITLEVPAR", "IVFMTTNYIDR", "KGAQLGLVAFR", "LNHLLSVAPQQSLVLLEDVDAAFLSR", "LTFSGLLNALDGVASTEAR", "NDPMGAVHNIESLR", "PFSDFVLALK", "RPLDSVVLQQGLADR", "TQHLSVETSYLQHESGR", "TVMYTAVGSEWR", "VFFNILEEAR"}	9	0.7285	0.421464	11	1.7406	0.635116	8	4.9603	0.832223	5	6.2732	0.862509	0.0276332
Bdh1	{"AILITGCDSGFGFSLAK", "EVAEVNLWGTVR", "GFLVFAGCLMK", "KMWDDLPEVVR", "METYCNSGSTDTSSVINAVTHALTAATPYTR", "MQIMTHFPGAISDK", "MWDDLPEVVR", "SFLPLLR", "SPYCITK", "TIQLNVCNSEEVEK", "VSVVEPGNFIAATSLYSPER", "VVNISSMLGR", "YEMHPLGVK", "YHPMDYYWWLR"}	30	0.79634	0.443313	27	1.9129	0.6567	17	33.502	0.971016	24	6.5126	0.86689	0.131499
Becn1	{"ASSSTMQVSFVCQR", "ELALEEER", "ELPLYCSGGLR", "FDHAMVAFLDCVQQFK", "FMLTNLK", "IEDTGGSGGSYSIK", "LIQELEDVEK", "LVPYGNHSYLESLTDK", "QQLELDDELK", "TQFNSEEQWTK"}	2	1.1353	0.531682	3	4.5943	0.821247	4	6.324	0.863463	1	NaN	NA	0.305764
Bend3	{"FQPPPEYQLTASELK", "GCSACGFAAK", "HLLESVLTALHDSSK", "HYVEAVYPVEK", "HYVQLLYPR", "KLESLHLQLIR", "KPLYGISHK", "LGEQYSCYGDGGK", "LLVHLFPELFTHENLR", "LQYNHSGACNK", "MDLLSLEVSR", "MEEVWHYECIPSIDER", "QIAEQSLSCGDLACR", "QLDSDGQPDSVPSVK"}	3	0.94229	0.485144	3	5.1384	0.837091	0	NaN	NA	0	NaN	NA	0.278645
Bicd1	{"AAEEALKTVDQYKTEIER", "AILLANLQESQTQLEHTK", "AVVTNVQAENER", "CDEYVTQLDEMQR", "EETLLQESASK", "EIAEHQLEEALETLK", "ENNEMVELQR", "IQMYDEQVTNLEK", "LEDLEFDHEQSR", "LLQDYTELEEENITLQK", "LTEHVNAMR", "LTKELTETTHEK", "QQYDELEAEYDGLK", "VAVTEVIDLK"}	5	2.688	0.72885	2	5.6178	0.848892	2	3.2536	0.764905	3	6.4655	0.86605	0.633407
Bicd2	{"AMVTETMMK", "CDEYITQLDEMQR", "DGLAPPSPSLVSDLLSELHISEIQK", "EAFGQAHTNHK", "EESLIQESASK", "EINQNVEIQR", "ELLAHLEK", "FSDDTVTAEPNNDAEALVNGFEHSGLVK", "GLLATEVGR", "GRYEAEGQALTEK", "HLQAAVDR", "IQAAEYGLAVLEEK", "IQAAEYGLAVLEEKHQLK", "KDGLAPPSPSLVSDLLSELHISEIQK", "LEEETEYLNSQLEDAIR", "LELLELDHEQTR", "LLQDYSELEEENISLQK", "LQFEELEVDYEAIR", "LSHELAETTR", "LTENLSALR", "LTSVAQELK", "LVMEAQPEWLR", "NVLTNTQ…	11	2.6546	0.726372	7	2.7973	0.736655	4	7.5383	0.882881	3	2.9011	0.743662	0.501957
Bid	{"HLAQIGDEMDHNIQPTLVR", "IEPDSESQEEIIHNIAR", "QELEVLGR", "VASHAPSLLR"}	2	1.0234	0.505782	0	NaN	NA	2	5.2112	0.839001	1	NaN	NA	0.182459
Bin1	{"ADETKDEQFEQCVQNFNK", "AMHEASK", "DEQFEQCVQNFNK", "GVFPENFTER", "GVFPENFTERVQ", "HHYESLQTAK", "IAENNDLLWMDYHQK", "IASNVQKK", "KLSECLQEVYEPEWPGRDEANK", "LDLPPGFMFK", "LGKADETKDEQFEQCVQNFNK", "LNQNLNDVLVSLEK", "LQAHLVAQTNLLR", "LSECLQEVYEPEWPGR", "LSECLQEVYEPEWPGRDEANK", "LVDQALLTMDTYLGQFPDIK", "NQAEEELIK", "QHGSNTFTVK", "SPSPPPDGSPAATPEIR", "TYLASVK", "VFEEMNVDLQEELPSLWNSR", "VGFYVNTFQSIAGLEENFHK…	16	1.1058	0.525121	17	4.1708	0.806606	10	32.725	0.970348	13	4.7623	0.826458	0.328774
Bin2	{"AGGAAGLFAK", "AIVGNNDLLWEDYEEK", "AIVGNNDLLWEDYEEKLADQALR", "AQIVFEDLNQELLEELPILYNSR", "FEQSASNFYQQQAEGHK", "GLSSSSRR", "HHLEAVQNAK", "IGCYVTVFQNISNLR", "LNHNLYEVMSK", "TMENYVSQFSEIK"}	2	0.39324	0.282249	1	NaN	NA	2	4.7534	0.82619	2	3.2967	0.767263	-0.0964978
Birc6	{"AEVASAVCLR", "AFHDMGGVQLICNNMVTSTR", "AGVKPDAPDQEPEGLALLVPDIQR", "ALLELLR", "ALVEQMEK", "ATAGAEDTLTHDHVNPSSSK", "CAMLQFSEFHEK", "CDADGLHSLSYHPALNAILAVTSR", "CEPCQPGFGSVLLK", "CLSDIVR", "CQYISAVDK", "DASTLGLSQIK", "DLEELGANPSLTNSK", "DLNGILLLDTALQTPVSK", "DQLMFDLLK", "EGTEEQDTFVSVIYCSGTDR", "ESPEIEPLPFTLAHDR", "FEINAYDPAIVQQLILSGDPSSGVDSR", "FLALCISNGK", "FLDSGPNK", "FLSGTSPHGTNQHSPQVGPTATQAMQEF…	78	2.198	0.687305	91	7.2253	0.878424	40	4.4772	0.817425	51	7.2543	0.878851	0.611757
Bles03	{"CLLTYKPDVYTYLGIYR", "LGVLEADSAIR", "QLAITHHVLSGK", "TTPATELDAWLAK", "WLIHLSPGFK"}	5	1.0292	0.507195	7	2.7658	0.734452	4	13.794	0.932405	4	6.2647	0.862348	0.223223
Blm	{"AAVPLNNLQEQLQR", "AHSVLSGHLK", "CLGELTEVCK", "DILTQLK", "DVICIDNDSASEELTEK", "DVICIDNDSASEELTEKDTQESQSLK", "ECDTMADTLQR", "EGLAALAYHAGLSDSAR", "ELNSPYLLSHSPSTEECLPTTTPGK", "ETHVNNLYSMVHYCENITECR", "FGLHNFR", "FVIDEAHCVSQWGHDFR", "FVIHASLPK", "FVQEHSSSPGTR", "FYGVTGSR", "GAPEDTEEEEEEAPVSSHYFANQTR", "GFNPDFCK", "GILSTSEELLSKPEEMTTHK", "GTCSEPSLPATVQTAQDTLCTTPK", "HEHFQSLNFPHTK", "HRPDSLDNTVQGDSCP…	10	3.3831	0.771851	11	10.511	0.913127	10	2.8768	0.742055	13	7.4363	0.881465	0.926732
Blmh	{"ATVQGAQHVFQHVVPQEGKPVTNQK", "CFPESHTTEATR", "CWIFSCLNVMR", "CYFFLNAFVDTAQK", "DGEAVWFGCDVGK", "EHVKPLFNMEDK", "GEISSTQDAMMEEIFR", "GYLCMTDEWFSEYVYEVVVDKK", "ICFVNDPRPQHK", "IGPITPLQFYK", "KCFPESHTTEATR", "KMVAASIK", "KTLYNNQPIDFLK", "LAFGESLMTHAMTFTAVSEK", "LAFGESLMTHAMTFTAVSEKDNQEGTFVK", "LGLSDMNVYDHELVFGVSLK", "LNSDPQFVLAQNVGTTHDLLDICLR", "LVQYLLMNPTNDGGQWDMLVNIVEK", "LYTVDYLSNMVGGR", "MNDILN…	39	0.80564	0.44618	39	2.7567	0.733809	34	8.0376	0.889351	37	6.3979	0.864827	0.144538
Bloc1s5	{"AVERLREQYAAMEK", "DLGEIHSR", "ETMECGLGETLQR", "LLDHRPVTQGEIR", "LQAANDSICR", "SGGGTETPVACDAAQGGK", "VINDYLTASEK"}	3	0.49332	0.330351	4	2.3396	0.700563	1	NaN	NA	1	NaN	NA	-0.000678595
Blvra	{"DLKDPHSSAFLNLIGYVSR", "DPHSSAFLNLIGYVSR", "DQDIFIQK", "ELGSLDNVR", "FGVVVVGVGR", "FTASPLEEEK", "HISIHFK", "LLGQVSAEDLAAEK", "MTVQLETQNK", "QISLEDALR", "SGSLEEVPNVGVNK", "SPLSWIEEK", "SQEVDVAYICTESSSHEDYIR", "VLHEEHIELLMEEFEFLK"}	12	0.76054	0.431992	13	2.4584	0.710849	4	4.4503	0.816524	2	6.9239	0.8738	0.0781616
Blvrb	{"CLTTNEYDGHTTYPSHQYD", "HDLGHFMLR", "IAIFGATGR", "ILQESGLK", "LPSEGPQPAHVVVGDVR", "LQDVTDDHIR", "QAADVDKTVAGQEAVIVLLGTGNDLSPTTVMSEGTR", "TGLTTLAQAVQAGYEVTVLVR", "TVAGQEAVIVLLGTGNDLSPTTVMSEGTR", "VVACTSAFLLWDPTK", "YVAVMPPHIGDQPLTGAYTVTLDGR"}	14	0.70933	0.414975	12	2.3932	0.705293	10	6.7706	0.87131	12	11.233	0.918254	0.104553
Bmi1	{"CPAAMTVMHLR", "DFYAAHPSADAANGSNEDRGEVADEEKR", "ITELNPHLMCVLCGGYFIDATTIIECLHSFCK", "TRPLLNIR", "YCPICDVQVHK"}	7	1.5723	0.611243	7	5.9957	0.857055	2	10.872	0.915768	2	7.5097	0.882487	0.487183
Bms1	{"AFAVQSAVR", "DAGECGSVGEASEESPSAAHQWRPHADAQKPSPVR", "DSGQKPASESLVDETSDIESLLK", "DSLYKPILR", "ELFDAEYDEGESTYFDDLKGEMQR", "FPVEAPHDWDLEEVMNSIR", "FQTIPLYYIEDHNGR", "FRPLTWQTSHPYILADR", "FWTEVYPGAK", "GMFNSALEVAK", "GPVTIVSGK", "HFNSLHIPK", "HLQDLQLGDEEDAR", "IAATGVVLDLDK", "ILAEEEELYGDFEDLETGDVHK", "IMGVLTHLDSFK", "KAAEAFLR", "KHFNSLHIPK", "KVLALLDALSTIHSQK", "LFYLSGMVHGEYQNQEIHNLGR", "LIYGTVTEDNE…	30	1.6322	0.62009	30	4.9702	0.832501	9	4.0754	0.802971	19	14.398	0.935057	0.397917
Bnip1	{"AELLQGGDSLR", "ALIQDIR", "DCSGPLSELTELNTK", "ESLAQTSSSITESLMGISR", "ICNQEIVK", "IQELEQSAR", "KANLTCK", "LAIDNLEK", "LAIDNLEKAELLQGGDSLR", "MMSQQVQQSEEAMQTLVSSSR", "QLLLQEVENHK", "QLLLQEVENHKK", "QMLSNQTSWR", "SMSGTIQLGR", "TLLDANEEFK"}	8	1.4998	0.599968	11	4.7619	0.826446	7	9.7564	0.907032	8	5.8467	0.853944	0.418698
Bod1l	{"AAETEAQEGVTR", "AFIATSTEGTDK", "AGSLSSEDVDGSQENR", "AQSEDKPSSK", "ASTSLANHSDVPNQYSTVK", "ATSDSGGDGLEAALK", "AVHEFLATLNHK", "DGKPVSEYTIK", "DITNAPLVAAGPCDDEGIVTSTGAK", "DKAFIATSTEGTDKGIMLNTVK", "EAVMVGTIPTDDDQATTVR", "EENSGDVEEFSSVTSK", "EGNDGFTVDMPTK", "EIANLEEK", "ENNSLLLLSK", "ETVEDTTISTGLVK", "GAAELQMEALLMR", "GAQEVSVDSEVSR", "GGHLSTLSTEEIR", "GIVESSVTSALAGNSDRPPVLCGSEGPMASASSHHSDSQLTR", "GL…	11	1.2367	0.552913	15	2.4561	0.710657	8	2.6284	0.724396	8	4.3702	0.813787	0.0916052
Bola1	{"AKLEQALSPEVLELR", "ENPQLDISPPCLGGSK", "FEGMSPLQR", "GSAGSAAAGPVEAAIR", "LEQALSPEVLELR", "LVHEALSEELAGPVHALAIQAK", "NESGGHAVPAGSETHFR"}	7	1.0398	0.509756	8	2.7219	0.73132	3	4.6203	0.822074	3	4.7486	0.826045	0.142891
Bola2	{"FEGKPLLQR", "LRQDLEAEHVEVEDTTLNR", "LVNECLAEELPHIHAFEQK", "MELSADYLR", "MELSADYLREK", "QDLEAEHVEVEDTTLNR", "TLTPEQWTR"}	5	1.2256	0.550683	6	4.7668	0.826594	3	11.581	0.920515	5	6.8201	0.872124	0.358548
Bola3	{"ATAIQVTDISGGCGAMYEIK", "IESEEFK", "IFTSVPK", "RTVQQHQMVNQALK", "TVQQHQMVNQALK", "TVQQHQMVNQALKEEIK"}	5	0.71879	0.418195	2	2.9208	0.74495	2	6.0204	0.857558	0	NaN	NA	0.129222
Bop1	{"AEETSEELAQAAPLCSR", "AGACGKPHMSPASLPGK", "AGACGKPHMSPASLPGKR", "AVAFHPR", "CLSVSPGGQWLASGSDDGTLK", "DELDQFLDK", "DLGVLDVAFHPTQPWVFSSGADGTIR", "DLQPFPVCQALVYR", "GDYLAVVLSSQEHTQVLLHQVSR", "GQFGDSGFNPYEPAVDFFSGDIMIHPVTNRPADK", "GQFGDSGFNPYEPAVDFFSGDIMIHPVTNRPADKR", "ICHSKPVTQVTWHGR", "KLNFLPQK", "LALPGHAESYNPPPEYLPTEEER", "LLVGSTDQLLEAFTPPEEPALQPAR", "LNFLPQK", "LTDEQVALVHR", "LVWFDLDLSTKPYK", "L…	59	1.3519	0.574812	54	5.107	0.836253	16	20.883	0.954302	28	13.797	0.932419	0.435102
Bphl	{"FHADFLLQHVK", "HLLPLVQCPTLIVHGEK", "LHLMPEGKHNLHLR", "TCEDWVDGISQFK", "VGEGEHAILLLPGMLGSGK"}	0	NaN	NA	3	0.93635	0.483564	4	3.1238	0.757505	2	6.0937	0.85903	-0.117195
Bpnt1	{"ASAYVFASPGCK", "ASSHTVLMR", "CVIAEGDLGIVQK", "EEDLVVWVDPLDGTK", "EYTEGLLDNVTVLIGIAYEGK", "HMNSAGVLAALR", "IIQLIEGK", "KWDTCAPEVILHAVGGK", "LTDIHGNALQYNK", "LTIIGEEDLPPGEVDQELIEDGQWEEILK", "LVASAYSIAQK", "LVQMSICSSLAR", "NYEYYASHVPESVK", "QPCPSQYSAIKEEDLVVWVDPLDGTK", "SHSNQLVTDCISAMNPDTVLR", "TSATDLQTK", "WDTCAPEVILHAVGGK"}	54	0.87629	0.467033	56	3.0974	0.755943	40	9.046	0.900458	42	9.6504	0.906107	0.195381
Braf	{"LLFQGFR", "LMAECLK", "LTQEHIEALLDK", "MLNVTAPTPQQLQAFK"}	0	NaN	NA	2	2.4984	0.714155	3	7.1881	0.877872	1	NaN	NA	0.177464
Brap	{"AAIIHQHLGR", "ANQLVLQNQLK", "ANQLVLQNQLKEEEK", "DLQITEIQEQLR", "DSTPNQYMVLIK", "EMTDVIIETMK", "FVAPFNDVIEQMK", "HFEETQHTYAMQLTNHR", "IVQYECEGDTCQEEK", "KCTQLNTR", "KPSAAPVSAQR", "MDESVNGILTTLCNHSFHSQCLQR", "QFNSIEDDVCQLVYVER", "QLPDQISFFSGNPSVEIVHGIMHLYK", "SAMLCVLTVPATMTSHDLMK", "SEDGASLPVMDLTELPK", "TLASAVACLEGK", "WDDTTCPVCR"}	9	2.203	0.687793	7	7.4376	0.881483	7	7.5142	0.882549	10	2.4173	0.707371	0.647972
Brat1	{"ACDLLLFLR", "ALDLEGLQGR", "ATPQVTQALNVLTTTFGR", "DLDWEVR", "DSALEFLTHLIR", "DTEWFVATVLQAVSR", "EAGDSPNSASVEAALQR", "EGEQAQPLGDLDPEAMLAILR", "IVNHVDESLHAK", "LCGTLGGCVR", "LLPALCAVLADPR", "LSPIQAGPLALGTLK", "QLVADDTCLEK", "SSEVPTLALQLLQDPESYVR", "TLESPESSPMVLK", "VFLTQALGQPSLHCPYTVGLPR", "VFTDWLR", "VLSFALR", "VQGLELAR", "WLQNPHK"}	16	1.1613	0.537316	12	2.393	0.705276	10	4.5964	0.821314	8	4.9103	0.830804	0.144974
Brca1	{"AGLLTSCSSPR", "DFSKPVEDNISDK", "DISMVVSGLTPK", "DLDAYLVQNITCDSSEPQDSND", "DPESESPKEPAHIGTTPASTSALK", "DQELLQTAPQEAGDEGK", "ELVHGSNNAGSGTEGLKPPLR", "EPQLIEDTEPAADAK", "GNQPSGHSPSLLADPCALEDLPDLEPNMSGAAILTSK", "GSSSDCNNEVIMIEASQEHQFSEDPR", "HALNLSQEK", "IAGSNLQK", "IKPELTSSEER", "ILECPICLELIK", "KGPSQCPLCK", "LAADTMCDR", "LHSAEEAACEFSEGIR", "LLNVHEFEVK", "LNEEASIIQSVGYR", "LQQEMAHLEAVLEQR", "LTLTD…	5	1.782	0.640546	7	3.8351	0.793179	2	3.4125	0.773371	6	4.9195	0.831067	0.332419
Brcc3	{"EEVMGLCIGELNDDIR", "FTYTGTEMR", "IEIPIHIVPHITIGK", "IHSLTHLDSVTK", "ILCQEEQDAYR", "LEQNQQHLQELQQEKEELMEELSSLE", "VCLESAVELPK", "VEISPEQLSAASTEAER", "VLYTCFQSIQAQK"}	21	0.8633	0.463318	15	2.7869	0.735932	13	7.1464	0.877246	11	6.9912	0.874862	0.155039
Brd1	{"AMNHLSR", "ANCYTAFHVTCAQK", "ARPADCVLCPNK", "ETLTYAQAQR", "EVPDYLDHIK", "GVGACIQCHK", "HPMDFATMR", "IANQVAIQR", "IGEHMQTK", "KGDCVSAVSQNMFEFLMDR", "LETLLQPR", "LLIELLR", "LTCYLCK", "LTPLTVLLR", "MVPLGVDETIDK", "NEVLPSTHGTPASASALPEPK", "NLHAFEEDFNLIVDNCMK", "RLEAQGYK", "RPFSWEEVDR", "SELISCIENGNYAK", "SVLEQLQEKDPAK", "SWQWLPK", "VEQMAMELR"}	8	1.9925	0.665831	10	6.6534	0.869339	6	2.9793	0.7487	8	2.1431	0.681843	0.445669
Brd2	{"AGGGGSNATTLSHPGFGTSGGSSNK", "AVHEQLAALSQGPISKPK", "DAQEFAADVR", "DSNPEEIEIDFETLKPSTLR", "KAGGGGSNATTLSHPGFGTSGGSSNK", "KPSLLYEGFESPTMASVPALQLAPANPPPPEVSNPK", "LAELQEQLR", "LPGEGNAGLLGLGPEAAAPGK", "LQDVFEFR", "LQDVSGQLNSTK", "MLQNVTPHK", "SLHSAGPPLLAVSAAPPAQPLAK", "TAPPVLPTGYDSEEEEESRPMSYDEK", "TESSAQQVAVSR", "TKEELALEK", "VASMPQEEQELVVTIPK", "VTNQLQYLHK", "VVHIIQAR", "YNPPDHDVVAMAR", "YVLSCLR"}	16	5.2521	0.840054	13	5.3072	0.841451	10	9.4196	0.904027	11	13.306	0.930099	1.28271
Brd3	{"ADTTTPTTSAITASR", "AVHEQLAALSQAPVNKPK", "DSNPDEIEIDFETLKPTTLR", "EYPDAQGFAADIR", "HCDSILR", "HQFAWPFYQPVDAIK", "KADTTTPTTSAITASR", "LNLPDYHK", "LQDVSGQLNSK", "MPDEPMEAPALPAPTAPIVSK", "NPMDMGTIK", "QLSLDINR", "TNQLQYMQNVVVK", "VAQMPQEEVELLPPAPK"}	8	1.3841	0.580555	11	4.4716	0.817238	7	4.2183	0.808367	4	2.0451	0.671604	0.259028
Brd4	{"AVHEQLAALSQPQQNKPK", "DAQEFGADVR", "EYRDAQEFGADVR", "HPMDMSTIK", "HPTTPSSTAK", "HQFAWPFQQPVDAVK", "IHSPIIR", "INELPTEETEIMIVQAK", "KADTTTPTTIDPIHEPPSLAPEPK", "LNLPDYYK", "MPDEPEEPVVTVSSPAVPPPTK", "NMGSWASLVQK", "NSNPDEIEIDFETLKPSTLR", "QEQQQQQQQAAAVAAASAPQAQSSQPQSMLDQQR", "QTNQLQYLLR", "RQTNQLQYLLR", "SDPYSAGHLR", "SREDEDALEQAR", "SSSDSFEHFR", "VDVIAGSSK", "VQPPTPLLPSVK", "VVHIIQSREPSLK", "YVTS…	13	1.5792	0.612283	13	6.7236	0.870527	10	11.263	0.918454	6	14.076	0.933669	0.515081
Brd7	{"AENEVDRDLQCHVPIR", "EAEITQIEPTGR", "ELTQQVTPGDVVSIHGVR", "EMYLAEQVTNNLK", "HFYEEYVEKPLK", "HPMDFSTMK", "KDPSAFFSFPVTDFIAPGYSMIIK", "LANSQCEFER", "LLHSGMK", "LLRELQEAQNER", "LMCTNAMIYNKPETIYYK", "LQSGVNTLQGFK", "LSTRPPPNMICLLGPSYR", "NNDYQSIEELK", "NNDYQSIEELKDNFK", "QSIDFMSDLQK", "RKPDGTTTLGLLHPVDPIVGEPGYCPVR", "SLQDLDMSSPEDEGQTR", "VGGSEVTELSTGSSGHDSSLFEDR", "VTPVLYLNYGPYSSYAPHYDSTFANISK"}	6	1.4487	0.59162	3	3.9985	0.79994	7	6.0987	0.859129	3	69.317	0.985779	0.364739
Brd9	{"EVISCMFEPEGNACSLTDSTAEEHVLALVEHAADEAR", "HPMDFGTMK", "LLEHFLR", "LLPGFTTLGFK", "LLPGFTTLGFKDER", "LLQDLHEAQAER", "SSYEDYTDTPLEKPLK", "VGDPLGESGGPVLDFMSMK"}	2	3.9743	0.798967	4	5.0948	0.835926	4	6.0641	0.858439	2	7.8066	0.886449	0.978078
Bre	{"DQPTLTFQSVYHFTNSGQLYSQAQK", "ELVQQYHQFQCGR", "IEHALGGSSALHIPAFPGGGCLIDYVPQVCHLLTNK", "ISPMLSPFISSVVR", "LHIPYAGETLK", "LPVDFSNIPTYLLK", "NNWTGEFSAR", "SGCTSLTPGPNCDR", "TFVPQFQEAAFANGK", "VGLDATNCLR", "VQYVIQGYHK", "WDGNEMAK"}	9	1.1248	0.529367	5	3.9895	0.799579	4	9.4313	0.904135	3	8.7391	0.897321	0.297862
Bri3bp	{"ATSSFSQSVSSLFGEDNVR", "GSPGGLCSPSVEEK", "LEHLENQVR", "VLENLDR"}	3	0.82677	0.452586	1	NaN	NA	4	5.5798	0.84802	3	7.203	0.878093	0.100915
Brip1	{"AWDIEELVSLGR", "DELDSLINGNIR", "DHSCVHPEVVGNFNR", "DSFQNVDGLCSR", "ESASYSVTEVQLR", "GLNSSQHCLLESPTGSGK", "GQVVILDEAHNIEDCAR", "HLSAVLQK", "IGVNALNFWCLNPAVAFSDINDK", "IRPLETTQQIR", "ISNQQTLQHLQGMSR", "IWSGNEMLLNLYR", "MGITTATFPVLQR", "QQIQHHSSFASALESLTEFSR", "SLALLCSALAWQQSLSEKPVDEGLNK", "SPSVASHGVSR", "TDFDELLQVYYDAIK", "TIVLTSGTLSPLK"}	7	2.4657	0.711458	4	3.3737	0.771361	6	7.3686	0.880506	4	6.91	0.873578	0.545261
Brix1	{"CIYFEAK", "DKLFVINEVCEMK", "DRIPGPVCK", "EFLIQIFSTPR", "FLVQNIHTLAELK", "FVLNLIK", "GSRPLLSFDPAFDDLPHYALLK", "HLMQDLR", "IFQGSFGGPTLYENPHYQSPNMHR", "ILIFSSR", "KKQDLYMWLSNSPHGPSAK", "KQDLYMWLSNSPHGPSAK", "LFVINEVCEMK", "MLMPHSK", "MTGNCLK", "NFQIIEEDAALVEIGPR", "QDLYMWLSNSPHGPSAK", "RGGLEVQAK", "SQPFVDHVFTFTILDNR", "TILPHDPTADVFVIPAEEKPVEIQWVKPEPK"}	30	1.7047	0.630273	35	4.1437	0.805587	14	19.244	0.950603	22	17.65	0.946381	0.488523
Brms1l	{"APEYLEPLATLQENMQIR", "ELCLESVK", "LLLYDTVQSELEEK", "LQEVIAGK", "LYISQLQK", "LYYDGEWYIRGQTICIDRK", "MECLDEMSNLEK", "QFTDLKDQLYK"}	4	0.91935	0.47899	3	3.29	0.7669	3	1.7677	0.638689	4	3.222	0.763145	0.00844207
Brox	{"ADHTLSSLEPAHSAK", "ANYGLVEPVPFEFPPMSAHWTPEALAAFDLTK", "ATAPVSFNYYGMITGPPASK", "DDSVKPKPEEDVKPVK", "DDSVKPKPEEDVKPVKEPDIRPQK", "ENGFIYFQK", "HAPGLIAALAYDTASFYQK", "IPTEAPQLELK", "LIDAYIIQCQAEAQEVTIAR", "LLELFTDLSCNPETMK", "LYAEAEALCK", "NAADLYFSLLQGFINSVGDSTQESK"}	11	1.1062	0.525211	14	3.0061	0.750381	11	12.926	0.928192	6	11.224	0.918194	0.26524
Brpf1	{"DTGNIFSEPVPLSEVPDYLDHIK", "ESYFESHNK", "LGEQMTQEAR", "LLVELIR", "LQTHLQSQR", "LVPLGVNQDLDKEK", "RLQTHLQSQR", "TSVLFSKK"}	1	NaN	NA	2	1.9408	0.659956	3	2.5488	0.718215	1	NaN	NA	-0.0229803
Brsk2	{"ATGGPAVFQKPVK", "DGGGAQHAQYVGPYR", "DLKPENLLLDER", "HIWYIGGK", "LGIHCVTCQK", "QIISALDFCHSHSICHR"}	8	1.4071	0.584562	3	7.8829	0.887424	3	6.6021	0.868457	4	5.4628	0.845268	0.440669
Brwd3	{"ETLESGNYDSPLEFYK", "FIGDQSCSDILDTYNK", "FLQSGPCNK", "FSHVFPSSAYQHIK", "FSPDGNHFACTDSHGHLLLFGFGCSK", "ILGHLSSVYCVAFDR", "IWQYQQQEWK", "IYSVNLQK", "RSPFVPQMGDELIYFR", "SPFVPQMGDELIYFR", "YDTTVITAVNNFLLK"}	2	2.9722	0.74825	0	NaN	NA	2	2.3283	0.699546	1	NaN	NA	0.731348
Bsg	{"GGKVLQEDTLPDLHTK", "GSGTHMNDK", "GSGTHMNDKDK", "KPDQTLDEDDPGAAPLK", "KSEHSSEGELAK", "RKPDQTLDEDDPGAAPLK", "SDASYPPITDWFWFK", "SEHSSEGELAK", "SEHSSEGELAKLVCK", "SEINVEGPPR", "SEINVEGPPRIK", "SGEYSCIFLPEPVGR", "TQLTCSLNSSGVDIVGHR", "VLQEDTLPDLHTK", "YIVDADDR", "YIVDADDRSGEYSCIFLPEPVGR", "YVVVSTPEK"}	11	1.2455	0.554665	10	4.7327	0.825562	12	13.196	0.929558	3	33.378	0.970912	0.385379
Btaf1	{"AAAQQLGEVVK", "AKCDVDETVSSAALSEETEKPK", "AQIADLPAGSSGTILVELDEGQKPYLVQR", "ATGHVFQALQYLR", "AVAAASLVPVVESLVYLQTQK", "AVTLAVQPR", "CDVDETVSSAALSEETEKPK", "EENTLVQNYAAQYIAK", "EQEAGVLAMDALHR", "EVLQEYIAGADTIMEDPATR", "FGDFVSDEVVAPVR", "FMATQCFATLIR", "FNYCILDEGHVIK", "GIITLYR", "HFGAEMAVK", "HFLEQLLDGK", "HGGLLGIK", "HNLIVASYDVVR", "IAAGQAVEAIVK", "IATMETMNIFLEK", "IIEGLQDLDDDVR", "IIQDYYCTLSPLQVQ…	36	1.189	0.54317	25	4.2487	0.809477	14	11.441	0.919621	15	5.919	0.85547	0.326703
Btf3	{"APLATGEDDDDEVPDLVENFDEASK", "APLATGEDDDDEVPDLVENFDEASKNEAN", "ETIMNQEK", "GGWPGAEATPSLPLGGSR", "KLGVNNISGIEEVNMFTNQGTVIHFNNPK", "KLQFSLK", "LAEALPKQSVDGK", "LGVNNISGIEEVNMFTNQGTVIHFNNPK", "LQFSLKK", "QLTEMLPSILNQLGADSLTSLR", "QLTEMLPSILNQLGADSLTSLRR", "QSVDGKAPLATGEDDDDEVPDLVENFDEASK", "QSVDGKAPLATGEDDDDEVPDLVENFDEASKNEAN", "RLAEALPK", "TATADDKKLQFSLK", "VQASLAANTFTITGHAETK"}	25	3.8481	0.793734	35	11.977	0.922941	18	136.54	0.992729	18	33.524	0.971035	1.21039
Btf3l4	{"APKPEDIDEEDDDVPDLVENFDEASK", "APKPEDIDEEDDDVPDLVENFDEASKNEAN", "DDGTVIHFNNPK", "KLAEQFPR", "KLQSSLK", "LAEQFPR", "LAVNNIAGIEEVNMIK", "LAVNNIAGIEEVNMIKDDGTVIHFNNPK", "LQSSLKK", "MNQEKLAK"}	5	1.1934	0.544087	7	3.6982	0.787153	5	5.1288	0.836836	3	2.7885	0.736043	0.217414
Bub1b	{"AAEAHHTVHHQALIIK", "AEASEAMCLEGAEWELSK", "AEIVHGDLSPR", "AMQAVQQEGAGGQQEEK", "ASSQPIPWDFYINLK", "EAELLTSAK", "EISPAENILQEQPDSK", "ENIQPLR", "FLSLWIK", "FYSGDDPLDVWDR", "GFLNAVPQPVHGNR", "GIAADPEGLLQEEDLDGK", "IHDPYDYVNKDDHAVR", "LASTPFHEILSSK", "LFWVAPR", "LSQSTSELK", "NVTLCPNPEDTCDFAR", "QESAGHTALQQQK", "RPHDNPASVTSIPSVLPSFTPYVEESAQQTVMTPCK", "RPLSVLK", "SPATGGPQVLNAQR", "STVSVLGELAAEMGGAFDATF…	10	9.1815	0.901783	8	6.5945	0.868326	6	3.4425	0.774902	6	3.6499	0.784942	2.00275
Bub3	{"ENNIEQIYPVNAISFHNIHNTFATGGSDGFVNIWDPFNK", "FSPNTSQFLLVSSWDTSVR", "LNQPPEDGISSVK", "LYDVPANSMR", "MHDLNTDQENLVGTHDAPIR", "NMGYVQQR", "QGYVLSSIEGR", "RVLVWDLR", "TPCNAGTFSQPEK", "VAVEYLDPSPEVQK", "VLVWDLR", "VYTLSVSGDR", "YQHTGAVLDCAFYDPTHAWSGGLDHQLK"}	25	2.4659	0.711475	23	9.7311	0.906813	15	22.747	0.957889	9	22.392	0.95725	0.831713
Bud13	{"AASQSGLGPSHPSLSTNSK", "AVEELAYK", "EGDPMANFIK", "FNIWPGYR", "RGHHGSLGTSSPR", "TLDSSGTQHLR", "YIDDEDLDR", "YLSGTDAGLEGGPEAGR"}	2	1.2123	0.547982	4	5.3636	0.842856	1	NaN	NA	0	NaN	NA	0.372034
Bud31	{"APPDGWELIEPTLDELDQK", "DTNFGTNCICR", "IIECTHCGCR", "KAPPDGWELIEPTLDELDQK", "KQGYENLCCLR", "QGYENLCCLR"}	12	2.6861	0.728711	10	18.991	0.949977	8	64.146	0.98465	6	26.706	0.963907	0.971884
Bysl	{"AIEMFMNK", "ALFKPGAWFK", "CSIPVLHSSAAMLK", "EAIIVGSIITK", "EALLELLR", "ELQSAVPR", "EVEEEEEYVGPR", "FYNLVLLPR", "GILIPLCESGTCTLR", "HAPLAEQILAGNAVR", "IAEMEYSGANSIFLR", "LQPHPQLSPEIR", "MAGVDHQAEVIVDPEDER", "QLPVLWHQCLLTLAQR", "QTEVETVMSEVSGFPMPQLDPR", "TLADIIMEK", "VLDALVFHFLAFR", "YKADLATEQK"}	21	2.2742	0.694582	17	10.079	0.909739	13	3.4981	0.777684	10	115.4	0.991409	0.667636
Bzw1	{"AEVLSEEPILK", "DIILYVK", "DINAVAASLR", "EGVSAAFAVK", "ELQEQMSR", "ELSEYVR", "FDPTQFQDCIIQGLTETGTDLEAVAK", "FLDASGAK", "GDPFKDIILYVK", "IQEYCYDNIHFMK", "KFVEWLK", "KVSMDNR", "LAMLTGVLLANGTLNASILNSLYNENLVK", "LLLFLKGFSESER", "LMELFPANK", "QQKPTLSGQR", "QSVEHFTK", "QYSPLLAAFTTQGQSELTLLLK", "SVFLEQMK", "TDVCVFAAQEDLETMQAFAQVFNK", "YFTEAGLK"}	22	1.8371	0.647527	29	7.1981	0.878021	21	25.178	0.9618	17	74.05	0.986676	0.628671
Bzw2	{"ADVLSEEAILK", "DANSVTSSLR", "DTLVQGLNEAGDDLEAVAK", "EELVAEQALK", "EGIAASFAVK", "EKFEPTVFR", "ELSDFLR", "EVVLYVK", "FEPTVFR", "FLDSTGSR", "HQKPVLTGQR", "KEELVAEQALK", "LLELFPVNR", "LSQECPIK", "MTNHCVFSANEDHETIR", "NYAQVFNK", "QYAPLLAVFSSQGQSELVLLQK", "SVFLDQMK", "VQEYCYDNIHFMK", "VQQSLGTR", "YADTLFDILVAGSMLAPGGTR", "YFTDAGLK"}	38	1.1123	0.526582	37	4.1579	0.806123	31	13.395	0.930531	20	20.855	0.954244	0.328308
C1qbp	{"AFVEFLTDEIK", "AFVEFLTDEIKEEK", "AFVEFLTDEIKEEKK", "DTNYTLNTDSLDWALYDHLMDFLADR", "EVSFQATGDSEWR", "GVDNTFADELVELSTALEHQEYITFLEDLK", "ITVTFNINNSIPPTFDGEEEPSQGQK", "KTLVLDCHYPEDEIGHEDEAESDIFSIK", "MSGDWELEVNGTEAK", "TLVLDCHYPEDEIGHEDEAESDIFSIK"}	18	0.83731	0.455726	16	2.8629	0.741127	15	3.9606	0.798411	18	27.971	0.965483	0.129598
C2cd2	{"ENDLDSWELEK", "FISTLVR", "HLVNAASPSVFLSTKPTQVK", "VSLINHPGASGLSHVCVAQLNDPEQR"}	1	NaN	NA	4	2.821	0.738288	2	9.4336	0.904156	3	10.859	0.915676	0.232741
Cab39	{"DVAQIFNNILR", "EILYGTNEK", "ESMAVLEK", "FFSEYEK", "GYESPEIALNCGIMLR", "IILWSEQFYDFFR", "KDVAQIFNNILR", "LIEFLSK", "LLGELLLDR", "LLHSENYVTK", "LLSAEFLEQHYDR", "NIQFEAFHVFK", "SPADIVK", "TQPILDILLK", "VFVANPNK", "YVEMSTFDIASDAFATFK"}	22	1.4553	0.592718	20	5.6658	0.84998	13	38.567	0.974726	16	15.993	0.941152	0.492994
Cab39l	{"DNLAILEK", "DVTQIFNNILR", "GYEAPQIALR", "IILFSNQFR", "LIEFLSSFQK", "LLQSENYVTK", "VFVASPHK"}	4	1.3064	0.566424	0	NaN	NA	2	2.8731	0.741809	4	2.9965	0.749781	0.063023
Cabin1	{"AVVHLLRPTLCTSGFDR", "FCQVHLGAATQR", "FDSWAGMALAR", "HCFTSAAR", "IFEEQPCLR", "LSGLSAQAGPSGK", "QVDEETALEQAVK", "TSTVSADLANLLK", "VDFQGLLVK", "VWQQGQK"}	3	0.89008	0.470922	0	NaN	NA	1	NaN	NA	2	3.8704	0.794678	0.0189939
Cactin	{"AYLWADK", "DMTTITEDEIAK", "EGMGQDEAQFSVEMPLGGR", "EQELELLQR", "IQEDNRLELQK", "KGISHLEEK", "LLTAHELPLDAHVLEPHEDLQR", "QEQGVESEPLFPILK", "QQLQATGDASESAEDIFFR", "TWEEQEDSFHLR", "TYNQLQVIFQGIEGK", "VHTGFEWNK"}	3	1.1441	0.533604	4	6.0795	0.858747	2	11.878	0.922348	5	42.517	0.97702	0.388596
Cacybp	{"ASVLEELQK", "ASVLEELQKDLEEVK", "EKEKPSYDTEADPSEGLMNVLK", "EKPSYDTEADPSEGLMNVLK", "EKPSYDTEADPSEGLMNVLKK", "ISNYGWDQSDK", "ISNYGWDQSDKFVK", "IYITLTGVHQVPTENVQVHFTER", "KPELDNEKPAAVVAPLTTGYTVK", "LRDTLTSEK", "MASVLEELQK", "NYSMIVNNLLKPISVESSSK", "NYSMIVNNLLKPISVESSSKK", "SFDLLVK", "SKIETELK", "SKIETELKNK", "TDTVIILCR", "VKTDTVIILCR", "VLLEKSTR", "WDYLTQVEK"}	50	0.88771	0.470258	43	3.1163	0.757063	35	7.8294	0.886742	34	39.076	0.975047	0.206079
Cad	{"AAFALGGLGSGFASTK", "AGPSDMELLFDVFLETVR", "AIVHAVGQELQVTGPFNLQLIAK", "ALKEENIQTLLINPNIATVQTSQGLADK", "AMLSTGFK", "APHVLVLGSGVYR", "AQGLPVTCEVAPHHLFLNR", "AQILVLTYPLIGNYGIPSDEEDEFGLSK", "ATGYPLAYVAAK", "CGPKPPPGFPGLETMLPLLLTAVSEGR", "CLCQLGAEVTVVPWDHELDSQK", "CLGFSDK", "DAYGNCVTVCNMENLDPLGIHTGESIVVAPSQTLNDR", "DQMSHLFNVAHTLR", "EAAAGNIGGQTVR", "EDFASGTAAALAGGVTMVCAMPNTRPPIIDAPALALAQK", "EDMEALWEN…	113	0.94764	0.486558	116	3.1765	0.760565	87	8.8375	0.898348	81	9.1931	0.901894	0.214536
Cadm1	{"CEASNIVGK", "DFRPLKDSR", "EDDGVPVICQVEHPAVTGNLQTQR", "EGDAFELTCEAIGKPQPVMVTWVR", "GADDAADADTAIINAEGGQNNSEEK", "GADDAADADTAIINAEGGQNNSEEKK", "GADDAADADTAIINAEGGQNNSEEKKEYFI", "GKSEVEEWSDMYTVTSQLMLK", "GTYFTHEAK", "HKGTYFTHEAK", "NLMIDIQK", "SDDSVIQLLNPNR", "SEVEEWSDMYTVTSQLMLK", "VHKEDDGVPVICQVEHPAVTGNLQTQR", "WFKGNKELK", "YFCQLYTDPPQESYTTITVLVPPR", "YLEVQYKPQVHIQMTYPLQGLTR"}	5	1.8479	0.648864	11	5.4686	0.845407	7	10.332	0.911754	7	14.972	0.93739	0.548879
Calcoco1	{"AALLGEELASAAGAR", "ATVLQNQLDESQQER", "DILSQQQGDHVAR", "EFQADKEQSEAELQTVR", "GGVNFLNVAR", "GVQELAASSQQK", "ILELEDDIQTMSDK", "LAELSLHMK", "LQLEDQVTELR", "LSAEILR", "NDLMQLK", "QEHSELTEQYK", "QELLEYMR", "TGLLQSMEAEK", "TGLLQSMEAEKDK", "TIAELHR", "TQSHVFK", "TYIPNTK", "VCGQSPPFQFR", "VECHYTLPPGTMPSASDWIGIFK"}	6	1.9817	0.664621	4	5.1483	0.837353	7	2.3465	0.70118	7	3.8568	0.794103	0.36752
Cald1	{"AQNGEFMTHK", "ASGDKEAEGAPQVEAGK", "ASGDKEAEGAPQVEAGKR", "ASKPMKPAASDLPVPAEGVR", "EAEGAPQVEAGK", "EFDPTITDGSLSGPSR", "GETENEEFEKLK", "GSVFSAPSASGTPNK", "GSVFSAPSASGTPNKETAGLK", "GSVFSAPSASGTPNKETAGLKVGVSSR", "IDSRLEQYTNAIEGTK", "IEGDGEQDMEEIAR", "INEWLTK", "KGFTEVK", "LEQYTNAIEGTK", "LEVEGQEQER", "LQEALER", "MPEDGLSEDK", "MPEDGLSEDKKPFK", "MQNDSAENETAEGEEKR", "MQNDSAENETAEGEEKRESR", "QKEFDPTITDG…	18	1.307	0.566537	25	5.588	0.848209	16	16.312	0.942237	11	12.014	0.92316	0.42717
Calr	{"AKIDDPTDSKPEDWDKPEHIPDPDAK", "CKDDEFTHLYTLIVRPDNTYEVK", "DDEFTHLYTLIVRPDNTYEVK", "DKGLQTSQDAR", "DKQDEEQR", "DMHGDSEYNIMFGPDICGPGTK", "DMHGDSEYNIMFGPDICGPGTKK", "DPDAAKPEDWDER", "EQFLDGDAWTNR", "EQFLDGDAWTNRWVESK", "FEPFSNK", "FEPFSNKGQTLVVQFTVKHEQNIDCGGGYVK", "FVLSSGK", "FYALSAK", "FYGDLEK", "FYGDLEKDK", "FYGDLEKDKGLQTSQDAR", "GKNVLINK", "GKNVLINKDIR", "GLQTSQDAR", "GQTLVVQFTVK", "GQTLVVQFTVKH…	184	0.65493	0.395745	176	2.6776	0.728084	154	6.2452	0.861978	121	7.9097	0.887763	0.0950917
Calu	{"DGDLIATK", "DGFVTVDELK", "DIVVQETMEDIDK", "DRVHHEPQLSDK", "DRVHHEPQLSDKVHNDAQNFDYDHDAFLGAEEAK", "DWILPSDYDHAEAEAR", "EEFTAFLHPEEYDYMK", "EEFTAFLHPEEYDYMKDIVVQETMEDIDK", "EEIVDKYDLFVGSQATDFGEALVR", "EEIVDKYDLFVGSQATDFGEALVRHDEF", "EETKDWILPSDYDHAEAEAR", "EQFVEFR", "EQFVEFRDK", "GHDLNEDGLVSWEEYK", "HLVYESDQNK", "HLVYESDQNKDGK", "HLVYESDQNKDGKLTK", "IDDDKDGFVTVDELK", "IDDDKDGFVTVDELKGWIK", "IVSKID…	63	0.86771	0.464585	69	3.3201	0.768524	58	9.5138	0.904887	44	5.0803	0.835534	0.190322
Camk1	{"DVLGTGAFSEVILAEDKR", "EGSMENEIAVLHK", "FTCEQALQHPWIAGDTALDK", "LIFQVLDAVK", "NIHQSVSEQIK", "YLHDLGIVHR"}	3	0.99251	0.49812	5	2.2248	0.689903	5	9.3885	0.90374	3	6.0359	0.857872	0.157975
Camk1d	{"DCLAPSTLCSFLSSSSGVAGVGAER", "DLKPENLLYYSQDEESK", "ESSIENEIAVLR", "ETLGTGAFSEVVLAEEK", "GDVMSTACGTPGYVAPEVLAQKPYSK", "GKESSIENEIAVLR", "HPWIAGDTALSK", "LQLGSSLDSSNASVSSNLSLASQK", "NIHESVSAQIR", "NLMEKDPNKR", "QVLDAVYYLHR"}	4	1.2081	0.547122	7	6.2069	0.861244	6	10.893	0.915917	5	6.802	0.871828	0.388581
Camk2d	{"ENFSGGTSLWQNI", "EYYSEADASHCIQQILESVNHCHLNGIVHR", "FTDEYQLFEELGK", "FYFENALSK", "HPWICQR", "ICDPGLTAFEPEALGNLVEGMDFHR", "IPTGQEYAAK", "ITASEALK", "LTQYMDGSGMPK", "MLTINPAK", "SNKPIHTIILNPHVHLVGDDAACIAYIR", "VTEQLIEAINNGDFEAYTK", "WQNVHFHR"}	33	0.71282	0.416167	27	2.293	0.696326	21	6.688	0.869927	20	7.6807	0.884802	0.090178
Camk2g	{"EYYSEADASHCIHQILESVNHIHQHDIVHR", "FTDDYQLFEELGK", "FYFENLLSK", "GAILTTMLVSR", "HPWVCQR", "ICDPGLTSFEPEALGNLVEGMDFHK", "ITADQALK", "ITEQLIEAINNGDFEAYTK", "LTQYIDGQGRPR", "NLINQMLTINPAK", "WLNVHYHCSGAPAAPLQ"}	10	0.79485	0.44285	8	2.4331	0.708718	5	7.3675	0.88049	5	13.88	0.932796	0.134527
Camk4	{"AANFVHMDTAQK", "DLKPENLLYATPAPDAPLK", "DPLGDFFEVESELGR", "GATSIVYR", "GDQFMFR", "ILNCEYYFISPWWDEVSLNAK", "IVEHQVLMK", "KLIVLDPK", "LGSASSSHTSIQENHK", "LSHPNIIK", "LTTFQALQHPWVTGK", "QILEAVAYLHENGIVHR", "TEIGVLLR", "TVCGTPGYCAPEILR", "VTVPSCPSSPCSSVTASTENLVPDYWIDGSNR"}	13	1.3635	0.576899	12	1.8502	0.649147	12	5.5665	0.847712	11	67.345	0.985368	0.188529
Camkv	{"EPCGTPEYLAPEVVGR", "ILAGDYEFDSPYWDDISQAAK", "LMEVEQDQR", "PFGCVTLGDKK", "QVLEAVAYLHSLK", "TEEFCEIFR"}	2	0.83608	0.455361	2	1.7928	0.641936	1	NaN	NA	2	4.6583	0.823268	0.0112015
Camlg	{"ASHHGLEQYLSR", "GTQLGDKLDSFIK", "LLMNSEQR", "LVGCALLALGVR", "MEPVPAATDGGERPATPSGLSASQR", "QLISEKPSQEDGSTAEEFDSFR", "TTVLTAALLLSGIPAEVINR", "VVLGDSVDGGGADQLGGVAEVR"}	5	1.6538	0.623182	8	4.8187	0.82814	1	NaN	NA	2	2.4614	0.7111	0.438289
Camsap1	{"AAFLHVVK", "ADGAPQPLRPEHFTK", "ALYCYQPDTEEIYK", "APVHFVEPLSPTGVPGHR", "ASLIEVDLSDLK", "CDANHYIILFR", "DANIVSEQVNFK", "DPASLLASELVQLHMQLEEK", "DSLASNIIHLTPQNQPHPSAGK", "EAGLSSSTITGK", "ELPYDLEDAMVFWINK", "FSTFSASK", "GAIGAWPDKK", "GASTFSPSHPLLPLR", "GDQVATLQGHQSVIQALSR", "GIYVMESDDTPVTDADLSQAPIK", "IAANLQWICAK", "ISQQQEQLLMK", "LLLSSELYCR", "LNETISTLQQAILK", "NRPVSQPTSFALHHAASCDVDPSSGDSVSLAR", "…	12	1.8166	0.644962	16	1.6712	0.625636	6	15.99	0.941142	13	2.5221	0.716078	0.234355
Camsap2	{"DGTDGCALAALIHFYCPAVVR", "DIMEQEQK", "DTTQLLASEMVHLR", "DYTVSLDSDMDDASK", "EALSPCPSTISTK", "FSPSQVPIQTR", "GALSPITDTTEVDTGIHVPSEDIPETMDEDSSLR", "GPPVSSLSLASLNTGDSESVHSGK", "HIIQNALAHCCLAGK", "IACNLAWLVAK", "LEDICLK", "LNQSSPDNLTDTK", "LNSSLHFLQQEMQR", "MEAAFTK", "MTSFAEQK", "QAGLSSAAAPFSSDSPRPTHPSPQSSTR", "QLPCIPLVENLLK", "QWNLTSPSEETLNEGEILEYTK", "SDAAKPLLGHDAVIQALAQK", "SDANNFLILFR", "SESVEGFL…	6	1.7564	0.637208	9	2.5722	0.72006	3	3.5673	0.781052	7	7.4606	0.881805	0.252845
Camsap3	{"AEAESGLGSPTSTPVAPEALSSEMSELGAR", "AEAESGLGSPTSTPVAPEALSSEMSELGARLEEK", "ALYTLSGETEELSR", "AMAPAEEEVGPR", "APIYISHPENPSK", "EAAGEAEEEAELGSVPGGERPAGEGQGEPSLR", "FIIHNALSHCCLAGK", "HPLLSPGGPQSPLRGSTGSLK", "LSAALSSLQR", "SGCCDDSALAR", "SGLGFFYK", "TLPGPLALSSLEHK", "VEAAPAGSGPLR", "VLTPPHDVDSLPHLR"}	4	1.2691	0.559297	6	1.781	0.640417	2	4.5773	0.820702	5	8.9119	0.899111	0.126443
Cand1	{"AAFECMYTLLDSCLDR", "ADVFHAYLSLLK", "ALTLIAGSPLK", "ASASYHISNLLEK", "AVAALLTIPEAEK", "CLDAVVSTR", "CLGPLVSK", "DISSIGLK", "DLFTCTIK", "DLLDSVLPHLYNETK", "EGPAVVGQFIQDVK", "EVYPHVSTIINICLK", "EYCIQAFESFVR", "EYQVETIVDTLCTNMLSDK", "EYQVETIVDTLCTNMLSDKEQLR", "FCNVDDDELR", "FCNVDDDELREYCIQAFESFVR", "FMATNDLMTELQK", "FTISDHPQPIDPLLK", "GYLISGSSYAR", "HEMLPEFYK", "HTVDDGLDIR", "IDLRPVLGEGVPILASFLR", "…	116	0.86391	0.463493	122	2.8641	0.741208	76	9.2324	0.902271	94	8.4208	0.893852	0.178671
Cand2	{"AAAAYALGR", "AISCVGHLVGHLGDR", "ALTLVAMSPLR", "APASPAAIR", "AQVPLVIK", "ATLTFFNSAVHNKPSLVR", "AVAALLTNPEVR", "AVAALLTNPEVRK", "CLGPLVGK", "CMAALISSRPDLLPDFHCTLAPALIR", "CVAALSAACPQEAAGTASR", "CVVAECIGK", "DLLDDILPLLYQETK", "EALGAAQPDNLKPYVEDVWALLFQR", "EMDPHVPNVTSLCLQYMK", "ESCLQAFEAFLR", "FLISDQPHSIDPLLK", "FMATSDLMSELQK", "HTVDDGLDVR", "LATLAALDALAQSQGLGLPPPAVR", "LATLCPAPVLQR", "LGAPLGTFHASL…	27	1.0142	0.503525	42	2.7175	0.731002	24	5.9551	0.856221	27	15.689	0.94008	0.187688
Canx	{"AEEDEILNR", "AKHHAISAK", "APVPTGEVYFADSFDR", "CESAPGCGVWQRPMIDNPNYK", "CESAPGCGVWQRPMIDNPNYKGK", "CGEDYKLHFIFR", "DEEEEEEKLEEK", "EIEDPEDR", "EIEDPEDRKPEDWDERPK", "ETKLPGDKGLVLMSR", "GLVLMSR", "GSLSGWILSK", "HHAISAK", "IADPDAVKPDDWDEDAPSK", "IPNPDFFEDLEPFK", "KDDTDDEIAK", "KIPNPDFFEDLEPFK", "KPEDWDERPK", "KTDAPQPDVK", "KTDAPQPDVKDEEGK", "KTHLYTLILNPDNSFEILVDQSVVNSGNLLNDMTPPVNPSR", "LNKPFLFDTKPL…	97	0.69266	0.409214	100	2.4222	0.70779	73	7.0258	0.875402	70	6.1745	0.860617	0.0903688
Cap1	{"ADMQNLVER", "ALLATASQCQQPAGNK", "CVNTTLQIK", "EFHTTGLAWSK", "EMNDAAMFYTNR", "EPALLELEGK", "GAVPYVQAFDSLLANPVAEYLK", "HAEMVHTGLK", "INSITVDNCK", "KEPALLELEGK", "LEAVSHTSDMHCGYGDSPSK", "LSDLLAPISEQIQEVITFR", "LVTTVTEIAG", "NSLDCEIVSAK", "QVAYIYK", "SALFAQINQGESITHALK", "SSEMNVLIPTEGGDFNEFPVPEQFK", "TDGCHAYLSK", "TLWNGQK", "VENQENVSNLVIDDTELK"}	19	0.81949	0.450395	23	2.8226	0.738398	16	8.5122	0.894872	13	8.5513	0.895302	0.161855
Capn1	{"AGTQELDDQIQANLPDEK", "APSDLYQIILK", "AQSEHFINLR", "CLQSGVLFQDEAFPPVSHSLGFK", "DFFLANASR", "DLEAITFK", "EGDFLLR", "ELAGQPVHLK", "ESGCSFLLALMQK", "GHAYSVTGAK", "GSLLGCSINISDIR", "KAGTQELDDQIQANLPDEK", "KLHELIITR", "LAGDDMEISVK", "LEICNLTPDALK", "LHELIITR", "LLDTDLDGVVTFDLFK", "LVFVHSAQGNEFWSALLEK", "MAIEAAGFK", "MEDGEFWMSFR", "NPWGEVEWK", "NWNTTFYEGTWR", "NYLTIFR", "NYPATFWVNPQFK", "SGSMSAYEMR", …	19	0.6822	0.40554	19	2.3487	0.701377	12	6.3608	0.864145	10	6.3602	0.864134	0.0784248
Capn2	{"ALEEAGFK", "DGELLFVHSAEGSEFWSALLEK", "EFYILWTK", "FADDELIIDFDNFVR", "FKLPPGEYVLVPSTFEPHKDGDFCIR", "GCTFLVGLIQK", "GHAYSVTGAEEVESSGSLQK", "GSLLGCSIDITSAADSEAVTYQK", "IMVDMLDEDGSGK", "KALEEAGFK", "KPPPNLFK", "LEICNLTPDTLTCDSYK", "LPCQLHQVIVAR", "LPPGEYVLVPSTFEPHK", "LPPGEYVLVPSTFEPHKDGDFCIR", "MAGIAIK", "MGEDMHTIGFGIYEVPEELTGQTNIHLGK", "NECLEAGALFQDPSFPALPSSLGYK", "NFFLTTR", "NPWGQVEWTGK", "NYPNT…	30	0.79572	0.44312	30	2.6697	0.727498	24	8.2215	0.891558	27	8.5935	0.895763	0.146078
Capn5	{"AASSIYINSR", "AYEDQNYSALK", "DEFLGQVHLK", "DSPTGANSYVIIK", "DTFFQNPQYVFEVK", "EWTGPWSDTSEEWQK", "GHAYAVTDVR", "GTSTPEYNVK", "LAQPITVQVWNHR", "LFVDGISSHDLHQGQVGNCWFVAACSSLASR", "LGHGLLAFFK", "LHGAWTR", "LINTSYLSIHK", "NEFWCALVEK", "VLFEDPLFPATDDSLYYK", "YVIIPTTFEPGHTGEFLLR"}	6	2.0884	0.676208	7	5.821	0.853394	7	4.075	0.802956	3	6.4417	0.865622	0.528455
Capns1	{"GGGGGGGGGGLGGGLGNVLGGLISGAAGGGGGGGGGGMGLGGGGGGGGTAMR", "ILGGVISAISEAAAQYNPEPPPPR", "KWQAIYK", "LFVQLAGDDMEVSATELMNILNK", "MFLVNSFLK", "SGTIGSHELPGAFEAAGFHLNEHLYSMIIR", "SMVAVMDSDTTGK", "TDGFGIDTCR", "YADESGNMDFDNFISCLVR"}	13	0.87232	0.465903	16	3.3504	0.770136	8	7.9772	0.888607	7	18.261	0.948082	0.208301
Caprin1	{"ALKEIVER", "DGYQQNFK", "DYSGYQR", "EKPVCGTTYK", "EQLMREEAEQK", "EQLMREEAEQKR", "GGYDGYRPSFSNTPNSGYSQSQFTAPR", "GKLDDYQER", "LDDYQER", "LGDDDVR", "LNEQYEHASIHLWDLLEGK", "LNQDQLDAVSK", "LNQDQLDAVSKYQEVTNNLEFAK", "PSATSHSGSGSK", "QFMAETQFSSGEK", "QGLSGVPILSEEELSLLDEFYK", "QILGVIDK", "QILGVIDKK", "SFMALSQDIQK", "SSGPPPPSGSSGSEAAAGAAAPASQHPATGTGAVQTEAMK", "TVLELQYVLDK", "TVLELQYVLDKLGDDDVR", "YQEVTN…	19	1.9844	0.664924	22	7.2954	0.879451	13	22.288	0.957059	16	15.05	0.937695	0.662291
Capza1	{"DHYSNGFCTVYAK", "DVQDSVTVSNEVQTTK", "EGAAHAFAQYNMDQFTPVK", "FITHAPPGEFNEVFNDVR", "FTITPPSAQVVGVLK", "IEGYDDQVLITEHGDLGNSR", "TIDGQQTIIACIESHQFQPK"}	18	0.86948	0.465092	17	3.1518	0.759141	10	29.159	0.966842	14	6.4661	0.866061	0.226698
Capza2	{"ADLEEQLSDEEK", "ADLEEQLSDEEKVR", "DIQDSLTVSNEVQTAK", "EATDPRPYEAENAIESWR", "EGAAHAFAQYNLDQFTPVK", "EHYPNGVCTVYGK", "FIIHAPPGEFNEVFNDVR", "FTVTPSTTQVVGILK", "IEGYEDQVLITEHGDLGNGK", "IVEAAENEYQTAISENYQTMSDTTFK", "KVDGQQTIIACIESHQFQAK", "TSVETALR", "VDGQQTIIACIESHQFQAK"}	39	0.95578	0.488695	43	3.1648	0.759892	23	9.1105	0.901093	39	8.1309	0.890482	0.21508
Capzb	{"DETVSDCSPHIANIGR", "DYLLCDYNR", "DYLLCDYNRDGDSYR", "GCWDSIHVVEVQEK", "KLEVEANNAFDQYR", "LEVEANNAFDQYR", "LPPQQIEK", "LTSTVMLWLQTNK", "LVEDMENK", "NLSDLIDLVPSLCEDLLSSVDQPLK", "QMEKDETVSDCSPHIANIGR", "RLPPQQIEK", "SDQQLDCALDLMR", "SGSGTMNLGGSLTR", "SPWSNKYDPPLEDGAMPSAR", "STLNEIYFGK", "TKDIVNGLR", "YDPPLEDGAMPSAR"}	47	0.90875	0.476097	41	3.4175	0.773628	34	10.205	0.910754	27	30.421	0.968174	0.237287
Carhsp1	{"ASQGPVYK", "GHGFITPADGGPDIFLHISDVEGEYVPVEGDEVTYK", "HETWSGHVISN", "LQAVEVVITHLAPGTK", "SSEPPPPPLQPPTHQTSVGLLDTPR", "TFSATVR"}	5	1.0123	0.503056	3	1.3675	0.577614	1	NaN	NA	5	2.3212	0.698904	-0.0726812
Carkd	{"AILTPNHVEFSR", "ALSLHTAHATK", "DDLLLNNVR", "DIPVVIDADGLWLVAQQPALIHSYHK", "DMENLFQLVR", "GEQDLISNGQQVLVCNQEGSSR", "IGIVGGCQEYTGAPYFAGISALK", "LHALVVGPGLGR", "LHALVVGPGLGRDDLLLNNVR", "LSQALGNITVVQK", "LWEAVLSSPMDSNDLK", "NIVPALTSK", "STTTTDMITEVGTAFSR", "SYSPELIVHPVLDSSNAVEEVEK", "VGADLTHVFCAR"}	21	0.87261	0.465986	22	2.6238	0.724047	14	5.0115	0.833652	17	7.7971	0.886326	0.124818
Carm1	{"AAAAATAVGPGAGSAGVAGPGGAGPCATVSVFPGAR", "AGDTLSGTCLLIANK", "AGPDAAGIALYSHEDVCVFK", "AILQNHTDFK", "AILQNHTDFKDK", "ANFWYQPSFHGVDLSALR", "CLFQSPLFAK", "GAAVDEYFR", "IYAVEASTMAQHAEVLVK", "KIYAVEASTMAQHAEVLVK", "LLTIGDANGEIQR", "MLESYLHAK", "QPVVDTFDIR", "SSNLLDLK", "YLKPSGNMFPTIGDVHLAPFTDEQLYMEQFTK", "YTVNFLEAK"}	12	1.1864	0.542627	12	2.4103	0.706771	6	6.5717	0.867929	4	1.7949	0.642205	0.127202
Cars	{"ALLENIAMYLTHMLK", "ALQEGEGDLSISADR", "ALVSQCNLYMAAR", "APVDITGQFEK", "APVDITGQFEKWEAEEVELNK", "ASKPGEPSWPCPWGK", "DDILPELGVR", "DLLSDWLDSTGGSEVTDNSIFSK", "DMEALNVLPPDVLTR", "DTLDYSSNTMESALQYEK", "DVFIPQDGK", "DVFIPQDGKK", "EQKPPATQLLK", "EYLQMLQNGSLQ", "FDENGLPTHDTEGK", "FEDHEGLPTVVK", "FMNEFFLNVK", "FPHHDNELAQSEAYFENDCWVR", "FWEEEFHKDMEALNVLPPDVLTR", "GRPGWHIECSAMAGTLLGASMDIHGGGFDLR", "HIEALLG…	62	0.53848	0.350008	63	2.3217	0.698949	48	8.1106	0.890238	41	7.4717	0.88196	0.0619345
Cars2	{"AALANDFDTPR", "ANEMNVTPASLASLFEEEFKQDMAALK", "AVNTILDLVHHANR", "CVVDELVR", "GSAASTWELLDPR", "HSSDFALWK", "LVNTVPSATAEPGDSDK", "LVNTVPSATAEPGDSDKR", "QCVSGDSSTVTLR", "QDLVTHGINVK", "QPLLEACDTLR", "QYALDTPGAAGEAR", "SAIEYSDSTLVEAK", "SDAVSWYSCGPTVYDHAHLGHACSYVR", "SWQRPQGQDTGVQVHNSLTGR", "TFSPDVFR"}	9	0.94132	0.484887	7	2.5929	0.721673	4	14.073	0.933656	3	6.2663	0.862378	0.192321
Casc4	{"ELQMDPADYGK", "EQLAELR", "FFDENESPVDPQHGSK", "HVLLQEEVAELQGQVQR", "IQTDTLK", "LADQFLQEQK", "LEYESFQCGQQIK", "MVGFGANR", "MVGFGANRR", "NIPNVPENDANKNEDPSSNHLPHGK", "NSDLLLLVDTHK", "NSDLLLLVDTHKK", "QEDQLQDYR", "QNPSNPLQHIIPGPNLDR", "RLEYESFQCGQQIK", "VDELPAALK", "VGDAGMPGVEENDLAK"}	9	3.4014	0.7728	10	7.3777	0.880635	1	NaN	NA	2	8.7233	0.897154	1.00667
Cask	{"ADAGFVYSEAVASHYMR", "AQFEYDPAKDDLIPCK", "AVSQVLDSLEEIHALTDCSEK", "DVKPHCVLLASK", "EINGISVANQTVEQLQK", "EVLEEISCYPENNDAK", "FTSSPGLSTEDLKR", "GAVLAAVSSHK", "IHEQGLIAILDVEPQALK", "ILTQPHFMALLQTHDVVAHEVYSDEALR", "IMHGGMIHR", "ITVYEALNHPWLK", "LFEGIIK", "MNELNHCIVAR", "NTDEPMGITLK", "QGTLHVGDEIR", "QWSHISESAK", "TKQEQQASCTWFGK", "TLVLLGAHGVGR", "TYAHYFDLTIINNEIDETIR", "VACIAMEK", "VGDIIQIISK"}	12	1.0085	0.502116	7	3.375	0.771429	7	4.5315	0.819217	12	3.1948	0.76161	0.152103
Casp2	{"ACDMHVADMLVK", "DIITLEMR", "EGYAPGTEFHR", "GGSFSQNVELLNLLPK", "GLALVLSNVHFTGEK", "ILAVCGMHPDHQETLK", "ILAVCGMHPDHQETLKK", "LFDNANCPSLQNKPK", "LLGYNVHVLHDQTAQEMQEK", "LLQLQEVFR", "LQNFAQLPAHR", "MFFIQACR", "NHTQSPGCEESDAGKEELMK", "QLLLSELLEHLLEK", "SGGDVDHTTLVTLFK", "VTDSCVVALLSHGVEGGIYGVDGK"}	5	2.9765	0.748523	7	3.7109	0.787726	5	3.2099	0.762465	6	5.4864	0.845831	0.565265
Casp3	{"DGSWFIQSLCSMLK", "EDILELMDSVSK", "ETFMGLK", "GTELDCGIETDSGTDEEMACQK", "IPVEADFLYAYSTAPGYYSWR", "KLTSFFR", "KVATEFESFSLDSTFHAK", "LEFMHILTR", "LFIIQACR", "LYAHKLEFMHILTR", "MDYPEMGICIIINNK", "NDLTREDILELMDSVSK", "QIPCIVSMLTK", "SGTDVDAANLR", "SINNFEVK", "SSFVCVILSHGDEGVIYGTNGPVELK", "SVDSGIYLDSSYK", "VATEFESFSLDSTFHAK"}	29	0.99554	0.498883	27	2.7032	0.729963	22	11.036	0.916916	18	10.98	0.916528	0.213968
Casp7	{"ASEEDHSNSACFACVLLSHGEEDLIYGK", "CFQNLGFEVTVHNDCSCAK", "CIIINNK", "DLEIMQILTR", "DRVPTYLYR", "GSWFVQALCSILNEHGK", "GTELDDGIQADSGPINDIDANPR", "LFFIQACR", "NGTDKDAGALFK", "SSIISSILLK", "TLLEKPK", "VPTYLYR"}	7	1.2322	0.552011	8	2.5976	0.722037	7	8.3769	0.893355	4	8.7195	0.897114	0.239797
Cast	{"AASLGSSQPSRPHVGEAATATK", "ASMCSIR", "CGEDEDTVPAEYR", "DKELDDALDELSDSLGQRPPDPDENKPLDDK", "EQKPFTPASPVQSTPSKPSDK", "FQDVPSAGGESVAGGGTVATALDK", "FQDVPSAGGESVAGGGTVATALDKVVGK", "GVVPEDAVETLAGSLGTR", "KKEQKPFTPASPVQSTPSKPSDK", "KPQSSEQPVVHEK", "KTEKPDQDRDPIDALSEDLDSCPSTTETSK", "KVEEEVINDQALQALSDSLGTR", "LLEKNEGITQPLPDSPKPMGTDQAIDALSSDFTCSSPTGK", "LSAAISEVVSQTPAPSTHAAAPLPGTEQK", "NEGITQPLPDSPKPMGTDQA…	7	0.78342	0.43928	12	3.1631	0.759794	5	4.3821	0.814199	6	5.3971	0.843679	0.109604
Cat	{"ASQRPDVLTTGGGNPIGDK", "DAILFPSFIHSQK", "DAQLFIQK", "DYPLIPVGK", "EAETFPFNPFDLTK", "FNSANEDNVTQVR", "FYTEDGNWDLVGNNTPIFFIR", "GAGAFGYFEVTHDITR", "GPLLVQDVVFTDEMAHFDR", "GPLLVQDVVFTDEMAHFDRER", "IQALLDK", "IQALLDKYNAEKPK", "LAQEDPDYGLR", "LCENIAGHLK", "LFAYPDTHR", "LGPNYLQIPVNCPYR", "LNIMTAGSR", "LVNADGEAVYCK", "NAIHTYTQAGSHMAAK", "NFTDVHPDYGAR", "SALEHSVQCAVDVK", "VFEHIGK"}	16	1.3491	0.574305	12	6.4731	0.866187	10	2.878	0.742135	4	3.8668	0.794526	0.290129
Cbfb	{"APMILNGVCVIWK", "AQQEDALAQQAFEEAR", "EYVDLER", "FENEEFFR", "GWIDLHR", "LDGMGCLEFDEER", "QQDPSPGSNLGGGDDLK", "RQQDPSPGSNLGGGDDLK", "SKFENEEFFR"}	8	2.0934	0.676731	6	7.4501	0.881658	5	19.347	0.950853	4	210.47	0.995271	0.695442
Cbl	{"ALVIAHNNIEMAK", "APVPASTSVLGTASK", "EFVSISSPAHVAT", "EGFYLFPDGR", "FIHKPGSYIFR", "GTEPIVVDPFDPR", "LDLLQQR", "LFQPWSSLLR", "LMSQGYSYQDIQK", "LSLIFSHMLAELK", "METLGENEYFR", "NQNPDLTGLCEPTPQDHIK", "NSPPYILDLLPDTYQHLR", "NWNSLAVTHPGYMAFLTYDEVK", "QALHEVHPISSGLEAMALK", "QTISLFK", "RPLEATQSSR", "SSGAGGGGSGGSGAGGLIGLMK", "VFMENLMK", "VPVATPNPGDPWNGR"}	12	2.7828	0.735646	10	3.3019	0.767545	7	2.401	0.705969	4	4.6531	0.823106	0.418503
Cbr1	{"ELLPLIKPQGR", "EYGGLDVLVNNAGIAFK", "FHQLDIDNPQSIR", "FRSETITEEELVGLMNK", "FSGDVVLAAR", "GVHAEEGWPNSAYGVTK", "IGVTVLSR", "ILLNACCPGWVR", "KFSGDVVLAAR", "KGVHAEEGWPNSAYGVTK", "LQAEGLSPR", "SETITEEELVGLMNK", "SPEEGAETPVYLALLPPDAEGPHGQFVQDK", "SSSRPVALVTGANK", "TNFFGTR", "VNDDTPFHIQAEVTMK", "VVNVSSMVSLR"}	23	0.82146	0.45099	30	2.4982	0.714139	18	7.4955	0.882291	19	13.704	0.931991	0.145261
Cbr3	{"AAVQQLQAEGLSPR", "ALENCREDLQEK", "CDTLTEVDLVDLMK", "EGWPDSAYGVSK", "EYGGLNVLVNNAGIAFR", "FHQLDIDDPQSIR", "FVEDTKNEVHER", "ILLNACCPGWVK", "KEYGGLNVLVNNAGIAFR", "KFSGDVVLTAR", "LGVTVLTR", "MDDPTPFDIQAEVTLK", "NVCTELLPIMKPHGR", "TNFFATR", "TVEEGAETPVYLALLPPDATEPHGQLVR", "VALVTGANK", "VVNISSLQGLK"}	16	0.96755	0.491754	21	3.021	0.751306	15	10.25	0.911111	20	5.6225	0.849	0.207199
Cbr4	{"AVAQLMAQK", "EQDVQSTFQEMEK", "GNVGQSAYSATK", "HLGPVNFLVNAAGINR", "TEDMISQLHTNLLGSMLTCK", "TKTEDMISQLHTNLLGSMLTCK", "TMIQQGGSIVNVGSIIGLK", "VCAVFGGSR", "VTAGELGGNHLAFR"}	10	1.1748	0.540188	8	3.4499	0.775276	5	1.5933	0.614391	5	8.1284	0.890452	0.0861318
Cbs	{"AGNLKPGDTIIEPTSGNTGIGLALAAAVK", "ALGAEIVR", "AMADSPHYHTVLTK", "CEFFNAGGSVK", "CVVILPDSVR", "IGNTPMVR", "ILPDILR", "LDMLVASAGTGGTITGIAR", "LKNEIPNSHILDQYR", "MLIAQEGLLCGGSSGSAMAVAVK", "NASNPLAHYDDTAEEILQQCDGK", "PSGTSQCEDGSAGGFQHLDMHSEK", "SNDEDSFAFAR", "VQELSLSAPLTVLPTVTCEDTIAILR", "VWIRPDTPSR"}	9	1.836	0.647391	9	10.113	0.910015	4	22.368	0.957206	6	10.509	0.913111	0.661802
Cbwd1	{"ACQLVFIGR", "AIENLMQK", "DGHCMEVIR", "DKPQQMIVQGIHELYDLEESLVNWK", "EECLNVFIQNLLWEK", "HLTEEKPDGLVNEATR", "IAVILNEFGEGSAVEK", "IPVTIVTGYLGAGK", "LQHVSTAPHLDQSIVTVTFEVPGSAK", "NLDKDVLQQLFLTAVAEAEEQR", "NQEEENLDFITK", "QVALADMILINK", "SLAVSQGGELYEEWLELR", "TDLVSEEELNNLR", "TTLLNYILTEQHNR", "VHLSNILDLHAYDILSGISLQK"}	11	1.2752	0.560478	12	1.3079	0.566706	6	2.7628	0.73424	11	8.7876	0.89783	0.0194938
Cbx3	{"DSDEADLVLAK", "EANMKCPQIVIAFYEER", "KVEEAEPEEFVVEK", "LTWHSCPEDEAQ", "SKKVEEAEPEEFVVEK", "VEEAEPEEFVVEK", "WKDSDEADLVLAK"}	14	1.0613	0.514869	25	2.3878	0.704823	21	1.4948	0.599166	21	2.0347	0.670478	-0.0732098
Cbx5	{"DTDEADLVLAK", "EANVKCPQIVIAFYEER", "GFSEEHNTWEPEK", "GFSEEHNTWEPEKNLDCPELISEFMK", "GFSEEHNTWEPEKNLDCPELISEFMKK", "GQVEYLLK", "IIGATDSCGDLMFLMK", "KSSFSNSADDIK", "LTWHAYPEDAENK", "LTWHAYPEDAENKEK", "MVKGQVEYLLK", "NLDCPELISEFMK", "NLDCPELISEFMKK", "SSFSNSADDIK", "TADSSSSEDEEEYVVEK", "WKDTDEADLVLAK", "WKGFSEEHNTWEPEK"}	21	1.1826	0.541831	26	2.4764	0.712346	21	12.91	0.928109	14	14.221	0.934301	0.250495
Cbx8	{"EMELYGPK", "ESNTDQGFFK", "FPAGHSVIQLAR", "HSSGTPASVGSLYR", "ILGDPEEESWSPSLTNLEK", "KEPLDPSQRPLGEPSAGLGEYLK", "RQDSDLVQYGVTSPSSAEASSK", "SPQDLASTSR", "VFAAEALLK", "YSTWEPEENILDAR"}	4	1.2904	0.563395	2	1.2154	0.548614	4	2.3208	0.698868	3	5.1249	0.836732	-0.0296498
Cc2d1b	{"EQVTLLEAR", "FEFHYPNSDQAQK", "FGTVLEALEK", "GLQALLEER", "GMNLPAPPGVTPDDLDAFVR", "KGSEQDSVAATLATAQK", "LASEDAALVDDDEESDTPAQAPLAK", "LREPLSSQDVQTVTENWLVLEPR", "LVGTAHLK", "NTNSPEFEQVFK", "QYMHQGNVAETTR", "SLEAQIIQAR"}	5	1.2927	0.563833	3	3.9656	0.798614	5	3.797	0.791536	4	2.9062	0.743997	0.220839
Ccar1	{"AGLLQPPVR", "EIATPTHWSK", "EKPQMVTVNR", "FSLDCPSCDMMELR", "GKDEAMAIGGHWSPSLDGPNPEKDPSVLIK", "IQTLPNQNQSQTQPLLK", "IVSQPQPAR", "KLTDTSKDDENHEESEALQEDMLGNR", "LHDTFGFVDEDVFFQLGAVK", "LLLPTPTIK", "LQLLEEK", "LQLLEEKTDEDGK", "LTDTSKDDENHEESEALQEDMLGNR", "NLSTVMDDIHTVLK", "NLSTVMDDIHTVLKK", "NMAVLDPPDADHLYSAK", "RLDPPSR", "SCALAEDPQDLR", "SEWETLSR", "SLLSLPEK", "SLLSLPEKEDK", "SLLSLPEKEDKK", "SSQQQT…	35	0.87333	0.466191	27	3.6817	0.786402	18	10.617	0.913919	16	6.7857	0.871559	0.220754
Ccar2	{"AAYNPGQAVPWNAVK", "ATEAAPQPHEASGEAEATEQAPDVSEQADTSK", "CAQAQTGIDLSTCTK", "CCMLFVDDMAEPR", "ETPEHPLK", "FAEFQYLQPGPPR", "FSATEVTNK", "GEAAEDLCEMALDPDLLLLRDDGEDEFAGAK", "GLVPHNGSLINVGSLLQR", "HDLSPYR", "IHTLELK", "INPLPGGR", "KEEEAVLVGGEWSPSLDGLDPQADPQVLVR", "LTPLHLEMQR", "QGILGAQPQLIFQPHR", "RLTPLHLEMQR", "SPAPPLLHVAALGQK", "SVASNQSEMEYSSLQDMPK", "TLAAEMQELR", "TLLSLPEK", "VHLTPYTVDSPTCDFLELQR",…	24	0.84663	0.458473	22	2.7271	0.731695	15	7.8121	0.88652	15	1.54	0.606299	0.0772919
Ccdc101	{"ALVSADSR", "ANPETDPEALFQK", "AVEGDEQWILAEVVSYSHATNK", "EQLVLALYPQTTCFYR", "IAELLTELHQLIK", "IIPLPQWK", "TDAEAECNILR"}	5	6.802	0.871828	5	4.5068	0.818406	1	NaN	NA	1	NaN	NA	1.53531
Ccdc109b	{"IDHLQEQLRPLEQVK", "LFTILHLEEIQK", "QFLQFFHK"}	2	2.2961	0.696611	1	NaN	NA	1	NaN	NA	2	2.0186	0.668721	0.712077
Ccdc115	{"ADAQTPEEVGPSEASLR", "ASEAQDGPQTFR", "AVQALREELDSK", "CLQLLSDLEELEAK", "CLQLLSDLEELEAKR", "DGLQLAADIASLQTR", "ELGSAVVPQDPLNWFGILVPHSLR", "INWGQSQLR", "SVGPLQYASR", "VEEGWLSLAK", "VIKADAQTPEEVGPSEASLR"}	3	3.7037	0.787401	3	10.514	0.913149	1	NaN	NA	1	NaN	NA	1.1405
Ccdc124	{"AAFTAFEEVQLPR", "AKSHLELPLEENLNR", "AKSHLELPLEENLNRR", "ALPFNAPK", "AQIEDSLR", "AQIEDSLRR", "ELEDAYWK", "ELEDAYWKDEDK", "ELEDAYWKDEDKHVMR", "LKQENPNMR", "LLEEEDSR", "LLEEEDSRLK", "LQEEGSVEAR", "PKKFQGENSK", "RLEQLER", "SHLELPLEENLNR", "SHLELPLEENLNRR", "SPDNPMNQR", "TVEDAIAVLSVAEEADR", "TVEDAIAVLSVAEEADRHPER", "TVEDAIAVLSVAEEADRHPERR"}	13	1.2191	0.549367	10	4.5525	0.819901	10	7.9175	0.887861	11	7.2492	0.878776	0.329054
Ccdc127	{"HCGDVWNTNK", "NVYLSCLQEEDDWQR", "QNIYCSLIIPR", "TAAFQQDLEAK", "YHAVISEHR"}	2	0.72038	0.418733	0	NaN	NA	3	4.0102	0.800407	0	NaN	NA	0.0385175
Ccdc130	{"DDFALNSMLR", "LSQGILVIR", "SWFPSAQGPSASSSK", "VGNYYTTPIYR", "WDMEDNEQVLTTEHEK", "YHNSHPLR"}	3	3.2213	0.763106	1	NaN	NA	2	3.9372	0.797456	0	NaN	NA	0.923475
Ccdc132	{"AIDYEQMLLLMMNVK", "ALMQLDFQQFLMK", "AYYLTENDMER", "DYVDEQTGDVPVK", "EFEQFNK", "EGFTQASLGLLANQR", "EIMSQHNIYVDALLK", "HDNEETAAAAEGSNVMSTEEATFDR", "HYSCISELNSK", "IPLPVSNILWEHCIR", "IQESLIDLEGSADPTATLTAAEER", "IWQDVQLK", "KPIYWIVAGK", "LLAAIDEIDRPK", "LMQVGEEFCGSK", "LTDIRPIPDKEFVETYIK", "MFLENETWELCPVK", "NDSLESTGLGLSSSR", "NFDINHYTK", "QLLIGLLK", "QLTNLVNVCLGSHINK", "QLTNLVNVCLGSHINKK", "QSVNYF…	15	1.0713	0.517211	17	2.5218	0.716054	8	7.2002	0.878052	12	5.936	0.855825	0.180323
Ccdc134	{"DAFSHVVENTAFFGDVVLR", "EQLLALK", "ILDVMLK", "IVHHYFDHNSNWNLLIR", "NLAQLNDIHQQYK", "TDQTEFIPSTDPFQK", "TVLIAADVLPDGPVPQDEK"}	6	0.97086	0.492607	6	3.2975	0.767307	6	4.2461	0.809382	1	NaN	NA	0.178812
Ccdc137	{"ARPGNIALVTAR", "AVDRLEQELLK", "AVDRLEQELLKDTVK", "FGEVVLQPPELTVQPR", "GEEPDIAVPK", "KMLLGPGGGSPAPATSLAR", "LEQELLK", "MEQEAQHVLFLSK", "MLLGPGGGSPAPATSLAR", "NQDEQEIPFR", "QEMTPAQPPGSSFQR", "QQQAQGQQR", "RQQQAQGQQR", "SASLPGQR"}	9	1.695	0.628942	5	4.5858	0.820975	4	6.2215	0.861525	3	11.76	0.92163	0.439466
Ccdc14	{"CFQTHTSLFPAHGK", "DKEQTLLHNK", "HLSTHVQDAK", "LETNHSFIHSK", "MELEEALANEK", "NEAEDAPGDLSSTYDTEDVQLLR", "WISNEASTGSDTAQR"}	1	NaN	NA	3	4.026	0.801035	2	1.8322	0.646918	0	NaN	NA	0.0576771
Ccdc171	{"LSQAFQK", "MSLNTSSNATPGDTQR", "TLQEILEK", "TVHEMKKELDK"}	1	NaN	NA	3	2.7954	0.736523	0	NaN	NA	2	11.857	0.922221	0.175337
Ccdc22	{"AAQEQELESLR", "AASLLEHHASQLCQHVNR", "DLGEMLQTWGAR", "DLLLFLAER", "DQLALPWVPPLLR", "EQLASVNHNIEEVEADMK", "FTFHLEPQVQAAQVADVPATSQR", "ILEIVGNIR", "ILIHSLR", "LAEIQELHHSVR", "LIHLASQWEK", "LQGSALQQPFHSSR", "LQLVVESSAQR", "QENAGLLGR", "QLVSELETLPK", "QSELSVAEQEQALR", "QSWGPLGAPTQVR", "TFAVTDELVFK", "TLGINLVQVETECR", "TLSNLEK", "TVELLPDGAANLAK", "VINPDVGSGLSHLLPPAMSAR"}	19	0.94774	0.486584	23	3.3064	0.767787	18	5.6136	0.848796	17	9.0661	0.900657	0.190169
Ccdc25	{"EVLMDCAHLVK", "FPDLAAEK", "KVNEILNR", "LSSAHVYLR", "MNNVNVVYTPWSNLK", "TADMDVGQIGFHR", "VNEILNR"}	8	1.4709	0.595289	7	4.6594	0.823303	4	2.7309	0.731968	3	12.444	0.925617	0.291791
Ccdc43	{"AAPSEVAAAVLGEGDGGAFGSWLDGR", "EDEVQAIATLIEK", "KAALLAQYADVTDEEDEADK", "KEDEVQAIATLIEK", "LEALGVDR", "NTNVEDVLNAR", "QAQIVVKPR", "VKKEDEVQAIATLIEK"}	3	0.79309	0.442304	3	1.3786	0.579585	6	5.0678	0.835196	4	4.2766	0.810484	-0.00817035
Ccdc47	{"DMESLLPLMNMVIYSIDK", "ELLESNFTLVGDDGTNK", "EMQDLSEFCSDKPK", "IESVHFSDQFSGPK", "IMQEEGQPLK", "IMQEEGQPLKLPDTK", "LAQAWFNSHR", "LEEAALR", "LNQENEHIYNLWCSGR", "MMRPVSDQVQIK", "MVHFLTHYADK", "MVHFLTHYADKIESVHFSDQFSGPK", "QDLLNVLAR", "RLEEAALR", "RQDLLNVLAR", "TLLFTFNVPGSGNTYPK", "VCCEGMLIQLR", "VEENFLK", "VTMNDEDMDTYVFAVGTR", "YGLPDSLAILSEMGEVTEGMMDTK"}	40	0.90423	0.474853	42	2.9974	0.749837	25	9.3356	0.903247	24	8.0597	0.889621	0.195077
Ccdc50	{"AAQVAQDEEIAR", "ADVSVDQSKLPGVK", "ALEQHDCEIAQEIQEK", "ASHRDQEWYDAEIAR", "DFAVLEDHTLAHSLQEQEIEHHLASNIQR", "DQEWYDAEIAR", "HTPEFSGGSVFGDNYYHEDGGMKPR", "KLQEEELLATHVDMR", "LLMAEEK", "LQEEELLATHVDMR", "LTIEAER", "LVQHDLQVAK", "QLQEEDLK"}	2	6.7631	0.871185	0	NaN	NA	1	NaN	NA	2	3.4131	0.773402	1.83361
Ccdc51	{"ALLLEAQK", "DIDGLSATMK", "DLQDLMMDLR", "EDNQYLELATLEHR", "EQASSYSLQQK", "FSLFSAAVR", "GLVHAEQGQGSGSPTGSSTR", "GPASLQEAIR", "QVYSCLEGLR", "RPEAAALGLFHR", "TLSHTVR", "YEEFVGLNEVR"}	9	0.75487	0.430157	8	2.8045	0.737153	5	7.5272	0.882728	5	7.9218	0.887915	0.136783
Ccdc58	{"AAPSGSVNCEEFAEFQELLK", "DRVIKNCIAQTSAVVK", "EKNLDDLTLLK", "EKNLDDLTLLKR", "IVHELNTTVPTASFAGK", "LKWMQSELNVEEVVNDR", "NCIAQTSAVVK", "NLDDLTLLK", "NLDDLTLLKR", "QLYESLMAAHVSR", "TIDDRIVHELNTTVPTASFAGK", "VHFKPPK", "VIKNCIAQTSAVVK", "WMQSELNVEEVVNDR"}	11	0.87105	0.465541	11	2.9953	0.749706	7	8.4424	0.894095	9	9.6667	0.90625	0.185297
Ccdc6	{"AAQLQHSEK", "AELEQHLEQEQEFQVNK", "AEQEEEFISNTLFK", "AEQEEEFISNTLFKK", "ASVTIQAR", "DISMEIDSPENMMR", "EEEFLTNELSR", "EKETLAVNYEKEEEFLTNELSR", "EKIDLENTLEQEQEALVNR", "ETLAVNYEKEEEFLTNELSR", "IDLENTLEQEQEALVNR", "IELETYK", "ILQEKLDQPVSAPPSPR", "KASVTIQAR", "KIQALQK", "KLENDTISK", "KLMQLQHEK", "LASLQQENK", "LDQPVSAPPSPR", "LEELTNR", "LMQLQHEK", "MAQYLEEER", "QLSESESSLEMDDER", "QLTLEQLR", "SGGIVISPF…	15	1.0566	0.513761	14	3.8391	0.79335	13	9.2628	0.902561	8	15.965	0.941055	0.282022
Ccdc86	{"AEIVQVIR", "DTLALLQK", "EELPVIPK", "EKEELPVIPK", "FSQMVQDKPLR", "KAEIVQVIR", "LPPAGETVTESLNLK", "LPPPQGELDSEAAHAK", "QLEPGKLPPAGETVTESLNLK", "VIASPQAPASK"}	9	1.8494	0.649049	6	8.2976	0.892445	4	2.2988	0.696859	5	3.4557	0.775568	0.417687
Ccdc88a	{"AEELENELNHLGK", "AGSPGSEVVTLQQFLEESNK", "ASSVISTAEGTTR", "DGVHFLPHASSSAQSPCGSPGMK", "DLFHVEQR", "DTTSFEDISPQGISDDSSTGSR", "ENSQLDEENLELR", "ETEILQMDHK", "GNWITLK", "HLLDQIQTLMLQNR", "IHNLSILVK", "ILEQENEHLNQTVSSLR", "ILHESIK", "IQGLDFDTK", "IQQLESELQDLEMENQTLQK", "KVEILENEIIQEK", "LEESTNYNQQLR", "LELLHER", "LEMENQSLTK", "LETLEQENSELER", "LEVSYQGLDTENQR", "LHDMEMER", "LKEQYQQLDITSTK", "LNNQCELLS…	23	1.2578	0.557091	15	2.9012	0.743669	17	4.9431	0.831738	14	7.6072	0.883818	0.221664
Ccdc9	{"AELEGVAVTAPR", "AGLGSGGDMTMSMTGR", "ASQGWEDGAGEQLR", "ATTLDLK", "DGPAPTHELSHR", "EGVLEPNPVR", "GGPLEESER", "KAELEGVAVTAPR", "KPTGQWR", "MNEEMEK", "MNEEMEKIAEYER", "NFLDDPR", "NWGGSDFER", "RAGLGSGGDMTMSMTGR", "SGLEQER", "SMEKENMAVEEK", "YDDQAWARPPKPPTFGEFLSQHK"}	5	1.4719	0.595453	6	3.6181	0.783461	5	3.7514	0.789536	4	6.8247	0.8722	0.276375
Ccdc90b	{"ADNKLDINLER", "AQQEITVQQLMAHLDSIR", "IDTEIASLK", "LTFDTHALVQDLETHGFDK", "QLIEATNEFAK", "SEFANLR", "SIISETSNK", "SIISETSNKIDTEIASLK", "SRVTDMFTDQEKQLIEATNEFAK", "TQAQTIVSVLSTLSNVSLDTIYK", "VTDMFTDQEK", "VTDMFTDQEKQLIEATNEFAK"}	2	3.221	0.763089	2	2.5745	0.720241	2	3.2499	0.7647	0	NaN	NA	0.495095
Ccdc94	{"AAARPNPTAILNEVPQTK", "AQLAGLVVPK", "CLAEITFK", "DSKLEMEVLENLQELK", "ETAALLEEAR", "ETVQNEAYLGLPIFR", "KAEALCSK", "LEMEVLENLQELK", "TCGEYIYK", "TDPENTDYTMEHGATR", "YYPPDFDPSK"}	6	1.5222	0.603521	3	3.5435	0.779905	1	NaN	NA	2	6.7809	0.87148	0.363815
Ccna2	{"APQHAQQSIR", "DAGSALLSLHQEDQENVNPEK", "DLPINDEHVTAGPSWK", "ETECEDALAFNAAVSLPGAR", "FLSSMSVLR", "LAPAQQPR", "LQLVGTAAMLLASK", "LQNETLHLAVNYIDR", "MEHLVLK", "VLAFDLAAPTVNQFLTQYFLHLQPANCK", "YHSVSLLNPPETLSV"}	3	15.236	0.938408	3	4.5647	0.820296	3	4.7822	0.827055	4	12.132	0.92385	2.88857
Ccnb1	{"ALPKPVEK", "DIYAYLR", "FMQNSCVPK", "ILDNGEWTPTLQHYLSYSEDSLLPVMQHLAK", "ISTLAQLNCTLVQNLSK", "NVVMVNCGLTK", "TALGDIGNK", "VGEVDVEQHTLAK", "VPVCEPEVELAEPEPEPELEHVR", "VPVCEPEVELAEPEPEPELEHVREEK", "YEEMYPPEIGDFAFVTNNTYTK"}	9	7.1872	0.877858	4	21.856	0.956248	6	3.0668	0.754106	4	4.8837	0.830039	1.86136
Ccnd1	{"ACQEQIEALLESSLR", "ATEEEGEVEEEAGLACTPTDVR", "EIVPSMR", "FLSLEPLK", "FLSLEPLKK", "HAQTFVALCATDVK", "IVATWMLEVCEEQKCEEEVFPLAMNYLDR", "KHAQTFVALCATDVK", "LCIYTDNSIRPEELLQMELLLVNK", "LQLLGATCMFVASK", "MEHQLLCCEVETIR", "MEHQLLCCEVETIRR", "MKETIPLTAEK", "TEETCAPSVSYFK", "TTHFLSR", "WNLAAMTPHDFIEHFLSK"}	9	6.5945	0.868326	11	5.753	0.851918	7	11.886	0.922396	3	22.085	0.956682	1.56752
Ccnd3	{"ACQEQIEAALR", "ASYFQCVQK", "CEEDVFPLAMNYLDR", "EAAQTAPSPVPK", "EWEVLVLGK", "GSSSQGPSQTSTPTDVTAIHL", "LCIYTDQAVAPWQLR", "MELLCCEGTR", "VLQSLLR", "YLSCVPTR"}	4	5.1944	0.838564	3	1.1519	0.535294	2	13.851	0.932664	3	8.5964	0.895794	0.504534
Ccnh	{"CHSSDLALNAVTK", "FYLNNSVMEYHPR", "HWTFASEEQLAR", "IIMLTCAFLACK", "LLEFCSVFKPAMPR", "SVVGTACMYFK", "TADDFLSR", "TCLSQLLDIMK", "VDEFNVSSPQFVGNLR", "VLPNDPVFLEPHEELTLCK"}	8	2.9168	0.74469	10	9.0798	0.900792	4	7.6971	0.885019	4	6.5964	0.868359	0.885113
Ccnk	{"DLAHTPSQLEGLDPATEAR", "EEVMVLER", "ENSSPSVTSANLDHTKPCWYWDK", "FDLQVEHPYQFLLK", "FEIQEWTSKPMYR", "FIFDVGTR", "FYMFHSFK", "ILLQTIK", "KPPLAPALGEAEATGPVETSDLPK", "LEATHPPLPPAHPPPDR", "SLLNDVQFGQFGDDPK", "SLLNDVQFGQFGDDPKEEVMVLER", "YVTGACCLFLAGK"}	10	1.7089	0.630846	7	1.825	0.646018	5	10.24	0.911032	4	10.361	0.91198	0.267068
Ccnl1	{"DVINVFHHLR", "ILGCELIQAAGILLR", "IRDVINVFHHLR", "LPQVAMATGQVLFHR", "LSPTPSMQDGLDLPSETDLR", "NQTLVQTAWNYMNDSLR", "TPSPLILDQNYINTK"}	7	1.6199	0.618306	6	2.3406	0.700653	2	1.5919	0.614183	1	NaN	NA	0.0953217
Ccnt1	{"FGVDSDKELSYR", "FYMIQSFTQFHR", "GPPEETGAAVFDHPAK", "HSHLQLPAGPVSK", "HSSQTSTLAHK", "IKVHSAGDKHNSIEDSVTK", "KLEHVIK", "KRGPPEETGAAVFDHPAK", "MPIESSENPERPFLDK", "QLENMEANVK", "QQAANLLQDMGQR", "SQYAYAAQNLLSHDSHSSVILK", "SSLNFPFPPLPTMTQLPGHSSDTSGLPFSQPSCK", "TSESLALIGVDHSLQQDGSSAFGSQK", "TYSLSSTLSSSSSTR", "VAHTCLHPQESLPDTR", "VHSAGDKHNSIEDSVTK", "WLSSQPPFK", "WSNWEIPVSTDGK"}	14	2.0219	0.669082	12	4.8525	0.829133	7	5.1277	0.836807	6	4.1927	0.807422	0.491513
Ccny	{"CVALAIYYHIK", "MLLDIFDENLHPLSK", "SLAEANNLSFPLEPLSR", "SLFINHHPPGQTSR"}	4	0.95016	0.487222	3	2.7075	0.730276	3	3.7467	0.789327	2	8.1927	0.891218	0.120538
Ccs	{"DCNSCGDHFNPDGASHGGPQDTDR", "FLQLSSELCLIEGTIDGLEPGLHGLHVHQYGDLTR", "GMGSSQLQNLGAAVAILEGCGSIQGVVR", "GVAGVQNVDVQLENQMVLVQTTLPSQEVQALLESTGR", "LACGIIAR", "QICSCDGLTIWEER", "SAGLFQNPK", "SLVIDEGEDDLGR", "VWDVIGR"}	6	1.1938	0.54417	3	4.659	0.82329	2	5.6176	0.848888	2	7.7337	0.885501	0.300981
Cct2	{"AAHSEGHITAGLDMK", "ASLSLAPVNIFK", "DAALMVTNDGATILK", "EAESLIAK", "EALLSSAVDHGSDEAR", "EALLSSAVDHGSDEARFWQDLMNIAGTTLSSK", "EAVAMESFAK", "EGTIGDMAVLGITESFQVK", "FWQDLMNIAGTTLSSK", "GATQQILDEAER", "GSGNLEAIHVIK", "HGINCFINR", "IHPQTIISGWR", "ILIANTGMDTDK", "ILIANTGMDTDKIK", "ILKHGINCFINR", "KIHPQTIISGWR", "KLGGSLADSYLDEGFLLDK", "KLGGSLADSYLDEGFLLDKK", "KRVPDHHPC", "LALVTGGEIASTFDHPELVK", "LAVEAVLR…	221	1.2071	0.546917	304	3.9251	0.796958	247	12.052	0.923383	255	10.908	0.916023	0.332215
Cct3	{"ACTILLR", "AMTGVEQWPYR", "AVAQALEVIPR", "EDDVGTGAGLLEIK", "EDDVGTGAGLLEIKK", "EILSEVER", "EIQVQHPAAK", "ELGIWEPLAVK", "EMMLSIINSSITTK", "GESQTDIEITREEDFTR", "GISDLAQHYLMR", "HTQESCETWGVNGETGTLVDMK", "IDDIVSGHK", "IDDIVSGHKK", "IGDEYFTFITDCK", "IGDEYFTFITDCKDPK", "ILQMEEEYIHQLCEDIIQLKPDVVITEK", "IPGGIIEDSCVLR", "ISTPVDVNNR", "IVLLDSSLEYK", "IVLLDSSLEYKK", "IVSRPEELR", "IVSRPEELREDDVGTGAGLLEIK", …	148	0.91387	0.477498	165	3.1345	0.758133	114	9.0177	0.900177	147	8.5296	0.895064	0.203791
Cct4	{"AFADAMEVIPSTLAENAGLNPISTVTELR", "ALIAGGGAPEIELALR", "AQDIEAGDGTTSVVIIAGSLLDSCTK", "AYILNLVK", "DALSDLALHFLNK", "DVEREDIEFICK", "EDIEFICK", "ETLLNSATTSLNSK", "FSNISAAK", "GDVTITNDGATILK", "GGISNILEEMVVQPLLVSVSALTLATETVR", "GIHPTIISESFQK", "GLEILTDMSRPVQLSDR", "GLEILTDMSRPVQLSDRETLLNSATTSLNSK", "GSNKLVIEEAER", "IDDVVNTR", "IGLIQFCLSAPK", "ITGCTSPGK", "KLGGTIDDCELVEGLVLTQK", "KTGCNVLLIQK", "LGGTID…	141	1.053	0.512908	142	3.3314	0.769128	112	9.1431	0.901411	153	10.489	0.91296	0.252119
Cct5	{"AFADALEVIPMALSENSGMNPIQTMTEVR", "ASVGTLAFDEYGRPFLIIK", "ASVGTLAFDEYGRPFLIIKDQDR", "ASVGTLAFDEYGRPFLIIKDQDRK", "AVTIFIR", "CPTLEQYAMR", "DFSHPQMPK", "DGDVTITNDGATILSMMDVDHQIAK", "DVDFELIK", "DVDFELIKVEGK", "EKFEEMIK", "ESNPALGIDCLHK", "ETGANLAICQWGFDDEANHLLLQNGLPAVR", "FSELTSEK", "GSNDMQYQHVIETLIGK", "GSNDMQYQHVIETLIGKK", "GVIVDKDFSHPQMPK", "HKLDVMSVEDYK", "IADGYEQAAR", "IAILTCPFEPPKPK", "IAIQHL…	175	0.89214	0.471498	214	3.0097	0.750605	178	8.2432	0.891812	211	7.8982	0.887618	0.185502
Cct6a	{"AGMSSLKG", "ALQFLEQVK", "AQAALAVNISAAR", "AQLGVQAFADALLIIPK", "DEPIDLFMVEIMEMK", "DGNVLLHEMQIQHPTASLIAK", "EGIVALRR", "EMDRETLIDVAR", "ETLIDVAR", "GIDPFSLDALAK", "GLQDVLR", "GPNKHTLTQIK", "HKSETDTSLIR", "HTLTQIK", "IITEGFEAAK", "KDEPIDLFMVEIMEMK", "KKDEPIDLFMVEIMEMK", "KRVENAYILTCNVSLEYEK", "KVCGDSDKGFVVINQK", "LTKDGNVLLHEMQIQHPTASLIAK", "LTLACGGIALNSFDDLNPDCLGHAGLVYEYTLGEEK", "NAIDDGCVVPGAGAVE…	135	0.92293	0.47996	166	3.2305	0.763621	144	9.3062	0.902971	148	8.7726	0.897673	0.212959
Cct7	{"AIKNDSVVAGGGAIEMELSK", "ALEIIPR", "ATISNDGATILK", "CAMTALSSK", "DMFCAGR", "EGTDSSQGIPQLVSNISACQVIAEAVR", "EIAVTVK", "GGAEQFMEETER", "GKATISNDGATILK", "HAQGGMWYGVDINNENIADNFQAFVWEPAMVR", "IALLNVELELK", "IKEIAVTVK", "INALTAASEAACLIVSVDETIK", "INALTAASEAACLIVSVDETIKNPR", "KTFSYAGFEMQPK", "KVQGGALEESQLVAGVAFK", "LLDVVHPAAK", "LPIGDVATQYFADR", "LPIGDVATQYFADRDMFCAGR", "MMPTPVILLK", "MVVDAVMMLDELLQLK…	126	0.97889	0.494666	162	3.2438	0.764362	125	10.413	0.912381	130	9.77	0.907149	0.235177
Cct8	{"AHEILPELVCCSAK", "AIAGTGANVIVTGGK", "ALAENSGVK", "APGFAQMLK", "AVDDGVNTFK", "DMLEASILDTYLGK", "DMLEASILDTYLGKYWAIK", "DVDEVSSLLR", "EDGAISTIVLR", "ELAQTTR", "ELEVQHPAAK", "ETEGDVTSVK", "FAEAFEAIPR", "GEENLMDAQVK", "GSTDNLMDDIER", "HEKEDGAISTIVLR", "HFSGLEEAVYR", "IAVYSCPFDGMITETK", "IGLSVSEVISGYEIACK", "ILGSGIYSSSVLHGMVFK", "ILGSGIYSSSVLHGMVFKK", "ILGSGIYSSSVLHGMVFKKETEGDVTSVK", "KAHEILPELVCCSA…	157	1.0194	0.504803	153	3.4687	0.776221	122	9.8116	0.907507	127	12.18	0.924127	0.25644
Ccz1	{"AAAAAGPGAWAAQEK", "AEMPGNLQHYGR", "AMSDYWVVGK", "AVVEYQEEELLDK", "ELYVILSQK", "FIYFNHMNLAEK", "FLTGPLNLNDPEAK", "IFVNTDDTYEELHLIVYK", "ILFYHPNEVEK", "IQSFINR", "LCATQFNNIFFLD", "LFNGTFLK", "MEESLSVVK", "NANLIEVNEEVK", "NANLIEVNEEVKK", "NVGLCEAIVQFTR", "RLDSIVGPQLTVLASDICEQFNINK", "TPSVSLTSVHPDLMK", "VYSSVLQQCYSMYK", "YLTTSLFPR"}	9	2.067	0.673948	5	3.4128	0.773387	9	12.883	0.927969	8	7.1775	0.877713	0.502166
Cd151	{"DHASNIYK", "ENLKDTMVK", "LETFIQEHLR", "RDHASNIYK", "RYHQSGHEGVSSAVDK", "VVPDSCCK", "YHQSGHEGVSSAVDK"}	7	5.8023	0.852991	6	14.231	0.934344	4	24.284	0.960449	3	61.112	0.9839	1.62129
Cd2ap	{"AQIIELLCIVDALK", "AQIIELLCIVDALKK", "DDNLPIK", "EDDSGNLKPLEFK", "EGEIIHLISK", "EGVFPDNFAVQISELDK", "EGVFPDNFAVQISELDKDFPKPK", "ERQGNVASLVQR", "ETDDVNFDDIASSENLLHLTANRPK", "ETGEAGWWK", "GIGFGDIFK", "GMFPDNFVK", "GPAPKPDLSAAEK", "GPAPKPDLSAAEKK", "IDTEPVSKPK", "IDTEPVSKPKLDPEQLPVRPK", "INGEVSIISSK", "ISTYGLPAGGIQPHPQTK", "KTEKPLILQPLGSR", "LDPEQLPVRPK", "LGLFPSNFVK", "NSVDELR", "QGNVASLVQR", "RPE…	16	1.0541	0.513169	18	4.0355	0.80141	15	5.1422	0.837192	11	6.2869	0.862767	0.230285
Cd2bp2	{"AQGSHDPTPPPSLDMFAEEVAEGELETPTPTQR", "DSWLDNIDWVR", "EEAESAGDGLMDVMWEYK", "ETVAGALR", "GNLGVYQETR", "ITPFNLQEEMEEGHFDADGNYFLNQDAQIR", "KLDPPGGQFYNSK", "LSGLADQMVAR", "LVDPVAAAGGPGSR", "RIDFELYT", "VTFQGVGDEDGEDEISVPK"}	9	2.7003	0.729752	9	13.49	0.930987	9	6.9722	0.874564	4	5.9038	0.855152	0.875868
Cd3eap	{"AGTQACSATR", "FSAFGGSPPVTGPGSASALR", "GTETSQVEHTEPVAQTEPPEGTFLFPTK", "IMEGPQEYLLSR", "LTCAPAPSGSLR", "RVGETEAALPDDFEPQGALAPSK", "RVPLSGSK", "TALGNLGVSVK", "TMEPVAELPVPSATSSK", "VGETEAALPDDFEPQGALAPSK", "VPLQLIPTSLPPQIPAGLRPR", "YFMQEEMEAK"}	5	1.6393	0.621112	6	5.3809	0.843282	5	17.519	0.946001	5	5.2941	0.841121	0.502271
Cd47	{"FVASNQR", "ISVSDLINGIASLK", "NVEAQSTEEMFVK", "SYIFIYDGNK", "TVSWFSPNEK"}	8	1.4217	0.587067	5	6.5264	0.867134	8	20.558	0.953614	6	5.3742	0.843118	0.477312
Cd63	{"ESTIHTQGCVETIAIWLR", "SFQQQMQNYLK", "TATILDK", "TATILDKLQK"}	5	3.3006	0.767474	4	12.238	0.92446	2	3.7709	0.790396	2	22.802	0.957987	0.969621
Cd81	{"IDELFSGK", "NSLCPSGGNILTPLLQQDCHQK", "QFYDQALQQAVMDDDANNAK", "TFHETLNCCGSNALTTLTTTILR"}	5	4.9073	0.830718	3	7.3032	0.879565	2	24.585	0.960915	2	4.7485	0.826042	1.32992
Cd9	{"AIHMALDCCGIAGPLEQFISDTCPK", "DEVIKELQEFYKDTYQK", "ELQEFYK", "ELQEFYKDTYQK", "QLLESFQVKPCPEAISEVFNNK"}	4	3.7057	0.787492	7	2.0736	0.674649	3	18.947	0.949867	5	11.794	0.921838	0.654388
Cdan1	{"AAVLESLLR", "AMMGQLSAACSHSHFVR", "DSDLESSQGALDSLDTPLFR", "DVFYEVLR", "ELQDSILALR", "ENEGEMCFLNK", "ITPTTTSSLGALPLQTSQGLQAQLAEAFFHNQPPSLR", "LLASWVSGSSGR", "LLCFSPALQGR", "NVGLLADTRPR"}	2	1.6647	0.624723	4	3.0736	0.754517	3	4.7811	0.827023	2	3.0952	0.755812	0.28205
Cdc16	{"AIGNEVTVDKWEPLLNNLGHVCR", "ANELFYLSHK", "CYDFDVHTMK", "DPFHANCLPVHIGTLVELNK", "DPSSDWEMSQSSIK", "EHQQALDILDMEEPINR", "ELLDSLPLNK", "HYYNCDFK", "LCAEEQELLR", "LDVYCFEAFDLLTSHHMLTAQEEK", "LTSTVMEK", "NIISPPWDFR", "QNTEEAGLAPLQNSTK", "QYLDQQQYQSALFWADK", "SSICLLR", "VASLSHEEPQDVYWLAQCLYLTAQYHR", "WEPLLNNLGHVCR", "WFLDALEK", "YAEALDYHR", "YNKPSETVIPESVDGLQENLDVVVSLAER"}	14	1.4053	0.584251	14	1.7837	0.640766	7	6.3141	0.863278	5	3.2071	0.762307	0.137624
Cdc23	{"AAHFLHGCNSK", "AALYFQR", "AHQLRPNDSR", "ALSIFNELR", "AWYGLGQTYEILK", "FLSLPDTWMK", "HAIEVNKR", "KAYFLYMYSR", "KKDDETVDSLGPLEK", "LHEQLTESEQAAQCYIK", "LNQLVEAK", "LWDEASTCAQK", "MLVALGECYEK", "NTSAAIQAYR", "QLLLIAGLTR", "SELSYLAHNLCEIDK", "SELSYLAHNLCEIDKYR", "SSYIVSQIAVAYHNIR", "VETCCVIGNYYSLR", "YIQDIYSCGETVEHLEESTAFR", "YLAQYYFK", "YQHLIDVGFSK"}	17	1.1949	0.544398	19	3.7691	0.790317	10	5.4173	0.844171	9	8.6452	0.896321	0.26599
Cdc27	{"AAAEGLMSLLR", "AIQVDPNYAYAYTLLGHEFVLTEELDK", "ALDINPQSSVLLCHIGVVQHALK", "ASVLFANEK", "DAVFLAER", "DVALSVLSK", "EAINILSHLPSHHYSTGWVLCQIGR", "ESLVYFLIGK", "FSLAEMHFQK", "GGLTQPSINDSLEITK", "GYLALCSYNCK", "HYNAWYGLGMIYYK", "ITTVTPQIQAFNLQK", "LAEGEQILSGGVFNK", "LDSSIISEGK", "LFTSDSSTTK", "LNLESSNSK", "LTSLQNFSSCLPNTCTTLVSNHSLSHR", "QPETVLTETPQDTIELNR", "SALQELEELK", "SLSLNPFLWSPFESLCEIGEKPDPDQTFK"…	14	2.4288	0.708353	16	3.3801	0.771695	7	12.561	0.926259	6	7.7872	0.886198	0.577169
Cdc34	{"ALLLELK", "EYTDIIR", "FPIDYPYSPPAFR", "GLQEEPVEGFR", "LKFPIDYPYSPPAFR", "VPTTLAEYCVK"}	5	3.3809	0.771736	2	12.745	0.927246	2	9.9165	0.908396	2	5.5063	0.846303	1.06258
Cdc37	{"CIDSGLWVPNSK", "DVQMLQDAISK", "EGEEAGPGDPLLEAVPK", "ELEVAESDGQVELER", "HFGMLHR", "LGPGGLDPVEVYESLPEELQK", "LKELEVAESDGQVELER", "LRAEAQQLR", "LRAEAQQLRK", "NMPWNVDTLSK", "SGEAKEGEEAGPGDPLLEAVPK", "SMVNTKPEK", "TADHQYMEGFK", "VDYSVWDHIEVSDDEDETHPNIDTASLFR", "YELEAFK"}	13	1.0717	0.517305	19	3.9309	0.797197	12	8.049	0.889491	8	10.17	0.910474	0.275222
Cdc37l1	{"AEEEGYFEAFK", "AEEEGYFEAFKNELEAFK", "AQTAVSELR", "FLSDHPHLVCEETAK", "HFGMLSR", "LGSLALHNSESLDQEHAK", "MCLWNMDAISK", "WNLAEAQQK"}	2	1.3777	0.579425	2	4.9329	0.831448	1	NaN	NA	1	NaN	NA	0.407859
Cdc40	{"CPLPAADSLMHLTK", "DICFNTAGTQFLSAAYDR", "DVAKPSEEEQKELDEITAK", "EDLETGVHLDPAVK", "ENDASNIDGFLGPWAK", "EVQYNPTYETMFAPEFGPENPFR", "FNPDEDKQNLFVAGMSDK", "HLGAVNTIVFVDENR", "HLGAVNTIVFVDENRR", "IVQWDIR", "KQIHVWSGHTK", "LFPLSGHLLLSCSMDCK", "LNIWDWK", "LWDTETGQCISR", "LWEVYGDR", "NMLSGYAEPAHINDFMFEQQR", "NQGLTVFETGQK", "QIHVWSGHTK", "SYLHIPQDVGVNLR", "TFATYGYALDPSLDNHQVSAK", "VCIGAVWHPHETSK", "VITCGW…	12	1.7888	0.641423	17	5.3477	0.842463	7	1.7613	0.637852	10	7.1913	0.877919	0.294293
Cdc42	{"EKWVPEITHHCPK", "LRPLSYPQTDVFLVCFSVVSPSSFENVK", "NVFDEAILAALEPPEPK", "QKPITPETAEK", "TCLLISYTTNK", "TPFLLVGTQIDLR", "TPFLLVGTQIDLRDDPSTIEK", "WVPEITHHCPK", "YVECSALTQK"}	28	1.2332	0.552212	28	4.1067	0.804179	17	14.025	0.933444	16	12.607	0.926508	0.354714
Cdc42bpa	{"ALAVVCDFK", "ASQPTSVISQVIDMR", "ASQPTSVISQVIDMRDEEFSVSSVLASDVIHASR", "CSILMLADSENER", "DEEFSVSSVLASDVIHASR", "EAYDSTLPLIK", "EDFEILK", "ELDDAFR", "ELHDSEGQQLALNK", "ESVAHWEAQITEIIQWVSDEK", "HGALSCLCVAMK", "IALGNEEGLFVVHVTK", "LFLYDIAEGK", "LTSELDK", "MAEGDELVVPETSDNSR", "MTEELEALR", "NLELLSEIEQLIK", "QISYSPGICSIEHQQEITK", "QLENELEGLK", "QVLCYELFQSK", "SIFYEEEISK", "TLDNNLATEAYER", "TTQAAAIIDHER…	5	0.92675	0.480991	5	2.9598	0.747462	9	4.9995	0.833319	8	4.1461	0.805678	0.133953
Cdc42bpb	{"AHQFSIK", "ALQEFSELNER", "AVLAAAIVDGDR", "AYAVVCDCK", "DEEFAVSSVLASDVIHATR", "DSSLAFESK", "ELLEEMQSLR", "EVHDSESHQLALQK", "FEDKLPEDMAR", "FQFPSHVTDVSEEAK", "FSELVAPGHVQWMAVFK", "FSGTILNVPDTSDNSK", "GCQLIATGTLR", "HAFFEGLNWENIR", "IAILLCGR", "IMNHEER", "IRPLNSDGSLNLLGCEPPR", "KEVHDSESHQLALQK", "KLEQLLLDGPWR", "KLQESTQTVQSLHGSTR", "LCSFVDK", "LFLYDLPEGK", "LILCYEIQR", "LPDFQDSIFEYFNTAPLAHDLTFR", …	28	1.0403	0.509876	21	3.4869	0.777129	16	11.62	0.920761	18	2.8028	0.737036	0.229487
Cdc45	{"DGSGTDHFIQALDSLSR", "EFYETVHNQR", "FLASDVVFATMSLMESPEK", "FQSMDVSLK", "LQEFLADMGLPLK", "LWSVHGQK", "LYLGLELAK", "MFVTDFR", "NEAEENMLSVDCTR", "QEDDLEVPAYDDIFR", "SFVYSTK", "TLHNYFDLSVIELK", "VLLFVASDVDALCACK", "YVTDVGILQR"}	1	NaN	NA	2	3.0011	0.750069	2	4.4381	0.816112	4	2.1818	0.685712	0.0512682
Cdc5l	{"AAGIEIQK", "AQDALVQEMEVVK", "DKLNINPEDGMADYSDPSYVK", "DLPRPSEVNETILRPLNVEPPLTDLQK", "EIDDTYIEDAADVDAR", "EIDDTYIEDAADVDARK", "EMITMLHYDLLHHPYEPSGNK", "EMITMLHYDLLHHPYEPSGNKK", "ESDLPSAILQTSGVSEFTK", "GGLNTPLHESDFSGVTPQR", "GHMTTEAK", "GVDYNAEIPFEK", "HEDSAIPR", "IASLLHR", "ILLGGYQSR", "ILQEAQNLMALTNVDTPLK", "KAQDALVQEMEVVK", "KPALGFYDTSEENYQALDADFR", "KPALGFYDTSEENYQALDADFRK", "LGLLGLPAPK", "LK…	51	1.349	0.574287	48	4.7629	0.826476	25	12.915	0.928135	32	15.817	0.940536	0.407913
Cdc73	{"AATENIPVVR", "ADVLSVLR", "APEQRPAPNAAPVDPTLR", "DLLQDLK", "DQMQPGGTAISVTVPYR", "EGIVQTEQIR", "EYYTLDSILFLLNNVHLSHPVYVR", "FVPSDEK", "FWETLDR", "GDEVIFGEFSWPK", "GWPWLLPDGSPVDIFAK", "HLDRPVFLR", "IDTMGTYHGMTLK", "LMPQDWDR", "NIFAILQSVK", "RAADEVLAEAK", "SAPLEIGLQR", "SLSEAMSVEK", "TDLDDDITALK", "TNYVVWGTGK", "TPIIIIPAATTSLITMLNAK", "TTILQSTGK", "VVAVFVQGPAWQFK", "VVDQPLK", "WDVTVLELSYHK"}	17	2.3709	0.703343	18	12.835	0.92772	9	3.0389	0.752408	9	8.371	0.893288	0.695332
Cdca7l	{"CATGILIHLAK", "DITEEDLENIAITVR", "EYLESLQK", "FALENFTFSATK", "GICNCSYCR", "LTEELYSFR", "VLGNTCHQCR"}	2	9.0671	0.900667	1	NaN	NA	3	3.965	0.79859	1	NaN	NA	2.20507
Cdca8	{"ADRDITEINNLTAEAIQTPLK", "DITEINNLTAEAIQTPLK", "EISLSVPIGGGASLR", "EQVYNISINGSPLADSK", "EVENLYNIEILR", "IDIAQLNPEALGNIR", "KLASFLK", "LAQICSSIR", "LEPSLVKPTPGMTPR", "LLASDLQR", "LSHDFVTPAMSR", "VIEVEESIKEEEEEEEEGGGGGGR", "WLDYFALGGNK"}	5	4.6693	0.823611	10	6.8759	0.87303	5	29.687	0.967413	4	1.7435	0.635502	1.26689
Cdipt	{"FGAMLDMLTDR", "MGLWVTAPIALLK", "MIDLSGNPVLR", "NMAALDAADR", "PEENIFLFVPNLIGYAR", "SVISVIHLITAAR"}	6	0.79037	0.441456	10	2.7258	0.731601	7	23.619	0.959381	5	5.9307	0.855714	0.177345
Cdk1	{"ALGTPNNEVWPEVESLQDYK", "DLKPQNLLIDDK", "DLKPQNLLIDDKGTIK", "HPNIVSLQDVLMQDSR", "HPYFDDLDNQIK", "HRVTGQIVAMK", "IRLESEEEGVPSTAIR", "KPLFHGDSEIDQLFR", "LESEEEGVPSTAIR", "MLVYDPAK", "NLDENGLDLLSK", "SPEVLLGSAR", "SYLHQILQGIVFCHSR", "VTGQIVAMK", "VYTHEVVTLWYR", "WKPGSLASHVK", "YLDSIPPGQFMDSSLVK", "YSTPVDIWSIGTIFAELATK"}	43	4.3126	0.811768	46	18.151	0.947783	24	19.349	0.950858	28	12.312	0.92488	1.33926
Cdk11b	{"APELLLGAK", "AQHPNIVTVR", "DLLSDLQDISDSER", "DSLEEGELR", "EGFPITSLR", "EINTILK", "EIVVGSNMDK", "ETGFHLTTTNQGASAAGPGFSLK", "ETPLPIDPSMFPTWPAK", "FEMGDNR", "FGALLSDQGFDLMNK", "FLTYYPGR", "HLHDNWILHR", "IEEGTYGVVYR", "IWPGYNDLPAVK", "IYIVMNYVEHDLK", "KTDEIVALK", "QPFLPGEVK", "SLMETMK", "SVEEFQCLNR", "TDEIVALK", "TLDEILQEK", "TLMIQLLSGVK", "TSNLLLSHAGILK", "YLPALQGCR"}	19	1.4608	0.593628	17	5.5576	0.847505	12	6.2667	0.862386	13	4.6597	0.823312	0.396926
Cdk12	{"CSNILLNNSGQIK", "DKDTGELVALK", "HLLTDLPLPPELPGGDPSPPDSPEPK", "LCGSPCPAVWPDVIK", "LPLNSSLGAELSRK", "LYNSEESRPYTNK", "QLVHQSVVNMK", "SSGPALTESLVQTPVK", "SSPIILPK", "STPDTELVTVAHSNPEVK", "TYGNTDGPETGFSSADTDER", "VPLALHSVVGQPFLK"}	10	1.7485	0.636165	6	3.417	0.773602	5	4.8293	0.828453	8	4.0682	0.802691	0.338342
Cdk17	{"GSQTIDESLSELAEQMTIEESSSK", "HANIVTLHDIVHTDK", "IHALPESVSIFSLK", "LDSEGIELITK", "LFLYQILR", "LQISSPPFDQPMSR", "NGRPPTSHSVHSFLHQYTGSFK", "VPAEEAMKHVYFRSLGPR", "YKPQPLINHAPR"}	5	2.9452	0.746527	6	2.7315	0.732011	0	NaN	NA	3	19.882	0.952112	0.624377
Cdk18	{"HANIVTLHDLIHTDR", "LDTEGINLLSSLLLYESK", "LLGTPTEESWPGVTSISEFR", "MSAEAALNHPYFQSLGDR", "VHQLHDTASIFSLK"}	1	NaN	NA	4	1.6795	0.626796	1	NaN	NA	2	1.9604	0.662208	-0.172696
Cdk2	{"AALAHPFFQDVTKPVPHLR", "APEILLGCK", "DLKPQNLLINAEGSIK", "ELNHPNIVK", "FMDASALTGIPLPLIK", "LDTETEGVPSTAIR", "LLDVIHTENK", "LTGEVVALK", "LTGEVVALKK", "LYLVFEFLHQDLK", "SLLSQMLHYDPNKR", "TLGTPDEVVWPGVTSMPDYKPSFPK", "VVPPLDEDGR"}	14	1.722	0.632623	19	7.1015	0.876566	2	9.9642	0.908794	9	4.7007	0.824583	0.541673
Cdk2ap1	{"QLLSDYGPPSLGYTQGTGNSQVPQSK", "SYKPNLTAHMPAAALNAGSVHSPSTSMATSSQYR", "YAELLAIIEELGK"}	2	1.8116	0.644331	2	6.9042	0.873485	2	6.9469	0.874165	1	NaN	NA	0.554722
Cdk4	{"ALQHSYLHK", "ALQHSYLHKEESDAE", "ARDPHSGHFVALK", "DLKPENILVTSNGTVK", "DPHSGHFVALK", "GPRPVQSVVPEMEESGAQLLLEMLTFNPHK", "IFDLIGLPPEDDWPR", "IYSYQMALTPVVVTLWYR", "KPLFCGNSEADQLGK", "LEAFEHPNVVR", "LMDVCATSR", "QFLSGLDFLHANCIVHR", "RKPLFCGNSEADQLGK", "RLEAFEHPNVVR", "VPNGGAAGGGLPVSTVR", "VTLVFEHIDQDLR", "YEPVAEIGVGAYGTVYK"}	26	5.9907	0.856953	13	22.141	0.956787	14	4.8541	0.82918	12	9.1139	0.901126	1.65794
Cdk5	{"CYSAEVVTLWYRPPDVLFGAK", "DLKPQNLLINR", "DLLQNLLK", "GLGFCHSR", "IGEGTYGTVFK", "LHDVLHSDK", "LHDVLHSDKK", "LLGTPTEEQWPAMTK", "LPDYKPYPMYPATTSLVNVVPK", "LTLVFEFCDQDLK", "SFLFQLLK", "YFDSCNGDLDPEIVK"}	12	0.93572	0.483396	7	2.7328	0.732105	6	7.6878	0.884896	9	7.0402	0.875625	0.173346
Cdk5rap1	{"EAYVALVHHVR", "EVTLLGQNVNSFR", "FSHLLDQVSR", "ITSASSQTLK", "LATGPTFQHFLR", "SRPVASILDEVR"}	2	1.9515	0.661189	4	3.8014	0.791727	3	6.8097	0.871954	2	1.7103	0.631037	0.410094
Cdk5rap2	{"AEQNIYAHLAK", "AFEELLQASDVDSCVAEGFR", "ALGALLLER", "ALQQVAVQLR", "DFENQITELK", "DLHTDNQHLK", "ENLEDLLGPSSIATYLDSK", "FGSDGLITEK", "FLSSMNTAK", "GHIDEEEMTFSSLHQVR", "ICLAEQGRPGDHLDSK", "IHDLQTELEGYR", "ILRPLTPEMIDGK", "IQQEFAGPTEHIYK", "KAESLEQLQLEYTSVR", "KQNEALSMMLEK", "LEQALEEAHQEGNR", "LILAEAMMEGLPVPNSALVNVPAAQAVVR", "LLQSLQMELK", "NIIVQLLK", "NVSACGLALHSSLTSEIHFLR", "QISWGQTLLAK", "QISWGQTL…	8	2.5136	0.715392	4	2.7391	0.732556	9	2.7265	0.731652	7	3.0041	0.750256	0.312954
Cdk5rap3	{"CQQLQQEYSR", "DAGADKIDWGDDAAAASEITVLETGTEAPEGVAR", "DNTYLVELCSLLVR", "DWQEIVSLYEK", "GSDALTLLEYPETR", "IDWGDDAAAASEITVLETGTEAPEGVAR", "INTAIQDMPESQEIAQLLSGSYIHYFHCLR", "LDLLLEK", "LIEADISKR", "LLDWLVDR", "MKDWQEIVSLYEK", "MLSLVSTLQQLIGR", "MQDHQHVPIDIQTSK", "MQHLFMILASPR", "QQEALQEQAALEPK", "QSQLLALK", "QYGITGDNVR", "VTEFLQQK", "WQSLVLTIR"}	11	1.3982	0.583021	8	1.6374	0.620839	6	7.5902	0.883588	5	7.4217	0.881259	0.165854
Cdk7	{"AEALEQGILPK", "APELLFGAR", "AYTHQVVTR", "DLKPNNLLLDENGVLK", "DNSLVLTPSHIK", "IFETLGTPTEEQWPDMCSLPDYVTFK", "LDFLGEGQFATVYK", "LLQELSHPNIIGLLDAFGHK", "NTNQIVAIK", "VPFLPGDSDLDQLTR"}	8	3.1833	0.760954	8	5.4438	0.844812	3	4.0002	0.800008	2	1.9844	0.664924	0.750779
Cdk9	{"AANVLITR", "DPYALDLIDK", "EGFPITALR", "FTLSEIK", "GMLSTHLTSMFEYLAPPR", "GSQITQQSTNQSR", "HENVVNLIEICR", "IDSDDALNHDFFWSDPMPSDLK", "IGQGTFGEVFK", "KGSQITQQSTNQSR", "LLVLDPAQR", "QYDSVECPFCDEVTK", "SPIMQGNTEQHQLALISQLCGSITPEVWPNVDKYELFEK", "VVTLWYRPPELLLGER"}	10	0.93492	0.483183	10	3.6793	0.786293	5	6.2004	0.861119	3	6.6308	0.868952	0.203446
Cdkl5	{"AIHSSSTASSRPK", "DIKPENLLISHNDVLK", "DLTNNNIPHLLSPK", "FQPLTAQQAK", "GAALQTHHR", "IHPLSQATGGSSNIR", "IPNIGNVMNK", "LLHLSSSTNHPASSDPR", "LSDLQTQSQPLK", "NLSEGNNANYTEYVATR", "RKPYHVESSTLSNR", "TQTVPNTDGPDLLTLQK", "YLTEQCLNHPTFQTQR"}	2	3.5084	0.778192	4	3.9351	0.79737	1	NaN	NA	0	NaN	NA	0.868624
Cdkn1b	{"DMEEASQR", "GSLPEFYYRPPRPPK", "KWNFDFQNHKPLEGR", "NLFGPVNHEELTR", "QAVPLIGSQANSEDR", "VLAQESQDVSGSR", "VSNGSPSLER", "WNFDFQNHKPLEGR", "YEWQEVER"}	7	4.6687	0.823593	4	11.894	0.922445	1	NaN	NA	4	6.8287	0.872265	1.36838
Cdkn2a	{"CLGSPAAR", "GPHYLLPPGAR", "LPGHAGGAAR", "TASCALAFVNMLLR"}	5	4.714	0.824991	3	7.3478	0.880208	2	7.9947	0.888823	3	10.396	0.91225	1.25613
Cdkn2aip	{"ALESEAPHKR", "AQEVSEYLSQNPR", "ATLDVFFVPLK", "GISSSNEGVEEPSK", "GSASFVSSLLK", "GSEIEDLVLLDEEARPVNLPPALK", "ILSMAEGIK", "LVAVGGFSPTVNHGELLNAAIEALK", "NAGDLVPATDETADAESGAR", "NSSSSGSSLLTPQSSSTNPSLLTSK", "SGASLGSVSQLAAK", "SGSQSSTSQLPSK", "SSMNSHMTQSTDNR", "SSQESIVCELR", "SSSEANISSSVSK", "SSSETASSGLTSK", "SSSSGSHQDSATSEGDR", "STAQVAASLLATK", "SVCSQSSSNSSQVTAGSGK", "VAAWVETLR", "VTDAPIHTTR"}	15	0.90929	0.476245	13	3.0333	0.752064	15	7.8951	0.887579	8	4.3263	0.812252	0.170129
Cdr2l	{"AAGMEDYSAEEEESWYDHQDLEQDLHLAAELGK", "DLELTNQR", "DLLGGEESPGEGK", "ELEESLQQMYSTNEEQVHEIEYLTK", "EVDEQYHALLEK", "HAGNLTLHANSVR", "IHGLTETIER", "LQSQVEELQAQVEQLR", "LQTLVGVLR", "LVNEQHAK", "SCSDTALNAIVAK", "SLSQHVEAVDK", "SLSQHVEAVDKR", "VQELEAELLELQQMK", "VYEQLDLTAR", "YEELLSK"}	7	1.559	0.609222	6	6.8237	0.872183	7	3.0888	0.755429	5	4.5634	0.820254	0.371194
Cds2	{"AETAPLPTSVDDTPEVLNR", "ALSNLSSR", "LIQQFLTLRPDQQLHIFNTLK", "LQEYNIPGVIQSAIGWK"}	5	0.46281	0.316384	4	1.789	0.641449	3	5.5369	0.847022	3	9.1789	0.901758	-0.00307342
Cdv3	{"AANAASGAGGSSAAAGSRPGDGGSLGSGAR", "AETEERSLDNFFAK", "AETEERSLDNFFAKR", "AITKDENEWK", "AITKDENEWKEFEQR", "DENEWKEFEQR", "EDPGDNWEEGGGGSGAEK", "EVDYSGLR", "KTPQGPPEIYSDTQFPSLQSTAK", "LQLDNQYAVLENQK", "LQLDNQYAVLENQKYSHTQYS", "REDPGDNWEEGGGGSGAEK", "SGDGGSAGPAGK", "SGDGGSLGSGSR", "SLDNFFAK", "SLDNFFAKR", "SSGPWNK", "SSGPWNKTAPVQAPPAPVTVTETPEPAMPSGVYRPPGAR", "TAPVQAPPAPVTVTETPEPAMPSGVYRPPGAR", "TPQG…	15	1.1694	0.539043	13	4.3538	0.813217	7	13.497	0.93102	1	NaN	NA	0.349783
Cdyl	{"ELASCNPVVLEESK", "EVQSALSTAAADDSK", "IWGSAQGMDSMLK", "KQDGFTHILLSTK", "NFVNTFIQFK", "SSENNSLNPEVMK", "SSQLLAASQK"}	1	NaN	NA	2	0.68161	0.405332	1	NaN	NA	2	3.0901	0.755507	-0.254043
Cebpz	{"AASWVHFDNLK", "AIVSSGTLADR", "ALLVQVINK", "ALVAAHELLCDKPEEEK", "ASHLLEVLLR", "AYPYSQIGDDK", "DDWLHNR", "DKQPDVFEFLER", "EESQIPVDEVFFYR", "ELLITDLLPDSR", "ENTDSVVMQPK", "EQVDTLFK", "FDTIGMNAMANR", "GKENTDSVVMQPK", "GTIDDLQQGELESFIQNLNLAK", "GVVCGEIER", "HLVAEFVQVLETLSHDSLVTTK", "KGTIDDLQQGELESFIQNLNLAK", "KSEDDFDFAGSFQGQK", "LILWYYEHQLK", "LITLYFCFFRTCIK", "LSEHFHPSVALFAK", "LYEHEVSLFK", "MLDPGL…	31	1.6494	0.622556	29	5.1765	0.838096	19	11.721	0.92139	23	18.714	0.949275	0.496646
Cecr5	{"AQELSDLLR", "LAFPELDMVDLQR", "LVNSQGQLR", "LYAIGDNPMSDVYGANLFHQYLQMANR", "VIPAALEAFSK", "VPVVFVTNAGNILQHNK"}	3	0.61263	0.379895	2	1.3838	0.580502	2	4.248	0.809451	3	2.9523	0.746983	-0.06799
Celf1	{"AALEAQNALHNMK", "AMHQAQTMEGCSSPMVVK", "ELFEQYGAVYEINILR", "GCAFVTFTTR", "KAALEAQNALHNMK", "KLFIGMISK", "LFIGMISK", "MFVGQVPR", "TMAQTAIK", "VLPGMHHPIQMKPADSEK", "VMFSSFGQIEECR"}	39	1.2129	0.548104	45	5.0249	0.834022	11	18.511	0.948747	18	13.392	0.930517	0.390964
Celf3	{"FQTHAEAQAAINTLHSSR", "MFEPFGTIDECTVLR", "TLPGASSSLVVK"}	10	2.311	0.697976	10	7.186	0.87784	5	8.0861	0.889942	6	10.865	0.915718	0.698268
Celf4	{"DLKPLFEEFGK", "GCAFLTYCER", "KLFVGMLNK", "LFEAFGNIEECTILR", "LFIGQIPR", "LFVGMLNK", "YSSHAEAQAAINALHGSQTMPGASSSLVVK"}	9	2.2051	0.687997	7	5.4435	0.844805	1	NaN	NA	3	4.4577	0.816773	0.638458
Cend1	{"ADPVLLNNHSNLKPAPTVPAAPSSPDATSEPK", "APLTKPVK", "APLTKPVKK", "ATPAADGKAPLTKPVK", "ATPAADGKAPLTKPVKK", "DTQAEKQEQAAAPGPAATK", "DTQAEKQEQAAAPGPAATKK", "GKSASSPKPDTKVPQATAEAK", "QEQAAAPGPAATK", "SASSPKPDTK", "SASSPKPDTKVPQATAEAK", "VPQATAEAK"}	10	0.70871	0.414763	11	1.2647	0.55844	3	5.035	0.8343	4	16.905	0.94415	0.00298094
Cenpa	{"GFEGGLP", "QSSSVGSQTLR", "RRPSSPAPGPSR", "STDLLFR"}	2	0.81364	0.448623	1	NaN	NA	2	5.6786	0.850268	0	NaN	NA	0.117643
Cenpc	{"ASFHLDHLK", "CPESHSKPVPVSSR", "DPETAELVPMDLIRPR", "FFVEQHGLK", "HLSAHKPSPENTALLQGK", "ISQRPSEWWR", "KGQNMLEILQDCFEDQSK", "KGQSSWENSNVSNTGQDK", "LGDPFQATLAK", "LKPLEYWR", "LLEDEFIIDR", "LTTGDSFYVPSGNHYNIK", "LVLGPYEEK", "LVLPSNSPNVR", "LWVMIPSK", "MELPLDMR", "NFSELFLETVK", "NLLNVESSLLFTQIK", "NYEMPGSSNSEMGDEQDQK", "SHSLSAMTFAR", "SLHFTTR", "TLDTIYFSTGK"}	5	1.7613	0.637852	6	7.1591	0.877437	3	4.6923	0.824324	1	NaN	NA	0.511157
Cenpe	{"DFSENDFLTIK", "DSERPQAASGAEQLTSK", "EAESLAFSLDSVK", "ELLLAQASALQNAESDR", "ELQESFEIEK", "ELQLAFQEISK", "EMAFIQEVEK", "ERDELWSMEER", "GLLSNLELEK", "GQLALTTAELER", "HAEEYNQDLENDLSSK", "HTNAVVEAQNQDLR", "IDLSYTSDATEDLK", "IDTLITSLSQR", "IKEEQHESINKR", "ILQNSLGGNAK", "IQGLLEEIGNTR", "KLEAQSSTLESR", "LFSEMAHK", "LLTANQR", "MQTDLDKELQLAFQEISK", "NLFILGQVIK", "QHQETINMLK", "QLQESLQTER", "QMESDIQMYQR", …	9	2.338	0.700419	4	27.909	0.965409	8	4.3325	0.812471	4	4.3338	0.812516	0.790206
Cenpf	{"AENSALSMSLR", "AEQALQASQVAENELR", "AEQIHQNFVAETNQCISK", "AGSLVDSNVDEVMTENK", "AQEQSLDQPGEEVHHLK", "AQLVHLEALVR", "CEELLQIK", "CQDLQLQLEK", "DGSAAHFLGEEVSPNK", "DISLDSYK", "EELFTVISER", "EEVAALCNDQETLK", "EFETLLSALELK", "EGEPAAEGGHGLPLSFCGADSPSLTNFGETSFYK", "EHHIDQLNNK", "EIENMCLK", "EILEIEVAR", "ELNETVVSLCNDQEVSK", "ELQLLSDTLSSEK", "ELREEVAALCNDQETLK", "ELSQLEAAQQQR", "ENVVESSKPTAGGSR", "EQNLGS…	26	9.5859	0.905535	14	6.6611	0.86947	14	4.6703	0.823642	15	2.3785	0.704011	2.08854
Cenph	{"DNMENMGPENCVLTDDMK", "ETVLQLEK", "IEELENEIEDVK", "ITTVVQHTFQGLILASK", "LLEIQIEK", "QQLLEYK", "SMIDTNEEKTPEQIMQEK", "TNWAEDPALR"}	7	4.2593	0.809861	1	NaN	NA	3	30.38	0.968133	3	13.753	0.932217	1.31453
Cenpm	{"ATVLLVSTEDALLQQLAESMLKDDCASELR", "SPLLLCDLQVESFR", "VCFLVTGAGQESHCSVHQNTVIK", "VEEFLQHVDSSFFLGK", "VHLANSLPLPSNVNRPR"}	3	3.5297	0.779235	2	1.4139	0.585733	0	NaN	NA	1	NaN	NA	0.434267
Cenpo	{"IAAAHLQTDVQR", "IHHHSVPVFIPLEK", "LEAQTNISNR", "NALCNLLSFTYK", "TVISEQEVLER"}	2	0.73019	0.422029	0	NaN	NA	2	3.0236	0.751466	2	3.2755	0.766109	-0.0663491
Cenpu	{"GHTDTDGSESMHIWCLEGK", "HCVSSSSLATHR", "HFLSNLK", "IIANMEK", "LHSAQLSPVDETPATQSQLK", "LIEVQDELIR", "QLCQDYSNVQEK", "YDSSSLPALLFK"}	3	2.5133	0.715367	1	NaN	NA	3	6.4727	0.86618	0	NaN	NA	0.755752
Cenpv	{"AQEAAAEEPPPAVTPAASVSALDLGEQR", "AQHTFCK", "CGVQSFYTPR", "ERWETFQK", "GAESITTYTFNTHK", "HFIVPASR", "HTGGCHCGAVR", "LLLDTFEYQGLVK", "LSFEGAAK", "SNPGGFGIAPHCLDEGTVR", "SVVTEEFNGSDWER"}	19	0.67	0.401198	14	2.2381	0.691177	15	5.7943	0.852818	11	26.359	0.963449	0.0877943
Cep120	{"DDCVYQVELER", "DLLLGVAR", "EQQLASAEAELQR", "IAVPAASHHFCFSVDLR", "IPLLVELWHK", "IQLSNILSSEK", "LQQQLNDAGNK", "NLQELQDSVR", "SDQLLIVVSILEGR", "TEQQELLDIR", "VLASLAGVDPK", "VYLALHSK"}	3	3.0062	0.750387	0	NaN	NA	3	8.1807	0.891076	1	NaN	NA	0.933829
Cep131	{"AELEELR", "AGAAALEHLLASK", "ASLAQVVR", "ASSEKEATWNVLDEQPR", "ATLDDLLDTLK", "AVNTQMCSER", "CEAVVAELK", "DKYETELSELEQSER", "DQEIELVIHR", "EATWNVLDEQPR", "FEQHLEQEQR", "FIHQVNQAAVTIQR", "GAVGNCVTTMVHNHYASSK", "GLHEAELQQR", "HLSFIDQLIEDK", "KEEAWLLTR", "KNLSSASQSAR", "LEADMTLAK", "LQSIMTFLDEMEK", "LSAAPGPPDDGTLLSEAK", "QEFAEQLAASQEETQR", "QQLEESSAALTR", "VELAELQAR"}	9	1.3927	0.582062	9	3.4493	0.775246	5	3.961	0.798428	5	4.3593	0.813408	0.241464
Cep135	{"DFLQETVDEK", "EIQEHINAHHAYESQISSMAK", "FLNNQYVHK", "IQELQEEVQQLQEK", "IQQLQEK", "LCQELTEIDQLAQR", "LFSDLVHTTESLR", "LQHLIQR", "LQSFAVTER", "LSHVTGDSSHQK", "RGELESAQEQIK", "TIEHLTYINHQLENEKYELQSK", "TIGVMDK"}	3	1.0341	0.508382	6	4.2867	0.810846	2	3.5314	0.779318	2	4.9229	0.831164	0.187088
Cep152	{"ALHDMLSLLTDSVASEQEK", "DHVQQLER", "EDILQLK", "EHHESIVASLTQK", "ELELKDEEVPVIVR", "HEEQVSSLQK", "LATMAELLGTIAESDCR", "LELEEKYQETLK", "LIQQLEK", "LKDHVQQLER", "LLTSNSVK", "SLSAGAAESAGPSCSR", "STNQDLCNQMR", "TQEMLGDSVQWK", "TTEITLESLK", "TYQQHHEAMK", "VTQQESPDEDPSKDELILK", "WISVQYFEK"}	4	1.2605	0.55762	1	NaN	NA	3	3.3701	0.771172	2	3.1368	0.758267	0.0954378
Cep170	{"AESEVPIVK", "ALLHSGSSSSK", "ASPGTQDLPGIQTGMMAPENK", "ASVASEVSTTSSTSKPPTGR", "ATLEEHLR", "DDCELMLQSR", "DEVMGDNLLLSSVFQFSR", "DNSISPESDVDTASTISLVTGETER", "DNSISPESDVDTASTISLVTGETERK", "DTEAVMAFLEAK", "DTPSSHTAGAGHASFTIEFDDSTPGK", "DWALNSAAVVMEER", "EAQVYQSEK", "EFQQPSQIAESTIHEIPTK", "EINDVAGEIDSVTSSGTAPSTTVSTAATTPGSAIDTR", "EMIFVGR", "EQAQWTPTK", "FGYDTNLFTVVR", "FNPDGEEEDVTVHE", "FPTDYASTSEDEFG…	48	1.4793	0.59666	48	5.2905	0.84103	25	4.2896	0.81095	21	9.0981	0.900971	0.370313
Cep192	{"AGTSDMWDLCSPER", "AVSETAAHTPGQLNSSHHGVYAPK", "CPDVQESYLIEER", "FQLSGQSIR", "GVLDFGDLTYAGWK", "HFASDLETVPNVDR", "HFEAVNPNR", "HVTFEDGLVVLPK", "LLTSEILGSAEEFLAR", "LSFQGDDSALR", "NNSFSTHALK", "NSQVDEDDITLTASR", "NTLSGGEDSVLR", "SGSDALDLIAK", "TIASSDSVLTSTR", "TSENYLELENCGPTDVK", "VSIIFLPR"}	3	4.0265	0.801054	0	NaN	NA	1	NaN	NA	2	5.5796	0.848015	1.2497
Cep290	{"ENSLADDLNELNNELQK", "HALAQAHK", "IAHQTIANMQAR", "INDILDENEALR", "LVNAMESK", "MLTEQVEQYTK", "QSPAPVPTNK", "QVDFLNSQQQSREK", "SQIEDLNENLLK"}	2	0.23596	0.190912	1	NaN	NA	3	17.915	0.947132	2	1.9455	0.660499	-0.112868
Cep295	{"EEVLGFEELSR", "GIAFQIR", "VLSSHLITHGFPQHSLQR"}	3	1.5378	0.605958	2	3.0211	0.751312	1	NaN	NA	2	40.178	0.975715	0.352748
Cep350	{"CLDDSWASAPTSK", "DTIDVLNQISEK", "ETIQDVTTSWDALSQTK", "GEDDKMPPLRK", "IYDVSEAKAEDTSQK", "LISTSSWR", "SPSPISISSSETSSIMQK", "SSAPEQVPR", "VLIGSVQPGTLR"}	1	NaN	NA	0	NaN	NA	2	1.1085	0.525729	2	1.2054	0.546568	-0.338429
Cep55	{"ADIQHLEEDK", "ASTLHLSQSMPANCFNSSMNSIHEK", "CSVQYPATEHR", "DALEKNQQWLVYDQQR", "ETDVLKNQLSATTKR", "EVEDLNQLLSSQR", "FKGEIAAFK", "IESEGYLQVEK", "ILYDSLLK", "ILYDSLLKHQEEQAR", "IQVLEAER", "KADIQHLEEDK", "KEVEDLNQLLSSQR", "KIESEGYLQVEK", "KQQLLESLSK", "LELDEFR", "LELDEFRR", "LREESSIFK", "LSELESK", "NQQWLVYDQQR", "NVYYLLEK", "NVYYLLEKDKEIQR", "QAVTQLR", "QKYDHLLENAK", "QLHGFTITEQPFPLQR", "QNMQHQLYVIL…	16	2.7558	0.733745	12	3.5502	0.780229	9	2.9885	0.749279	8	10.174	0.910507	0.5054
Cep68	{"AEADPGCISGVFLSR", "DVDEHQSLTESVLEK", "GTAEDCLPIGEDLR", "WPLGIFQK"}	2	1.4828	0.597229	1	NaN	NA	2	9.9542	0.908711	0	NaN	NA	0.427674
Cep76	{"EELAPDQQHLSTEDLIK", "EILAETIR", "EILAETIREELAPDQQHLSTEDLIK", "ELNFVTDSVDQELPSSPK", "FVNVLGYER", "GIIDDVMK", "IFAQDENGINRPVCSYVKPLR", "LFLVYAK", "MADSTTMLSISDPIHMVLIK", "QLIHQQLSK", "TTSISAGNEEFQDAIR", "YIHKPTNPDGPPLAEQPKPLYPYR", "YLYLQVLGGK"}	4	2.9875	0.749216	1	NaN	NA	2	1.7992	0.642755	2	4.1453	0.805648	0.598824
Cep97	{"AEWLYSQGK", "DLVHLEWLNLAGNNLK", "EDTHSLTSLPESAGHSASR", "ILTQRPAALGQDK", "LQGINLGLEDDDGADEFTK", "MQEHIVCLTDEVR", "NLSILSLAENEIR", "QLIQLSVANNR", "QLMSQSQDEELSPLAAVETR", "SLWDMSESCVEMLK", "SSVESSENSVLGNSADTVK", "SVQAWQQTVEQR", "TLLLHGNIITSLR", "VDGALAPGEGSVVNWSGQGLQK", "VLDGYVISQK", "VLNLPHNSIGCVEGLK"}	3	1.2668	0.558849	5	2.2946	0.696473	2	11.072	0.917164	3	6.3957	0.864786	0.23066
Cept1	{"CGDSHPESPVGFGHMSTTGCVLNK", "LFQLPTPPLSR", "LLPALCTVAGTIFSCTNYFR", "LVVAHMTK", "VIFTGGVGK"}	2	1.1658	0.538277	5	2.234	0.690785	1	NaN	NA	1	NaN	NA	0.179678
Cers2	{"AGTLIMALHDASDYLLESAK", "APPNATLEHFYQTSGK", "LLANGHPILNNNHPK", "MFNYAGWK", "MLQTLYDYFWWER", "NQDRPSLLK", "QVEVDLLSR"}	19	1.3536	0.575119	16	4.8903	0.830229	6	13.334	0.930236	11	10.748	0.914879	0.410607
Cers4	{"AAACLTNGHTR", "FVALPLSR", "ILNYAHFR", "MLYSFLHK", "WMGVQDPIR"}	0	NaN	NA	4	5.6503	0.849631	0	NaN	NA	2	15.331	0.938767	0.528037
Cers5	{"AQHVLSVFPLAVCIFSVR", "ASPHLHSCD", "ATGNLHFR", "DSPVNKVEPNDTLEK", "FIAKPCALR", "KIQCWFR", "NQDKPPTLTK", "QCWYNYPYQPLSR", "QLDWSVR", "RNQDKPPTLTK", "VGALIFCLHDFADPLLEAAK"}	8	1.4191	0.586623	9	5.8172	0.853312	8	14.651	0.936106	8	15.582	0.939694	0.462439
Cetn3	{"ALGFDVK", "DAFELFDTDK", "DAFELFDTDKDQAIDYHELK", "ELGENMSDEELR", "ITFEDFNEVVTDWILER", "ITFEDFNEVVTDWILERDPHEEILK"}	4	4.7869	0.827196	1	NaN	NA	0	NaN	NA	3	37.08	0.973739	1.43225
Cfap20	{"AYGTNYIETLR", "ITDNDIQSLVLEIEGTNVSTTYITCPADPK", "LDDGWNQIQFNLSDFTR", "LPFLVMIIK", "LYLPVQNK", "LYSEDELPAEFK", "NTFQSGFLSILYSIGSKPLQIWDK", "VKPFICTMPMR", "VQIHANCR"}	5	1.2125	0.548023	8	2.9	0.74359	4	18.204	0.947928	4	11.097	0.917335	0.295835
Cfap36	{"CEVFDDEEESKLTYTEIHQEYK", "EIGINEDQFQEACTSPLAK", "GPDWSIPILDFVEQK", "IPGLEHASMEGPIANLSALGTEELR", "KMELLPETSSLTQK", "LKEEVINK", "LLESYLK", "LTYTEIHQEYK", "MEELPVYTSEAEK", "MELLPETSSLTQK", "MSNSQGDGEHFVQPPSEVK", "NGVLPDCLTDGADVVSDLEQEEMK", "NIEMQLQAIR", "TSQAILQPVLAAEDFTIFK", "VHFANQSVQPLAR"}	5	2.8461	0.739996	3	2.7683	0.734628	2	2.0944	0.676836	5	6.8665	0.872879	0.347706
Cfdp1	{"ADELDKPR", "ASGMSSLLGK", "EDELWASFLNDVGPK", "EEEGIGEELAIHNR", "EKPQALVTSPATPLPAGSGIK", "EKPQALVTSPATPLPAGSGIKR", "ITKVFDFAGEEVR", "KAQGIPAR", "KEDELWASFLNDVGPK", "KKEDELWASFLNDVGPK", "LDWESFK", "LDWESFKEEEGIGEELAIHNR", "QSGLLLEEEEDGK", "QTEREKPQALVTSPATPLPAGSGIK", "RASGMSSLLGK", "SKAAPGSQTK", "SKLDWESFKEEEGIGEELAIHNR", "VAEETEEISSNKPLVK", "VDHRQFEIER", "VFDFAGEEVR", "VFDFAGEEVRVTK"}	12	1.9254	0.658166	8	7.4864	0.882164	4	11.214	0.918127	3	12.176	0.924104	0.623682
Cfl1	{"ASGVAVSDGVIK", "ASGVAVSDGVIKVFNDMK", "AVLFCLSEDK", "AVLFCLSEDKK", "EDLVFIFWAPENAPLK", "EILVGDVGQTVDDPYTTFVK", "ESKKEDLVFIFWAPENAPLK", "HELQANCYEEVK", "HELQANCYEEVKDR", "KAVLFCLSEDK", "KAVLFCLSEDKK", "KEDLVFIFWAPENAPLK", "KLTGIKHELQANCYEEVK", "KNIILEEGK", "KNIILEEGKEILVGDVGQTVDDPYTTFVK", "KSSTPEEVK", "KSSTPEEVKK", "LGGSAVISLEGKPL", "LTGIKHELQANCYEEVK", "LTGIKHELQANCYEEVKDR", "MLPDKDCR", "NIILEEG…	128	1.1669	0.538511	166	4.374	0.813919	164	13.705	0.931996	152	21.3	0.955157	0.351476
Cfl2	{"ASGVTVNDEVIK", "AVLFCLSDDKR", "EDLVFIFWAPESAPLK", "HEWQVNGLDDIK", "HEWQVNGLDDIKDR", "KAVLFCLSDDKR", "KEDLVFIFWAPESAPLK", "LGGSVVVSLEGKPL", "LLPLNDCR", "QIIVEEAK", "QILVGDIGDTVEDPYTSFVK"}	14	1.1725	0.539701	12	4.264	0.81003	9	4.5246	0.818991	7	6.6086	0.86857	0.257183
Cggbp1	{"AEFEEQNVR", "ASVIQDFVK", "AYLPDGYENENQLLSSQDC", "FVVTAPPAR", "KAEFEEQNVR", "LFCTSCNVVLNHVR", "MCLEANIPLEK", "QRPLTASLQCNSPAQTEK", "RAYLPDGYENENQLLSSQDC", "SAISDHLK", "TALYVTPLDR", "VTEFGGELHEDGGK"}	11	2.4602	0.710999	9	12.806	0.927568	7	7.7742	0.886029	6	15.641	0.939907	0.818449
Cgn	{"ELLEELLEGK", "HGLEAQVKELQLK", "QELLQLR"}	1	NaN	NA	2	4.3168	0.811917	2	15.426	0.939121	0	NaN	NA	0.444763
Chaf1b	{"AIVEFLSNLAR", "ASEEPSPELVNLPYR", "CCPVYFELRPVAETEK", "EKPVLSIR", "ENWTVVK", "EPEQIAFQDEEEAQLNK", "GELGIPLK", "INLTPLK", "ISIFNEHK", "LASAGVDTAVR", "MFHDDSMK", "MLSGQGPEGEAR", "MNDSKEPEQIAFQDEEEAQLNK", "RPIAHLPCPGK", "RVTLNTLQTWGK", "SPLPQPSEEK", "SYVQGVTWDPLGQYIATLSCDR", "TDTVPNPQPNSGTAPSTEEVQPEAPGEPPEEPPELK", "TLQPAGQNMK", "TQDPSSPCTTPSPTTQSPAPSAIK", "VITCEIAWHNK"}	11	3.3829	0.771841	7	4.9101	0.830798	7	7.6435	0.884306	2	2.1629	0.683834	0.842405
Champ1	{"AAPVPCPER", "AFLLESLLK", "ALFPESR", "APELSEEIQLEAVDNAK", "AVLPASPEPR", "CDSLAQEGLLATPK", "CNFESNFPR", "DSQENSDAELSSSEYIR", "EAFISEEEIAK", "GAVLHHLVNK", "GQESSSDQEQVDVESIDFSK", "GTDYENVQLHMGSIHPEFCDDMDAGGLGK", "HNVHSPYK", "KGAVLHHLVNK", "KHVFLPELPK", "KLLDEALSPSSK", "KPALSLECGHCSFR", "KPSPAESPELWKPFPAIASEPR", "KPSSSPDLWK", "KTALPLSPEHWK", "LLDEALSPSSK", "LMEALESPLEEQQI", "LYANVYYHITAR", "MEVCQEL…	29	4.676	0.82382	21	6.6173	0.86872	13	8.0203	0.889139	15	11.332	0.91891	1.2227
Chchd3	{"AAANEQLTR", "FKRYEYHPVCADLQTK", "KQDAFYK", "KQDAFYKEQLAR", "LSENVIDR", "QNTQQTLSCSALASQYMHCVNHAK", "RVAEELALEQAK", "RVAEELALEQAKK", "RYEYHPVCADLQTK", "SSEFYKVTTEEYQK", "SSEFYKVTTEEYQKAAEEVEAK", "VAEELALEQAK", "VAEELALEQAKK", "VAEELALEQAKKESEHQR", "VTFEADENENITVVK", "VTTEEYQK", "VTTEEYQKAAEEVEAK", "YEYHPVCADLQTK", "YSSVYGASVSDEDLK", "YSSVYGASVSDEDLKR", "YSSVYGASVSDEDLKRR"}	11	0.94438	0.485697	12	3.4289	0.77421	12	8.3484	0.89303	9	16.108	0.941548	0.230863
Chchd4	{"AMQECMQK", "GSDCIDQFR", "MSYCRQEGK", "SAFSCFHYSTEDIK", "SAFSCFHYSTEDIKGSDCIDQFR", "YPDLYPQDEEEEEEAKPVEPVEETADTK"}	4	1.7182	0.632109	3	7.2565	0.878883	3	18.495	0.948705	1	NaN	NA	0.586286
Chchd5	{"CTSSHPIIR", "ELDQYGQCVAAKPESWHR", "LNEAAVGNCAEHMR", "MQAALEVTAR", "QACAEPFEAFEK"}	2	1.5563	0.60881	2	1.8088	0.643976	2	6.3573	0.864081	1	NaN	NA	0.214063
Chchd6	{"ASLTHEQQQSAR", "AYQHCVSTAR", "DHLHEVLLCSDLVK", "FQQEQLAVQDEMVR", "KASLTHEQQQSAR", "LSESVVNR", "LSSQQFHEAASK", "RVEPVCSGLQAQILR", "VPSAESGGGLQSSAVK", "VSFEMDEEER"}	8	0.75369	0.429774	9	2.7252	0.731558	6	5.7862	0.852642	4	9.5082	0.904836	0.119608
Chd1	{"DYQLNGLNWLAHSWCK", "EELSAILK", "EHRPSLEGGLK", "ELEPFLLR", "EYGYASLHK", "FGAEELFKEPEGEEQEPQEMDIDEILK", "FQTCIDEYFSR", "GWSHIHNTWETEETLK", "HLSQYHDHHK", "IGDHITECLK", "IIAHSNQK", "ILPDDPDKKPQAK", "ISGVQVNAK", "KFQTCIDEYFSR", "KQYTIPCHTK", "LGELVHNGCVK", "LVIAHEDELIPLHK", "MEMSALQK", "MLDILAEYLK", "NASPEDVEYYNCQQELTDDLHK", "NKEPGDIQYLIK", "QESQQNSDQNSNVATTHVIR", "QPSYIGGHEGLELR", "RQESQQNSDQNSNVAT…	16	2.641	0.72535	18	9.4152	0.903986	13	5.4062	0.843901	12	5.8852	0.854761	0.790778
Chd1l	{"DKGQDLLALVVAQHR", "ELYSLLCVVEPDLFCR", "EQVEDFVQR", "FLQALPAEHGPEPLR", "KIYELAGK", "KTEVVVYHGMSALQK", "LLAFLYSGGHR", "LLLTGTPIQNSLR", "TEVVVYHGMSALQKK"}	3	1.6639	0.624611	1	NaN	NA	3	5.2072	0.838897	2	22.095	0.956701	0.422157
Chd2	{"ENEVSTSATDELLSQFK", "ESGQEVLQSLIR", "FNALITTYEILLK", "FQNCIDSFHSR", "GLSVQEQLEHTR", "ILPVETDKKPQGK", "ISGVQVNVK", "MLDILAEYLTIK", "SNSVILADEMGLGK", "VEMSALQK"}	2	0.10921	0.0984575	2	0.84182	0.457059	5	5.6922	0.850572	1	NaN	NA	-0.166447
Chd3	{"AAYLNLSQEPAHPAMALHAR", "AFLNAVMR", "CCNHPYLFPVAAMESPK", "EFQMWAPK", "EIIKQEENVDPDYWEK", "ELIMGEDPAQPR", "ELQGDGPPSSPTNDPTVK", "EMVGALVSDGLGLDR", "ENEFSFEDNAIK", "FAEAECLAESHQHLSK", "FGIKPEWMTVHR", "FGTEELFKDENEGENKEEDSSVIHYDNEAIAR", "GNYHYLVK", "HLCEPGADGSETFADGVPR", "IDGGITGALR", "IEEIEREIIK", "IGVMSLVK", "IINHSMDK", "IINHSMDKK", "LPSGAYEGGALIK", "MEAEVDSPSPAPSLGER", "NFEALNSR", "NQDATEDTDVQNM…	11	1.261	0.557718	19	4.6056	0.821607	12	3.8779	0.794994	8	3.1969	0.761729	0.247349
Chd4	{"AAYLNMSEDPSHPSMALNTR", "AFSQFVRPLIAAK", "APEPPPQQVAQQQ", "AYHMVCLDPDMEK", "AYHMVCLDPDMEKAPEGK", "CCNHPYLFPVAAMEAPK", "CTCPALK", "DGGELLCCDTCPSSYHIHCLNPPLPEIPNGEWLCPR", "DLPYDQASWESEDVEIQDYDLFK", "EFEMWAPDMYVVTYVGDK", "EFEMWAPDMYVVTYVGDKDSR", "EFSTNNPFK", "EGIQWEAK", "EIIKQEESVDPDYWEK", "ESMAGNKPANAVLHK", "FAEVECLAESHQHLSK", "FGTEELFKDEATDGGGDNK", "FGTEELFKDEATDGGGDNKEGEDSSVIHYDDK", "FHNLEGFLEEF…	118	1.7279	0.633418	116	7.225	0.878419	66	22.487	0.957423	67	25.434	0.96217	0.594401
Chd6	{"APTIAQLLQEK", "DAETGEEVTHYLVK", "DILTHGR", "FNHTLAEPVLR", "HLLVSISK", "HSEMVGLETQK", "ILEVAHTK", "LMALEHK", "MEVEDLLR", "NFSSDQQLIDLLENK", "SSASGIAGDLGEEAQEVR", "THTITIQSEGK", "VQEVISLDHDENLLPESLENMIYGK"}	4	0.90852	0.476034	2	3.988	0.799519	5	2.8446	0.739895	4	8.1636	0.890873	0.137187
Chd7	{"AFEEDIETPPIR", "DDALNLSVPR", "DGFYMEDGDASVAQLLHER", "DLVDWLK", "EATSSTSNFSSLTSK", "FILPNVSTPVSDAFK", "FPSETTFMQEFGDLK", "GAYGALMDEEDEGSKFCEEDIDQILLR", "IPVINLEDGTR", "LCQPSLDLPEWWECGR", "LDINTLTGEER", "LDNICEAVLK", "LTHFDHYSQYEQK", "MPAKPEDEPPDLASLIEPITEER", "NVEGLDLLFMSHK", "SDDYLPSIEQQPQQK", "SFIWDLITPTADGQTR", "VVSTFGVIFDPVK"}	2	4.0242	0.800963	4	2.4484	0.71001	5	4.2487	0.809477	2	3.6692	0.785831	0.615624
Chek1	{"ATSGGMSESSSGFSK", "FSSSQPEPR", "HIHSNLDFSPVNNGSSEETVK", "IEPDIGMPEQDAQR", "ILVETPSAR", "ISDFGLATVFR", "ITEEAVAVK", "ITIPDIK", "KIDSAPLALLHK", "KTYLNPWK", "LSDVVSSQK", "LVQGISFSQPTCPEHMLVNSQLLGTPGSSQNPWQR", "SCMNQVTVSTTDR", "TGLSLWDTGPSNVDK", "WYNKPLNR"}	5	3.37	0.771167	3	12.944	0.928285	2	2.9216	0.745002	1	NaN	NA	0.963833
Chek2	{"DLKPENVLLSSQEEDCLIK", "ELRDEYIMSK", "FQDLLVQEK", "ILGETSLMR", "ITDFGQSK", "LTTEEALNHPWLQDEYMK", "SCEYCFDGPLLR"}	0	NaN	NA	1	NaN	NA	2	2.5998	0.722207	2	2.5625	0.719298	-0.170797
Cherp	{"DEFSTFGTR", "DKWDQYK", "ELLAALQK", "EQGIQDPIK", "GHQMLVK", "GVGVALDDPYENYR", "GVGVALDDPYENYRR", "ITADGAHFELR", "LALEQQQLICK", "LAQFVAR", "LEDHEYKPLDPK", "LGEENKGHQMLVK", "LHLIYLINDVLHHCQR", "LLAAVEAFYSPPSHDRPR", "LLEETQLDMSEFDNLLQPIIDTCTK", "LLQLWEK", "MGWSGSGGLGAK", "NSEGWEQNGLYEFFR", "NWMFSNAK", "QEQVTTAVAHAVEQQMQK", "QGPPHINHDDPSLVPNVPYFDLPAGLMAPLVK", "SPPHCELMAGHLR", "SYSFIAR", "VVVPIYCTSFL…	29	1.0946	0.522582	24	3.0566	0.753488	14	11.696	0.921235	10	5.6338	0.849257	0.246345
Chga	{"AEDQELESLSAIEAELEK", "AGPEEVPTAASSSHFHAGYK", "AYGFRDPGPQLR", "CVLEVISDSLSKPSPMPVSPECLETLQGDER", "DAAAEVPSR", "DAAAEVPSRDTMEK", "ELQDLALQGAK", "GELEHSQQEEDGEEAMVGTPQGLFPQGGK", "GLSAQQQAR", "HRDAAAEVPSRDTMEK", "RAEDQELESLSAIEAELEK", "TEASEALPSEGK", "VAHQLQALR"}	4	4.407	0.815055	1	NaN	NA	2	7.4464	0.881606	1	NaN	NA	1.30731
Chgb	{"ADAHSMELEEK", "ADAHSMELEEKTHSR", "APQLDLK", "ASEEEPEYGEESR", "CIIEVLSNALSK", "DHNEEMVTR", "EDAGAPVEDSQGQTK", "EGVDDQESLRPSNQQASK", "EGVDDQESLRPSNQQASKEAK", "ELENLAAMDLELQK", "GNPDDSFLEDEGEDR", "GNPDDSFLEDEGEDRNGVTLTEK", "GREPGAHSALDTR", "HIEDSGEKPNTFSNK", "HIEDSGEKPNTFSNKR", "IYHSEER", "IYPMGEHR", "KHIEDSGEKPNTFSNK", "LGALFNPYFDPLQWK", "LLDEGHYPVR", "LLDEGHYPVRESPIDTAK", "LLDEGHYPVRESPIDTAKR", …	16	2.1824	0.685772	13	8.3837	0.893432	5	1.8083	0.643913	3	8.9784	0.899784	0.483311
Chid1	{"EMFEITGLHDVDQGWMR", "FTQISPVWLQLK", "GLVVTDIK", "HVVFYPTLK", "LLFEDWTYDDFR", "NFAGEVLGYVTPWNSHGYDVAK", "NVLDSEDEIEELSK", "TQFSDKPVQDR", "VVWDSQAAEHFFEYK"}	4	0.95392	0.488208	3	3.9553	0.798196	2	4.6509	0.823037	2	6.6183	0.868737	0.194513
Chkb	{"AADGTGVVGGGAVGGGLPK", "ARPEELSVCPVSGGLSNLLFR", "ARPTDYPTR", "DPVLSGAIATR", "EYLGGAWR", "FHGMEMPFTK", "HYLAEVQK", "LEQYLPSRPLK", "SLGPQLYGVFPEGR", "WLFGTMER"}	4	0.97896	0.494684	6	2.354	0.701849	1	NaN	NA	3	5.9204	0.8555	0.11853
Chm	{"FLQCLGR", "GTYLVHLTCMSSK", "HSVQCLVVDK", "LFTPYTEIEAENEQVEKPR"}	4	1.0717	0.517305	4	1.815	0.64476	0	NaN	NA	3	6.4048	0.864952	0.0851299
Chmp1a	{"ALDKALSAMDLQK", "ALSAMDLQK", "DDTLFQLK", "KKNEGVNWLR", "KNEGVNWLR", "MDDTLFQLK", "NEGVNWLR", "NMAQVTK", "SQEDQLSR", "VQTAVTMK", "VSAVMDR", "VYAENAIR"}	7	1.997	0.666333	6	7.6833	0.884836	5	14.149	0.933989	5	19.192	0.950475	0.659789
Chmp1b2	{"NQAINFLR", "SMDATLR"}	4	1.4422	0.590533	2	5.3851	0.843385	4	5.2586	0.84022	3	22.993	0.958321	0.395613
Chmp2a	{"AEATASALADADADLEER", "AMGTMNR", "ANIQAVSLK", "IIADIKK", "IMMEFER", "KAEATASALADADADLEER", "KIIADIK", "KTPEELLR", "QAEIMDMK", "SNNSMAQAMK", "TPEELLR"}	10	1.7982	0.642627	4	29.725	0.967453	3	24.401	0.960631	1	NaN	NA	0.733731
Chmp2b	{"ATISDEEIER", "MAGAMSTTAK", "TLQTMQNFQK", "VMNSQMK", "VTSMSTQTK"}	4	1.885	0.65338	0	NaN	NA	2	5.3574	0.842703	1	NaN	NA	0.508137
Chmp3	{"AHMNSVLMGMK", "ELVNEWSLK", "EVCVVLAK", "ILFEITAGALGK", "IPEIQATMR", "NQLAVLR"}	7	2.2571	0.692978	7	6.0497	0.85815	2	16.351	0.942366	4	8.9609	0.899607	0.687929
Chmp4b	{"AAHDNMDIDK", "DTEEMLSK", "EALENANTNTEVLK", "EEEDDDMKELENWAGSM", "ELENWAGSM", "GGPTPQEAIQR", "IEQELTAAK", "KIEQELTAAK", "KIEQELTAAKK", "KQEFLEK", "LRDTEEMLSK", "NLLEISGPETVPLPNVPSVALPSKPAK", "QLAQIDGTLSTIEFQR", "YEKQLAQIDGTLSTIEFQR"}	4	1.7949	0.642205	5	7.5585	0.883157	4	26.489	0.963622	4	23.227	0.958724	0.62244
Chmp5	{"AKPKAPPPSLTDCIGTVDSR", "APPPSLTDCIGTVDSR", "DGVLVDEFGLPQIPAS", "DNLAQQSFNMEQANYTIQSLK", "DNLAQQSFNMEQANYTIQSLKDTK", "IDQIEDLQDQLEDMMEDANEIQEALGR", "ISRLDAELVK", "LDAELVK", "LDAELVKYKDQIK", "MYEQQRDNLAQQSFNMEQANYTIQSLK", "NKDGVLVDEFGLPQIPAS"}	4	1.1384	0.532361	4	2.6633	0.727022	3	3.7857	0.791044	2	3.4586	0.775714	0.12321
Chmp6	{"ILDETQEAVEYQR", "MHQVMSIEEVER", "VMEGLQVGNECLNK", "VTQQLER"}	4	1.2592	0.557365	3	4.3641	0.813575	2	5.5001	0.846156	1	NaN	NA	0.317919
Chmp7	{"DLQEAFQR", "ILDAELEAELEKLSLSEGGLIPSSK", "IYASQTDQMVFNAYQAGVGALK", "LDTVQGILDR", "MGFWAPLVLSHSR", "MSFLFSAFK", "VPAEEVLVAVELLK", "WTLSNMLGDHK"}	2	1.5906	0.613989	4	4.5769	0.820689	0	NaN	NA	0	NaN	NA	0.454456
Chn1	{"CADCGLNVHK", "DLPIPLITYDAYPK", "EETDQLLSVAEGSYLIR", "ENLMSAENLGIVFGPTLMR", "GLNSEGLYR", "IMDPDEQLETLHEALR", "MTINPIYEHIGYTTLNR", "RVTCTCEVENRPK", "SPELDPMAALNDIR", "VSGFSDLIEDVK", "VTCTCEVENRPK", "VYSCDLTTLVK"}	4	1.0956	0.52281	5	1.2046	0.546403	3	3.6975	0.787121	4	3.5586	0.780634	-0.0216748
Chn2	{"AALTHNDNHFNYEK", "ADISANIYPDINIITGALK", "AHNTQRPMVVDICIR", "DLPIPIITYDTYSK", "DNLMNAENLGIVFGPTLMRPPEDSTLTTLHDMR", "LEAVHEVLMLLPPAHYETLR", "VSGFTEHIEDVK", "VYCCDLTTLVK", "YLMIHLK"}	12	1.1753	0.540293	11	3.4827	0.77692	10	7.1012	0.876561	3	15.208	0.938302	0.278401
Chordc1	{"ALLCYNR", "EFHQNVK", "ELSELKPK", "FDPEANSDDACTYHPGVPVFHDALK", "FQEHIIQAPKPVEAIK", "HDWHQTGGEVTISVYAK", "HNSEKPPEPVKPEVK", "KAEPMQWASLELPTTK", "LWGVIDVK", "NSLPELSQVEANSTLLNVHIVFEGEK", "RPSPDEPMTNLELK", "SYVTMTATK", "TSDFNTFLAQEGCTR", "TTDFSDFLSIVGCTK", "TYQGLQSLEEVCVYHSGVPIFHEGMK"}	22	1.0649	0.515715	21	3.5963	0.782434	8	11.935	0.92269	15	15.782	0.940412	0.28611
Chp1	{"ASTLLRDEELEEIKK", "DEELEEIKK", "DELLQVLR", "DVNGPEPLNSR", "EDFQRIPELAINPLGDR", "ETGFSHSQITR", "IINAFFSEGEDQVNFR", "IPELAINPLGDR", "LYDLDKDDK", "TIQEADQDGDSAISFTEFVK", "TLAHFRPIEDNEK"}	7	1.8878	0.653716	4	5.1527	0.83747	1	NaN	NA	1	NaN	NA	0.559612
Chrac1	{"ADAAVGKEK", "ALTYSDLASTAEDSETLQFLADILPK", "EEEEDNEDDGSDLGEALA", "LVSLPLSR", "SSPEVSSINQEALVLTAK"}	4	2.3264	0.699375	2	1.7467	0.635927	0	NaN	NA	2	24.276	0.960437	0.347823
Chtf18	{"ACINTLQFLYGR", "ADLIGPGVQNPLLDVHWR", "AEALAWAR", "AVQTTHVGLK", "DSSLSTVCCALDWLAFDDLLEQAAHR", "FPELPAR", "GCGQLDLLGVPFASLK", "ITFPSSQQEAQTR", "IVGQDLMLPAHALLLSNGDK", "LQEISLQHGMR", "LRPVSTQLYSAHEK", "LWDLVVFGR", "NHIQTLVSGMAPTTR", "QQLLEDAQQLSDTLHSLR", "SDPGALVALCEK", "SGPQVDQGSSGPASLWTDSGEK", "SHEQALEEMLEAELDPSQRPR", "TTLAHVVAR", "VALLCGPPGLGK", "VVQGLFDNFLR"}	16	1.6347	0.62045	15	5.8538	0.854096	10	12.087	0.923588	10	5.6887	0.850494	0.501075
Chtop	{"ASMQQQQQLASAR", "EQLDNQLDAYMSK", "GHLDAELDAYMAQTDPETND", "LAQQMENRPSVQAALK", "NKQPMPVNIR", "QPMPVNIR", "RLAQQMENRPSVQAALK"}	8	1.1752	0.540272	11	4.338	0.812664	6	14.771	0.936592	6	12.862	0.92786	0.35055
Chuk	{"AAMLSLLR", "CFALMDHILNLK", "DLKPENIVLQDVGGK", "EADNTVMFMQGK", "EIWHLLK", "ESQILSLLSDIGSGIR", "GCDSYMVYLFDK", "GGPIDLTLK", "HRPPDHLYSDSTEMVK", "IIDLLPK", "IISFLLPCDESLHSLQSR", "IIVHTVQSQDR", "IQLPIIQLR", "IVHILNMTSAK", "KLDHANVVK", "KPASQCVLDGVR", "KVWAEAVHYVSGLK", "LGTGGFGNVSLYQHR", "LLNKPENCCGLK", "NTLISASQQLK", "QGDLMESLEQR", "SIQLDLER", "SLSDCVNYIVQDSK", "VEVALSNIK", "VWAEAVHYVSGLK", "WCHEIQ…	17	1.5718	0.611167	11	1.492	0.598716	5	11.409	0.919413	13	6.7227	0.870512	0.193431
Churc1	{"AEDTISILPDDPR", "DFMLITNR", "NCHHVVAR", "SLKEEDGEEIVTYDHLCK"}	3	14.095	0.933753	1	NaN	NA	2	21.587	0.955727	3	2.189	0.686422	3.05298
Ciao1	{"CICTLSGFHTR", "DSLVLQSR", "HVVWHPSQELLASASYDDTVK", "IWGTEGDSWICK", "KNQDDFECVTTLEGHENEVK", "MKDSLVLQSR", "NQDDFECVTTLEGHENEVK", "QAHSQDVNCVAWNPK", "QYLPGNEQGVACSGSDPSWK", "SVAWAPSGNLLATCSR", "SVLSEGHQR", "TIYDVAWCQLTGALATACGDDAIR", "VFEEDPGSDPQQPTFSLTAHLR"}	8	3.2979	0.767328	7	9.5363	0.90509	8	10.18	0.910555	3	5.7454	0.851751	1.00221
Ciapin1	{"ACKNCTCGLAEELER", "APSCGEGK", "CANCPYLGMPAFKPGEQVLLSNSNLQDA", "EALSPEEVQSVQEHLGYHSDSLR", "ELQREALSPEEVQSVQEHLGYHSDSLR", "EPVETAEVNNDK", "EPVETAEVNNDKMK", "EQSKAQSSQPK", "ESSFDVILSGVVPGSTSLHSAEVLAEMAR", "ILRPGGCLFLK", "ILRPGGCLFLKEPVETAEVNNDK", "ILRPGGCLFLKEPVETAEVNNDKMK", "KPNFEVGSSSQLK", "KPNFEVGSSSQLKLPNKK", "LCSALTLSGLVEIK", "LQELTGSEGQVFMENVTQLLQSSHK", "LWTLSANDMEDDSVDLIDSDELLDPEDLKRPDPASLK…	29	1.4937	0.598989	37	5.1873	0.838379	22	27.19	0.964526	24	19.304	0.950749	0.484618
Cirbp	{"DAMMAMNGK", "DSYDSYATHNE", "GFGFVTFENIDDAK", "GFGFVTFENIDDAKDAMMAMNGK", "LFVGGLSFDTNEQALEQVFSK", "SQGGSYGYR", "SSGGSYRDSYDSYATHNE", "YGQISEVVVVK", "YGQISEVVVVKDRETQR"}	6	0.95873	0.489465	6	1.12	0.528302	4	8.3024	0.892501	4	8.1831	0.891104	0.0382191
Cirh1a	{"AVAHSPTALISGGTDTHLVIRPLMER", "CVAYNNQSNR", "DNISLQR", "DTPITHISFHPK", "FFNYVPSGIR", "FFPGHESR", "GTEALCWAGGQR", "ILSLCWHPAGTHVAAGSLDYISVFDVK", "IYKPLLFMDLLDER", "LFEVTPEK", "LFSAGLNGEILEYDLQALNIK", "LHCTVPAYNFPVTALAIAPNTNNLVIAHSDQQVFEFSIPEK", "LLVASNQGSLHIVHLSEGSFK", "NADHLLHLK", "NESDVFLR", "NGDTLPLSK", "NYDAALR", "QGFHQLWLQR", "QYTEWSR", "RPMHILLHDAYMFCIIDK", "SALHILFSEDSTK", "SLPLPNEK", "TDG…	37	2.4633	0.711258	35	10.122	0.910088	24	5.689	0.850501	25	26.607	0.963777	0.76843
Cisd1	{"AMVNLQIQK", "FPFCDGAHIK", "GLSSNSAVR", "HNEETGDNVGPLIIK", "KFPFCDGAHIK", "VVHAFDMEDLGDK", "VVHAFDMEDLGDKAVYCR"}	17	0.74667	0.427482	16	2.4968	0.714024	13	6.1439	0.86002	16	27.174	0.964506	0.123892
Cisd2	{"DSLINLK", "ENPKVVNEINIEDLCLTK", "HNELTGDNVGPLILK", "IQKENPKVVNEINIEDLCLTK", "LTVSDWLR", "QLPVPDSITGFAR", "VLDSVAR", "VQLPAYLK", "VVNEINIEDLCLTK"}	5	0.87011	0.465272	5	3.1899	0.761331	4	7.8436	0.886924	5	5.6343	0.849268	0.177101
Cit	{"ADVPYILK", "AEILALQQALK", "ALCLVDVK", "ALQLLHDIR", "AMINAMDSK", "AQEEMISELR", "ASTEATELLQNIR", "CAVCLDTVHFGR", "CLECQVMCHPK", "CSTCLPATCGLPAEYATHFTEAFCR", "DLADKESLENMMQR", "EAQVSAQHLEVHLK", "EQEYQAQVEEMR", "ESQLTALQAAR", "EVSLEHEEQKLELK", "FYEIDMK", "GCHLFAAGK", "GPPTYNEHITK", "HAMLEMNAR", "ILELEEK", "IVELSEANK", "LAANSSLFTQR", "LIDFLQAK", "LLELETR", "LLMIAGEER", "LMMNQLEEDLVSAR", "LNLFFQGKPPL…	19	3.0025	0.750156	15	3.4803	0.776801	16	6.0574	0.858305	16	2.3108	0.697958	0.619459
Ckap2	{"AGEVTSSEIHNSK", "AILAGAQPIEEMR", "AQMTEWR", "AQSEPANTVSVK", "DDLPGQTVTLDPACHHK", "DNVQAVQLLSTR", "DTLVRPPIR", "EEILATLNDLIHNIPDAK", "EPIQEVNADANVGSGKPGEENEHHGK", "FADAKPVSTASK", "GQSENPVGSFWTTMAEEDEQR", "HIIIDILTTK", "IEPITSPIENIISIYEK", "IKDPDLTTPDSK", "LKTEVADKENIESTVEK", "MQMTAEKPK", "RPPHSVVTQAEPK", "SEPVVSVVK", "SLHSSSHGAAK", "TEAGCIIR", "TISECLNLINEGCPK", "VLGYYHGQIVQSK", "VNLGENIEEAHATK"…	15	6.7636	0.871194	15	6.1755	0.860637	11	10.325	0.9117	10	5.3525	0.842582	1.61357
Ckap4	{"ALEELQR", "AVKEGESELNR", "AVKEGESELNRISEVLQK", "DAVKEVQASMMSR", "DELGQGLQGVEQK", "DFTSLENTVEER", "DIEALKSSLQTMESDVYTEVR", "DLSDGIHVVK", "EGESELNR", "EGESELNRISEVLQK", "ELVSLKQEQQAFK", "ELVSLKQEQQAFKQAADSER", "ERDFTSLENTVEER", "ERDFTSLENTVEERLTELTK", "ERDIEALK", "ERDIEALKSSLQTMESDVYTEVR", "EVQASMMSR", "GAHPSGGADDVAK", "GGHGAASPSDK", "GGHGAASPSDKGAHPSGGADDVAK", "GHQDFSR", "GLLDDLR", "GLLDDLRNDLDR…	37	0.87864	0.4677	42	2.8643	0.741221	27	7.686	0.884872	29	8.4137	0.893772	0.171912
Ckap5	{"AAALATVNAWAEQTGMK", "AEAMSGHIDQFLIATFMQLR", "AECLEELGCLIESYGMNVCQPTPGK", "ALAVMVDHLESEK", "ALAVMVDHLESEKDGVISCLDLILK", "ALSEFGSK", "AMSKPMGGSAPAK", "ANMPSKPAAPAK", "AQDALPFFMMHLGYEK", "ASAVLPPTCIQLLDSSNWK", "AVELMER", "CEMPELVQHK", "CLTGLAVGLR", "DAAFEALGTALK", "DEYIEQLK", "DFYDKIEAK", "DGVISCLDLILK", "DLMHGLITLMLDSR", "DMSMLEER", "DQVLAMLEK", "DTNVMLVALAAK", "DVSGPKPGPLK", "EALEAVEVLVK", "EAMT…	85	2.0295	0.669913	79	8.2211	0.891553	53	23.323	0.958887	55	18.822	0.949551	0.69376
Ckb	{"DLFDPIIEER", "FCTGLTQIETLFK", "FSEVLKR", "GFCLPPHCSR", "GTGGVDTAAVGGVFDVSNADR", "LAVEALSSLDGDLSGR", "LEQGQAIDDLMPAQK", "LGFSEVELVQMVVDGVK", "LLIEMEQR", "NYEFMWNPHLGYILTCPSNLGTGLR", "PFSNSHNTQK", "SMTEAEQQQLIDDHFLFDKPVSPLLLASGMAR", "TDLNPDNLQGGDDLDPNYVLSSR", "TFLVWINEEDHLR", "VLTPELYAELR"}	15	0.62681	0.3853	10	1.1873	0.542815	10	4.548	0.819755	14	7.3585	0.880361	-0.0415604
Ckmt1	{"GIWHNNEK", "GTGGVDTAATGSVFDISNLDR", "HNNCMASHLTPAVYAR", "LSEMTEAEQQQLIDDHFLFDKPVSPLLTAAGMAR", "LYPPSAEYPDLR", "TTPTGWTLDQCIQTGVDNPGHPFIK", "VVVDALSGLK"}	4	1.0298	0.507341	8	1.4331	0.589002	4	3.6523	0.785053	2	2.0668	0.673927	-0.0401521
Cks1brt;Cks1b	{"QIYYSDKYDDEEFEYR", "THLMSESEWR", "YDDEEFEYR"}	2	8.9221	0.899215	2	5.5034	0.846234	2	29.221	0.96691	0	NaN	NA	1.96271
Clasp1	{"AAEEAASTLASSIHPEQCIK", "AFDDVPVVQIYSSR", "ALQSHLK", "AQIGTVLPSLIDR", "CYWGFHSHFSR", "DAAINSLVEIYR", "DVPIDHSDLVADLLK", "EACITLGHLSSVLGNK", "EAEHLYHTLESSYQK", "EAVFDDDMEQLR", "EDSLGVWEEHFK", "EILSDDKHDWEQR", "EQDQTLLLK", "EYNPYPYSDTINTYDK", "FDHGAEAIMPTIFNLIPNSAK", "FGLGQSGR", "FIVDQTQTPNLK", "GALLELLK", "HISVLAETIK", "IITWTTEPK", "IMATSGVVAVR", "IMDQAANPQYVWDR", "IPGSVNAMR", "IVPHICNLLGDPNSQVR"…	33	1.2359	0.552753	40	5.2476	0.839939	20	10.618	0.913927	27	9.6198	0.905836	0.37747
Clasp2	{"AFTDVPSVQIYSSR", "AHHAAGQAVR", "ANPLPGSLQR", "ASLLHSMPLHSSPR", "DYNPYNYSDSISPFNK", "EACITVAHLSTVLGNK", "EAMFDDDADQFPDDLSLDHSDLVAELLK", "EILSDDKHDWDQR", "ELSNHNERIEER", "FDHGAEAIVPTLFNLVPNSAK", "FTVDQTQTPSLK", "GVTEAIQNFSFR", "HAAVLVETIK", "IALYELMK", "IPRPSVSQGCSR", "KEDGDTICSGPGMSDPR", "KTYMGLR", "LIPLITSNCTSK", "LLHNHLR", "LSSSVSAMR", "LSTPLVAVGNAK", "LTQEESFSVWDEHFK", "MVSQSQPGSR", "NYAELTVM…	22	1.1188	0.528035	17	3.9672	0.798679	11	8.7844	0.897796	11	12.192	0.924196	0.296687
Clcn3	{"DLTIAIESAR", "EGIYEAHIR", "ELFTDCGPLESSSLCDYR", "ESAWEMTK", "HMAQTANQDPASIMFN", "KKQEGIVGSSR", "LNTSELIK", "MESEQLFHR", "QCLVTHNGR", "WVGDAFGR"}	1	NaN	NA	2	3.3207	0.768556	1	NaN	NA	2	3.993	0.79972	0.167052
Clcn7	{"EGPMIHSGSVIAAGISQGR", "FPPIQSIHVSQDER", "HLVVVDNHNQVVGLVTR", "IGQMNNVELDDELLDPEVDPPHTFPK", "INHTAFR", "KVSWSGR", "LQGLILR", "SQLIVLLK", "TGQPDEETPLLNGAGPGAR"}	3	0.60706	0.377746	4	1.4937	0.598989	1	NaN	NA	3	5.5504	0.847338	-0.0653394
Clic1	{"AEEQPQVELFVK", "EEFASTCPDDEEIELAYEQVAR", "FLDGNELTLADCNLLPK", "GFTIPEAFR", "GVTFNVTTVDTK", "IEEFLEAMLCPPR", "IGNCPFSQR", "KFLDGNELTLADCNLLPK", "LAALNPESNTSGLDIFAK", "LCPGGQLPFLLYGTEVHTDTNK", "LCPGGQLPFLLYGTEVHTDTNKIEEFLEAMLCPPR", "LFMVLWLK", "LHIVQVVCK", "LHIVQVVCKK", "NSNPALNDNLEK", "VLDNYLTSPLPEEVDETSAEDEGISQR", "VLDNYLTSPLPEEVDETSAEDEGISQRK", "YLSNAYAR"}	25	1.1695	0.539064	26	4.5832	0.820891	20	12.819	0.927636	23	14.517	0.935555	0.353184
Clic4	{"AGSDGESIGNCPFSQR", "ALSMPLNGLK", "ALSMPLNGLKEEDKEPLIELFVK", "DEFTNTCPSDK", "DEFTNTCPSDKEVEIAYSDVAK", "EEDKEPLIELFVK", "EVEIAYSDVAK", "FLDGDEMTLADCNLLPK", "GMTGIWR", "GVVFSVTTVDLK", "HPESNTAGMDIFAK", "IEEFLEEVLCPPK", "KPADLQNLAPGTHPPFITFNSEVK", "LDEYLNSPLPDEIDENSMEDIK", "LSPKHPESNTAGMDIFAK", "RFLDGDEMTLADCNLLPK", "RKPADLQNLAPGTHPPFITFNSEVK", "TDVNKIEEFLEEVLCPPK", "YLTNAYSR"}	23	0.91455	0.477684	22	3.8433	0.793529	10	9.1214	0.901199	6	4.9548	0.832068	0.221423
Clint1	{"ASPDQNASTHTPQSSAKPSVPSSK", "ATFMYEQFPELMNMLWSR", "DKYVGVSSDSVGGFR", "DQGINIR", "EATNDDPWGPSGQLMGEIAK", "EHIYDLR", "ELVEFAQDDDR", "ELVEFAQDDDRLR", "ELVEFAQDDDRLREER", "GEFKDEEETVTTK", "GEFKDEEETVTTKHIHITQATETTTTR", "HIHITQATETTTTR", "IGSTIDDTISK", "LGELSDK", "LGELSDKIGSTIDDTISK", "NKDKYVGVSSDSVGGFR", "QDAFANFANFSK", "SAFPFSDK", "SKWDEEWDK", "SKWDEEWDKNK", "SLENYHFVDEHGK", "SLENYHFVDEHGKDQGINIR",…	24	1.6466	0.622157	26	6.2624	0.862304	13	25.488	0.962247	12	21.811	0.956162	0.55402
Clip1	{"AAQTAEDAMQIMEQMTK", "ANENASFLQK", "AQEVAELR", "ARLDSAEDQHLVEMEDTLNKLQEAEIK", "ASGPPSSETQEEFVDDFR", "ASGPPSSETQEEFVDDFRVGER", "ASSETKTKHEEILQNLQK", "ATSHVGEIEQELALAR", "DGHDQHVLELEAK", "DLMQDMEELK", "EEQFNVLSSELEK", "EKLENDIAEIMK", "EKTETLASLEDTK", "EKVELLNQLEEEKR", "ELEVLQAK", "ELLSVENQK", "ELVLTGLQDSLNQVNQVK", "EMETMQAK", "ENSDVIALWK", "FASTSEEAVSAQTR", "FLGETDFAK", "GDLEVATVSEK", "GIGTDSAEFAE…	14	1.3228	0.569485	18	2.4607	0.711041	18	1.809	0.644001	15	3.5159	0.77856	0.0364604
Clip2	{"AAEVGDDFLGDFVVGER", "AQELEGLDVEYR", "AQHEQYVAEAEEK", "AQVSALENK", "ATLNSGPGAQQK", "DKEVTALTSQMDMLR", "FGLFAPIHK", "GQAQAIEFLK", "HDLETAMHGK", "IGELEQSLLLEK", "LEAELEAVSR", "LELQEAQDQCR", "LQHQLVSTEDALR", "MLDYEMLQR", "QASGPSSSGAATTVSEKPGPK", "SKLDSLASDHQK", "TGNESGSNLSDSGSVK", "THDASGQLVHISQELLR", "VDLSNQLEEER", "VLLLEANR", "VQQATTENMGLMDNWK", "YAQEVADLK", "YSLIDPASPPELLK"}	7	1.0012	0.5003	5	3.4392	0.774734	4	2.0788	0.675198	4	3.4756	0.776566	0.0582963
Clk4;Clk1	{"LTHTDLKPENILFVK", "VVDFGSATYDDEHHSTLVSTR", "YEIVDTLGEGAFGK"}	6	4.1265	0.804935	4	9.0788	0.900782	5	4.1648	0.806382	1	NaN	NA	1.12708
Cln6	{"LLFSGYQHHLSVR", "QLLGAAGGPGVAFVQAR"}	4	1.8742	0.652077	2	1.8698	0.651544	1	NaN	NA	1	NaN	NA	0.285385
Clns1a	{"DPNAYPQEHLYVMVNAK", "GLGTGTLYIAESR", "LEGMLSQSVSSQYNMAGVR", "LQQPDTEAVLNGK", "LSWLDGSGLGFSLEYPTISLHAVSR", "NYEDGMEVETTPTVAGQFEDADVDH", "SFPPPGSADGLR", "TEDSVRNYEDGMEVETTPTVAGQFEDADVDH"}	4	0.88087	0.468331	7	3.2063	0.762261	3	7.5261	0.882713	1	NaN	NA	0.198065
Clp1	{"ASVSGCVINTCGWVK", "DTPMLLYLNTHTALEQMR", "EYFYGFR", "FTFDAGAK", "GCFYPHAFNVK", "LADVFNQR", "LLLNYAVR", "LVPVTPGR", "VAVFTWHGCSLQLSGR", "VGAPTIPDSCLPLGMSQEDNQLK", "VMVVGPTDVGK"}	5	1.2254	0.550643	4	3.0272	0.751689	1	NaN	NA	3	4.9172	0.831001	0.234671
Clpb	{"AHPDVLTIMLQLFDEGR", "DAIFIMTSNVASDEIAQHALQLR", "ELNFWAK", "ENVIRPILK", "EVADVLVDGYNVHYGAR", "FIGSPPGYIGHEEGGQLTK", "FPLEQRLK", "GCTALHYAVLADDYSIVK", "HNITLLWDR", "IAENLGDVQMSDK", "INEIVYFLPFCHSELIQLVNK", "ITVEDSDKHLLK", "KLDIQAPLHPEK", "LDMSEFQER", "LEIIDKDSK", "LLSEGADVNAR", "NEMGHTPLDYAR", "RDEFLGR", "TANEQGVHSLEVLVTR", "VVNQLAAAYEQDLLPGGCTLR"}	9	2.7328	0.732105	12	3.3692	0.771125	6	4.9618	0.832265	11	3.2971	0.767285	0.537764
Clpp	{"AYDIYSR", "GQATDIAIQAEEIMK", "HSLPNSR", "IMIHQPSGGAR", "KQLYNIYAK", "QLYNIYAK", "QSLQVIESAMER", "VLVHPPQDGEDEPELVQK", "YMSPMEAQEFGILDK"}	13	0.8421	0.457141	12	2.7004	0.729759	10	7.1406	0.877159	7	17.835	0.946907	0.162272
Clptm1	{"AQASTAAGALTPAPSTAVSGEDASTVPK", "ATSGACTASQPQEAPPKPAEDK", "FDAVSGDYYPIIYFNDYWNLQK", "LATVHMSR", "NDIQFWNSR", "NLLTGETEADPEMIK", "NLLTGETEADPEMIKR", "QSLEGLSVR", "SGFHPDPR", "SPWNFLGDELYEQSDEEQDSVK", "SVAHLPWR", "VAGIFPCPTFK", "VNEFGMSGEDVSAAASR", "VSFCPLSLWR", "VYDDMAFR", "WQLYAAQSTK"}	16	2.4043	0.706254	14	10.495	0.913006	11	8.0282	0.889236	8	3.0373	0.75231	0.76665
Clpx	{"AQQGIVFLDEVDK", "CELNVTEDALK", "CGDLCTHVETFVSSTR", "CHHFFVVLSEADSK", "CHHFFVVLSEADSKK", "DVGGEGVQQGLLK", "GGEVLDSSQDDIKLEK", "IGSVPGIHQLR", "IYNNIPANLR", "IYNYLDK", "KVLSVAVYNHYK", "LAFQQKPPPPPK", "LLEGTIVNVPEK", "LLLEPMFEVPNSDIVCVEVDKEVVEGK", "LLQDANYNVEK", "LLQIAGISPHGNALGASMQQQVNQQMPQEK", "LPVVVPLHSLDEK", "NAVIPQYQALFSMDK", "SIIKEPESAAEAVK", "SNILLLGPTGSGK", "TLLAQTLAK", "TLVQILTEPR", "VLSVA…	15	1.2939	0.564061	24	4.8716	0.829689	11	10.786	0.915154	11	5.5826	0.848084	0.372547
Clta	{"AIKELEEWYAR", "AIKELEEWYARQDEQLQK", "ELEEWYAR", "ELEEWYARQDEQLQK", "KQEAEWK", "KQEAEWKEK", "LCDFNPK", "LEALDANSR", "LQSEPESIR", "LQSEPESIRK", "QDEQLQK", "SVLISLK", "VADEAFYK", "WREEQTER", "WREEQTERLEALDANSR"}	7	1.1861	0.542564	4	4.5081	0.818449	4	12.445	0.925623	2	9.7806	0.907241	0.34886
Cltb	{"AKKDLEEWNQR", "DLEEWNQR", "EETPGTEWEK", "EETPGTEWEKVAQLCDFNPK", "ESKEETPGTEWEK", "LQELDAASK", "LQELDAASKVTEQEWR", "LQELDAASKVTEQEWREK", "LTQEPESIR", "LTQEPESIRK", "RLQELDAASK", "VAQLCDFNPK", "VTEQEWR"}	5	1.0482	0.511766	6	3.3053	0.767728	5	7.0949	0.876465	3	12.208	0.924288	0.23653
Cltc	{"AAEQAHLWAELVFLYDK", "ADDPSSYMEVVQAANASGNWEELVK", "AFMTADLPNELIELLEK", "AHIAQLCEK", "AHMGMFTELAILYSK", "AHTMTDDVTFWK", "ALEHFTDLYDIK", "ALEHFTDLYDIKR", "AMLSANIR", "AQILPIR", "AVDVFFPPEAQNDFPVAMQISEK", "AVNYFSK", "AVVHTHLLNPEWLVNYFGSLSVEDSLECLR", "AYEFAER", "CNEPAVWSQLAK", "DAMQYASESKDTELAEELLQWFLQEEKR", "DPELWGSVLLESNPYR", "DPHLACVAYER", "DTELAEELLQWFLQEEK", "DTELAEELLQWFLQEEKR", "EAIDSYIK", "E…	216	0.79843	0.443959	216	2.7398	0.732606	184	8.2755	0.892189	169	8.284	0.892288	0.150134
Cluh	{"ASDAFHFFQSGQAK", "AVEDMGSPQTAK", "AVGSISSTAFDIR", "CLTQQAVALQR", "DCTEYAVLPMDGATLAEVMR", "DFGGDVAAYVAPTNDLNGVR", "DQEQSVIYGSIDFGK", "DWKPLQCLK", "DWNEELQTTR", "EGYTIYK", "ELAETIASDDGTVDPR", "ERPLCPLQPQNR", "EYSFDSR", "FLENALAVTTK", "FLSHSLVELLNQISPTFK", "FNPDIFSPGVR", "GAMAVIDGNVMAINPSEETK", "GLEMDPIDCTPPEYILPGSR", "HKPAFTEEDVLNIFPVVK", "HYILDLLR", "IATPFQVYSWTAPQAEHAMDCVR", "IGIGELITR", "KNFAV…	33	2.26	0.693252	27	7.9708	0.888527	27	6.017	0.857489	18	7.5966	0.883675	0.676003
Clvs1	{"FHQADAFR", "LELNENPDILHQDIQQVR", "LLAQYFQYR", "NSFTDILR", "QLNLDMFK"}	3	1.0227	0.505611	6	3.1549	0.75932	4	2.888	0.742798	3	3.7967	0.791523	0.100456
Clybl	{"AVLYVPGNDEK", "IQWAEELIAAFK", "QAQNIVTLATSIK", "QVIHPNQIAVVQEQFTPTPEK", "TLEDFDLGTTEK"}	4	0.59839	0.37437	3	1.3874	0.581134	1	NaN	NA	0	NaN	NA	-0.0697175
Cmas	{"AALDAGVFQSVWVSTDHDEIENVAK", "AVGYICK", "DAIGISLLK", "DSSTSLDAIVEFLNYHNEVDIVGNIQATSPCLHPTDLQK", "EEGYDSVFSVVR", "EFAEHIFLLIEK", "EMGLCWK", "EVAYLGNEVSDEECLK", "EVAYLGNEVSDEECLKR", "EVTEPLNLNPAK", "GLEKPPHLAALVLAR", "HLIEMGYLQGGK", "LAGVPLIGWVLR", "LATVDEWR", "LLVCNIDGCLTNGHIYVSGDQK", "MAYYEMR", "RHLIEMGYLQGGK", "VGLSAVPADACSGAQK"}	10	1.0795	0.519115	13	5.0311	0.834193	12	8.84	0.898374	5	5.9905	0.856949	0.309027
Cmbl	{"ANEANPCPCDIGHK", "EHCIVNYQVK", "EVDAVLR", "LEYGGMGHEVQVEHIK", "LKEHCIVNYQVK", "NLIEWLNK", "NPTLFIFAENDTVIPLEQVSTLTQK", "TFSGQTHGFVHR", "YMADMIAR"}	11	0.77726	0.437336	8	1.8607	0.650435	3	10.595	0.913756	3	5.9691	0.856509	0.0890866
Cmc1	{"ALDPAEQHLR", "CSEQVEDFTR", "DCLTAYYNDPAFYEECK", "DCLTAYYNDPAFYEECKLEYLK", "DSGILMVLK", "HVEKDVLIPK", "LQKLPTNM", "MALDPAEQHLR"}	3	1.1754	0.540314	1	NaN	NA	1	NaN	NA	2	4.1503	0.805837	0.206941
Cmip	{"FIQSMHGPTGHCPHPR", "FLLSLAENK", "LLHPSPDLVSQEATLSEPR", "LLQEGDIQVCVIR", "LLSEHLTMLQVLNLCETPVTDAGLLALSSMK", "LLSSGSFGNLENLSLAFTNVTSACAEHLIK", "LSADTYEDLK", "MYEQLCDR", "QEVHSCLLSVR", "QLNLWSTQFGDAGLR", "SLCSLNMNSTK", "TLVDMALTSPLQDDSINQAPLEIVSK", "VMGAVPCR"}	4	4.1635	0.806333	6	2.0638	0.673608	1	NaN	NA	2	3.0213	0.751324	0.683641
Cmpk1	{"EMDQTMAANAQK", "FLIDGFPR", "IQTYLESTKPIIDLYEEMGK", "IVPVEITISLLK", "KNPDSQYGELIEK", "MKPLVVFVLGGPGAGK", "NKFLIDGFPR", "NPDSQYGELIEK", "NQDNLQGWNK", "RIQTYLESTKPIIDLYEEMGK", "SVDEVFGEVVK", "YGYTHLSAGELLR"}	14	0.94931	0.486998	17	2.9652	0.747806	13	7.7255	0.885393	11	8.9305	0.8993	0.195558
Cmss1	{"ANDLTHSLSSYLK", "EVFELLDMGVFSLCK", "FLVFDWNWR", "KEVFELLDMGVFSLCK", "LIRDHYSSSR", "MMDIPEIR", "QDGLHLNPLK", "RVIHLGVGTPGR", "SEPKPGTPEDLQK", "SVIELEELHLPDSCFLK", "TQQPTECFLTQTK", "VIHLGVGTPGR"}	16	1.0292	0.507195	16	3.5645	0.780918	12	10.447	0.912641	12	9.3324	0.903217	0.262091
Cmtm7	{"SHGSGLVR", "TTCSSGGALGPGQPSEGLLDR", "VYPLTHGALFK"}	4	1.2031	0.546094	3	3.1867	0.761148	3	2.1521	0.682751	3	3.4011	0.772784	0.0877696
Cmtr1	{"DTDINIFSYKPTLLTAK", "ECLQLWK", "EDVLSFIQSHNPLGP", "GDHEFNDYMIR", "HFVPTGVYIVR", "HLSSTSDDEPLSSVNHAAK", "IHAFVQDTTLSEPR", "IPDQARVAPSSSDPK", "IRPVLEYR", "ISAIHILDVLVLNGSDVR", "KECLQLWK", "LEDFYSASSELFEPYYGEGGVDGDGDITRPENINAFR", "LFWEWGDGFHMR", "MFTNPLDSSGKPLLK", "NTESDVNLVVPLMVIK", "RTDPECTAPLKK", "SNESYCSLQIK", "SQIYTWDGR", "SVYALPTESIAPFHTCYYSR", "TGGHFVCK", "TVNEPWTMGFSK"}	18	0.87557	0.466829	20	3.0431	0.752665	11	7.895	0.887577	13	5.4743	0.845543	0.170692
Cmtr2	{"AGNSEVYVVCLR", "CCPVFSEESVLSELLR", "CLPDEQGAEPSGPVK", "CSPFCDGEILK", "DCAVQYFMQK", "FITFSCPTSLEPLR", "FQEILCSFPLIPQEAFQSGR", "HEECCTFFHR", "HLHLIIQGER", "HTAFTNK", "KPLDNEWQLPAPTESFSCGHLEFR", "LFESMGTGEQER", "LMANTLHCWYFGPDNTGDIMTLK", "LNSLHLCEAPGAFIASLNHYLK", "MVLNFGTEMTR", "QPACLETFSPDVLNDVSELFAK"}	3	1.0892	0.521348	6	2.2666	0.693871	3	8.4078	0.893705	4	2.784	0.735729	0.142402
Cnbp	{"CGESGHLAK", "CGETGHVAINCSK", "CYSCGEFGHIQK", "CYSCGEFGHIQKDCTK", "DCDHADEQKCYSCGEFGHIQK", "DCDHADEQKCYSCGEFGHIQKDCTK", "DCDLQEDEACYNCGR", "ECTIEATA", "EQCCYNCGKPGHLAR", "EREQCCYNCGKPGHLAR", "GFQFVSSSLPDICYR", "GGHIAKDCK", "GGHIAKDCKEPK", "REREQCCYNCGKPGHLAR", "SSNECFK", "SSNECFKCGR", "TSEVNCYR"}	12	1.6875	0.627907	16	5.5708	0.847812	7	14.448	0.935267	6	35.361	0.972498	0.531149
Cndp2	{"AVFQYIDENQDR", "DLHSGVYGGSVHEAMTDLISLMGCLVDK", "DLHSGVYGGSVHEAMTDLISLMGCLVDKK", "DVDYVCISDNYWLGK", "DVGAETLLHSCK", "EGGSIPVTLTFQEATGK", "FAELQSPNK", "FCLEGMEESGSEGLDELIFAQK", "GPVAGWMNALEAYQK", "GSTDDKGPVAGWMNALEAYQK", "ILIPGINDAVAPVTDEEHALYDHIDFDMEEFAK", "KFAELQSPNK", "KLAEWVAIQSVSAWPEK", "LAEWVAIQSVSAWPEK", "LGGSVELVDIGK", "LNYIEGTK", "LPDGSEIPLPPILLGK", "LVPDMIPEVVSEQVSSYLSK", "MLAAYLYEVSQLK…	38	0.77118	0.435405	40	2.3303	0.699727	26	7.6413	0.884277	24	6.948	0.874182	0.110637
Cnep1r1	{"LTEYIHCLQPATGR", "TVLAEYNMSCDDTGK", "VVAPSIIAAR"}	5	2.3445	0.701002	2	2.7274	0.731716	3	48.324	0.979726	2	10.227	0.910929	0.542739
Cnn2	{"AGQCVIGLQMGTNK", "CASQSGMTAYGTR", "CASQVGMTAPGTR", "DGVILCTLMNK", "GLKDGVILCTLMNK", "GLQSGVDIGVK", "LQPGSVPK", "NFDDATMK", "NHILPPMDHCTISLQMGTNK", "RHIYDTK", "SMQNWHQLENLSNFIK", "SSTQFNK", "SSTQFNKGPSYGLSAEVK", "SWIEGLTGLSIGPDFQK", "TKGLQSGVDIGVK", "YCPQGSAADGAPAGDGQGEAPEYLAYCQEEAGY", "YDPQKEAELR"}	14	2.3392	0.700527	20	7.9299	0.888017	10	41.941	0.976712	12	32.991	0.97058	0.782262
Cnn3	{"AGQSVIGLQMGTNK", "AIQAYGMKPHDIFEANDLFENGNMTQVQTTLVALAGLAK", "CASQAGMTAYGTR", "DGIILCELINK", "EYQYGDDQGIDY", "GASQAGMLAPGTR", "GASQAGMLAPGTRR", "GFHTTIDIGVK", "GMSVYGLGR", "KVNESSLNWPQLENIGNFIK", "LTLQPVDNSTISLQMGTNK", "MQTDKPFDQTTISLQMGTNK", "NWIEEVTGLGIGTNFQLGLK", "THFNKGPSYGLSAEVK", "TKGFHTTIDIGVK", "VNESSLNWPQLENIGNFIK", "YDQQAEEDLR"}	27	1.9273	0.658388	29	8.6608	0.896489	10	7.6318	0.884149	16	10.995	0.916632	0.621185
Cnnm3	{"AAPEATLCLR", "DLAIVEPEDCTPLSTITR", "EVDVFSPLR", "GLQLSALALAPAEVQVLR", "ISPQLLLATQR", "LAAHHYLYQR", "LQYLNALLATR", "SCTYCPDYTVR", "VLLHLLK", "WALALAPR"}	9	3.8306	0.792986	8	1.7257	0.633122	4	3.6367	0.784329	4	6.7039	0.870196	0.402609
Cnnm4	{"EELNMIQGALELR", "FYNHPVHFVFHDTK", "ISPQLLLAAHR", "LLDFVLGQEIR", "SEILDESDMYTDNR"}	6	1.4313	0.588697	4	1.4475	0.59142	4	6.6993	0.870118	3	10.58	0.913644	0.145105
Cnot1	{"AFSAFVGQMHQQGILK", "AHGGPNFMMHSGISQASEYDDPPGLR", "APGFVYAWLELISHR", "AQAEQQHNPAANPTMIR", "ASQQEIQHIVNR", "AVEGLLDATSGADADLLLR", "AVQELVHPVVDR", "AYGSPWCNK", "CITELEQHLHAIPPTLAMNPQAQALR", "CLFSHVDFSGDGK", "CPSILGGLAPEK", "CPSILGGLAPEKDQPK", "CPVVLAPLLYPEK", "CYHNLDAFVR", "DAIAALGLLQK", "DLDSYLK", "DVPPSINTTNIDTLLVATDQTER", "DYPQYCQHLASISHFMQFPHHLQEYIEYGQQSR", "ECHLLVLK", "EEFMPWVSQYLVMK", "EIDDE…	127	0.98024	0.495011	129	3.5293	0.779215	67	10.145	0.910274	82	9.6816	0.906381	0.247328
Cnot10	{"AESAALIEAAK", "ALHLLAVLEK", "ALQENDNVCAQLSAGGTDPGKK", "APQCYPSSVNSAR", "CLHQAASMIHPK", "ELSASALQAFTSGNYDACLQHLACLQDINKDDYK", "FIPAPPSSPLR", "GIVQSIVGQGYHR", "IILNTAVAEFFK", "KCLHQAASMIHPK", "LAECCIAANK", "LLNSSNIAEHPGFMK", "LYQFIEPFEEK", "MISQGSGGK", "NALLLLPEEQQDPK", "NQVHSAVEEMDGLDDVENSMLYYNQAVILYHLR", "QTLNQLK", "QYTEAISVGEK", "SNFEYLR", "SVMNTAGNSAPSLFLK", "TVFQPVHPIQPIQMPAFTTVQR"}	21	0.8806	0.468255	19	2.9319	0.74567	7	7.8983	0.887619	11	7.5973	0.883684	0.175257
Cnot11	{"ASFPSILSDPDPDSSNSGFDSSVASR", "ELSSLLSIISEEAGGGSTFEGLSTAFHHYFSK", "FFLSQLMLAPPR", "GGQEPDRPPLSGFLPPITPPEK", "LGSVLVMLLQQPDLLPSAAQR", "LPDLVENNPLVAIEMLLK", "LVCVFLQSLIR", "LVYHIGLTPAK", "QIALMDVGNMGQSVDISGLQLALAER", "SPLSSPQQTQLLGELEK", "SPLSSPQQTQLLGELEKDPK", "TEPLAANPFAASFAHLLNPAPPAR"}	6	1.033	0.508116	11	3.2099	0.762465	7	3.8012	0.791719	6	8.0285	0.88924	0.165889
Cnot3	{"AAGTLLNGPPQFSTTPEIK", "AAISSGIEDPVPTLHLTDR", "APEPLSSLK", "EGFTFEYR", "EGLGLAQK", "EQLYQQAMEEAAWHHMPHPSDSER", "KLIETQMER", "KVSEGVEQFEDIWQK", "LHNAANANQK", "LIETQMER", "LQGEIDR", "MLDNDSILVDAIR", "MLDNDSILVDAIRK", "MLETILR", "NPCPTPPYHHQMPPPHSDTVEFYQR", "STDSEVSQSPAK", "TWVASNEIK", "VSEGVEQFEDIWQK", "YMMWFQR"}	13	0.96764	0.491777	10	3.2522	0.764828	10	9.2471	0.902411	9	7.6271	0.884086	0.221715
Cnot4	{"AIQCVNNVVVDGR", "ALADLIEK", "KPYPEDPAVYKPLSQEELQR", "LADPEVLK", "LLQELYK", "LNPNFLQLSTGSVDK", "NLVFVVGLSQR", "QPEDDLGFDPFDVTR", "RPEYFGK", "SNPVIPISSSNHSAR", "SPFEGAVTESQSLFSDNFR", "VVINNSTSYAGSQGPSASAYVTYIR", "YCSYFLK"}	6	2.2229	0.68972	2	4.0327	0.8013	3	8.2473	0.89186	1	NaN	NA	0.562168
Cnot6	{"ELHLNYNQLR", "ELIEMSSGKPHLGTEK", "LFQLQTLSLK", "LLNYLLDNLSGTAK", "LVQTMMFLSEVK", "SWIMLQEPDR", "TRPTALFSVMCYNVLCDK", "VLPFELGK"}	1	NaN	NA	2	1.3641	0.577006	0	NaN	NA	3	2.909	0.74418	-0.159558
Cnot6l	{"ELFGTGMKPIHAADK", "ELLLNDNYLR", "GVIDYIFYSK", "ITHGFQLK", "LFQLQTLGLTGNPLSQDIMSLYQDPDGTR", "LFQLQTLGLTGNPLSQDIMSLYQDPDGTRK", "LHNLVYLDLSSNK", "QLYGYCPSWALNWEYR", "SHWAELEISGR", "SLSTSLWSLTHLTALHLNDNNLAR", "YNECLMNFSCSGK"}	3	1.2754	0.560517	5	6.0376	0.857906	3	2.8526	0.740435	3	5.7584	0.852036	0.274096
Cnot7	{"EMFFEDHIDDAK", "GGLQEVAEQLELER", "ICEVWACNLDEEMK", "ICEVWACNLDEEMKK", "IGPQHQAGSDSLLTGMAFFK", "ILTNSNLPEEELDFFEILR", "LFFPVIYDVK", "PAATVDHSQR", "SNADYQYQLLR"}	10	1.0889	0.521279	13	3.4722	0.776396	10	10.532	0.913285	8	9.613	0.905776	0.273712
Cnot8	{"GEYPSGINTWQFNFK", "GGLQEVADQLDLQR", "HEEEGIDTLHFAELLMTSGVVLCDNVK", "IIQLGLTFTNEK", "LYGLGTGVAQK", "MSILAMINNMQQ", "PAALVENSQVICEVWASNLEEEMR", "QHQAGSDSLLTGMAFFR", "SSIDYQYQLLR"}	5	1.3692	0.577917	4	14.476	0.935384	4	5.9326	0.855754	3	1.679	0.626726	0.445786
Cnpy2	{"ALVDELEWEIAR", "ALVDELEWEIARVDPK", "ALVDELEWEIARVDPKK", "EADNVKDKLCSK", "EYGEQIDPSTHR", "FACESIVEEYEDELIEFFSR", "IDSDISGTLK", "INPDGSQSVVEVPYAR", "KTIQMGSFR", "MKEYGEQIDPSTHR", "MKEYGEQIDPSTHRK", "NGESSELDLQGIR", "RTDLCDHALHR", "SEAHLTELLEEVCDR", "SQDLHCGACR", "TDLCDHALHR", "TIQMGSFR"}	19	0.93471	0.483127	22	3.1815	0.760851	19	9.2624	0.902557	11	29.453	0.967163	0.228039
Cnpy3	{"ASPLPHSPPDEL", "DTSCLAER", "ELGGLGEDANAEEEEGVQK", "ELGGLGEDANAEEEEGVQKASPLPHSPPDEL", "EVIDTGYGILDGK", "GKDTSCLAER", "KELGGLGEDANAEEEEGVQK", "KGDIASLGGK", "LIEVTETICK", "LLDYSLHK", "LLDYSLHKER", "NHQEEDLTEFLCANHVLK", "RLLDYSLHK", "SAFEETGK", "YVAVELK"}	4	0.47897	0.323854	3	2.6598	0.726761	2	2.4313	0.708565	3	5.874	0.854524	-0.0320295
Cnpy4	{"EVLELGQVLDTGK", "EVLELGQVLDTGKR", "HVLPASETACLR", "HVPYSLSETR", "ILDYNVHAER", "ISDGQEEADDEEEEEEEEITKTSGNPKHDPEDL", "LEEALENLCER", "SREVLELGQVLDTGK", "SREVLELGQVLDTGKR", "VDLGIPLELWDEPSVEVTFLK"}	6	0.90223	0.474301	4	2.6772	0.728054	5	8.9002	0.898992	3	9.7056	0.906591	0.178056
Cnrip1	{"DHCQWGSPFSVIEYECKPNETR", "IKPTTLQVENISIGGVLVPLELK", "IQPNDGPVFFK", "LLTGSSYK", "QPIQITMPFTDIGTFETVWQVK", "SLMWVNK", "VVYTGIYDTEGVAPTK"}	2	1.392	0.58194	6	3.0285	0.751769	2	5.1425	0.8372	3	11.788	0.921802	0.270914
Cnst	{"AIMSEEAVGTEAAAK", "APALQPLFSLIR", "DQPHSSEVAEPR", "ELCLPLQDAFEALPR", "ETEDYLHSLLER", "GFNGEDFEQLAK", "ICTTHQDPLLSK", "LLQGVAGLK", "LPSVSDENENQLAGDGPAGLTTSEGAMGR", "LSTGDDGALPGLISEGK", "LYHEQLLANLSAIQEQWETK", "MDDSDPPTYSLQIEPQDGCHPGDSVER", "NDTVGSHPAQMQQKPAK", "RNDTVGSHPAQMQQKPAK", "SAQSQAGLETGPESALCGDR", "SAQSQAGLETGPESALCGDRK", "VAPPSESVAEQKLSTGDDGALPGLISEGK"}	1	NaN	NA	4	3.1168	0.757093	2	9.4839	0.904616	1	NaN	NA	0.275649
Cntln	{"CTDLLNDLEK", "HHTVLNHSIKVMSHVENLSK", "IVSLQQQNSLLQNAR", "LLHQQQVSDHR", "MHMSIDK", "SSFMGSEELR", "VMSHVENLSK", "VNSESNESFNEMLETLEK"}	4	0.8283	0.453044	2	1.5466	0.60732	3	5.2713	0.840543	1	NaN	NA	0.0451231
Cntnap1	{"CLDPVPHPINFGGPHNFVQVPGFPR", "DYMAVLIK", "FPCFHGGR", "FSLLVDSQLDSPK", "GCIENVIYNR", "HDLHYHFTAR", "IGDPNPWLQIDLMK", "IVPLAWNPR", "LLNTAGGYPYSFWIGR", "NSWNTISFHTGAALR", "RPFVGCLR", "VMETGVIDPEIQR", "YNTPGFSGCLSGVR"}	3	0.89751	0.472994	2	2.1534	0.682882	2	4.7138	0.824985	5	4.6491	0.822981	0.0763552
Coasy	{"AWNLLQK", "AYAPGGPAYQPVVEAFGTDILHK", "EELALYQIQLLK", "GAVGGTFDR", "ILLTNIQTK", "ILTDIVWPVIAK", "LENGKEELALYQIQLLK", "LLPELLQPYAER", "LPPILTSASR", "LQSQMSGQQLVEQSNVVLSTLWESHVTQSQVEK", "NLGAYIIDSDHLGHR", "SGLLVLTTPLATLAAR", "STFLPVLSSVQNLAHPPEVVLTDFQTLDGSQYNPVK", "VLLSVACVLAQEQLVVGVADKDLLK"}	9	0.67104	0.40157	15	2.1263	0.680133	6	17.66	0.946409	10	5.2762	0.840668	0.0999043
Cog1	{"AAATASSALK", "ALQLLYDLR", "APQPQPPSEK", "AQAISPCVQNFCSALDSK", "ATIQTLLNQSHHGAGIK", "CAEGLVDAVQATDQYCAR", "DAIWDLLSNESASHSWEVVCQR", "DLIEAADTIGQMR", "EGAFPMTQNR", "ELLVSALQELETNNSTSNK", "FLICGFTR", "HLPTSIIEFQPTLR", "KATIQTLLNQSHHGAGIK", "KEGAFPMTQNRALQLLYDLR", "LCQSLGELCPHLK", "LDDLLAYLPSSDTPLLK", "LEALIDPFDLDVFTPHLNSNLNR", "QALTDFLLAR", "QCVVGQCGGSEKPAR", "QLASEEDDSPAPSLFK", "SSTFNSQEPHNILPLAS…	10	1.2519	0.555931	6	2.2904	0.696086	2	5.6945	0.850624	5	2.9689	0.748041	0.150162
Cog2	{"AHPAYHNFSNK", "ALNQLSVPLGQLR", "CWSDEMFLPLLAHR", "DVSSQEASSPLLTGQVLER", "DYADFVNLSTNLVGMDR", "EEVLSLR", "FSVFVSELSVRPVSNESAK", "IATEFNQLQFHAVQSK", "IVQDLSESCFSYLK", "LLEFVPHHCR", "LQLALDVEHLGEQIQR", "MGLQTSDIK", "SPATNPVSSSGGGMSDDDKIR", "SSVSEGILAVDER", "VQPAVMQSWLQEALSDSTHR", "WNLPVYFQIR", "YFETVSDVLNSVK"}	7	0.84765	0.458772	9	2.9488	0.746759	9	6.0583	0.858323	5	5.3353	0.842154	0.140532
Cog3	{"AVFQGLSQEALSACIQSLLGASESISK", "DYPVYLLK", "ELLLGPSIAYTVTELTSQNNR", "EQSELADLAEHIQQK", "GFTSLGMEEER", "IETAQQFFSWFAK", "LNSNNALIEFLLEGTPEIR", "LNSPTLSVNSEGFIPMLAK", "LSYFNELETINTK", "LVMMEQIAQSLKDEQK", "NEVLEDHVQHNAEQLGAFAAGVK", "QTDSVLELK", "SACEQFIQQQTR", "TGTLHEACEQLLK", "TLIEQIEQR", "TQIDGQLFLIK", "TYTVNTLQTLTNQLLK", "VNDLVATAYK"}	2	2.0247	0.669389	2	1.8082	0.6439	1	NaN	NA	1	NaN	NA	0.303005
Cog4	{"ADDILDLK", "AEENLLLVLGSDMSDR", "ALSSSNIDCLCAMINLATR", "DYHQQFR", "EGSMIDANLK", "ELDALLEQQNTIESK", "FCMDGVQTALR", "FSEYLCK", "GQLTSSMVDDVFYIVK", "GVTSAVNIMHSSLQQGK", "IFPLLGLHEDGLSK", "LGGLQFDK", "LLQEAEQR", "LSQMATILNLER", "LVQSNLMR", "LYQAIQR", "MGPSLQLIEGDAK", "NEDYEQAAAHIHR", "SLTELQELEAVYER", "VTEILDYWGANSGPLTWR", "YLQVECDTQVEK"}	6	1.3152	0.568072	12	3.9914	0.799655	7	11.369	0.919153	8	8.1122	0.890257	0.354942
Cog5	{"DPVSHICFIEEIIK", "DSLQPYEAAYLSK", "EGGDSTISVAGRGASGSAVVAATVQAILQDDCYSEFLNEDFDVK", "GALEAYVQSVR", "HEDLLAQATGIESLEGVLQMMQTR", "IGALQGAVDR", "LAQGISQLDK", "LAQGISQLDKELHLQVVAR", "LFDPINLVFPPGGR", "LHQSVTK", "LLEQGVETQNPTQVGTALQVFHNLGTLK", "LMDHICAACGQVQHLQK", "LQGQLQGGSR", "LQVACDLLR", "LYNDLWK", "MEGGDSTISVAGR", "TYTSQSIHQAVIAEQLAK", "VLTQPSQSAVR", "VMNDYFK"}	9	1.0684	0.516535	13	3.1016	0.756193	8	4.6441	0.822824	6	8.5712	0.89552	0.18981
Cog6	{"ALTQESCDVSAVLSQAMEALQDRPVLYK", "AQVVDAFLAK", "DVKEELESINEDVQAMSSCCQDMTSR", "EHLEALLK", "EQTQDLIVK", "FQLTSDEMSLLR", "GFIDALTR", "GGPVTEDFFK", "HVTAQGVK", "IEQVILAEPGAVLLYK", "IFFTSLSLHANK", "KIFFTSLSLHANK", "LENDKEMLEALK", "SLAINEEFVNIFK", "VGLSYIYNTIQQHRPDQGSLANMPNLDAVALK", "YVGDMLAWLHQATASEK"}	7	0.93078	0.482075	6	3.5883	0.782054	2	2.4172	0.707363	5	7.1304	0.877005	0.103011
Coil	{"DYSLLPLLAAAPQVGEK", "LLELTSDYSPDVSDYK", "LVRDNDSLR", "QASKPGFTFSSGK", "QLNDILTNSSVVIQNPVEPPKK", "VVTDLISLIR"}	4	1.1136	0.526874	4	3.4398	0.774765	2	15.21	0.93831	3	7.8033	0.886406	0.290209
Col4a1	{"FSTMPFLFCNINNVCNFASR", "GTCNYYANAYSFWLATIER", "HSQTTDDPLCPPGTK", "ILYHGYSLLYVQGNER", "KPTPSTLK", "NDYSYWLSTPEPMPMSMAPISGDNIRPFISR"}	10	3.5924	0.782249	8	10.268	0.911253	11	10.25	0.911111	3	18.939	0.949847	1.08796
Col4a2	{"AHNQDLGLAGSCLAR", "ATPFIECNGGR", "CSVCEAPAVAIAVHSQDTSIPHCPAGWR", "FSTMPFLYCNPGDVCYYASR", "GLDGFQGPSGPR", "GTCHYFANK", "HSQTDQEPMCPVGMNK", "IAVQPGTLGPQGR", "KLDVPCGGR", "LWSGYSLLYFEGQEK", "SVSIGYLLVK", "SYWLSTTAPLPMMPVAEEEIKPYISR", "YSFWLTTIPEQNFQSTPSADTLK"}	14	3.5584	0.780625	10	7.5574	0.883142	6	18.943	0.949857	7	2.3828	0.704387	1.03857
Col4a3bp	{"ATTAGILATLSHCIELMVK", "AVITPHDFDECR", "DVLYLSAIR", "EVEENGIVLDPLK", "FDISVNDSVWYLR", "FTSYVQEK", "FVQKPYSR", "GVTGHEVCNYFWNVDVR", "HGSMVSLVSGASGYSATSTSSFK", "INIAMICQTLVSPPEGDQEISR", "IPALTENDPETWIVCNFSVDHDSAPLNNR", "ITYVANVNPGGWAPASVLR", "KIPALTENDPETWIVCNFSVDHDSAPLNNR", "LAEMETFR", "LFPHVTPK", "LHWPTSLPSGDTFSSVGTHR", "NDWETTIENFHVVETLADNAIIVYQTHK", "NNTLSYYK", "NVMEELKK", "QQWVDAIEQHK", "RFTS…	21	1.7436	0.635515	16	7.1615	0.877474	13	5.9092	0.855265	10	5.1724	0.837988	0.5119
Col6a5	{"AAFDSLLHVTVR", "ALDFILPLIK", "ALVSSVIDSFHITSNPSASESGDR", "AMATSQFHFNLR", "DLGICVLALGIGDVYK", "DSLADLIFLVDESVGTTQNLR", "EELGLAHEPGDASLQEYYMDVAFLIDASQR", "ENTVHVDNFDK", "EQLLPITGNSEK", "ESVAMASLTSEHESHGR", "FIKPFVHSIR", "FLKPFIYSVR", "HLLQLLSQIK", "IGMAQYGSR", "IGNALQEAHR", "IISVGVQK", "KHLLQLLSQIK", "LESYLPGILEDITSIR", "LGLMSFSDR", "LSLQTGASNVGAAIEQMR", "LVSHYGNDR", "MISSLPIEANK", "MYKPDLNYIVK",…	13	3.0049	0.750306	10	3.0514	0.753172	14	5.1201	0.836604	9	2.7303	0.731925	0.553923
Colgalt1	{"AAYSNFWCGMTSQGYYK", "AFSVEPLLIYPTHYTGDDGYVSDTETSVVWNNEQVK", "ALHEQEIDCQLVEAVDGK", "DPYHGRPLTK", "EGLDWDLIYVGR", "EVYGFLPVPLR", "EWLVAVK", "GCFAVPMVHSTFLIDLR", "GELGCFLSHYNIWK", "GLYHSVEWRPAEEPSSYPDEEGPK", "HPMSEYK", "HPPVQLSR", "LLAAKPLAK", "MGFDEVFMINLK", "MLPVDEFLPVMFDK", "MLPVDEFLPVMFDKHPMSEYK", "NAAPALPATLGALEQLR", "NSDVLQSPLDSTAR", "QAEVQMYVCNK", "SLVFEDDLR", "TPAYIPIR", "TVVAPMLDSR", "VLI…	39	0.81168	0.448026	43	2.9609	0.747532	23	9.0297	0.900296	17	8.7141	0.897057	0.17064
Commd1;Gm28048	{"QGGITSEQAAVISK", "SIASADMDFNQLEAFLTAQTK"}	1	NaN	NA	2	3.3195	0.768492	1	NaN	NA	2	8.0095	0.889006	0.228405
Commd10	{"AASAALILPESPSMK", "AVPLINAIDTGR", "DKAEAFASAWSAMGQETVEK", "ELFDFYNK", "LETIQAQLDSLT", "LETVGWQLNLQMAHSAQAK", "LQSPQAVLQLGVSK", "VLVEFNHK"}	3	1.4158	0.586058	5	2.6017	0.722353	2	7.2843	0.87929	1	NaN	NA	0.279139
Commd2	{"IAVEFLR", "KLNVSSDTIQHGVEGLTYLLTESSK", "LDVQLASR", "LLLQLYLDNR", "LNVSSDTIQHGVEGLTYLLTESSK", "QQIKPAVTIK", "TILNELAPR"}	4	2.0695	0.674214	1	NaN	NA	6	4.0037	0.800148	1	NaN	NA	0.526655
Commd4	{"ELLGQGIDYEK", "FCGDLDCPDWVLAEISTLAK", "HSVDSDSLSSELQQLGLPK", "LLCSQVLK", "QAQTMMTALG", "QSPLQEHLR"}	3	1.9809	0.664531	5	3.1993	0.761865	2	10.598	0.913778	4	12.298	0.924801	0.464238
Commd5	{"FEVPIAK", "LAVLLAGTHTLLQQALR", "LVVGALHGK", "SLQPSVLMQLK", "VSFLGSQPSAEVTAVAQLLK"}	5	1.04	0.509804	5	3.2757	0.76612	2	22.892	0.958145	3	32.015	0.969711	0.291561
Commd7	{"FGVTSGSSELEK", "SLLLVPNGALK", "TDLQTLGLSEEK", "VGSIFLQLK"}	2	1.7874	0.641243	1	NaN	NA	2	1.637	0.620781	1	NaN	NA	0.139731
Commd9	{"AALTAEHFVALQSLLK", "DLSSAEAILALFPENFHQNLK", "ETLDTMLDGLGR", "IIVEHISTWR", "IQEDPSLCGEKPSISAVTMELSK", "IRDQLSAVANK", "LVDLDWR", "MAVPTCLLQMK", "QLCQESFSSSCLDSESLLDK", "TCSSLSVPQGEAAQLLQALHHFTR"}	10	1.4831	0.597278	8	4.4337	0.815963	6	7.8354	0.886819	4	10.294	0.911457	0.39745
Comt	{"EWAMNVGDAK", "EYRPSLVLELGAYCGYSAVR", "GQIMDAVIR", "GSSSFECTHYSSYLEYMK", "GTVLLADNVIVPGTPDFLAYVR", "KGTVLLADNVIVPGTPDFLAYVR", "KYDVDTLDMVFLDHWK", "LLTMEINPDYAAITQQMLDFAGLQDK", "VSILIGASQDLIPQLK", "YDVDTLDMVFLDHWK", "YLPDTLLLEECGLLR"}	17	0.8789	0.467774	15	2.7752	0.735113	8	11.965	0.922869	11	5.9935	0.85701	0.180986
Comtd1	{"LLPPEDNPLWQYLLSR", "LLTLEQPQGDSMMTCEQAQLLANLAR", "LQPALQTLDELLAAGEAGTFDIAVVDADKENCTAYYER", "VVTCEVDAEPPK", "VYISLLPLDDGLSLAFK"}	3	0.7609	0.432109	2	2.4646	0.711366	3	3.9652	0.798598	1	NaN	NA	0.080379
Copa	{"ALDDKNCWEK", "ASNLENSTYDLYTIPK", "AWEVDTCR", "CLFTLLGHLDYIR", "CPLSGACYSPEFK", "DADSITLFDVQQK", "DMSGHYQNALYLGDVSER", "DVAVMQLR", "ERPAYAVHGNMLHYVK", "ETFDPEKETIPDIDPNAK", "ETIPDIDPNAK", "EYIVGLCMEIER", "FPVFNMSYNPAENAVLLCTR", "FWVLAAHPNLNLFAAGHDGGMIVFK", "GFFEGSIASK", "GHYNNVSCAVFHPR", "GITGVDLFGTTDAVVK", "GNNVYCLDR", "GTSPTQIWCNNSQLPVDHILAGSFETAMR", "GVNWAAFHPTMPLIVSGADDR", "GYPEVALHFVK", "HA…	117	1.2456	0.554685	125	4.359	0.813398	76	12.789	0.927478	88	12.111	0.923728	0.363345
Copb1	{"AAAQCYIDLIIK", "ALSGYCGFMAANLYAR", "CIYNLLQSSSPAVK", "DLQHPNEFIR", "EAELLEPLMPAIR", "EAGELKPEEEITVGPVQK", "EDIQSVMTEVR", "EDQFQLSLLAAMGNTQR", "FVLPLQDHTIK", "FVLPLQDHTIKK", "GALWILGEYCSTK", "KEAGELKPEEEITVGPVQK", "KTLQLALDLVSSR", "KVIIMILNGEK", "LKEAELLEPLMPAIR", "LLHEMILVCDAYR", "LPGLLMTIIR", "LVEKPSPLTLAPHDFANIK", "LVTEMGTYATQSALSSSRPTK", "LVTEMGTYATQSALSSSRPTKK", "MLEVFHAIK", "NAFMMLIHADQDR"…	69	1.2633	0.558167	79	4.2127	0.808161	48	39.313	0.975194	61	13.153	0.929344	0.39344
Copb2	{"AAESLADPTEYENLFPGLK", "CIAVHPTQPFILTSSDDMLIK", "CQFSLAQECLHHAQDYGGLLLLATASGNASMVNK", "DFSMADK", "DMGSCEIYPQTIQHNPNGR", "DNNQFASASLDR", "EAFVVEEWVK", "ETHADLWPAK", "FELALQLGELK", "GFQPSRPTAQQEPDGKPASSPVIMASQTTHK", "GFQPSRPTAQQEPDGKPASSPVIMASQTTHKEEK", "GSNNVALGYDEGSIIVK", "GVNCIDYYSGGDKPYLISGADDR", "HIFWSDSGELVCIATEESFFILK", "HSEVQQANLK", "IAYQLAVEAESEQK", "IWDYQNK", "IWHSSTYR", "KNWVVTGADDMQIR"…	63	1.113	0.526739	58	3.8925	0.795606	38	10.75	0.914894	36	13.243	0.92979	0.304056
Cope	{"APPVPGAVSGGSGEVDELFDVK", "CSPTLLLLNGQAACHSAQGR", "DSGHPETLINLIVLSQHLGKPPEVTNR", "KYGVVLDEIKPSSAPELQAVR", "LQEAYYIFQELADK", "MFAEYLASENQR", "MQDQDEDATLTQLATAWVNLAVGGEK", "NAFYIGSYQQCINEAQR", "WETAEGVLQEALDK", "WETAEGVLQEALDKDSGHPETLINLIVLSQHLGKPPEVTNR", "YGVVLDEIKPSSAPELQAVR"}	15	1.0981	0.523378	18	3.3623	0.770763	6	9.1013	0.901003	7	7.2582	0.878908	0.257119
Copg1	{"AIVDCIISIIEENSESK", "ALCQITDSTMLQAVER", "ALNAGYILNGLTVSIPGLEK", "ALQQYTLEPSEKPFDLK", "ATFYLNVLEQK", "CAHILTK", "CSFDVVK", "DEESGGGSNPLQHLEK", "DSPLFDFIESCLR", "EETFTLSTIK", "ELAPAVSVLQLFCSSPK", "EMSCIAEDVIIVTSSLTK", "ETGLSHLCEFIEDCEFTVLATR", "FGAQNEEMLPSILVLLK", "FLGMHPCER", "GGHDILVR", "HAVLMNFLFTMLR", "HPSAVTACNLDLENLVTDSNR", "ILHLLGQEGPK", "ILYLINQGEHLGTTEATEAFFAMTK", "KCAHILTK", "KDEESGGGSN…	56	1.6838	0.627394	62	3.7463	0.78931	33	14.518	0.935559	43	12.898	0.928047	0.450107
Copg2	{"AAAVSALAK", "AIVDCIISIVEENPESK", "ALHQYTLEPSEKPFDMK", "ATFYLNVLQQR", "CLHILTK", "DEESGSGSNPFQHLEK", "EAGLAHLCEFIEDCEHTVLATK", "EETFALSSTK", "EMATISEDVIIVTSSLTK", "ESEDGHESPLFDFIESCLR", "FGAQNESLLPSILVLLQR", "GGYDLLVR", "HEMVIYEAASAIIHLPNCTAR", "HPSAVTACNLDLENLITDSNR", "IFNETPINPR", "ILHLLGK", "ILKPNFAAAWEEVGDAFEKEETFALSSTK", "ILYLLNQGEHFGTMEATEAFFAMTR", "ISYDVVK", "ITDGTMLQAVER", "KDEESGSGSNPFQ…	38	0.86456	0.46368	39	2.6922	0.729159	26	9.1255	0.901239	29	6.98	0.874687	0.164076
Cops2	{"AALSSFQK", "AHTDFFEAFK", "ALYEQSLHIK", "EHIEELLR", "ELNIDVADVESLLVQCILDNTIHGR", "GTQLLEIYALEIQMYTAQK", "IDQVNQLLELDHQK", "IHIPFISK", "LIKPYTR", "LTNFPEMMNR", "NDPEILAMTNLVSAYQNNDITEFEK", "QLLTYIR", "QMDLLQEFYETTLEALK", "SAIPHPLIMGVIR", "SGINPFDSQEAKPYK", "SGINPFDSQEAKPYKNDPEILAMTNLVSAYQNNDITEFEK", "SINSILDYISTSK", "TNHSNIMDDPFIR", "VLELEGEKGEWGFK", "WTNQLNSLNQAVVSK", "YLVLANMLMK", "YTALDKWTNQLN…	23	0.91839	0.47873	31	2.684	0.728556	16	8.311	0.8926	21	8.6919	0.896821	0.176126
Cops3	{"ALYFYEQAITTPAMAVSHIMLESYK", "AMDQEITVNPQFVQK", "ASALEQFVNSVR", "CFKPALPYLDVDMMDICK", "DGMVSFHDNPEK", "DNNMGLVK", "FIKPLSNAYHELAQVYSTNNPSELR", "HSETFTR", "MQMNTNQLTSVHADLCQLCLLAK", "QCLSSLYK", "QLSAQGQMTQLCELINK", "TFLTLSLQDMASR", "VQLSGPQEAEK", "YNNPAMLHNIDQEMLK", "YTSQIVGR"}	16	1.168	0.538745	19	3.269	0.765753	15	7.2844	0.879291	14	9.4011	0.903856	0.260205
Cops4	{"AFVEAMVNENVSLVISR", "AIQLSGTEQLEALK", "ASLLQNESTNEQLQIHYK", "ATTADGSSILDR", "AVIEHNLLSASK", "CQQLAAYGILEK", "EALPTWDK", "EVYHFTLEK", "FIEAAQR", "GNQLQEFAAMLMPHQK", "HALHCTILASAGQQR", "IASQMITEGR", "ISQTAPEWTAQAMEAQMAQ", "KFIEAAQR", "LYLEDDDPVQAEAYINR", "LYNNITFEELGALLEIPAAK", "MLATLFK", "MLATLFKDER", "MNGFIDQIDGIVHFETR", "NAAQVLVGIPLETGQK", "QDLAQLMNSSGSHK", "QHLASIYEK", "QHLASIYEKEEDWR", "QIQS…	50	0.94534	0.485951	52	3.0378	0.75234	38	8.5024	0.894763	38	8.6464	0.896334	0.203493
Cops5	{"DKLFNQINVA", "GSFMLGLETHDR", "GYKPPDEGPSEYQTIPLNK", "IEDFGVHCK", "ISALALLK", "KLLELLWNK", "KQQQEILAAKPWTK", "LEQSEAQLGR", "LFNQINVA", "LLELLWNK", "QQQEILAAKPWTK", "QYYALEVSYFK", "SGGNLEVMGLMLGK", "TTIEAIHGLMSQVIK", "TTIEAIHGLMSQVIKDK", "TWELANNMQEAQSIDEIYK", "VDGETMIIMDSFALPVEGTETR", "VNAQAAAYEYMAAYIENAK", "YWVNTLSSSSLLTNADYTTGQVFDLSEK"}	26	0.92892	0.481575	23	2.884	0.742533	17	7.2526	0.878826	16	4.9977	0.833269	0.166407
Cops6	{"ASEAGEVPFNHEILR", "EAYALCHCLPVLSTDK", "ELEFLGWYTTGGPPDPSDIHVHK", "FNVLYDR", "IGVDHVAR", "IIIDKEYYYTK", "LILEYVK", "MTATGSGENSTVAEHLIAQHSAIK", "NIEVMNSFELLSHTVEEK", "QVCEIIESPLFLK", "SQEGRPMQVIGALIGK", "TCNTMNQFVNK", "TDFYDQCNDVGLMAYLGTITK"}	23	0.9186	0.478787	30	2.7348	0.732248	18	10.567	0.913547	17	7.9483	0.888247	0.189696
Cops7a	{"CIPYAVLLEALALR", "ELAESDFASTFR", "EQQLGLK", "HLSVVTLAAK", "NLPPLTDAQK", "QDLSAIAQTLQEWCVGCEVVLSGIEEQVSR", "QLEDLVIEAVYADVLR", "QQIESEVANLK", "QQIESEVANLKK", "VTGQNQEQFLLLAK", "VTTAAAAAATSQDPEQHLTELR", "VTTAAAAAATSQDPEQHLTELREPASGTNQR"}	16	1.122	0.528746	10	3.5056	0.778054	10	7.4105	0.881101	9	7.8167	0.886579	0.258712
Cops7b	{"AGEQKPSSNLLEQFILLAK", "ATASSSAQEMEQQLAER", "CIPYSVLLK", "DINNIVK", "ELEDLIIEAVYTDIIQGK", "ESLPELSVAQQNK", "HLTIVSLASR", "TLHEWCDGCEAVLLGIEQQVLR", "TQQQVEAEVSNIK", "TQQQVEAEVSNIKK"}	10	1.033	0.508116	8	2.6809	0.728327	10	9.847	0.907809	8	45.756	0.978612	0.228899
Cops8	{"DFPGIYTTINAHQWSETVQPIMEALR", "FIPLSEPAPVPPIPNEQQLAR", "GVLEQGWQADSTTR", "KPASGTLDVSLNR", "LTDYVAFLEN", "PVAVMADNAFSFR", "SANSELGGIWSVGQR"}	8	0.94404	0.485607	12	2.703	0.729949	5	7.3979	0.880923	3	27.353	0.96473	0.191639
Copz1	{"AILILDNDGDR", "GEDVPLTEQTVSQVLQSAK", "MEALILEPSLYTVK", "TDSEIALLEGLTVVYK", "VALRGEDVPLTEQTVSQVLQSAK", "YYDDTYPSVK"}	4	1.1187	0.528012	5	3.9348	0.797358	4	9.606	0.905714	2	1.3944	0.582359	0.219963
Coq3	{"AQEHQEPAESALKGETGALHANTSGSPSVR", "FAPLHSMNDLR", "GETGALHANTSGSPSVR", "ILDVGCGGGLLTEPLGR", "LGASVVGIDPVAENIK", "NFQALAHTWWDEYGK", "SFDPVLDKR", "TSASHHPGKPLSGMK"}	7	0.80418	0.445732	9	2.6169	0.72352	4	11.372	0.919172	4	5.7806	0.85252	0.150561
Coq4	{"DPEGAQILQERPR", "FVDDEELAYVIQR", "HDMVAVLGETTGCHTLK", "LLYPDHIPTTPLQK"}	2	1.2712	0.559704	2	1.5423	0.606655	0	NaN	NA	1	NaN	NA	0.109409
Coq5	{"AAETHFGFETVSEGEK", "DMIEDAGFQR", "FLCLEFGQVNDPLISR", "FLSYVQAQHQR", "KYDLMNDMMSLGIHR", "MHPLPGTQLLDMAGGTGDIAFR", "NVTHIDQALQEAHR", "SYQYLVESIR", "VTYENLTTGIVAIHSGFK", "VYQVFENVAK"}	9	2.583	0.720904	5	1.7604	0.637734	6	10.28	0.911348	3	2.1397	0.681498	0.333121
Coq6	{"ALFPLGLGHAAEYVRPR", "DLGSMSHLTGYETDR", "HAVALLKPTK", "HNTALLAATDLLK", "IHPLAGQGVNMGFGDISSLVHHLSTAAFNGK", "ILLLEAGPK", "KILLLEAGPK", "LLIGADGHK", "LSETYSNR", "LYSTSATPLVLLR", "QAAGIQNVSWK", "TWGLQATNAVSPLK", "VALIGDAAHR", "VSSISPGSTTLLSSFGAWDHICNMR"}	10	0.864	0.463519	13	3.0979	0.755973	2	4.1664	0.806442	5	6.7811	0.871483	0.127742
Coq7	{"DEELEHHDTGLDHDAELAPAYALLK", "EGAMACTVAVEESIANHYNNQIR", "FNELMIAFR", "IIQAGCSAAIYLSER", "IIRVDHAGEYGANR", "IYAGQMAVLGR", "KFNELMIAFR", "MLMEEDPEKYEELLQVIK", "QFRDEELEHHDTGLDHDAELAPAYALLK", "TSVGPVIQK"}	9	2.0786	0.675177	16	3.0679	0.754173	3	16.658	0.943368	8	9.2712	0.90264	0.492736
Coq9	{"INDAMNMGHTAK", "LNQVLEEEQK", "LNQVLEEEQKLVQLGQAEK", "LVQLGQAEK", "MLIPYIEHWPR", "NLTGLNQR", "STGEALVQGLMGAAVTLK", "YTDQSGEEEEDYESEEQLQHR"}	5	1.379	0.579655	4	4.5108	0.818538	3	9.1641	0.901615	0	NaN	NA	0.391167
Coro1a	{"ATPEPSGTPSSDTVSR", "DAGPLLISLK", "DGALICTSCR", "DRPHEGTRPVHAVFVSEGK", "HLEEPLSLQELDTSSGVLLPFFDPDTNIVYLCGK", "HVFGQPAK", "ILTTGFSR", "KSDLFQEDLYPPTAGPDPALTAEEWLGGR", "QVALWDTK", "VSQTTWDSGFCAVNPK", "YFEITSEAPFLHYLSMFSSK"}	7	0.65561	0.395993	9	1.9056	0.655837	5	4.8417	0.828817	3	5.2558	0.840148	0.0185919
Coro1b	{"AIFLADGK", "CEPIVMTVPR", "HVFGQPVK", "KCEPIVMTVPR", "LDSLHPDLIYNVSWNHNGSLFCSACK", "LEEQLGR", "LEEVMQELR", "NVLSDSRPASYSR", "RGLEVSK", "RGTLVAER", "SGASTATAVTDVPSGNLAGAGEAGK", "SGASTATAVTDVPSGNLAGAGEAGKLEEVMQELR", "VFTTGFSR", "VGIITWHPTAR", "VTWDSTFCAVNPK", "YFEITDEPPYIHFLNTFTSK"}	18	0.84481	0.457939	17	2.7668	0.734523	16	7.414	0.88115	13	7.0422	0.875656	0.152127
Coro1c	{"AIFLADGNVFTTGFSR", "ETICSQDER", "FRHVFGQAVK", "HVFGQAVK", "ISKLEQQLAK", "KNILDSKPAANK", "KNILDSKPAANKK", "KPTDTASVQNEAK", "KPTDTASVQNEAKLDEILK", "KPTDTASVQNEAKLDEILKEIK", "KSDLFQDDLYPDTAGPEAALEAEEWFEGK", "LEQQLAK", "NADPILISLK", "NGSLICTASK", "NILDSKPAANK", "NILDSKPAANKK", "NMQEPIALHEMDTSNGVLLPFYDPDTSIIYLCGK", "QLALWNPK", "RVGIVAWHPTAR", "SELSCAPK", "SIKETICSQDER", "VGIVAWHPTAR", "VTWDSSFCAVNPR…	49	0.86291	0.463205	46	3.0755	0.754631	32	9.6495	0.906099	32	8.3125	0.892617	0.191313
Coro2b	{"DPVLMSLK", "EHCFDGIPITK", "GLIEPISMIVPR", "LKEELAQK", "LLTTGVSR", "NMTEALLELHGHSR", "NVHDNHFCAVNAR", "QLQLELK", "VCGHQGNVLDIK", "VGLVEWHPTTNNILFSAGYDYK", "VLIWNLDIGEPVK", "WNPFIDNIIASCSEDTSVR", "YYEISTEKPYLSYLMEFR"}	4	2.8376	0.73942	7	2.9896	0.749348	4	18.192	0.947895	1	NaN	NA	0.648242
Coro7	{"ALAVMSCEVLQVLQLSDTAIIPISHHVPR", "APSSAQYLEEK", "AVEFHEDLFPDTAGSVPASDAHMWWAGDNQQVQK", "AVTTPTCGNHIK", "AWFEGANGQPR", "DGAIVGTACK", "DLVQSAVWSR", "DSHITNLK", "EAWISDIR", "EELLNAMVAK", "EFFQDDVFPDTAVTWEPALSAK", "FHPLAADVLASSSYDLTVR", "GENQLYCYEVTPQQPALSPVTQCILENVLR", "GLNLTTPGESDGFCANR", "HTQGSLLHR", "IWDLQTGAER", "KEELLNAMVAK", "KEFFQDDVFPDTAVTWEPALSAK", "LAWTGIQEHLVSTGFNQMR", "LLSLQPPGMTPVSQAPR"…	18	0.72691	0.420931	20	2.4571	0.71074	15	8.157	0.890794	8	3.9643	0.798562	0.0927214
Cotl1	{"AAYNLVR", "DDGSAVIWVTFR", "EFVISDR", "ELEEDFIR", "EVVQNFAK", "FALITWIGEDVSGLQR", "FTTGDAMSK", "KELEEDFIR", "YDGATIVPGDQGADYQHFIQQCTDDVR"}	11	0.74829	0.428013	7	2.2727	0.694442	8	7.1221	0.876879	7	35.613	0.972687	0.121576
Cox15	{"EMKPPTSQEEWEAEFQK", "FIWYMEYSHR", "ILNHDMTLAEFK", "LTESGLSMVDWHLIK", "MGESWIPEDLLTFSPVLK", "NVFENPTMVQFDHR", "SGLEEKPESYDIPR", "WLLVCSGTVAGAVILGGVTR", "YQQFPEFK"}	16	0.72492	0.420263	14	2.0164	0.668479	7	3.0576	0.753549	11	5.5882	0.848213	0.00215701
Cox20	{"ILYESTHLDPER"}	2	0.54976	0.354739	0	NaN	NA	2	1.0192	0.504754	0	NaN	NA	-0.246409
Cox4i1	{"ADWSSLSR", "AHGSVVKSEDYAFPTYADRR", "ANPIQGFSAK", "DWVAMQTK", "DYPLPDVAHVTMLSASQK", "EKADWSSLSR", "EKADWSSLSRDEK", "IQFNESFAEMNR", "RDYPLPDVAHVTMLSASQK", "SEDYAFPTYADR", "SEDYAFPTYADRR", "SYVYGPIPHTFDR", "SYVYGPIPHTFDRDWVAMQTK", "WDYDKNEWK", "WDYDKNEWKK"}	18	1.2455	0.554665	26	3.7587	0.789859	9	8.9109	0.899101	15	37.793	0.974222	0.329689
Cox5a	{"EIYPYVIQELRPTLNELGISTPEELGLDKV", "GMNTLVGYDLVPEPK", "IIDAALR", "ILEVVKDK", "KGMNTLVGYDLVPEPK", "LNDFASAVR", "WVTYFNKPDIDAWELR", "WVTYFNKPDIDAWELRK"}	3	1.3137	0.567792	4	3.7626	0.790031	6	3.716	0.787956	3	2.7062	0.730182	0.208898
Cox5b	{"EDPNLVPSISNK", "EIMIAAQK", "GLDPYNMLPPK", "LVPHQMAH"}	2	1.2867	0.562689	2	2.3425	0.700823	2	3.0215	0.751337	1	NaN	NA	0.144391
Cox6a1	{"HEEHERPPFVAYPHLR", "TKPFPWGDGNHTLFHNPHVNPLPTGYEDE"}	8	1.0121	0.503007	11	1.1087	0.525774	0	NaN	NA	1	NaN	NA	-0.0252913
Cox6b1	{"AEDIKTK", "FPNQNQTK", "GGDVSVCEWYR", "GGDVSVCEWYRR", "IAEGTFPGK", "IAEGTFPGKI", "NCWQNYLDFHR", "NCWQNYLDFHRCEK", "SLCPVSWVSAWDDR", "TAPFDSR", "TAPFDSRFPNQNQTK"}	10	0.74587	0.42722	8	2.6667	0.727275	7	6.109	0.859333	6	8.639	0.896255	0.116338
Cox6c	{"AGIFQSAK", "AYAEFYR", "KAGIFQSAK", "NYDSMKDFEEMR", "NYDSMKDFEEMRK", "SSGALLPKPQMR"}	8	0.78268	0.439047	13	2.6594	0.726731	9	6.9691	0.874515	8	12.917	0.928145	0.140542
Cox7a2l	{"FSSFTQK", "GLPDQMLYR", "LAGAWASEAYTPQGLKPVSTEAPPIIFATPTK", "LTSSVTAYDYSGK", "NKVPELQK"}	5	1.209	0.547306	5	3.4186	0.773684	5	8.6425	0.896292	2	8.9791	0.899791	0.288086
Cpd	{"AIIENLIQK", "ALIDWIR", "AVIVLNEGIK", "AYASNHPIMK", "AYPFVLSANLHGGSLVVNYPYDDNEQGVATYSK", "DLDTDFTSNASQPETK", "DLSEFLR", "EFEALIK", "EGDCGLGDSGPPGTSGR", "ELLLNLIEYLCK", "ELYVMEISDNPGVHEPGEPEFK", "ESLITLIEK", "FVLSGNLHGGSVVASYPFDDSPEHK", "GAEWHSHLGSMK", "GFVLDATDGR", "HLASLYANNHPSMHMGQPSCPNNSDENIPGGVMR", "IHLMPSMNPDGYEK", "IVIVPSLNPDGR", "LLVPGTYK", "LTAGLGPPPTAAAGLDAAGPLLPGRPQVK", "LVGNMHGDETVSR"…	21	2.3271	0.699438	13	7.2192	0.878334	12	8.4063	0.893688	11	6.422	0.865265	0.700957
Cpe	{"AVIHWIMDIPFVLSANLHGGDLVANYPYDETR", "AYSSFNPVMSDPNRPPCR", "EALVSVWLQCTAISR", "EGGPNNHLLK", "ELLIFLAQYLCNEYQK", "ELLVIELSDNPGVHEPGEPEFK", "IHIMPSLNPDGFEK", "IVYVNEK", "KEEEKEELMEWWK", "LLAPGNYK", "LLAPGNYKLTASAPGYLAITK", "LQQEDGISFEYHR", "LTASAPGYLAITK", "MMSETLNF", "NFPDLDR", "NSLISYLEQIHR", "SGTAHEYSSCPDDAIFQSLAR", "SNAQGIDLNR", "VAVPFSPAVGVDFELESFSER", "YIGNMHGNEAVGR"}	14	2.4997	0.714261	14	6.0419	0.857993	4	9.4811	0.90459	9	6.5009	0.866683	0.718418
Cpeb4	{"FGPLIVDWPHK", "FVQLQHGEIDK", "FVQLQHGEIDKR", "NFASNHIQLQK", "SPASPHPPPFTHR", "SWMEDSLNR", "TFDMHSLESSLIDIMR", "VEVKPYVLDDQLCDECQGAR"}	8	2.6059	0.722677	8	2.1667	0.684214	5	11.663	0.92103	3	16.763	0.943703	0.477079
Cplx1	{"AIPPGCGDEPEEEDESILDTVIK", "EAEAQAAMEANSEGSLTRPK", "KAIPPGCGDEPEEEDESILDTVIK", "MEAEREVMR", "MLGGDEEKDPDAAK"}	11	1.8646	0.650911	13	2.4502	0.710162	4	6.1967	0.861047	6	9.1331	0.901314	0.32828
Cplx2	{"AALEQPCEGSLTRPK", "AIPAGCGDEEEEEEESILDTVLK", "EAEEKAALEQPCEGSLTRPK", "KAIPAGCGDEEEEEEESILDTVLK"}	5	1.3736	0.578699	4	3.681	0.78637	5	19.196	0.950485	2	63.02	0.98438	0.391513
Cpne1	{"CSDYDSDGSHDLIGTFHTTLAQLQAVPAEFECVHPEK", "DIVQFVPYR", "ETLAQTVLAEVPTQMVSYFR", "FAAQAAQQR", "FSVSLQHFCGGDLSTPIQVR", "GTITVSAQELK", "LYGPTNFAPIINHVAR", "NNLNPTWK", "SDPFLEFFR", "VVTMEVEAR"}	6	1.7861	0.641075	3	1.6667	0.625005	8	5.9581	0.856283	5	8.1919	0.891209	0.211929
Cpne3	{"EALAQCVLAEIPQQVVGYFNTYK", "GSITISAEEIK", "LTRPLVLK", "LYGPTNFSPIINHVAR", "NNLNPMWKPFK", "QAIVNAAK", "QFQNAPK", "QTSDGHWLMVHR", "SDPLCVLFLNTSGHQWYEVER", "SSPVEYECINEK", "TCLPQIR", "TIELSDDDFLGECEVTLGQIVSSK", "VECYDYDNDGSHDLIGTFQTTMTK"}	6	0.84874	0.459091	8	2.9654	0.747819	8	2.5512	0.718405	7	3.7619	0.79	0.0403386
Cpox	{"AGVSISVVHGNLSEEAANQMR", "CSTFMSSPVTELR", "DKLWQQLR", "EACDQHGPDIYPK", "EAEILEVLR", "EGGGGITCVLQDGR", "FGLFTPGSR", "GIGGIFFDDLDSPSK", "GIGGIFFDDLDSPSKEEAFR", "IESILMSLPLTAR", "KEGGGGITCVLQDGR", "LPFTAMGVSSVIHPK", "MELMIMETQAQVCR", "NPYAPTMHFNYR", "TCAEAVVPSYVPIVK", "WCDDYFFIVHR", "WEYMHSPPENSK", "YVEFNLLYDR"}	21	1.1949	0.544398	18	4.3804	0.81414	15	13.746	0.932185	14	45.555	0.97852	0.36311
Cpped1	{"AVFSGHYHR", "AWSTGNCDAGGDEWGQEIR", "FFVLCGDLVHAMPGTPWR", "GPFYFVQGADTQFGLMK", "LTEQAVEAINK", "NAGGTYQNLDMVVSSAIGCQLGK", "QAQDHWLDQQLNIAEQK", "SAMEAADVFHR", "TLDAFSSEK", "VVAITAEK", "YYSLDELSQGGVEEDLK"}	6	1.0984	0.523446	7	5.064	0.835092	8	5.036	0.834327	5	4.759	0.826359	0.265273
Cpsf1	{"AAASVLTTSMVTMEPGYLFLGSR", "ADFHVGAHVNTFWR", "ADPTHWCLLVR", "CAAMLIYGTR", "CTAHYVAYHVESK", "DALLLSFK", "DGFVQNVHTPR", "ENGTMEIYQLPDWR", "ESLAEEHEGLMGEGQR", "EVLLVALGSR", "GFLYFNR", "GGEIYVLTLITDGMR", "GPVTALCHCNGHLVSAIGQK", "HGFLILSR", "IELEEWEHVTCMK", "IGTTPDIILDDLLETDR", "ILIMDVIEVVPEPGQPLTK", "ILQNAVR", "ISVLPAYLSYDAPWPVR", "KIGTTPDIILDDLLETDR", "LALHKPPLHHQSK", "LGNSLLLK", "LHPMGIDGPIDSFAPFH…	43	1.0966	0.523037	52	3.378	0.771585	21	10.278	0.911332	28	7.8015	0.886383	0.265763
Cpsf2	{"DAELAWIDGVLDMR", "DAGLGVYSLALLNNVSYNVVEFSK", "DEQLLTNVLETLR", "DGEEEIVYAVDFNHK", "DLFIQWCQDPK", "DLLYEQYAIV", "DSLVSSLQFCK", "FLIDNPTEK", "FSQIVNLK", "GDGNVLIAVDTAGR", "GHGLSITPLPAGHMIGGTIWK", "HLSLCHGLSDLAR", "HNTEDFTLFTLDDVDAAFDK", "HVHQIDAVLLSHPDPLHLGALPFAVGK", "IGLEGCLCQDFYR", "IINQMKPR", "IKWDEYGEIIKPEDFLVPELQATEEEK", "LESGLTNGEEPMDQDLSDVPTK", "LGLNCAIYATIPVYK", "LHETVDATSETHIYQVR", "LKDSL…	24	2.2887	0.695928	28	5.4263	0.844389	13	12.084	0.923571	22	39.636	0.975391	0.669003
Cpsf3	{"ALKPPHVILVHGEQNEMAR", "AQELLLILDEYWQNHPELHDIPIYYASSLAK", "CMAVYQTYVNAMNDK", "DDSVLSVTVDGK", "ELFESWCTDK", "ELFESWCTDKR", "EMVELAAQR", "EYEDNDEVHIEVHNPR", "FCNTVHDIVNR", "GLIPVFALGR", "HIMSEPEEITTMSGQK", "HLMAAEIPNIKPDILIIESTYGTHIHEK", "IETINFHEVK", "KLEMHVYSK", "KQININNPFVFK", "LLYTGDFSR", "LTGDVEELEIQEKPALK", "LYEALTPVH", "NFNYHILSPCDLSNYTDLAMSTVK", "NTEAVTLNFR", "QININNPFVFK", "QTQAIPYTGPFYLL…	35	1.5699	0.61088	33	6.1178	0.859507	11	21.395	0.955347	14	8.752	0.897457	0.518027
Cpsf3l	{"AQELCILLETFWER", "ELGLAEHQLR", "FPDFSYITQSGR", "GIMQLVGQAEPESVLLVHGEAK", "HLGAAWIDK", "LFITWTNQK", "LLHGTLIMK", "LVSSEQALK", "TFADNPGPMVVFATPGMLHAGQSLQIFR", "VLIPVFALGR", "VPIYFSTGLTEK", "VSCYMPANGETVTLPTSPSIPVGISLGLLK"}	4	1.5469	0.607366	3	9.2397	0.902341	1	NaN	NA	3	7.5736	0.883363	0.543385
Cpsf4	{"APQVIGVMQSQNSSAGNR", "FELPMGTTEQPPLPQQTQPPTK", "GDQCEFLHEYDMTK", "GGMCPFR", "GHLAFLSGQ", "KGDQCEFLHEYDMTK", "MPECYFYSK", "MQEIIASVDHIK", "SGAAVCEFFLK", "VICVNYLVGFCPEGPSCK"}	4	1.4142	0.585784	6	5.2213	0.839262	2	32.595	0.970234	5	9.5495	0.905209	0.461614
Cpsf6	{"AISSSAISR", "AVSDASAGDYGSAIETLVTAISLIK", "DYMDTLPPTVGDDVGK", "ELHGQSPVVTPCNK", "GAAPNVVYTYTGK", "GFALVGVGSEASSK", "GPPPTDPYGRPPPYDR", "KLMDLLPK", "LMDLLPK", "QFLSQFEMQSR", "RELHGQSPVVTPCNK", "TPLSEAEFEEIMNR", "TPLSEAEFEEIMNRNR", "VLISSLQDCLHGIESK"}	21	0.88769	0.470252	16	3.0645	0.753967	12	10.106	0.909959	18	8.5492	0.895279	0.199748
Cpsf7	{"AISSSAISK", "ASTPYNHHGSR", "ATPSENLVPSSAR", "AVSGASAGDYSDAIETLLTAIAVIK", "DCLHGIEAK", "DLLHNEDRHDDYFQER", "DSGPPPSTVSEAEFEEIMK", "GYAEVVVASENSVHK", "HDDYFQER", "LLELLPGK", "QNLSQFEAQAR", "SIGVYDVVELK", "SYSVGASGSSSR", "TPAILYTYSGLR"}	10	0.96132	0.490139	16	4.1362	0.805304	9	3.3529	0.770268	5	7.2812	0.879245	0.171034
Cpt1a	{"AGNTIHAILLYR", "ELEQQMQQILDDTSEPQPGEAK", "EVLSEPWR", "GPIMVNSNYYAMEMLYITPTHIQAAR", "HIVVYHR", "HLFCLYVVSK", "IPGEETDTIQHVK", "IWMAMVK", "KPMLYSFQTSLPR", "LAALTAADR", "LLGSTIPLCSAQWER", "LSHEALK", "LSTSQTPQQQVELFDFEK", "MTALAQDFAVNLGPK", "QICLSGLHSWK", "SCTTESCNFVLAMMDPTTTAEQR", "SITFVVFK", "TSPDAFIQLALQLAHYK", "TVDREELKPIR", "VDPSLGMIAK", "VLLSYHGWMFAEHGK", "VWLYHDGR", "YLESVRPLMK"}	22	0.97125	0.492708	24	2.5445	0.717873	12	6.2788	0.862615	13	6.8518	0.872641	0.155038
Cpt2	{"ATNLTVSAVR", "CLEDMFDALEGK", "DLVHLSHTMLHGDGTNR", "DSTQTPAIAPQSQPAATDSSVSVQK", "ELHAHLLAQDK", "FFNEVFR", "GHFYVFDVLDQDGNIVNPSEIQAHLK", "GVTLPELYQDPAYQR", "HSVGELQHMMAECSK", "LIHGGNEETLR", "QYGQTVATYESCSTAAFK", "SFNLIVAK", "TETIRPASIFTK", "TLTIDAIQFQR", "YHGQLTK", "YILSDSSPVPEFPLAYLTSENR", "YLSAQKPLLNDSQFR"}	10	0.76063	0.432021	8	2.9453	0.746534	7	4.0643	0.802539	7	6.2068	0.861242	0.0923297
Cr1l	{"ALFNLVGEPSLYCTSNDGEIGVWSGPPPQCIELNK", "CHPGFIMK", "EDFHYGMVVTYR", "GASSVHCQSLNK", "GASSVHCQSLNKWEPELPSCFK", "GVICRLPQEMSGFQK", "LPQEMSGFQK", "LQSLLTSQENSSTTSPAR", "NSLTQEVS", "QDSTWTSAEDK", "QFSITCK", "TPSDPENGLVHVHTGIQFGSR", "WEPELPSCFK"}	14	2.2662	0.693834	10	4.2504	0.809538	8	8.0432	0.88942	9	3.016	0.750996	0.553382
Cradd	{"ANHPHNVHSQVVEAFVR", "GLQAVEADPSLLQHMLE"}	2	1.7341	0.634249	2	8.3929	0.893537	1	NaN	NA	2	9.7631	0.90709	0.591684
Crat	{"ALQPIVSEEEWAHTK", "AYNNLIK", "EPVGILTSNHR", "FNITPEIK", "IWNSSLQSNK", "IWNSSLQSNKEPVGILTSNHR", "MENWLSEWWLK", "NHVAGQMLHGGGSK", "QDFVDLQGQLR", "QDSVVNFLK", "QLVDEFQTSGGVGER", "QPVVIYSSPGVILPK", "SASIDSLAFVK", "SPMVPLPMPK", "TAYLQFR"}	9	0.78979	0.441275	10	3.5672	0.781047	11	5.6926	0.850581	8	10.935	0.916213	0.167287
Crbn	{"CELDIMNK", "EEQEFGIEVVK", "EWDENLKDDSLPENPIDFSYR", "FHCANLTSWPR", "ICASHIGWK", "SALLPTIPETEDEISPDK", "TFAVLAYSNVQER", "VAACLPIDDVLR", "WLYSLYDAETLMDR"}	3	2.5393	0.717458	4	5.2788	0.840734	3	25.542	0.962324	3	6.7632	0.871187	0.740046
Creb1	{"ALKDLYCHK", "ILNDLSSDAPGVPR", "TAPTSTIAPGVVMASSPALPTQPAEEAAR", "TAPTSTIAPGVVMASSPALPTQPAEEAARK"}	3	1.5869	0.613437	2	7.9413	0.888159	2	21.766	0.956075	2	52.317	0.981244	0.568834
Crebbp	{"ACQVAHCASSR", "DEYYHLLAEK", "EAQQQQHLYR", "GWHEHVTQDLR", "IINDYKDIFK", "ILQQQQMK", "KGWHEHVTQDLR", "LAEVFEQEIDPVMQSLGYCCGR", "LQQAQLMR", "NDTLDPEPFVDCK", "NVLNHMTHCQAGK", "QAASTSGPTPPASQALNPQAQK", "QSMVNSLPAFPTDIK", "SALSSELSLVGDTTGDTLEK", "SPLNQGDSSTPNLPK", "SPSSPQQQQQVLNILK", "WGLGLDDEGSSQGEPQSK"}	13	3.1883	0.76124	10	7.0983	0.876517	9	9.5423	0.905144	8	6.6554	0.869373	0.919042
Creg1	{"FVTHVSDWGSLATISTIK", "HWPSSHNWFFAK", "IWVLDYFGGPK", "NHGFDPQSPLCVHIMMSGTVTK"}	5	3.482	0.776885	3	1.655	0.623352	1	NaN	NA	1	NaN	NA	0.502534
Creld1	{"ACLGCMGAGPGR", "ALVDNFNK", "CLDVDECETVVCPGENEK", "CTGPEESHCLQCK", "CVCAEGYR", "DNFGGGNTAWEEEK", "GWALHHLK", "LLELSEELVENWWFHR", "LVEVLEGVCSR", "QQEAPDLFQWLCSDSLK", "VLEGFIK"}	9	0.70579	0.413761	10	2.5086	0.714986	7	7.5877	0.883554	4	6.7508	0.870981	0.105485
Creld2	{"DCIQCEVGWAR", "ECIAGYTK", "EHPNLFEWFCVHTLK", "ESGQCTDIDECSLEEK", "ESGQCTDIDECSLEEKACK", "FNQGMANTAR", "GPANCKECIAGYTK", "GPLCIDCTDGFFSLQR", "KNFGGGNTAWEEK", "KPTMCQR", "NFGGGNTAWEEK", "TCSGPSNKDCIQCEVGWAR", "TLSKYEFSEIR", "TLVDKFNQGMANTAR", "TLVDKFNQGMANTARK", "VTEENPTQPPSR", "VTEENPTQPPSREDL", "YEFSEIR"}	12	0.91857	0.478778	13	3.5348	0.779483	12	11.54	0.920255	8	16.725	0.943583	0.245354
Crip1	{"CDKEVYFAER", "DWHRPCLK", "EVYFAER", "GFGRGGAESHTFK", "GGAESHTFK", "TLTSGGHAEHEGKPYCNHPCYSAMFGPK", "VTSLGKDWHRPCLK"}	24	1.2286	0.551288	31	2.136	0.681122	7	16.361	0.9424	15	10.043	0.909445	0.234957
Crip2	{"ASSVTTFTGEPNMCPR", "CDKTVYFAEK", "CPKCDKTVYFAEK", "DWHKFCLK", "DWHRPCLR", "GVNIGGAGSYIYEKPQTEAPQVTGPIEVPVVR", "GVNIGGAGSYIYEKPQTEAPQVTGPIEVPVVRTEER", "GVNIGGAGSYIYEKPQTEAPQVTGPIEVPVVRTEERK", "GVNTGAVGSYIYDK", "GVNTGAVGSYIYDKDPEGTVQP", "KTSGPPKGPSK", "RVYFAEK", "TLTPGGHAEHDGKPFCHKPCYATLFGPK", "TLTPGGHAEHDGQPYCHKPCYGILFGPK", "TSGPPKGPSK", "TSGPPKGPSKASSVTTFTGEPNMCPR", "TVYFAEK", "VSSLGKDWHK"}	49	0.93989	0.484507	66	2.8875	0.742765	11	3.472	0.776386	30	9.9974	0.909069	0.125225
Crk	{"ALFDFNGNDEEDLPFK", "ALFDFNGNDEEDLPFKK", "DKPEEQWWNAEDSEGK", "DKPEEQWWNAEDSEGKR", "DSSTSPGDYVLSVSENSR", "HGVFLVR", "IHYLDTTTLIEPVAR", "LLDQQNPDEDFS", "QEAVALLQGQR", "TALALEVGELVK", "VSHYIINSSGPRPPVPPSPAQPPPGVSPSR"}	9	1.0368	0.509034	14	2.7576	0.733873	8	3.7543	0.789664	5	4.0108	0.800431	0.115644
Crkl	{"DSSTCPGDYVLSVSENSR", "GELLVIIEKPEEQWWSAR", "HGMFLVR", "IFDPQNPDDNE", "IGDQEFDHLPALLEFYK", "IHYLDTTTLIEPAPR", "KGELLVIIEKPEEQWWSAR", "RVPCAYDK", "SAWYMGPVTR", "TALALEVGDIVK", "TLYDFPGNDAEDLPFK", "TLYDFPGNDAEDLPFKK", "VGMIPVPYVEK", "VSHYIINSLPNR", "VSHYIINSLPNRR", "YPSPPVGSVSAPNLPTAEENLEYVR"}	17	1.1734	0.539891	19	4.1951	0.807511	10	13.721	0.93207	9	12.182	0.924139	0.34132
Crlf3	{"HGTVASRPPVQIEELIEKPGGIIVR", "LIEHGVNTADDLVR", "QEWSPWSVPQTGHSTLVPHEWTTGFEGYSLSSR", "QHFSDLK", "VDDDFTAQDYR", "VTISSNNR"}	6	1.4201	0.586794	2	1.9247	0.658085	3	8.8592	0.898572	1	NaN	NA	0.228247
Crmp1	{"AAAFVTSPPLSPDPTTPDYLTSLLACGDLQVTGSGHCPYSTAQK", "AALAGGTTMIIDHVVPEPGSSLLTSFEK", "DLYQMSDSQLYEAFTFLK", "EELEVLVQDK", "GLGAVILVHAENGDLIAQEQK", "GMYDGPVYEVPATPK", "GPLVFGEPIAASLGTDGTHYWSK", "GVNSFQVYMAYK", "HAAPAPSAK", "HQPPPIR", "IAVGSDADVVIWDPDK", "IAVGSDADVVIWDPDKMK", "IINDDQSFYADVYLEDGLIK", "ILEMGITGPEGHALSRPEELEAEAVFR", "INCPVYITK", "IVFEDGNISVSK", "KGPLVFGEPIAASLGTDGTHYWSK", "KPFPEHLYQR", "MT…	62	0.8315	0.453999	65	2.5771	0.720444	50	9.2976	0.90289	54	9.9301	0.90851	0.158456
Crnkl1	{"AIYELAISQPR", "ALDVDYR", "ANPHNYDAWFDYLR", "ELELLPPPPQQK", "FAELETILGDIER", "FLEFGPENCTSWIK", "FQYEEEVK", "FVLVHPAVK", "GIEDIIVSK", "HAYFAHAR", "ISKQEAQELFK", "LDMPEVLWK", "LMLLESWR", "NITLWLK", "NYTIFEK", "QEAQELFK", "QVYQASLELIPHKK", "SFEDEFGTVSDK", "SFEDEFGTVSDKER", "TVISNWIK", "VNQFWYK", "VQADDGSDAGWEEYYDYIFPEDAANQPNLK", "YAQWEESLK", "YTYMEEMLGNVAGAR"}	15	1.5005	0.60008	16	6.7123	0.870337	7	12.932	0.928223	5	7.8284	0.886729	0.493062
Crocc	{"DFLQELR", "GLLGSLEEAR", "LALLEEAR", "LEALESLR", "LSGAQAELALQEESVRR", "QSSSLGEQVQTLR", "VAEAQLGGLR"}	4	1.2621	0.557933	3	4.4229	0.815597	4	11.986	0.922994	1	NaN	NA	0.371653
Crot	{"AASDLQIAASTFTSFGK", "AFVFDVLHEGCLITPPELLR", "DIPLPEELVFTVDEK", "DSIMNYFK", "EEALHPDTFIQLALQLAYYR", "EYLISLDPENLTLLEK", "FVVACSSWR", "HLLGLLLIAK", "ILNDVSQAK", "IPSQLNVNFVGPCPHFEHYWPAR", "LHGRPGCCYETAMTR", "MLEAFAK", "QLTYIHK", "SGNTPLDMNQFR", "TESEGHCPTHIAVLCR", "TFQYQDSLPSLPVPALEESLK", "WCQSMQDPSASLLER", "YLESVKPFANEDEYKK"}	8	2.127	0.680205	4	6.7749	0.871381	4	6.9461	0.874152	3	8.8144	0.898109	0.62727
Crtap	{"AFYECLAACEGSR", "AIAAAHTYLLK", "AYNGENWR", "DFKDFYLSIADHYVEVLECK", "FLQFAYFK", "HALDQYSGEHWAESVGYLEVSLR", "NAAPCAVSYLLFDQSDR", "SLPGAEDHIK", "SLPGAEDHIKDLETK", "SVLADFQQR", "SYESLFVR", "TSISDMELALPDFLK", "VMQQNLVYYQYHR"}	11	1.7835	0.64074	9	5.62	0.848943	7	12.091	0.923612	5	15.923	0.940909	0.545755
Crtc1	{"HHGLVDR", "IALHNQK", "QAEETAAFEEVMK", "QAEETAAFEEVMKDLSLTR", "SQYLQLGPSR", "TNSDSALHQSTMTPSQAESFTGGSQDAHQK", "TNSDSALHQSTMTPSQAESFTGGSQDAHQKR", "VLLLTVPGMEDTGAETDK"}	3	1.3087	0.566856	2	2.6851	0.728637	2	9.4273	0.904098	0	NaN	NA	0.279821
Cryz	{"AAQAHEDIIHGSGK", "AGESVLVHGASGGVGLATCQIAR", "ALFHSAR", "EEFQQFAGLLQAGIEK", "GPIEINPR", "GVDVIIEMLANENLSNDLK", "GWVKPVIGSEYPLEK", "KPALPYTPGSDVAGIIESVGDK", "LQSDVVVPVPQSHQVLIK", "LVLQNGAHEVFNHK", "VFEFGGPEVLK", "VHACGVNPVETYIR", "VLGTAGSEEGKK"}	13	0.53199	0.347254	10	1.3554	0.575444	8	2.9896	0.749348	10	5.0058	0.833494	-0.0846856
Cryzl1	{"ACALSHINTK", "ACTALYYLSQLSPGK", "DFFPVGR", "ENVPVTEDNFVR", "GATVAFLNDEVWNLSNAQQGK", "HDIITLLGVGGHWVTTEENLQLDPPDSHCLFLK", "LRPSIAR", "LSAGVFRPLLDEPIPLYEAK", "LYSKDDEPAVK", "VHEHYLVHKPEK", "VIDVSNGK", "VISTAHSLEDK", "VISTAHSLEDKQHLER", "VSWTEAAGVIR"}	11	1.0402	0.509852	11	4.2126	0.808157	7	12.656	0.926772	7	11.488	0.919923	0.302609
Cs	{"AALPSHVVTMLDNFPTNLHPMSQLSAAITALNSESNFAR", "ALGVLAQLIWSR", "AYAEGMNR", "DVLSNLIPK", "DYIWNTLNSGR", "EGSSIGAIDSR", "IVPNILLEQGK", "LRDYIWNTLNSGR", "LVAQLYK", "SMSTDGLMK", "YWELIYEDCMDLIAK"}	61	0.8673	0.464467	69	2.8605	0.740966	50	15.124	0.937981	50	8.1613	0.890845	0.199469
Csde1	{"AHSVNGITEEANPTIYSGK", "ATNIEVLSNTFQFTNEAR", "AVAAPRPDR", "CQGVVCAMK", "CSACNVWR", "DGFGFIK", "DKEAEDGIIAYDDCGVK", "DNFGFIETANHDK", "DQFGFINYEVGDSK", "DQFGFINYEVGDSKK", "DVEGSTSPQIGDKVEFSISDK", "EAEDGIIAYDDCGVK", "EAFGFIER", "EIFFHYSEFK", "ELPFGDKDTK", "EMGVIAAMR", "FLGTVEK", "FNISTDR", "FQLCVLGQNAQTMAYNITPLR", "GDLETLQPGDDVEFTIK", "GEVYPFGIVGMANK", "GKDKEAEDGIIAYDDCGVK", "GPDNSMGFGAER", "GTVSFH…	48	1.939	0.659748	50	8.8199	0.898166	32	24.415	0.960653	30	26.358	0.963448	0.680825
Cse1l	{"AACDLVR", "AADEEAFEDNSEEYIRR", "ALTLPGSSENEYIMK", "ANDHQGFYLLNSIIEHMPPESVDQYR", "ANIVHLMLSSPEQIQK", "ATIELCSTHANDASALR", "DAAIYLVTSLASK", "EDFPQKWPDLLTEMVNR", "EHDPVGQMVNNPK", "FFEGPVTGIFSGYVNSMLQEYAK", "FLESVEGNQNYPLLLLTLLEK", "FQSGDFHVINGVLR", "FVTAIWNLLVTTGR", "GSSTIATAAADK", "GSSTIATAAADKIPGLLGVFQK", "HKDAAIYLVTSLASK", "ICAVGITK", "IHLAQSLHK", "IIIPEIQK", "ILFSSLILISK", "IPGLLGVFQK", "IVEDE…	76	0.89881	0.473354	90	3.0161	0.751002	52	8.6094	0.895935	62	9.0168	0.900168	0.192765
Csk	{"EGIIPANYVQK", "ESTNYPGDYTLCVSCEGK", "FSLDVCEAMEYLEGNNFVHR", "GDVLTIVAVTK", "GEFGDVMLGDYR", "GGLYIVTEYMAK", "GSLVDYLR", "HSNLVQLLGVIVEEK", "IMYHASK", "IPLKDVVPR", "LLYPPETGLFLVR", "MDAPDGCPPAVYEVMK", "NCWHLDAATRPTFLQLR", "NDATAQAFLAEASVMTQLR", "NVLVSEDNVAK", "SGWALNMK", "SVLGGDCLLK", "WTAPEALR", "YNFHGTAEQDLPFCK"}	11	1.2948	0.564232	10	1.9542	0.661499	6	6.0567	0.858291	4	8.6041	0.895878	0.172263
Csnk1a1	{"AAQQAASSSGQGQQAQTPTGK", "AEFIVGGK", "DIKPDNFLMGIGR", "FEEAPDYMYLR", "GFPAEFAMYLNYCR", "HPQLLYESK", "IEYVHTK", "ILQGGVGIPHIR", "LFLIDFGLAK", "MSTPVEVLCK", "NLTGTARYASINAHLGIEQSRR", "QHIPYREDK", "RDDMESLGYVLMYFNR", "TLNHQYDYTFDWTMLK", "TSLPWQGLK", "TVLMLADQMISR", "YASINAHLGIEQSR"}	15	4.3558	0.813287	6	8.7755	0.897703	3	6.1755	0.860637	10	5.3228	0.841842	1.20052
Csnk1d	{"GAPVNVSSSDLTGR", "GLPSTASGR", "GTQEVAPPTPLTPTSHTANTSPRPVSGMER", "GYPSEFATYLNFCR", "IGSGSFGDIYLGTDIAAGEEVAIK", "MMQGGVGIPTIR", "MSTSQIPGR", "VASSGLQSVVHR"}	16	4.8549	0.829203	19	7.9283	0.887997	7	8.1064	0.890187	10	8.2959	0.892426	1.30303
Csnk1e	{"GAPANVSSSDLTGR", "GYPSEFSTYLNFCR", "LAASQTSVPFDHLGK", "MMQGGVGIPSIK"}	2	1.2909	0.56349	0	NaN	NA	2	3.2885	0.766818	0	NaN	NA	0.195452
Csnk1g3	{"AQQVIHIIDFGLAK", "ATPIEVLCENFPEEMATYLR", "EYIDPETKK", "GYMFDYEYDWIGK", "KLFTDLFDR", "LFTDLFDR", "QLGSGDGIPQVYYFGPCGK", "QLPTPVGAVQQDPALSSNR", "RLDFFEKPDYDYLR", "SNAPITAPTEVEVMDETNCQK"}	3	2.2244	0.689865	3	3.333	0.769213	3	13.843	0.932628	5	1.9463	0.660591	0.498158
Csnk2a1	{"ALDYCHSMGIMHR", "DVKPHNVMIDHEHR", "DVKPHNVMIDHEHRK", "EAMEHPYFYTVVK", "EPFFHGHDNYDQLVR", "EYWDYESHVVEWGNQDDYQLVR", "FNDILGR", "FVHSENQHLVSPEALDFLDK", "GGPNIITLADIVK", "GGPNIITLADIVKDPVSR", "KEPFFHGHDNYDQLVR", "LIDWGLAEFYHPGQEYNVR", "MSGPVPSR", "QLYQTLTDYDIR", "TPALVFEHVNNTDFK", "VLGTEDLYDYIDK", "VLGTEDLYDYIDKYNIELDPR", "VYTDVNTHRPR", "YNIELDPR", "YSEVFEAINITNNEK"}	42	0.82273	0.451372	60	2.7316	0.732018	20	8.473	0.894437	32	7.881	0.8874	0.155555
Csnk2a2	{"ALDYCHSK", "DVKPHNVMIDHQQK", "EAMEHPYFYPVVK", "EPFFHGQDNYDQLVR", "EQSQPCAENTVLSSGLTAAR", "EYWDYEAHVPSWGNQDDYQLVR", "FYMYELLK", "HLVSPEALDLLDK", "KEPFFHGQDNYDQLVR", "LIDTVKDPVSK", "LIDWGLAEFYHPAQEYNVR", "QLYQILTDFDIR", "RWENFIHSENR", "TPALVFEYINNTDFK", "VLGTDELYGYLK", "VYAEVNSLR", "WENFIHSENR", "YHIDLDPHFNDILGQHSR", "YSEVFEAINITNNER"}	29	0.94763	0.486555	31	3.1473	0.758879	24	8.2832	0.892279	24	4.0071	0.800284	0.185441
Csnk2b	{"CMDVYTPK", "FNLTGLNEQVPHYR", "GIAQMLEK", "GNEFFCEVDEDYIQDK", "GNEFFCEVDEDYIQDKFNLTGLNEQVPHYR", "IHPMAYQLQLQAASNFK", "RPANQFVPR", "SSSEEVSWISWFCGLR", "VYCENQPMLPIGLSDIPGEAMVK", "YQQGDFGYCPR"}	18	0.88168	0.46856	22	2.9979	0.749869	7	8.5186	0.894943	14	3.3346	0.769298	0.155187
Csrp1	{"CSQAVYAAEK", "GFGFGQGAGALVHSE", "GLESTTLADK", "GLESTTLADKDGEIYCK", "GLESTTLADKDGEIYCKGCYAK", "GYGYGQGAGTLSTDK", "GYGYGQGAGTLSTDKGESLGIK", "GYGYGQGAGTLSTDKGESLGIKHEEAPGHRPTTNPNASK", "HEEAPGHRPTTNPNASK", "KNLDSTTVAVHGEEIYCK", "NLDSTTVAVHGEEIYCK", "PNWGGGK", "PNWGGGKK", "SCFLCMVCK", "SCFLCMVCKK", "TVYFAEEVQCEGNSFHK"}	27	1.3691	0.577899	33	5.6165	0.848863	26	12.617	0.926562	19	47.41	0.979343	0.443338
Csrp2	{"CCFLCMVCR", "CGDSVYAAEK", "GFGYGQGAGALVHAQ", "GYGYGQGAGTLNMDR", "IIGAGKPWHK", "KNLDSTTVAIHDEEIYCK", "LGIKPESAQPHRPTTNPNTSK", "NLDSTTVAIHDEEIYCK", "PVWGGGNK", "SLESTTLTEK", "SLESTTLTEKEGEIYCK", "TVYHAEEVQCDGR"}	10	4.5649	0.820302	5	8.7448	0.897381	4	12.718	0.927103	3	12.289	0.92475	1.2826
Cstb	{"ERHDELSYF", "HDELSYF", "MMCGAPSATMPATAETQEVADQVK", "QIVAGTNLFIK", "VFQPLPHENKPLTLSSYQTNK"}	17	0.81103	0.447828	17	2.9759	0.748485	9	6.1335	0.859816	12	6.3276	0.86353	0.139589
Cstf1	{"AHDGAEVCSAIFSK", "CIVHSPTNPGFMTCSDDFR", "LFDYSKPSAK", "LGMENDDTAVQYAIGR", "LWDGVSNR", "LWEISTGR", "NLLSLGHNNIVR", "SAMPIEVMMNETAQQNMENHPVIR", "SISFHPSGDFILVGTQHPTLR", "TISLCCWDSR", "TLYDHVDEVTCLAFHPTEQILASGSR", "TQAVFNHTEDYILLPDER", "YIQEAEMLR", "YTGAGLSGR"}	13	1.2527	0.556088	11	4.382	0.814195	10	7.4907	0.882224	11	9.7735	0.90718	0.333327
Cstf2	{"AGLPVRDPAVDR", "AYLGPPPPPHQGPPMHHVPGHEGR", "DIFSEVGPVVSFR", "GALPTNVPTPR", "GGPLAEPRPLMAEPR", "GGTLMTVTGDVEPR", "GLLGDAPNDPRGGTLMTVTGDVEPR", "GPMLDQR", "GPMPSGIQGPNPMNMGAVVPQGSR", "GQVPMQDPR", "IVDPEIALK", "LCVQNSPQEAR", "QVPVMQGAGMQGASMQGGSQPGGFSPGQSQVTPQDHEK", "SLGTGAPVIESPYGESISPEDAPESISK", "SVFVGNIPYEATEEQLKDIFSEVGPVVSFR"}	24	1.5218	0.603458	26	4.8506	0.829077	12	2.7385	0.732513	10	5.5423	0.847149	0.29138
Cstf2t	{"DIFSEVGSVVSFR", "GGTLLSVTGEVEPR", "GMETRPMETEVLEPR", "GPMTGGIQGPGPINMGAGGPQGPR", "GYMGPPHQGPPMHHGHDNR", "IHVTPLIPGK", "IMDPEIALK", "KIHVTPLIPGK", "LCVQNSHQEAR", "QGGGQPSSFSPGQSQVTPQDQEK", "SLGPAAPIIDSPYGDPIDPEDAPESITR"}	1	NaN	NA	3	6.4499	0.86577	1	NaN	NA	4	2.8109	0.737595	0.504247
Cstf3	{"CYLSYVR", "DYNKYEEGINIHLAK", "EAQNQPIDKAR", "ETALLVDR", "FLAFESNIGDLASILK", "FMDLYPCSASELK", "GAVVPPVHDIYR", "GCVNPMINIEQLWR", "GVEAVGSYAENQR", "HLAPPGLHPVPGGVFPVPPAAVVLMK", "IITGGAPELAVEGNGPVESSAVLTK", "IPNTVEEAVR", "KLEENPYDLDAWSILIR", "KPEYPKPDTQQMIPFQPR", "LAAIIPDPVVAPSIVPVLK", "LAAIIPDPVVAPSIVPVLKDEVDR", "LEENPYDLDAWSILIR", "LFSDEAANIYER", "LLAIEDIDPTLVYIQYMK", "LVAQFPSSGR", "MAQAYDFALDK",…	10	1.2324	0.552052	12	2.2231	0.68974	11	8.4215	0.89386	15	4.2328	0.808898	0.187764
Ctbp1	{"AFGFNVLFYDPYLSDGIER", "DHLTAATHWASMDPAVVHPELNGAAYSR", "DVATVAFCDAQSTQEIHEK", "GAALDVHESEPFSFSQGPLK", "GETLGIIGLGR", "GSSHLLNK", "IGSGFDNIDIK", "IRGETLGIIGLGR", "QGAFLVNTAR", "RTTWLHQALR", "SAGDLGIAVCNVPAASVEETADSTLCHILNLYR", "TTWLHQALR", "VGQAVALR", "VLNEAVGALMYHTITLTR", "VSTLQDLLFHSDCVTLHCGLNEHNHHLINDFTVK"}	19	0.97979	0.494896	14	3.4395	0.774749	16	12.459	0.9257	11	9.2508	0.902447	0.251778
Ctbp2	{"AAGELGIAVCNIPSAAVEETADSTVCHILNLYR", "DLATVAFCDAQSTQEIHEK", "EFFVTSAPWSVIDQQAIHPELNGATYR", "GAALDVHESEPFSFAQGPLK", "GETLGLIGFGR", "IGSGYDNVDIK", "NTWLYQALR", "QGAFLVNAAR", "VLNEAVGAMMYHTITLTR", "VYTLQDLLYQSDCVSLHCNLNEHNHHLINDFTIK"}	13	1.0484	0.511814	9	3.3954	0.772489	6	9.1034	0.901023	7	4.4826	0.817605	0.232837
Ctc1	{"AMLPLPEASHLTSCQLNR", "AVSQANIR", "CQLGLPLYLWAAK", "DVHLLQAVGGATTKPVLALCLHGTVR", "EGSGWSPPESLAVESK", "ETWLSQGENQDLTLPFSYSFVSVQSLK", "GSLPCIPLTESSQPLIDPNLVGCLVR", "HAYSEILEEPHNCPLQK", "ILCEPPLALR", "LFLLSHK", "LPCCSHLSWSQSAYQAWTR", "LQGFSCLKPLTLPSSK", "LQQFQCGELPLLTR", "LVHLSALIITQNK", "QPSPGKPSLGLQLLAPSWDVLIPPGSPMR", "RPTDISPR", "SNIVYCCFR", "TLCTSPFVLRPVK", "TLEDLIYK", "TLPESSLAQLLGDNSPDSLVSFSA…	10	0.85949	0.462218	6	2.0978	0.67719	7	4.0523	0.80207	4	3.417	0.773602	0.0367366
Ctcf	{"CPDCDMAFVTSGELVR", "CSMCDYASVEVSK", "EGEAVEAIVEESETFIK", "EGLAESEPMICHTLPLPEGFQVVK", "FHCPHCDTVIAR", "HTENVAK", "HTHEKPFK", "KEPDAEPAEGEEEEAQAATTDAPNGDLTPEMILSMMDR", "KQHSYIEQGK", "KSDLGVHLR", "MEGEAVEAIVEESETFIK", "MHILQKHTENVAK", "NHLNTHTGTRPHK", "QHSYIEQGKK", "QLLDMHFK", "SDLGVHLR", "SHTGERPFQCSLCSYASR", "TFQCELCSYTCPR", "THSGEKPYECYICHAR", "THTGEKPYACSHCDK", "VVGNMKPPKPTK", "YALIQHQK", "YCD…	26	1.0346	0.508503	25	3.7462	0.789305	16	12.278	0.924687	10	11.66	0.921011	0.282265
Ctdp1	{"AAASPLGESGPSIHPHDK", "ASPASSSSGHEPTEAPELPVSCEWDGR", "ATHLIAAR", "AVQPHQQQMFGEELPESQDGEQPGPAR", "AVQPHQQQMFGEELPESQDGEQPGPARR", "DECIDPFSK", "EAWPLTR", "ELCAQPGQVVAPGALLVR", "ELEEAPDIR", "EQPVGLPSSGER", "GGDALEQALSVR", "GIFHFQLGR", "GLCAECGQDLTQLQSK", "HLHVVSPDWLWSCLER", "HSVLPTALFHPTPIHSK", "IGSVLAVCETAASAQPAGPAPAR", "IYDSNTGK", "LEGCSHPVVMK", "LYAHTIAGFLDPEK", "LYAHTIAGFLDPEKK", "LYELHVFTFGSR"…	22	1.0738	0.517793	24	3.2945	0.767144	12	7.1859	0.877839	13	8.0131	0.88905	0.23515
Ctdspl2	{"ASQQSSPIQTQR", "DIDNNLITSTPR", "DLNILGR", "EHCVCVQGNYIK", "HVPPLTEEQLNR", "KASQQSSPIQTQR", "LIPFLEK", "LLNILDPK", "LVELNEDVRPHIR", "NETGLLSSIK", "NGTSGSDSPGQAVEAEEIVK", "YSEVDDSLPSGGEKPSK"}	10	1.8107	0.644217	6	5.0483	0.834664	5	4.9113	0.830832	5	1.9656	0.6628	0.412737
Cth	{"ATLGINDTLIR", "AVVLPISLATTFK", "DASLSGFLPSFQHFATQAIHVGQEPEQWNSR", "FLETNPR", "FLQNSLGAVPSPFDCYLCCR", "ISFVDCSK", "LADIGACAQIVHK", "LFTLAESLGGYESLAELPAIMTHASVPEK", "LFTLAESLGGYESLAELPAIMTHASVPEKDR", "LLEAAITPQTK", "LVWIETPTNPTLK", "QCSGCPGMVSFYIK", "QDFPGQSSGFEYSR", "VASEFGLK", "VVYPGLPSHPQHELAK"}	20	0.23314	0.189062	18	0.62498	0.384608	9	1.7502	0.63639	14	1.9443	0.660361	-0.271169
Cthrc1	{"ESFEESWTPNYK", "EVVDLYNGMCLQGPAGVPGR", "GDASTGWNSVSR", "IAECTFTK", "IIIEELPK", "QCSWSSLNYGIDLGK", "TSSVEGLCEGIGAGLVDVAIWVGTCSDYPK", "VLFSGSLR"}	8	3.5927	0.782263	5	3.3305	0.76908	6	73.99	0.986665	3	1.5193	0.603064	0.830255
Ctif	{"GKLEDGDGISLNDIEK", "ITLLQSSK", "LDFTQFHR", "LEDGDGISLNDIEK", "LLEEQLPEMMTELLASAR", "LTSFMEEAQNSTNSEEMLGEIVR", "QQRPPGGNKPQQHGDHQPGSAK", "SLLLNMLQK", "TQSHISQWTADCR", "VLPTWQGYHPMPHEAEIAHTK", "VLVCPIYTCLR"}	5	1.3138	0.567811	5	3.6198	0.78354	5	8.6346	0.896207	4	8.5821	0.895639	0.322595
Ctnna1	{"AEVQNLGGELVVSGVDSAMSLIQAAK", "AHVLAASVEQATENFLEK", "AIMAQLPQEQK", "ALKPEVDKLNIMAAK", "AVMDHVSDSFLETNVPLLVLIEAAK", "CVIALQEK", "EELVVAVEDVR", "FTEQVEAAVEALSSDPAQPMDENEFIDASR", "HVNPVQALSEFK", "LIEVANLACSISNNEEGVK", "LLEPLVTQVTTLVNTNSK", "LLILADMADVYK", "LLSNTVMPR", "LVYDGIR", "MSASQLEALCPQVINAALALAAKPQSK", "NAGNEQDLGIQYK", "NVPILYTASQACLQHPDVAAYK", "QALQDLLSEYMGNAGR", "QIIVDPLSFSEER", "QLQQAVTGI…	13	4.5641	0.820276	15	6.5921	0.868284	11	5.4552	0.845086	13	3.281	0.76641	1.16623
Ctnnbl1	{"EEADGVHNTLAIVENMAEFRPEMCTEAAQQGLLQWLLK", "EHEEHVCSILASLLR", "FVDILGLR", "GEGLQLMNLMLR", "GEIIDNDMEDEFYLR", "ILALLENF", "LLQIIDR", "LLQIIDRDGEEEEEEEEPLDESSVK", "LLQIIDRDGEEEEEEEEPLDESSVKK", "LMELHFK", "LYCSEVLAILLQDNDENR", "MDVGELLSYQPNR", "MILTFEK", "MPFDANK", "TIFPLFMK", "VGTTEKEHEEHVCSILASLLR", "VHQILNMR", "VLDHAMIGPEGTDNCHK", "YLSAMQVADK", "YLSAMQVADKK"}	31	1.8833	0.653175	30	5.4567	0.845122	15	19.181	0.950448	13	21.055	0.954659	0.585734
Ctnnd1	{"AAALVLQTIWGYK", "ALSAIAELLTSEHER", "DMDLTEVITGTLWNLSSHDSIK", "EEIPMSNMGSNTK", "EVHLGACGALK", "FHPEPYGLEDDQR", "FVGDADLER", "GIPILVGLLDHPK", "GKDEWFSR", "GSLASLDSLR", "GSLASLDSLRK", "GYELLFQPEVVR", "HAIPNLVK", "HIEWESVLTNTAGCLR", "HVSAQLER", "HYEDGYPGGSDNYGSLSR", "IYISLLK", "KEVHLGACGALK", "KPTEDPANDTVDFPK", "LNGPQDHNHLLYSTIPR", "LVENCVCLLR", "MDDSEVESTASILASVK", "MEIVDHALHALTDEVIIPHSGWER", "NCD…	17	2.9684	0.748009	21	7.8331	0.886789	14	1.2657	0.558635	11	7.5653	0.88325	0.567849
Ctps1	{"CLEEQGLK", "CSNPLDTSVK", "ENFCNIHVSLVPQPSSTGEQK", "FEVNPVLK", "FPSISQD", "FSDSYASVIK", "FVGQDVEGER", "GLGLSPDLVVCR", "GVIASSVGTILK", "HRFEVNPVLK", "IQAIAWAR", "ISMFCHVEPEQVICVHDVSSIYR", "IYQYVINK", "KCLEEQGLK", "KLYGDTDYLEER", "LCSAHGVLVPGGFGVR", "LDLPIER", "LLETCSIALVGK", "LPHYLQK", "LYGDTDYLEER", "NVLGWQDANSTEFDPK", "RENFCNIHVSLVPQPSSTGEQK", "RLDLPIER", "SCGLHVTSIK", "TSHPVVIDMPEHNPGQMGGTMR",…	47	0.96072	0.489983	56	3.0455	0.752812	37	8.7954	0.897911	33	9.4114	0.903951	0.211192
Ctps2	{"DANSTEFEPNTPVPLVIDMPEHNPGDLGGTMR", "DCYASVFK", "DLCFVGEDVDGK", "DLCFVGEDVDGKR", "ENFYNIHVSLVPQPSATGEQK", "FHEAWQK", "FLDINLYK", "GIIASSIGTILK", "GLGLSPDLIVCR", "ICSIALVGK", "ISMFCHVNPEQVICIHDVSSIYR", "IYQHVINK", "KENFYNIHVSLVPQPSATGEQK", "LCLADGILVPGGFGIR", "LGLPINDCSSNLLFK", "LNLMYIDSIDLEPVTK", "LPYSDGYSDASDDSFPEAK", "LQAISWAR", "SSTPIEMAVK", "TVFTTENSILK", "TVQVVPHITDAIQEWVMNQAK", "VPLLLEEQGV…	15	0.67278	0.402193	19	1.9211	0.657663	11	6.3276	0.86353	11	4.7626	0.826467	0.0374981
Ctr9	{"ACFCLLEGDK", "ACFCLLEGDKMDQADAQFHFVLNQSPNNIPALLGK", "ACISFNK", "AYPNNYETMK", "AYTIDPSNPMVLNHLANHFFFK", "CVGALVGLAVLELNNK", "DHEKDQMTCLDTLAAYYVQQAR", "DKGNFYEASDWFK", "DLITQATLLYTMADK", "DQMTCLDTLAAYYVQQAR", "DVFAQVR", "EALQINQDHPDAWSLIGNLHLAK", "EATADISDVWLNLAHIYVEQK", "EHPNYVDCYLR", "FDLALAASEAR", "GGEFDEFVNDDTDDDLPVSK", "GNFYEASDWFK", "GSIEIPLR", "HQNTEVVLYLAR", "IDGNLDYR", "IIMYDQNHLLGR", "I…	32	1.189	0.54317	26	4.0224	0.800892	18	3.7734	0.790506	21	6.8442	0.872517	0.232583
Ctsa	{"ALHIPESLPR", "CNFYDNKDPECVNNLLEVSR", "ECSHITFLTIK", "FLNKEPY", "GAGHMVPTDKPR", "HFHYWFVESQNDPK", "LWTSLQTHCCAQNK", "LYQSMNSQYLK", "QYSGYLR", "RPWLVDYGESGEQVAGFVK", "SGLNIYNLYAPCAGGVPGR", "WDMCNFLVNLQYR", "YEDTLVVQDFGNIFTR"}	16	1.8881	0.653752	9	9.4473	0.904281	6	18.781	0.949446	7	16.291	0.942166	0.666463
Ctsb	{"DQGSCGSCWAFGAVEAISDR", "EIMAEIYK", "EQWSNCPTIGQIR", "GENHCGIESEIVAGIPR", "HEAGDMMGGHAIR", "HFGYTSYSVSNSVK", "LCGTVLGGPK", "NFYNVDISYLK", "NGPVEGAFTVFSDFLTYK", "SCEAGYSPSYK", "SGVYKHEAGDMMGGHAIR", "VAFGEDIDLPETFDAR"}	15	1.9698	0.663277	13	5.5994	0.848471	8	12.281	0.924704	11	2.6964	0.729467	0.566765
Ctsd	{"AIGAVPLIQGEYMIPCEK", "AYWQVHMDQLEVGNELTLCK", "DPEGQPGGELMLGGTDSK", "FDGILGMGYPHISVNNVLPVFDNLMQQK", "GGCEAIVDTGTSLLVGPVEEVK", "GGCEAIVDTGTSLLVGPVEEVKELQK", "ILDIACWVHHK", "KAYWQVHMDQLEVGNELTLCK", "NIFSFYLNR", "NIFSFYLNRDPEGQPGGELMLGGTDSK", "NYELHPDKYILK", "QIFGEATK", "QPGIVFVAAK", "TMTEVGGSVEDLILK", "TTEPVSELLK", "VGFANAVVL", "VSSLPTVYLK", "YSMQSSPK"}	38	1.1314	0.530825	33	3.6681	0.78578	21	12.578	0.926351	25	14.767	0.936576	0.307578
Ctsz	{"DQDCDKFNQCGTCTEFK", "FNQCGTCTEFK", "GAWPSILLSVQNVIDCGNAGSCEGGNDLPVWEYAHK", "GDQLALLGR", "GGTGDSYNLAIESACTFGDPIV", "HGIPDETCNNYQAK", "IVTSTYK", "NQHIPQYCGSCWAHGSTSAMADR", "NSWGEPWGEK", "NVNGVNYASVTR", "SGQTCYHPIR", "VGDYGSLSGR"}	17	1.4071	0.584562	19	5.5615	0.847596	11	16.319	0.94226	7	6.8014	0.871818	0.446459
Cttn	{"ANFENLAK", "ASAGHAVSITQDDGGADDWETDPDFVNDVSEK", "ASAGHAVSITQDDGGADDWETDPDFVNDVSEKEQR", "ASHGYGGK", "ASHGYGGKFGVEQDR", "ASHGYGGKFGVEQDRMDR", "CALGWDHQEK", "DRMDKNASTFEEVVQVPSAYQK", "DYSSGFGGK", "ENVFQEHQTLK", "FGVEQDR", "FGVQMDR", "FGVQMDRVDQSAVGFEYQGK", "FGVQMDRVDQSAVGFEYQGKTEK", "FGVQSER", "FGVQSERQDSSAVGFDYKER", "FGVQTDR", "FGVQTDRQDK", "GFGGKYGVQKDR", "HASQKDYSSGFGGK", "HCSQVDSVR", "HCSQVDSVR…	35	1.0094	0.502339	32	3.6966	0.78708	30	9.6624	0.906212	23	17.668	0.946432	0.267513
Cttnbp2nl	{"ALKEEVESLKK", "ASKLEEELAAER", "DLEAAQQHR", "DLSPTLLDNSAAK", "DLVIEALK", "DTFIEER", "DVEILLPTSS", "ELTSDSSTENQGPPR", "FTNQGPIKPVSPNSSPFGTDYR", "GLQTEAQVEK", "HAQDTAEGDDVTYMLEK", "HKQLSSMLVLECR", "KLSSQLEEER", "KPGLTPSQSATTPVTK", "LEEELAAER", "LLGSAASSPGYQSSYQVGINQR", "LSKPELLTLFSILEGELEAR", "LSSQLEEER", "LTDTGLPGPTTAAYSYAK", "LTQQLEFEK", "LVKDLEAAQQHR", "MLSQLAAAESR", "NLASTASPR", "NTVTQVLSR", "…	5	1.6338	0.62032	2	2.094	0.676794	5	3.9611	0.798432	5	2.7771	0.735247	0.152681
Ctu1	{"AGATCVSQCDLSPVAE", "CGALASHK", "CRPLQFASQK", "DSTVLAHVLR", "GGVLGSTGEGCALPR", "LALAPAAKPPPPGTCSR", "LCQACALLDGLNR", "LVGATHIVTGHNADDMAETVLMNFLR", "PAPTCFSCHK", "SCCTFCGVLR", "SGQALCGSCFCAAFEAEVLHTVLAGHLLPPGAVVAVGASGGK", "YFSEECVYAPEAFR"}	9	1.0892	0.521348	8	4.4249	0.815665	6	3.6857	0.786585	5	2.3726	0.703493	0.174374
Ctu2	{"CAEGLPVVVIR", "DLPSLDPLPPYVLAEAQLR", "EELLQTLR", "EPSGTAGYPTAAQTEALSR", "EVAFYNHLFR", "FLQQQQQQQQR", "FVPGVIYVDEGAACGQSLEDR", "GAFLAWDTGFSDER", "HGDVVLVRPMR", "LMEAFILR", "LMTNLALGR", "LQTLFPSTVSTVYR", "THLIVHIAR", "VLGAEAGASPAQGEAR", "VMTGETCTR", "VPSVFTPAIDTK"}	12	1.1759	0.54042	11	3.9367	0.797436	6	12.148	0.923943	8	8.9934	0.899934	0.322083
Cuedc2	{"ARGDLEEAVHMLVEGK", "ATYINLKPAR", "EEGPPGWDGPSQDLPR", "ENLHPQSSCVQGQVPIFPETPR", "GDLEEAVHMLVEGK", "GIIGDMMQK", "LSVQLSDAR", "NPEAEEMK", "THRPMAPK", "YIDNQVVSTK", "YIDNQVVSTKGER"}	5	8.8994	0.898984	1	NaN	NA	2	9.9651	0.908802	2	9.6335	0.905958	2.19944
Cul1	{"AGIQQVYTR", "CIDILIEK", "DCLFRPLNK", "DGEDLMDESVLK", "DLNEQFK", "DLNEQFKK", "ESTEFLQQNPVTEYMK", "FINNNAVTK", "FTAFYASR", "FYTQQWEDYR", "GELVTNCFK", "GPTLTVYK", "GQTPGGAQFVGLELYK", "HLEIFHTEFQNLLDADKNEDLGR", "HQQLLGEVLTQLSSR", "IQDGLGELK", "KCEQVLIEK", "KLLETHIHNQGLAAIEK", "KLLIQAAIVR", "KLTWLYQLSK", "LISGVVQSYVELGLNEDDAFAK", "LLETHIHNQGLAAIEK", "LLIQAAIVR", "LLVLEDENANVDEVELKPDTLIK", "LTWLYQLSK…	43	1.1438	0.533539	52	3.5944	0.782344	31	11.569	0.920439	32	10.215	0.910834	0.298668
Cul2	{"ALTSVVNYR", "ATSNLTQEHMPTLFVESVLEVHGK", "AVSSGLPHMIEELQK", "AVVMLEYVER", "CIEVLIDK", "FNPSISMIK", "FSDIYALCVAYPEPLGER", "FVQLINTVLNGDQHFMSALDK", "FYQGIFVSPFLTETGEYYK", "GADYMDCLYR", "GMTENEVEDKLTSFITVFK", "HIHDEGLR", "HNALIQEVISQSR", "IFLESHVR", "ITTSMQK", "KLMVEPLQNILIR", "KLTWLHYLCTGEVK", "KNDMANMYVLLR", "KYLHPSSYTK", "LIHGLSMSMDSEEAMINK", "LMVEPLQNILIR", "LTSFITVFK", "LTWLHYLCTGEVK", "MVADHL…	51	0.9446	0.485755	48	3.1401	0.75846	32	9.5495	0.905209	32	8.414	0.893775	0.21434
Cul3	{"AFPMTMDEK", "ALQSLACGKPTQR", "ALVSEEGEGKNPVDYIQGLLDLK", "CNIPPAPR", "DILMYMDR", "DMSISNTTMDEFR", "EDGSEVGVGGAQVTGSNTR", "EDVLNSLNNNFLQTLNQAWNDHQTAMVMIR", "EIESGHIFTVNDQFTSK", "EVVTEHLINK", "FLAENSASVYIK", "FLPSPVVIK", "FLQESFNNDR", "GLTEQEVETILDK", "HAFEIFR", "IEGLIER", "KHEIEAAIVR", "LKTECGCQFTSK", "MQHNVLVAEVTQQLK", "NACQMLMILGLEGR", "NAIQEIQR", "NAYTMVLHK", "NNSGLSFEELYR", "NPVDYIQGLLDLK", "…	40	1.0253	0.506246	37	3.9095	0.796313	32	9.6507	0.906109	24	7.7736	0.886022	0.267906
Cul4a	{"AIQSSTSIR", "DIMVHFK", "DKDMVQDLLDFK", "DKDMVQDLLDFKDK", "DKDSPNQYHYVA", "DKVDHVVEVCFQR", "DMVQDLLDFK", "ESFETFINK", "EVEDGDKFIFNADFK", "EVPEYLNHVSK", "FIFNADFK", "FLEETNCLYAAEGQR", "FPVKPGDLK", "GGQHALLQHWSEYIK", "GLEHLLDENR", "GLEHLLDENRVPDLTQMYQLFSR", "INTCWQDHCR", "KGSVSALMGR", "KINTCWQDHCR", "KLHEAVK", "KLQWQTTLGHAVLK", "KTLGHNLLVSELYNQLK", "LPDNYTQDTWR", "LQWQTTLGHAVLK", "MATGIEDSELR", "N…	67	1.4496	0.59177	69	4.9925	0.833125	43	11.924	0.922625	51	8.2154	0.891486	0.430651
Cul4b	{"AFGSTIVINPEK", "AHIISDQK", "AQIHQFR", "CWQNHCR", "DIEDGDKFICNDDFK", "DIMIQFK", "DKENPNQYNYIA", "DKVDHIIDTCFLK", "DSASPSTSSFCLGVPVATSSHVPIQK", "EAFETFINK", "EAVEAIQNSTSIK", "EVPEYLHHVNK", "EVPEYLHHVNKR", "FEDTLEFVGIDTK", "FICNDDFK", "FPVKPADLK", "GGVQVLLQQWIEYIK", "GLNSLLDENR", "IQDLSLLYQLFSR", "ISANLYK", "KLQWQSTLGHCVLK", "KTLSHNLLVSEVYNQLK", "LITYLDQTTQK", "LKEAVEAIQNSTSIK", "LPENYTDETWQK", "L…	19	1.2733	0.560111	19	4.9326	0.83144	10	5.5112	0.846418	16	4.788	0.827229	0.316564
Cul5	{"ATSNLLK", "AVVNDATIFK", "AYIVEWR", "CPELLANYCDMLLR", "DFTEGTLFSVNQDFSLIK", "DLEEHIISAGLADMVAAAETITTDSEK", "ECNSVEALMECCVNALVTSFK", "EDILEFIK", "EQMEWLIEHR", "ESYVNLCSNPEDK", "ETILAECQGMIK", "EVGMPADYVNK", "EVLLVLK", "GSLQFEDKWDFMHPIVLK", "IHQALKEDILEFIK", "ILNAGAWSR", "ISFENLK", "ISNAQLQTELVEILK", "LALPADSVNIK", "LATELPDAELR", "LATELPDAELRR", "LHLMFSLMDK", "LHWHHLMSNGIITFK", "LKEVLLVLK", "LMLDT…	32	1.1481	0.534472	32	3.5226	0.778888	18	7.752	0.88574	13	4.9477	0.831868	0.2568
Cul7	{"AAFLLAMR", "AAHVSEQFAR", "AIGPLTSSR", "AQAWSQDIAEDR", "AQAWSQDIAEDRR", "DLFSCSVYR", "DTLRPGMR", "DYAVILNQLGAR", "EAAPPVVAIPR", "EEAIGEAAAVAMAEEEDQGKKEEGEEEGEGEDEEEER", "ELNTVNVMPSASR", "EVLQELIFFLHR", "EVSVESLQAISELPPDVLHR", "FLPDMEAAQALSK", "FLTASWK", "FWPIIQIR", "FWPVASVCQMLNPATCLPAYLR", "GKLELAQELR", "GLEVLGPKPTFWPVFR", "GMEMLAQLQR", "GTINHYTNFYSK", "GVPYASCTDNHTFSTFR", "IHDWSYLITR", "KIQVAH…	33	2.3915	0.705145	27	2.9955	0.749718	18	5.0363	0.834336	13	6.1482	0.860105	0.451808
Cux1	{"AANLNSIIHR", "AAPSSEGDSCDGVEATDAEEPGGNIVATK", "ADEIEMIMTDLER", "APDVAIEVLTR", "DPWWSPIQPER", "EAEAAFLTVYK", "EAETLREQLSSANHSLQLASQIQK", "EAQDVPTLDPPGSADAAQGVLRPMK", "EIAQLVEDVQR", "ELDATATVLANR", "ELDATATVLANRQDESEQSR", "ELFIEEIQAGSQGQAGASDSPSAR", "EMEAQQAALDPALKPAPLSQPDLTILTPK", "ENSASQISQLEQQLNAK", "EQLSSANHSLQLASQIQK", "EREIAQLVEDVQR", "ETLEEYNK", "IREYEQTLK", "ISNSDLSGSAR", "KLQETQMSTTSK", …	13	2.6119	0.723137	14	1.5314	0.604962	12	3.5955	0.782396	9	3.1506	0.759071	0.186897
Cwc15	{"EHTTSSSVSK", "EHTTSSSVSKKPR", "FVNDTLR", "FVNDTLRSEFHKK", "GEGDLSQLSK", "GKGEGDLSQLSK", "MENILSGNPLLNLTGPSQPQANFK", "QTTQDAPEEVR", "RWDDDVVFK", "TTAARPTFEPAR", "WDDDVVFK"}	6	1.9168	0.657159	3	13.366	0.930391	3	27.006	0.964293	4	30.718	0.968472	0.721594
Cwc22;Gm13695;Gm13697	{"DELDPLLTR", "ELCNMILDCCAQQR", "EYMESFESIFK", "FPQIGELILK", "GINAIFER", "IFFQELCEYMGLPK", "KKDELDPLLTR", "LKDETLQPFFEGLLPR", "MDPNFMENEEK", "MEFAESQTK", "MSWEALK", "MSWEALKK", "NILHESEIDKR", "QLCLTASK", "SSLAYQR", "TEINLVSFR", "VIVAQKPEAEQK"}	13	1.1124	0.526605	10	3.5467	0.78006	6	5.1724	0.837988	9	9.2691	0.90262	0.233638
Cwc27	{"ADELNNKHTIFGK", "DASMQDSDTFEIYDPR", "EDQTLALLSQFK", "GLVAMANAGPHDNGSQFFFTLGR", "LTQAITETPENSVPEAEVEDDEGWMSHVLQFEDK", "NFSLLSFGEEAEEEEEEVNR", "SCEVLFNPFDDITPR", "TTAGDIDIELWSK", "VTGDTVYNMLR", "VVPGFIVQGGDPTGTGTGGESIYGAPFKDEFHSR"}	10	1.3622	0.576666	9	4.8492	0.829036	3	5.8193	0.853357	7	5.0286	0.834124	0.343529
Cwf19l1	{"DAFITQAQEQQIELLEIPEHSDIK", "DFEPFDFTLDD", "EVLASEAILNIPEK", "FIALANVGNPEK", "GGLSDDHVLILPIGHYQSVVELSAEVVEEVEK", "GVDILLTSPWPK", "HIPAPQEESACQFFFDLSEK", "HLVVNIGTHCYLALAK", "KDFEPFDFTLDD", "LMAVAELVK", "NCGSALISSLAVSLKPR", "NFPLQFGR", "NHVVLQESAQHATR", "QPPDVTENPYR", "TMLCSASQFK", "YHFAALEK", "YLYAFSIVPMK", "YVGSFGNSSGEVDTK"}	14	1.1519	0.535294	15	3.5709	0.781225	11	10.633	0.914038	7	11.621	0.920767	0.297455
Cwf19l2	{"AQCSQASGTSDLVK", "EIIGGMLDLEPR", "ELNPYWK", "EQLQAESMSCDPPGR", "EVGDMAPIYFK", "FESASSIEER", "FLRPSDEDELSFHK", "GVEDGGLSWLR", "HLIVAIGVK", "IEQFSQEHSEK", "IGTDINQNR", "KPLETWSYNANQHSTGGR", "MEAFSVR", "NFEDIVAEK", "SLQFAQWWKPYDITK", "YGSMEIFQSK"}	3	1.6767	0.626406	2	1.4056	0.584303	5	3.8231	0.792664	1	NaN	NA	0.124004
Cxadr	{"CFVDGSEEIGNDFK", "EGSLPLQFEWQK", "GETAYLPCK", "IYDNYYPDLK", "LSDSQTMPTPWLAEMTSPVISVK", "MGAVPVMIPAQSK", "SYIGSNHSSLGSMSPSNMEGYSK", "TQYNQVPSEDFER", "TQYNQVPSEDFERAPQSPTLAPAK", "VGSDQCMLR", "VHFTSNDVK"}	3	2.2396	0.69132	2	1.4789	0.596595	3	5.0098	0.833605	1	NaN	NA	0.236253
Cxxc1	{"FHELEAIILR", "IQQWQQSPCIAEEHGK", "IREDEGTVLSSVVK", "IYEILPQR", "LDELFEQER", "RFHELEAIILR", "RLQVLCPEHSR", "SSPQPLVATPSQHHHQQQQQQQQQIK", "VPADEVCGCPLVR", "YESQTSFGSMYPTR"}	4	1.3334	0.571441	6	4.4063	0.815031	3	8.1375	0.890561	0	NaN	NA	0.368214
Cyb5a	{"AGQSDKDVKYYTLEEIQK", "EQAGGDATENFEDVGHSTDAR", "FLEEHPGGEEVLR", "STWVILHHK", "TYIIGELHPDDR", "YYTLEEIQK"}	3	0.76354	0.432959	6	2.3871	0.704762	1	NaN	NA	4	4.078	0.803072	0.0429709
Cyb5b	{"ATPEASGSGEK", "ATPEASGSGEKVEGSEPSVTYYR", "ATPEASGSGEKVEGSEPSVTYYRLEEVAK", "EMLKQYYIGDVHPSDLKPK", "FLSEHPGGEEVLLEQAGADATESFEDVGHSPDAR", "HFWADSK", "NSAEETWMVIHGR", "QYYIGDVHPSDLKPK", "RNSAEETWMVIHGR", "VEGSEPSVTYYR"}	18	0.6006	0.375234	16	2.4212	0.707705	19	3.3274	0.768914	12	10.963	0.916409	0.0289206
Cyb5r1	{"DIILREDLEELQAQYPNR", "EDLEELQAQYPNR", "FALPTAHHILGLPVGK", "GFVTADMIQEHLPAPAEDVLLLLCGPPPMVQLACHPNLDK", "GNFNIQPNKK", "HVYLSAR", "IDGSLVIRPYTPVTSDEDQGYVDLVIK", "LGMIAGGTGITPMLQLIR", "LLDKTTVSHNTR", "LWFTLDSPPEDWTYSK", "MSQYLDSLK", "RPQVTLQDPDEK", "TTVSHNTR", "VPEDPTQCFLLFANQTER"}	19	0.36622	0.268053	19	1.1383	0.532339	11	2.5631	0.719346	12	2.872	0.741736	-0.164658
Cyb5r3	{"APDAWDYSQGFVNEEMIR", "AVLKDPNDHTVCYLLFANQSEK", "AVLKDPNDHTVCYLLFANQSEKDILLRPELEELR", "DHLPTPGEEPLILMCGPPPMIQFACLPNLER", "DILLRPELEELR", "DPNDHTVCYLLFANQSEK", "DPNDHTVCYLLFANQSEKDILLRPELEELR", "DTHPKFPAGGKMSQYLENMK", "FALPSPQHILGLPIGQHIYLSTR", "GFVDLVVK", "GPNGLLVYQGK", "IDGNLVIRPYTPVSSDDDK", "IDGNLVIRPYTPVSSDDDKGFVDLVVK", "IGDTIEFR", "KSNPVVR", "LIDKEVISPDTR", "LIDKEVISPDTRR", "LWYTVDK", "LWYTV…	58	0.70141	0.412252	59	2.5452	0.717928	34	6.7016	0.870157	42	6.3859	0.864607	0.0975506
Cyc1	{"AANNGALPPDLSYIVR", "ALAEEVEVQDGPNDDGEMFMRPGK", "DVATFLR", "EGLYFNPYFPGQAIGMAPPIYTEVLEYDDGTPATMSQVAK", "GLLSSLDHTSIR", "HGGEDYVFSLLTGYCEPPTGVSLR", "HLVGVCYTEEEAK", "LAYRPPK", "LSDYFPKPYPNPEAAR", "WASEPEHDHR", "WASEPEHDHRK"}	18	0.98498	0.496217	19	3.042	0.752598	12	8.4014	0.893633	13	22.364	0.957199	0.225741
Cycs	{"ADLIAYLK", "ADLIAYLKK", "GERADLIAYLK", "GITWGEDTLMEYLENPK", "GITWGEDTLMEYLENPKK", "HKTGPNLHGLFGR", "KTGQAAGFSYTDANK", "KTGQAAGFSYTDANKNK", "NKGITWGEDTLMEYLENPKK", "TGPNLHGLFGR", "TGQAAGFSYTDANK", "TGQAAGFSYTDANKNK"}	24	1.0374	0.509178	25	2.9869	0.749179	13	14.59	0.935856	17	5.6628	0.849913	0.237984
Cyfip1	{"ALNLAYSSIYGSYR", "CFQPPIHQSLASS", "DIVEYAELK", "DKQPNAQPQYLHGSK", "FALVEVIAMIK", "FAVLDFCYHLLK", "FQILNDEIITILDK", "KFQILNDEIITILDK", "KNVIQSVLQAIR", "LMNFMYFQR", "MADPQSIQESQNLSMFLANHNK", "MESVFNHAIR", "NFVGPPHFQVICR", "NVIQSVLQAIR", "SLELAIGR", "SSLEGPTILDIEK", "TFLDDPIWR", "TLMEVMPK", "TVCDWETGHEPFNDPALR", "TVCFQNLR", "TVLPFSQEFQR", "VMAGSLLLDK", "VMAGSLLLDKR", "WTCASSSSSPQYNICEQMIQIR", "YLT…	38	1.0403	0.509876	46	3.4761	0.776591	37	8.5473	0.895258	36	10.966	0.91643	0.252795
Cyfip2	{"CFQPPIHQSLATTC", "DFVSEAYLLTLGK", "ELFDLALR", "HMTLDSFDAMFR", "MADPQSIQESQNLSMFLANHNR", "MESVFNQAIR", "NVLISVLQAIR", "RFDLFDFCYHLLK", "SDEEYRELFDLALR", "SSLDGPIVLAIEDFHK", "SYLQDPIWR", "TAIPFTQEPQR", "TDVFQSLR", "TLIEVMPK", "TLIEVMPKICR", "YQILNNEVFAILNK", "YSNSEVVTGSGLDSQK"}	9	0.75649	0.430683	7	2.2996	0.696933	3	2.6801	0.728268	5	3.6336	0.784185	-0.00776793
Cyld	{"FASLQPVSNQIER", "FTELLLAITNCEER", "GSIGQYIQDR", "HGCIPCQK", "IYGYVCATK", "LNHSYHPVSLPK", "MSLEDLHSLDSR", "TCSTQVHLHPR", "VEAASGFTSEEKDPEEFLNILFHDILR", "VGESTESGTVIFCDVLPGK", "VQDCNFYQIFMEK"}	3	1.9181	0.657311	2	2.8384	0.739475	0	NaN	NA	1	NaN	NA	0.421324
Cyp20a1	{"DGNLPDIVNSGSLHEFLVNLHER", "EEAWITVSK", "EIDQVLGEGPITSEK", "GFLDGSLDK", "IHGTVWSEIGK", "LCTWTIHFLTTTGEVQK", "LTPVSARLQDIEGK", "LVVSLGTTDVLK", "MVLGSTFEDEQEVIR", "QASGIPGLTPTEEK", "QHFNPNK", "QHTFIDSLTQGK", "QYQEALMQLESTLK", "SLLGYQSGGGSAGEDHVR", "TSDPFETMLK", "VFSSLGFSGTWECPELR", "YELVTSAR", "YGPVVSFWFGR"}	11	0.93474	0.483135	8	3.568	0.781086	6	10.668	0.914296	7	6.0848	0.858853	0.229658
Cyp4f16;Cyp4f37	{"DIVLPDGR", "IFNQSVNIMHAK", "LLTPAFHFDILKPYVK"}	4	6.8182	0.872093	3	4.0819	0.803223	7	2.8759	0.741995	4	2.7366	0.732377	1.35659
Cyp51a1	{"AVCGEDLPPLTYDQLK", "CVGENFAYVQIK", "DLNLLDR", "EPAEDILQTLLDSTYK", "EYFQSWGESGER", "FAYVPFGAGR", "GVAYDVPNAIFLEQK", "LAVGHMVQLPAGAK", "LDFNPDR", "LKDSWAER", "LRPPIMTMMR", "LTTPVFGK", "LYEFDLINGYFPTVNYTTMIHTPENPVIR", "NEDLNAEEVYGR", "NVFEALSELIILTASHCLHGK", "QYVPIIEK", "SGLNIAHFK", "SPIEFLENAYEK", "SPPHIYSPIPFLGHAIAFGK", "TFTYLLGSDAAALLFNSK", "TIWSTMLR", "TPQTVAGYTIPPGHQVCVSPTVNQR", "YGPVFSFTMVGK…	23	2.5978	0.722052	25	10.702	0.914545	10	14.127	0.933893	8	4.9281	0.831312	0.856238
Cyth2	{"GIQFLVEHELLQNTPEEIAR", "ISAPTQEEKDEWIK", "KPNCFELYIPNNK", "LREELSEAMSEVEGLEANEGSK", "MELENIR", "NLYDSIR", "SIQAAVSVDPFYEMLAAR", "VVEGNHMVYR"}	4	5.4614	0.845235	9	3.3222	0.768636	7	7.8933	0.887556	6	14.607	0.935926	1.12061
Cyth3	{"DPFYDMLATR", "EELLDIR", "GIQFLIENDLLQSSPEDVAQFLYK", "ISAPSPEEKEEWMK", "KPNCFELYNPSHK", "MMEAFASR", "TVIGDYLGER", "TVIGDYLGERDDFNIK", "VVEGNHVVYR"}	7	3.5165	0.77859	7	6.4624	0.865995	5	6.4816	0.866339	4	4.4804	0.817532	0.944593
D10Jhu81e	{"GGAEVQIFAPDVPQMHVIDHTK", "GVEVTVGHEQEEGGK", "ITSLAQLNAANHDAAIFPGGFGAAK", "KPIGLCCIAPVLAAK", "NVLAESAR", "NVLELTGK", "VVTTPAFMCETALHHIHDGIGAMVK"}	8	0.70154	0.412297	10	2.1495	0.682489	6	5.823	0.853437	12	4.3164	0.811903	0.0500526
D10Wsu102e	{"ELLTAGSEGSGGIWDQLLISSKPHPR", "GKIEILDSPASK", "GTGPGVSSSSVACSQVTVSR", "IEILDSPASK", "KTSTLQTVR", "MEFQGER", "SPLLDQVQAFLPQMAQANEK", "TSTLQTVR"}	3	2.7645	0.73436	5	4.0126	0.800503	1	NaN	NA	5	3.8856	0.795317	0.696253
D2Wsu81e	{"AGHGSLVNCGMK", "EGVVVDRPTK", "GQACVQLAR", "GSDVASAQLPSFR", "HQDLQFAGILNPLDSPHHMR", "ILQYLECPQYLR", "KGQACVQLAR", "KRPCGPGEHGQR", "LNQQQLPECK", "TYLAGQIAR"}	5	1.6364	0.620695	8	5.1686	0.837889	3	17.38	0.945593	2	32.525	0.970172	0.511827
D8Ertd738e	{"FQAQKPK", "IEHDVVMK", "KFQAQKPK", "KIEHDVVMK", "KKIEHDVVMK", "KSEATIPGK", "SLEVGIR"}	1	NaN	NA	3	2.8504	0.740287	1	NaN	NA	2	10.226	0.910921	0.176439
Daam1	{"AILTMDEQEDLPK", "DMLEQLLK", "EAMFALPAEK", "ESSEESGEFDDLVSALR", "IHTSLIGCIK", "IIQQIVIQNDK", "ILDLEDLER", "INHYQQR", "ISNQVTDSSR", "SGNTVQYWLLLDR", "SLLALEKEEEEER", "VLQAMLHYQK", "VNMTELDKEISTLR"}	1	NaN	NA	4	3.3424	0.769713	2	3.7325	0.788695	2	2.9295	0.745515	0.0781687
Dad1	{"ADFQGISPER", "FLEEYLSSTPQR", "IQINPQNK", "SASVVSVISR"}	6	1.003	0.500749	4	3.4729	0.776431	4	8.961	0.899608	3	8.655	0.896427	0.24186
Daglb	{"DFIHISFHDK", "DIEYDAVEGDQHNCHFASILK", "ESVVVAVR", "IIHLEEEGGSGR", "MLIDHMPDVMIR", "PGMVLFGR", "VIANCNKPK", "VYELPFIVVLDHR", "WAHEAEFSK", "YSPGYCSSDSPLDSPTK"}	3	1.131	0.530737	2	1.8815	0.652959	1	NaN	NA	1	NaN	NA	0.129311
Dak	{"AAPTEPPEAPEATAAGGVTSK", "AILEVLQTQGA", "AIQGWLK", "ASYISSAQLDQPDPGAVAAAAIFR", "AVAQAGTVGTLLIVK", "EGPSLTSPAQVLSR", "GLCGTVLIHK", "ICTTLIGLEEHLNALDR", "LSVLLLER", "MGGSSGALYGLFLTAAAQPLK", "MVNSVEGCADDALAGLVASNPDLQLLQGHR", "RGLCGTVLIHK", "TMLDSLWAAAQEFQAWK", "VAGALAEEGMGLEEITK", "VALLSGGGSGHEPAHAGFIGK"}	6	0.84247	0.45725	6	2.467	0.711566	4	8.6171	0.896019	5	2.3955	0.705493	0.0968534
Dap3	{"EFESSFQYYLENNWLQHEK", "EGFNALEPFLPILIPNYNPK", "ELLQSTHNK", "FDQPLEASTWLK", "FLSNCNPEQLER", "GSPLGEVVEQGLTR", "HDWLILHIPDAHLWVK", "HGEQHEGQHYSIPLQDLK", "KPALELLGYLK", "NATDAVGVVLK", "NDWHGGAIVLSLSQTGSLFK", "NTNFAHPAVR", "QRFDQPLEASTWLK", "TAYLPHELLGK", "TFGEACLMVR", "TLIAPEELSLVHNLR", "TLSLCHAVHFCAR", "YLLYGEK"}	23	2.0821	0.675546	22	5.4245	0.844346	8	8.685	0.896748	15	8.9106	0.899098	0.590706
Dapk1	{"AEQHEHVAGLLAR", "ESSLTNTMGGYK", "GLFIQQLRPTQNLQPR", "GMLEVFVAPSHHLHCSTDDQSTK", "HPNVITLHEVYENK", "IDFGNEFK", "IIDFGLAHK", "IVPVEHLTPFPCGIFHK", "LFGHSGSGK", "LLDPPDPMGK", "MTIQDSLQHPWIKPK", "SGETALHVAAR", "SLVPVEEPIAFGGK", "STGLQYAAK", "WLCTNVLGK"}	6	1.3601	0.576289	5	5.1965	0.838619	2	2.8831	0.742474	3	3.5242	0.778966	0.254584
Dapk3	{"HPNIITLHDVFENK", "NTSYASFER", "VLEDVAAAEQGLR"}	2	5.6165	0.848863	2	1.5496	0.607782	1	NaN	NA	1	NaN	NA	0.740132
Dars	{"ADDVVWVR", "ALHHGIDLEK", "ATVNQDTR", "AYIDSFR", "EIVDAAEDYAK", "EIVDAAEDYAKER", "EKYDTDFYVLDK", "EKYDTDFYVLDKYPLAVRPFYTMPDPR", "ESIIDVEGVVR", "FAANINKESIIDVEGVVR", "FGAPPHAGGGIGLER", "FLEPTLR", "FQTEIQTVSK", "GEEILSGAQR", "GFVEIQTPK", "IGSCTQQDVELHVQK", "IHDPQLLTER", "IISAASEGGANVFTVSYFK", "IYVISLAEPR", "LEYCEALAMLR", "LPLQLDDAIRPEVEGEEDGR", "LQSGICHLFR", "NNAYLAQSPQLYK", "QCFLVLR", "QFPCEPFK",…	89	0.78667	0.4403	82	2.667	0.727298	89	7.3499	0.880238	62	25.768	0.962642	0.152968
Dars2	{"AICVHDGAK", "FAVHHFSQEVLPIFLNAK", "FLQDALAKPQGTVK", "ILCEAPVESVVR", "IVDVSDVFR", "LVCLVTGAPSIR", "QLLMVGGLDR", "VSGTVISRPPGQENPK"}	4	0.65099	0.394303	3	1.6413	0.621399	2	5.0228	0.833964	4	2.9027	0.743767	-0.0281314
Daxx	{"AQSVFLASAEFCNILSR", "ELDLSELDDPDSSYLQEAR", "HLDLIYNFGCHLTDDYRPGVDPALSDPTLAR", "KLNLAPAASTTSEASGPNPPTEPPSDLTNTENTASEASR", "LFEEFLELCK", "LINKPGLDTFPDYGDVLR", "QQLQLLAQDAFR"}	1	NaN	NA	4	1.6187	0.618131	3	4.4057	0.81501	3	1.8895	0.653919	-0.0859043
Dazap1	{"FGVVTEVVMIYDAEK", "FKDPNCVGTVLASRPHTLDGR", "GFGFITFEDEQSVDQAVNMHFHDIMGK", "GQNHNVQGFHPYR", "IFVGGIPHNCGETELR", "LFVGGLDWSTTQETLR", "MNSAGADEIGK", "NIDPKPCTPR", "NQAPGQPGASQWGSR", "SYFSQYGEVVDCVIMK", "VAPSAANGWAGQPPPTWQQGYGPQGMWVPAGQAIGGYGPPPAGR"}	30	0.80805	0.446918	27	2.4214	0.707722	15	7.7678	0.885946	32	8.1184	0.890332	0.129598
Dbi	{"AKWDSWNK", "AKWDSWNKLK", "LKTQPTDEEMLFIYSHFK", "QATVGDVNTDRPGLLDLK", "QATVGDVNTDRPGLLDLKGK", "SQAEFDK", "SQAEFDKAAEEVK", "SQAEFDKAAEEVKR", "TQPTDEEMLFIYSHFK", "TYVEKVDELK", "TYVEKVDELKK"}	13	0.58323	0.36838	14	2.2994	0.696915	12	6.888	0.873225	12	3.9605	0.798407	0.0405914
Dbn1	{"AGVSFSGHR", "ALDEVTSSQPPPPPPPPPPTQEAQETTPSLDEELSK", "ALDEVTSSQPPPPPPPPPPTQEAQETTPSLDEELSKEAK", "CACASHVAK", "DSQAALPK", "EDENAEPVGTTYQK", "EESAADWALYTYEDGSDDLK", "EGTQASEGYFSQSQEEEFAQSEEPCAK", "EQFWEQAK", "EQQIEEHR", "EQSIFGDQR", "EQSIFGDQRDEEEESQMK", "EQSIFGDQRDEEEESQMKK", "INREQFWEQAK", "KCACASHVAK", "KQQSLEAEEAK", "KSESEVEEAAAIIAQRPDNPR", "KSESEVEEAAAIIAQRPDNPREFFR", "LAASGEGGLQELSGHFENQK", …	36	0.8027	0.445277	27	3.0447	0.752763	31	8.3242	0.892752	26	11.804	0.921899	0.173839
Dbnl	{"AEEDVEPECIMEK", "AEEDVEPECIMEKVAK", "AMSTTSVTSSQPGK", "AMSTTSVTSSQPGKLR", "ASGANYSFHK", "ASGANYSFHKESTSFQDVGPQAPVGSVYQK", "DPNSGLPK", "ESTSFQDVGPQAPVGSVYQK", "FVLINWTGEGVNDVR", "FVLINWTGEGVNDVRK", "GACANHVSTMANFLK", "GAHVTINAR", "GYGPDGHFGMFPANYVELIE", "NGPALQEAYVR", "QEWESAGQQAPHPR", "QLTQPETSYGR", "SPTDWALFTYEGNSNDIR", "TGEPEQEAVSR", "TNAISEIKR", "TRQEWESAGQQAPHPR", "VAGTGEGGLEELVEELNSGK", "V…	19	1.1929	0.543983	25	4.2568	0.80977	14	11.507	0.920045	10	13.804	0.932451	0.342607
Dbr1	{"ATDDLINVTGGLWNMPEDNGLHTR", "FAALMQHQATDK", "FAALMQHQATDKDQAGK", "GHFECPPYNSSTIR", "GSGPVDLLLCCGDFQAVR", "HMQTFYR", "IGGISGIFK", "NIYHYGNK", "NQAIYAAVDDGDASAE", "QEVENSTLGSPAASELLEHLQPAYWFSAHLHVK", "QPVHIFLSHDWPR", "VAVAGCCHGELDK", "VPCNFTMTAACYDPSKPQTQVK", "WDYSATEETMK"}	16	1.3197	0.56891	14	4.9681	0.832442	9	6.3633	0.864191	10	9.5865	0.90554	0.35822
Dbt	{"AASLGLLQFPILNASVDENCQNITYK", "EDILSFLEK", "ILKEDILSFLEK", "IPHFGYCDEIDLTQLVK", "LAMENNIK", "LREELKPVALAR", "LSDIGEGIR", "LSEVVGSGK", "SEITPPPPQPK", "SYLENPAFMLLDLK", "TEPVTGFQK", "TFPTPIAKPPVFTGK", "TLATPAVR", "VIDGATMSR", "YSQPRHSLR"}	10	0.66986	0.401147	12	2.4537	0.710455	8	1.2857	0.562497	10	6.7699	0.871298	-0.0723599
Dcaf13	{"DPVFATCGQQVDIWDEQR", "EFVSASFDK", "FCGTSFFTVGDDK", "FNPVETFLLGSCASDR", "FQYHPHVK", "HSKPGSVPIVSER", "KHSKPGSVPIVSER", "KHVVAVVK", "MDGPGYGEEEEPLYTVLGK", "MQHVMCVK", "NIVLYDMR", "NYDPTLHPFEVPR", "RMQHVMCVK", "SIYSQIQEQR", "TIQAHEGFVR", "TSPVCSMNWGFDSISSVK", "TVYTGIDHHWK", "VFAKPFLASLDGHR", "YIMCGSDEMNIR"}	19	3.0324	0.752009	14	4.9043	0.830632	9	4.1538	0.805968	9	2.56	0.719101	0.694925
Dcaf5	{"ASGSTLNSASGNCPR", "CLYTHEEYISLVLNSGSGLSHDYANQSVQEDPR", "DGETSLMAEEADEGR", "DQDLPSEGCSSDACK", "EGVGLWDIR", "ESPHGEPFCLANYPSAFHSVMFNPVEPR", "GEHHSNIFCLAFNSGNTK", "IPADPEAGGIGR", "KPQSSLLR", "LLATANSK", "LPPVLYDIHSR", "MMAFFDSLVR", "RLPPVLYDIHSR", "SASTLDVQPSR", "STNTYIGEDNYDYPQIK", "VKPIQLK", "VLIWDIR", "VLLWHMEQAIHSR", "VTTTNAVASTPATPTCEDASSR", "VVHGQSGLK", "YGGNLSLQSAMSVR"}	9	4.374	0.813919	8	1.8973	0.654851	4	17.97	0.947285	3	13.107	0.929113	0.706828
Dcaf7	{"EVYDIAFSR", "GVYPDLLATSGDYLR", "HLEHSTIIYEDPQHHPLLR", "LALGSFVEEYNNK", "LECLLNNNK", "LMWIPDTK", "NTFDHPYPTTK", "VNLVSGHVK", "VQLVGLDEESSEFICR"}	5	5.232	0.839538	7	6.5725	0.867943	4	13.984	0.933262	4	5.7266	0.851336	1.35521
Dcaf8	{"ANITCLVYSHDGTELLASYNDEDIYLFNSSHSDGAQYIK", "DEDSLHHTDLFDSHMLWFLMHHLR", "FCPHHLVNSESK", "FLPNSGDSTLAMCAR", "FVYEACGAR", "GGVVNCLEPHPHLPVLATSGLDHDVK", "GTWLASGSDDLK", "GVNFYGPK", "IWAPTAEASTELTGLK", "KFCPHHLVNSESK", "KIDENENNGVLK", "LQHGLEGHTGCVNTLHFNQR", "RQPVLDFESGHK", "SSCQIIQFMEGDK", "TDLANGSLSSSPEEMSGAEEGR", "VAELSATQCCK", "VGLYTIYVNPANTHQFAVGGR", "VVVWDWVR", "WQALPALR"}	21	3.0118	0.750735	24	13.004	0.928592	10	16.598	0.943175	9	8.4378	0.894043	0.995146
Dcakd	{"HTVVVYCDR", "HVVQPGYPAHR", "INAQLPLK", "INAQLPLKDK", "IVEAFGTEVLLENGDIDR", "IVEAFGTEVLLENGDIDRK", "KVLGDLIFNQPDRR", "MANHVLDNSGEWSLTR", "MFLVGLTGGIASGK", "QAILLHAK", "QLLNSITHPEIR", "SMEYLPLR", "VLGDLIFNQPDR", "VLGDLIFNQPDRR", "YVILDIPLLFETK"}	32	1.1127	0.526672	30	3.9466	0.797841	22	9.8892	0.908166	18	9.6158	0.905801	0.297284
Dclk1	{"DMELEHFDER", "GGDLFDAITSTSK", "GIVYAISPDR", "IASASRRGTTK", "ISSLDQLVEGESYVCGSIEPFK", "NVNPNWSVNVK", "SFEALLADLTR", "TAHSFEQVLTDITDAIK", "TIYTIDGLK", "TLQTLSSEK", "TLSDNVNLPQGVR", "YLHSLNIVHR", "YQDDFLLDESECR"}	8	1.6703	0.62551	8	3.4679	0.776181	5	10.782	0.915125	9	5.8516	0.854049	0.403213
Dclk2	{"CSESFPLLEK", "CTAGEILSHPWVSDDASQENNMQAEVTGK", "DGSAMVYNLANALR", "DIKPENLLVCEYPDGTK", "EHLIENEVSILR", "GAPSSSGGSSISGPK", "GGDLFDAITSSTK", "GLVFAISNDR", "GNGLIPSPAHSAHCSFYR", "LEFPAPYWDNITDSAK", "NVNPNWSVNIK", "QHFNNALPK", "SENNLQEDLFDQILAGK", "SFDALLIELTR", "SIELEHFEER", "SLSDNVNLPQGVR", "TAHSFEQVLTDITEAIK", "TLQALSSEK", "VIGDGNFAVVK", "YAQDDFVLDHSECR", "YLHSLSIVHR"}	10	1.4827	0.597213	10	2.8661	0.741341	8	12.332	0.924992	8	9.4981	0.904745	0.336515
Dcp1b	{"IVDVASQVALYTFGHR", "LIKPVPVRPSSSQR", "LLEQLQGAPGAVHK", "LMLGSPGLHPLPQHPEQWSCK"}	1	NaN	NA	3	2.8142	0.737822	4	1.5418	0.606578	3	2.5624	0.71929	-0.110757
Dcps	{"ADTAPQLK", "ADTAPQLKR", "AHLLAQVIENLECDPK", "DLTPEHLPLLR", "IIFLHGK", "IVFENPDPSDGFVLIPDLK", "LPFSGFR", "LQFSNDIYSTYNLFPPR", "TDDPLLQLLQK", "TLTFALR", "TPFQVEHVAQLLTGSPELK", "TTVVYPATEK", "VNEDSGDTHGEDAVVILEK", "WNQQQLDDLYLIAICHR"}	25	0.8241	0.451784	22	2.9495	0.746803	17	15.08	0.937811	26	8.4377	0.894042	0.194013
Dctd	{"DPSSQVGACIVNTENK", "EVIFMSDK", "GCSMYVALFPCNECAK", "IVGIGYNGMPNGCSDDLLPWR", "IVIDFDSINSRPSQKPQ", "LIIQAGIK", "SKDPSSQVGACIVNTENK", "YPYVCHAELNAIMNK"}	5	0.75164	0.429106	6	2.6975	0.729547	7	7.4097	0.88109	0	NaN	NA	0.139165
Dctn1	{"AEITDAEGLGLK", "AESLQQEVEALK", "AESLQQEVEALKER", "AFLQGGQEATDIALLLR", "AIEMELR", "ASEQIYGSPSSSPYECLR", "ASLAALPPLHVAK", "DQLDETVNVEPLTK", "DSPLLLQQISAMR", "EQLDMAGAR", "ERVDELTTDLEILK", "ERVDELTTDLEILKAEIEEK", "ETVTQRPGATVPTDFATFPSSAFLR", "FDLSENCSERPGLR", "FTQSALDCMGVEVGR", "GGAPGQAPGALPGPGLVK", "GPPPSGIATLVSGIAGEEPQR", "GSDGAASSYQLK", "GTVAYVGATLFATGK", "IKGEELSEANVR", "IQLEQVQEWK", "KTSQLLEK…	68	0.88868	0.47053	59	3.3406	0.769617	45	8.8948	0.898937	42	8.4799	0.894514	0.206397
Dctn2	{"ADPKYADLPGIAR", "ASVEDADTQNK", "ASVEDADTQNKVHQLYETIQR", "ATAGAPPDSSLVTYELHSRPEQDK", "ATAGAPPDSSLVTYELHSRPEQDKFSQAAK", "CDQDAQNPLSAGLQGACLMETVELLQAK", "DNTALLTQVQTTMR", "ENLATVEGNFASIDAR", "ESATEEKLTPVVLAK", "GLDFSDR", "GLDFSDRIGK", "HKASVEDADTQNKVHQLYETIQR", "LLGPDAAINLADPDGALAK", "LLGPDAAINLADPDGALAKR", "LLHEVQELTTEVEK", "LLHEVQELTTEVEKIK", "LLLQLEATK", "LQSVLGK", "LQSVLGKVNEIAK", "LTELEATVR",…	27	1.1577	0.536544	37	3.8788	0.795032	23	10.907	0.916016	27	13.006	0.928602	0.315358
Dctn3	{"AALTDVQR", "ALLEGYNK", "IAIPEASK", "KIEDLIK", "KVADGLVK", "LAQIHIQQQDQCVAITEESK", "QFVQWDELLCQLEAAK", "TTMLLSK", "VQVALGNIASK", "WVYGPGGTR", "YLDPEYIDR"}	11	1.0483	0.51179	10	3.2335	0.763789	6	9.7774	0.907213	5	16.294	0.942176	0.255739
Dctn4	{"AGASISTLAGLSLR", "APLSQLYFCR", "ASLLQSER", "ATSISTQLPDDPAK", "AYYLACGFCR", "CANCFDCPGCMHTLSTR", "CEHNLSKPEFNPTSIK", "DAAAEYDELAEPQDFQDDPDIVAFR", "ESQVLLTLTNPVENLTHVTLLECDEGDPDNINSTAK", "IEPAQAVAEVEPLPEDYYTRPVNLTEVTTLQQR", "IMSIPNLR", "IQLVAVNYIPEVR", "KCEHNLSKPEFNPTSIK", "LIEYYQQLAQK", "LLQPDLQPVSASQLYPR", "NYMPLAFSQHTIHVVDK", "SLECVSHEVDSHYCPSCLENMPSAEAK", "SVASGGWQEPENPHTQR", "VLYLVQGEK"}	15	1.188	0.542962	15	3.5798	0.78165	10	7.4499	0.881655	12	7.777	0.886066	0.278515
Dctn5	{"FLPLTQV", "MELGELLYNK", "QSVLCGSQNIVLNGK", "SEYIETASGNK", "SVIRPPFK", "TIIMNDCIIR"}	5	1.3163	0.568277	3	4.7219	0.825233	4	2.5487	0.718207	2	2.3389	0.7005	0.1828
Dctn6	{"GDVTIGPR", "IAPGAVVCVESEIR", "ILPNYHHLK", "ILPNYHHLKK", "MGDNNVIESK", "VQTERPQPQTLQLDFLMK"}	5	2.1196	0.679446	4	6.9529	0.87426	2	10.124	0.910104	2	12.13	0.923839	0.657969
Dctpp1	{"AALQEELSDVLIYLVALAAR", "DWEQFHQPR", "FSPEPTLEDIR", "FSPEPTLEDIRR", "GTISENQAVGAGDPASELR", "GTISENQAVGAGDPASELRDQAST", "LHAEFAAER", "YPVHLSR"}	2	0.6661	0.399796	4	2.5812	0.720764	1	NaN	NA	2	2.2311	0.690508	-0.0212705
Dcun1d1	{"DFYQFTFNFAK", "FKDFYQFTFNFAK", "FLDLWNK", "FLLEHHK", "KLEQLYTR", "LDVATDNFFQNPELYIR", "LEQLYTR", "QEFMDGMTELGCDSIEK", "QFMIFTQSSEK", "TAVSCLSQNDWK"}	5	0.97642	0.494035	9	3.3954	0.772489	7	9.847	0.907809	8	6.3287	0.86355	0.229574
Dcun1d2	{"EFVDGMTELGCDSTER", "FLDLWNTFLLEHHK", "KLEQLYSR", "LEQLYSR", "QFMACTQASER"}	2	1.4042	0.584061	1	NaN	NA	2	6.5077	0.866803	2	3.7028	0.787361	0.298925
Dcun1d5	{"APGVAAAVAEDAGLK", "CLAWFYEYAGPDEVVGPEGMEK", "DQWYNVLEFSR", "KAPGVAAAVAEDAGLK", "KAPGVAAAVAEDAGLKK", "LEAESMGFFTK", "SLDIDTAK", "SMLALLLGR", "SQLNDISSFK", "TVHADLSNYDEDGAWPVLLDEFVEWQK"}	6	1.5433	0.60681	6	5.7566	0.851997	4	2.5199	0.715901	3	1.8417	0.648098	0.254335
Dda1	{"DQEQVEAEGESSAPPR", "EYPSEQIIVTEK", "FHADSVCK", "RPSVYLPTR", "TDSPDMPEDT", "YLHQQWDK", "YLHQQWDKK"}	4	0.83378	0.454678	3	11.397	0.919335	4	5.48	0.845679	4	12.74	0.92722	0.298943
Ddah1	{"AGLGHPSAFGR", "APPESLCR", "DENATLDGGDVLFTGR", "DHLLIPVSNSEMEK", "DYAVSTVPVADSLHLK", "GAEILADTFK", "GAEILADTFKDYAVSTVPVADSLHLK", "GHVLLHR", "IMQQMSDHR", "IMQQMSDHRYDK", "LGLQVVQLPADESLPDCVFVEDVAVVCEETALITRPGAPSR", "LKDHLLIPVSNSEMEK", "LQLNIVEMK", "LQLNIVEMKDENATLDGGDVLFTGR", "LTVPDDMAANCIYLNIPSK", "QHELYVGVLGSK", "SFCSMAGPNLIAIGSSESAQK", "SQGEEVDFAR", "VDGLLTCCSVFINK"}	33	0.82769	0.452861	31	2.9571	0.74729	24	7.03	0.875467	29	11.296	0.918673	0.165002
Ddah2	{"AGAGLSSLCLVLSTRPHC", "ALQDLGLR", "CSHALIR", "DFAVSTVPVSGSSHLR", "GAEIVADTFR", "GGGDLPNSQEALQK", "GLCGMGGPR", "GVPESLASGEGAGAGLPALDLAK", "IVEMGDENATLDGTDVLFTGR", "KALQDLGLR", "LSDVTLVPVSCSELEK"}	13	0.72679	0.420891	10	2.7458	0.733034	7	7.0252	0.875393	10	6.997	0.874953	0.119776
Ddb1	{"ALVSEWK", "ALVSEWKEPQGK", "ALYYLQIHPQELR", "DLLFILTAK", "DPNTYFIVGTAMVYPEEAEPK", "EEQMDGTVTLK", "EMLGGEIIPR", "ETDDTLVLSFVGQTR", "FLYGCQAPTICFVYQDPQGR", "GAVYSMVEFNGK", "GDFILVGDLMR", "IAVMELFRPK", "ICYQEVSQCFGVLSSR", "IEHSFWR", "IEVQDSSGGTTALRPSASTQALSSSVSSSK", "IGRPSETGIIGIIDPECR", "IVVFQYSDGK", "KICYQEVSQCFGVLSSR", "KTEPATGFIDGDLIESFLDISRPK", "KVTLGTQPTVLR", "LEELHVIDVK", "LEIYVVTAEGLRPVK", …	105	1.7865	0.641127	99	5.9737	0.856604	58	18.651	0.949112	70	20.117	0.952645	0.575082
Ddhd1	{"HLLDELYITK", "HYGESITNIGK", "LLNIFHPTDPVAYR", "LTLDGDTVDSITPDK", "LYSLFCSR"}	1	NaN	NA	2	2.0747	0.674765	1	NaN	NA	2	1.5142	0.602259	-0.173625
Ddhd2	{"DLQEMGIPLGPR", "EALALCTDRDLQEMGIPLGPR", "EIIVLHNPK", "EIYQTQGVFLDQPLQ", "ELWIPFNSEDSQQLEDAYGSGK", "ENGDYLDVGIGQVSVK", "GFFNIYHPFDPVAYR", "GSLSSAEDRGDASTLEEDLKK", "GVENIPVDIHCGEPLQIDHLVFVVHGIGPACDLR", "ILNHFSAR", "ITLPSINR", "IVPTDGGR", "IYTLFLQR", "LMVHYQPIAGSDEWGSTSTEQGRPR", "LQLSEFVTVFEK", "NNLLGSLR", "NSVSINRPAMSASEVNISK", "SIVQCVNDFR", "SVSLNLLQTHFK", "VEFLPVNWHSPLHSTGVDIDLQR", "YAVYWDELPSE…	11	2.9863	0.749141	9	1.8291	0.646531	7	6.3332	0.863634	6	2.077	0.675008	0.354712
Ddi2	{"DGDVVILR", "DMLLANPHELSLLK", "IDFSSIAVPGTSNPQQR", "LFSADPFDLEAQAK", "LLTVYCVR", "MLLTVYCVR", "NPPLAEALLSGDLEK", "SLASYGLK", "TQAQHSSPGEMASSPQGLDNPALLR", "VLVEQQQDR"}	6	1.2431	0.554188	6	4.1649	0.806385	7	8.8033	0.897994	6	4.156	0.806051	0.31279
Ddost	{"DTHSLFFR", "ELGSECGIEFDEEK", "GFELTFK", "GVGMVADPDNPLVLDILTGSSTSYSFFPDKPITQYPHAVGR", "LGYTHLYSSTQVSVRPLQHTQYER", "LPDVYGVFQFK", "NTLLIAGLQAR", "SSLNPILFR", "TADDPSLSLIK", "TAVIDHHNYDVSDLGQHTLIVADTENLLK", "TLVLLDNLNVR", "VGPVSHHR", "WVFKEEGVLR", "WVPFDGDDIQLEFVR", "YSQTGNYELAVALSR"}	45	1.0274	0.506757	44	3.5521	0.780321	19	9.0979	0.90097	32	10.079	0.909739	0.255187
Ddr2	{"DFALDVSANQPVLVAVK", "DLEPPIVAR", "DVAVEEFPR", "EVQCYFR", "FMATQIASGMK", "FVTVPLHHR", "HEPLSSCSSDATVSYANLK", "HRPSFQEIHLLLLQQGAE", "IADFGMSR", "IFPLRPDYQEPSR", "LDSEEGDGAWCPEIPVQPDDLK", "LGEGQFGEVHLCEVEGMEK", "LIPVTDHSMNVCMR", "LMLSCWR", "QIYLPQPALCPDSVYK", "TLHFITLVGTQGR", "VHCNNMFAK", "WMSWESILLGK"}	5	3.1476	0.758897	4	3.6919	0.786867	4	4.9864	0.832955	3	1.9572	0.661842	0.641129
Ddrgk1	{"AAAADGEPLHNEEER", "FIYITPEELAAVANFIR", "IQDLLTEGTLTGVIDDR", "IQDLLTEGTLTGVIDDRGK", "SLPQESEEQR", "VAWEDGDENVGQTVIPAQEEEGIEKPAEVHPTGK", "VSITELAQASNSLISWGQDLPAQASA", "VVLLEDLAFQMGLR"}	3	2.3193	0.698732	2	4.1861	0.807177	1	NaN	NA	1	NaN	NA	0.621935
Ddt;Gm20441	{"FFPLEAWQIGK", "FLTEELSLDQDR", "STEPCAHLLVSSIGVVGTAEQNR", "THSASFFK", "VSVTIRPGMTLLMNK"}	10	0.69968	0.411654	12	2.1038	0.677814	9	5.9902	0.856943	10	6.6711	0.869641	0.0640992
Ddx1	{"ALIVEPSR", "APDNYIVK", "DGFVALSK", "DLGLAFEIPAHIK", "DNTRPGANSPEMWSEAIK", "DQLSVLDNGVDIVVGTPGR", "EAQTSFLHLGYLPNQLFR", "ELAEQTLNNVK", "ELLIIGGVAAR", "FGFGFGGTGK", "FLICTDVAAR", "FLVLDEADGLLSQGYSDFINR", "FNFGEEEFK", "GEDSVPDTVHHVVVPVNPK", "GHQFSCVCLHGDR", "GHVDVLAPTVQELAALEK", "GIDIHGVPYVINVTLPDEK", "GKHYYEVSCHDQGLCR", "GSAFAIGSDGLCCQSR", "HYYEVSCHDQGLCR", "IDCDNLEQYFMQQGGGPDK", "IDCDNLEQYFMQQGG…	84	1.5491	0.607705	80	5.5312	0.846889	46	18.476	0.948655	43	17.706	0.946541	0.498894
Ddx10	{"APSLPNDEADESPAYVSEK", "CAIKDVEEEDDTGGINLDK", "CFVSYIR", "DKEVFNVSK", "DPEYVWVHEK", "DVEEEDDTGGINLDK", "DVEEEDDTGGINLDKAK", "DVFGLDLK", "ELAYQTFEVLR", "EPHTESVVSIEEAQK", "EVQYLYR", "EVSVQFLNRDDDDEDGPDADFLTVK", "FSDFPLSK", "GLDFPAVNWVLQFDCPEDANTYIHR", "GLQEAQYR", "ILDMGFADTMNAIIENLPK", "INNINILVCTPGR", "INVNEITR", "ISVLFSFLR", "ITFTDEGELVQQWPQIQK", "KLESFLAQDQDLK", "LESFLAQDQDLK", "LLQHMDETICFHAT…	16	1.3604	0.576343	20	4.9355	0.831522	13	4.6588	0.823284	15	6.6682	0.869591	0.331336
Ddx17	{"CTYLVLDEADR", "CTYLVLDEADRMLDMGFEPQIR", "DGWPAMCIHGDK", "DMVGIAQTGSGK", "DWVLNEFR", "ELAQQVQQVADDYGK", "FVINYDYPNSSEDYVHR", "GTAYTFFTPGNLK", "KWDLSELPK", "LIDFLESGK", "LIQLMEEIMAEK", "LIQLMEEIMAEKENK", "LMQLVDHR", "LTPYEVDELR", "LTPYEVDELRR", "NFYVEHPEVAR", "QLAEDFLR", "SSQSSSQQFSGIGR", "TIIFVETK", "TLAYLLPAIVHINHQPYLER", "TTSSANNPNLMYQDECDR", "TTSSANNPNLMYQDECDRR", "VLEEANQAINPK", "WDLSELPK"}	36	1.0408	0.509996	33	2.9241	0.745164	30	8.8094	0.898057	16	36.33	0.973212	0.238275
Ddx18	{"ADDSEVPSLPLGLTGAFEDTSFASLSNLVNENTLK", "AIEEMGFK", "AYDSHSLK", "ELAMQTFGVLK", "ELMTHHVHTYGLIMGGSNR", "EPLYVGVDDDK", "EPLYVGVDDDKEVATVDGLEQGYVVCPSEK", "EVATVDGLEQGYVVCPSEK", "FLLLFTFLK", "GGGGGFGYQK", "GHALLILRPEELGFLR", "GLDIPEVDWIVQYDPPDDPK", "GLDIPEVDWIVQYDPPDDPKEYIHR", "ILDVGFEEELK", "KADDSEVPSLPLGLTGAFEDTSFASLSNLVNENTLK", "KEPLYVGVDDDKEVATVDGLEQGYVVCPSEK", "KVEDLAR", "LLDHMQNTPGFMYK", "LLNGI…	60	1.2985	0.564934	58	4.1799	0.806946	37	13.768	0.932286	49	12	0.923077	0.373115
Ddx19a	{"ATDSWALAVDEQEAAVK", "IQENALPMMLAEPPQNLIAQSQSGTGK", "SMSSLQIK", "SMSSLQIKEEK", "VEPADRYPQCLCLSPTYELALQTGK", "YPQCLCLSPTYELALQTGK"}	25	1.1376	0.532186	23	4.0369	0.801465	27	10.73	0.914749	18	22.341	0.957157	0.32111
Ddx20	{"AAAAFEVPAALTTSESTMAAER", "AAAPVQAVEPTPASPWTQR", "AAGFERPSPVQLK", "AAMHTYSSPTVATQSPK", "AAPPQESGCPAQLEEQVK", "AQHLADILSSK", "AWQEYYAAASHSYYWNAQR", "CGLDLIVQAK", "CHIAVGSPGR", "DTECTPVGGPLSLEQVQNGNDTPTQVEYQEAPETQVK", "EGLEKPVEIIR", "ETTASFSDTYQDYEEYWR", "FGTLGLTVTYCCR", "GFPTECISGNMNQNQR", "IPCLSSFK", "LFILDEADK", "LNPSDPSLIGLK", "LPVKSHSECGVLEK", "MEGLECHVFIGGTPLSQDK", "NSVQTSVEDSSSNSQHQAK", "QL…	28	1.4171	0.586281	25	4.8194	0.828161	7	11.861	0.922246	12	7.6533	0.884437	0.414772
Ddx21	{"AAITVEHLAIK", "AAVIGDVIR", "AKKQEEEPQDDTASTSK", "APQVLVLAPTR", "CSIEMPNISYAWK", "DAQELSQNTCIK", "DFSDITK", "DFSDITKK", "DGLSQPSEPK", "DSEDNPQTLLFSATCPHWVFNVAK", "DVESYIHR", "EEYQLAQVEQK", "EGAFSNFPISEETVK", "EIITEEPSEEEADMPKPK", "EIPVEQK", "ELANQVSK", "ELKEQLGESIDAK", "GAVEALAAALAHISGATSVDQR", "GLDIPEVDLVVQSCPPK", "GLDIPEVDLVVQSCPPKDVESYIHR", "GRAPQVLVLAPTR", "GVNFLFPIQAK", "GVNFLFPIQAKTFHHVYSG…	88	1.2689	0.559258	100	4.0772	0.803041	76	11.966	0.922875	71	14.791	0.936673	0.357671
Ddx23	{"CGYKEPTPIQR", "CTYVVLDEADR", "DIIGVAETGSGK", "DILVATDVAGR", "EDSAVFYELK", "EFALSNLK", "ELAQQIEEETIK", "FGKPLGIR", "FVFEWDASEDTSIDYNPLYK", "FYGDLMEK", "GFIAGIDLK", "GIDIQDVSMVVNYDMAK", "HQVQLLGR", "IDRIEESDQGPYAIILAPTR", "IEESDQGPYAIILAPTR", "IFREDYSITTK", "ILEHMPVSNQKPDTDEAEDPEK", "IQPLSLEELLAK", "KGCDVLAK", "KLDEMTDR", "KLDEMTDRDWR", "LIDVLENR", "MGCEIVIATPGR", "MGYNACTLHGGK", "MIDMGFEPDVQK", …	47	1.2742	0.560285	52	4.804	0.827705	27	11.21	0.9181	18	13.478	0.93093	0.381448
Ddx24	{"AASEGLSLMLIGPEDVINFK", "ADVSAWR", "ALSFLGFSAPTPIQALTLAPAIR", "CLVIDEADR", "DEDIPLFPVQSK", "DKLDILGAAETGSGK", "EKHPHLSNLR", "ELAIQVR", "FGATAHLGSPCK", "FTGINTAILVGGMSTQK", "GHFAELSQLLEMLNDSQYNPSR", "HLLSQPLFQENLK", "HPHLSNLR", "IHCETDEKDLYLYYFLMQYPGR", "KLDTFQSTSPK", "KTWMAEVHDQK", "LDLLMQK", "LDTFQSTSPK", "LFSSEETK", "LFSSEETKK", "LKQELCDQIAIYK", "LQDCVLLATDVAAR", "NEGTVETLTETK", "NIESALSCLSR",…	37	6.5413	0.867397	33	14.588	0.935848	20	11.764	0.921655	17	8.8466	0.898442	1.74958
Ddx27	{"AAPDILIATPGR", "ACIPVGLLGK", "AITAMGFK", "ALQEFDLALR", "AQMFAER", "DICACAATGTGK", "DLASVSLK", "DVYAVLQLEAEEK", "EAIVAALLMR", "EGMYDGSWALADVMSQLK", "ELGIQVHSVTK", "GQAAGGFFEDASEYDK", "IFVNSNTDVAPFLR", "ILPQDVILK", "KGQAAGGFFEDASEYDK", "LIDHLHNCPSFHLSSIEVLILDEADR", "MLAELGFIR", "MLDEYFEEQMK", "QLAQFCSITTCLAVGGLDVK", "SADFNPDFVFTEK", "SQFEILK", "SVFDEELTNTSK", "SVFDEELTNTSKK", "SVSLVGEEERK", "TAAF…	22	1.7351	0.634383	28	6.7801	0.871467	13	13.721	0.93207	12	23.837	0.959737	0.570857
Ddx28	{"AQLVLVGATFPEGLNQLLSK", "GLVLVPSR", "GSFVDLGLEPR", "GSQNILVCTDIASR", "HLLCAAETGSGK", "LQGQMPASMR", "RPELNQPAR", "SPIAESPAELEDPFNPK", "VGSEVPGSVISFVTHPWDVSLVQK", "VQQEAPALR", "VTELVQILK", "VTSPDSLTTITSSK"}	3	1.9244	0.65805	1	NaN	NA	3	25.444	0.962184	4	1.391	0.581765	0.578918
Ddx31	{"ALHLGHVAK", "ALQSFIR", "ATVLQTVFEDYVHSSQR", "DITVILNAVNAECQK", "ELALQSFDTVQK", "EQVFSPEAFQELDLHPHLISTINTVLK", "EVASIQLNSFAIPESLDQHVVLVPSK", "GINILISTPGR", "IGCHGSSLLILAPSEAEYVNSLASHK", "ILDLGFEK", "KQHLVPAEVLHSEHSSGLEGGATK", "LVDISLHNPVSISVLDK", "MEDILAVLAK", "MSSMTSVQK", "NLSVSAVK", "NNPEIPELHSTVVK", "QHLVPAEVLHSEHSSGLEGGATK", "QQGLQVAPSKPGPWR", "QSIPVLLEGR", "RSEISSVLAK", "SEISSVLAK", "TLAYCV…	16	1.1809	0.541474	15	5.2712	0.840541	7	6.6565	0.869392	7	11.973	0.922917	0.337099
Ddx39a	{"AEQDVENELLDYDEDEEPQAPQESTPAPPK", "CMALAQLLVEQNFPAIAIHR", "FEVNVAELPEEIDISTYIEQSR", "FMQDPMEVFVDDETK", "FMQDPMEVFVDDETKLTLHGLQQYYVK", "GLAVTFVSDENDAK", "HFVLDECDK", "ILNDVQDRFEVNVAELPEEIDISTYIEQSR", "KFMQDPMEVFVDDETK", "KNCPHVVVGTPGR", "NCPHVVVGTPGR", "QCMMFSATLSK", "VNIVFNYDMPEDSDTYLHR", "VSVFFGGLSIK"}	25	0.93581	0.48342	32	3.3052	0.767723	19	8.4095	0.893724	18	6.3459	0.86387	0.206469
Ddx39b	{"AENDVDNELLDYEDDEVETAAGADGTEAPAK", "AENDVDNELLDYEDDEVETAAGADGTEAPAKK", "CIALAQLLVEQNFPAIAIHR", "FEVNISELPDEIDISSYIEQTR", "FMQDPMEIFVDDETK", "FMQDPMEIFVDDETKLTLHGLQQYYVK", "GLAITFVSDENDAK", "GMPQEER", "HFILDECDK", "ILNDVQDRFEVNISELPDEIDISSYIEQTR", "KFMQDPMEIFVDDETK", "KNCPHIVVGTPGR", "NCPHIVVGTPGR", "QVMMFSATLSK", "VAVFFGGLSIK", "VAVFFGGLSIKK", "VAVFFGGLSIKKDEEVLK", "VNIAFNYDMPEDSDTYLHR"}	84	0.8712	0.465584	90	2.9819	0.748864	74	8.59	0.895725	70	8.5548	0.895341	0.183123
Ddx3x;D1Pas1	{"GADSLEDFLYHEGYACTSIHGDR", "KGADSLEDFLYHEGYACTSIHGDR", "QEVPSWLENMAFEHHYK", "SGFGKFER", "SPILVATAVAAR"}	107	1.923	0.657886	99	8.2109	0.891433	60	25.779	0.962657	69	24.333	0.960526	0.668122
Ddx3y	{"TAAFLLPILSQIYTDGPGEALK", "VVWVEELDK", "VVWVEELDKR"}	5	1.846	0.64863	4	9.6223	0.905858	4	6.2789	0.862617	4	36.577	0.973388	0.603929
Ddx41	{"ACDESVLMDLK", "AGAASLDVIQEVEYVKEEAK", "DMIGIAFTGSGK", "DVLVATDVASK", "DYLAHSSMDF", "EGPYGLIICPSR", "GCAFCGGLGHR", "GILHPTPIQIQGIPTILSGR", "GITYDDPIK", "GITYDDPIKTSWTPPR", "GVEAVAIHGGK", "HGVHMMVATPGR", "ILESVAEGR", "KADVDAIHEYLLLK", "KIQNFAK", "LEAMQTK", "LLQEDSSPLLR", "LMDLLQK", "MIDMGFEGDIR", "MVSLDICR", "MVYLLECLQK", "QTHGILEYYCR", "QTLLFSATMPK", "SALVKPVTINVGR", "SGNTGIATTFINK", "TIFSYFK", …	16	2.1154	0.679014	17	5.4743	0.845543	9	5.4398	0.844716	9	5.8252	0.853484	0.554816
Ddx42	{"AAFQSQYK", "AGTSSAGASGWTSAGSLNSVPTNSAQQGHNSPDNPMTSSTK", "ALQEGAEIVVCTPGR", "ANAEELASNLK", "DILIDPIR", "DIPVLVATDVAAR", "DSNFAGDLVR", "ELCQQIHAECK", "ELEPGDGPIAVIVCPTR", "ELLDLAMQNAWFR", "GFGFGGFAISAGK", "GIRDDIEEEDDQEAYFR", "GLDIPSIK", "GNNNNVMSNYEAYKPSTGAMGDR", "GVAYTLLTPK", "IIDPLPPIDHSEIDYPPFEK", "KANAEELASNLK", "KSEYTQPTPIQCQGVPVALSGR", "LNIGGGGLGYR", "LPQQSHSAFGAASSSSGFGK", "MFDMGFEYQVR", …	50	1.264	0.558304	59	4.9576	0.832147	31	14.529	0.935604	30	15.871	0.940727	0.396295
Ddx46	{"ALELSGTAVPPDLEK", "AMENIGELK", "AMENIGELKK", "ASYPCMSLHGGIDQYDR", "DAGNFDQNKLEEEMR", "DMAAPGTSSVPAPTAGNAEK", "DSIINDFK", "FDETEQALANER", "GAEIIVCTPGR", "GGTILAPTVSAK", "GYAYTFITEDQAR", "HGYEKPTPIQTQAIPAIMSGR", "HLILVVNYSCPNHYEDYVHR", "IEYEPFR", "ILNSLKK", "ILSKPIEVQVGGR", "ISEYSEAAITIR", "IVDNVRPDR", "KLLEPVDHGK", "KWSLEDDDDDEDDPAEAEK", "LEMEGITVK", "LIKEELIR", "LLEPVDHGK", "LLVATSVAAR", "LNYVP…	40	1.32	0.568966	36	4.6667	0.82353	27	14.837	0.936857	20	9.6973	0.906518	0.397108
Ddx47	{"DIIGLAETGSGK", "DLGVTDVLCEACDQLGWAKPTK", "IEHLIGK", "ILNMDFETEVDK", "IQIEAIPLALQGR", "KLPVFPTQDEEVMMLTER", "KPHIVIATPGR", "KTFLFSATMTK", "LFALVLTPTR", "LIDHLENTK", "LPVFPTQDEEVMMLTER", "LQQYYLFIPSK", "NLGFTAIPLHGQMSQSK", "RLGSLNK", "TFLFSATMTK", "TGAFALPILNALLETPQR"}	15	1.3802	0.579867	22	5.5522	0.84738	8	15.018	0.93757	14	11.93	0.92266	0.44336
Ddx49	{"AGFAEIGLSSWLVEQCR", "DCIIVGGMDMVAQALELSR", "ELAYQIAEQFR", "ELQGLATNEPFFWEAQATVR", "FNFPTVALHSMMK", "GLDIPTVQVVINHNTPGLPK", "ILIATDVASR", "IQFLVMDEADR", "KFNFPTVALHSMMK", "KPHVVIATPGR", "LEASHFDEK", "LEASHFDEKKEINK", "LLEQGCTDFTTDLETILAAVPAR", "LSEDPYGIFCLVLTPTR", "QGQAITLVTQYDIHLLHAIEEQIK", "QMILEGKDPDLEAK", "QPTPVQLGCIPAILEGR", "SSNTFNMK", "TAAFVLPILQK", "VLGKPLGLK", "YLLVPEK"}	11	5.5063	0.846303	12	5.508	0.846343	5	6.7689	0.871282	12	7.1237	0.876903	1.32359
Ddx5	{"DGWPAMGIHGDK", "DRGFGAPR", "DWVLNEFK", "DYIHINIGALELSANHNILQIVDVCHDVEK", "DYIHINIGALELSANHNILQIVDVCHDVEKDEK", "EANQAINPK", "ELAQQVQQVAAEYCR", "FVINYDYPNSSEDYIHR", "GGFNTFR", "GHNCPKPVLNFYEANFPANVMDVIAR", "GYSNLLK", "GYSNLLKR", "KFGNPGEK", "KWNLDELPK", "LIDFLECGK", "LLQLVEDR", "LMEEIMSEK", "LMEEIMSEKENK", "NFYQEHPDLAR", "QLAEDFLK", "QLAEDFLKDYIHINIGALELSANHNILQIVDVCHDVEK", "QNFTEPTAIQAQGWPVALSGL…	85	2.4651	0.711408	98	10.291	0.911434	59	33.385	0.970918	59	115.58	0.991422	0.848366
Ddx50	{"AIIFCETK", "EGAFSNFSISEETIK", "FSDEFSPSHK", "GAVDALAAALAHISGASSFEPR", "GFVTMTLESPEEIQDVSCAWK", "GLDIPEVDLVIQSSPPQDVESYIHR", "GNMGVCFDVPTSESER", "GVTYLFPIQVK", "IKDHLQSGR", "KLSSNAVSHVTR", "LPEIEEYYDGNTSSNPR", "LQAEWHDSDWILSVPAK", "LSSNAVSHVTR", "LSVACFYGGTSYQSQINQIR", "NGIDILVGTPGR", "NVTEMAMNPHIK", "QNAQCLHGDIAQSQR", "SRYEQVDLVGK", "TDSEDNPQTLLFSATCPQWVYK", "TFGPVYEGK", "TFSFAIPLIER", "VGVPSTM…	17	1.4239	0.587442	18	6.127	0.859689	12	10.992	0.916611	8	7.337	0.880053	0.449803
Ddx51	{"ALCFTNSR", "ALFHIAR", "ALVVLPTK", "ANGITSYFPVQAAVIPALLESADHGFLIGR", "CLADIVVATPGR", "EPELETTGTAGEGEAAAAGK", "FLIIDEADR", "FLQMVSEAGVPELTHHEIPR", "GEEAPEELSAGAEDPGANPQEDVQRPPAPGR", "GGYQPSDLCVSAPTGSGK", "KFLQMVSEAGVPELTHHEIPR", "KLLQPLVAR", "LGLYQPR", "LLFSATLTQDPEK", "LLQPLVAR", "LVDHIDQTPGFSLQQLR", "MIDSMHQSWLPR", "SVTEDLTPIEDIPEVHPDLQK", "TGQAFTLLLK", "TLAFVIPVVQALLHR", "VALVTGQK", "VFNIYTDTT…	19	1.5209	0.603316	21	3.9149	0.796537	12	3.6794	0.786297	14	5.5967	0.848409	0.294412
Ddx52	{"ALVISPTR", "AVTFFTEDDKPLLR", "DNTVHSFR", "ELASQIHR", "ELFHELIYEGINVDVIHAER", "ELLASAPTGSGK", "EQLASIFLACTSPK", "GFKPPVLVFVQSIER", "GLDFFGNK", "IHVQGTDLPDPIATFQQLDQEYK", "ISEGTGFR", "KFDILVTTPNR", "KFDSESLEVLK", "LLQNILDAGFQVPTPIQMQAIPVMLHGR", "LNLDNVVSVSIGAR", "MDSYDLFR", "NSAVETVEQELLFVGSETGK", "SVANVIQQAGCPVPEYIK", "SVSDECGALQIHQEPPNEEK", "TLAFSIPILMQLK", "TQGVLLER"}	13	1.733	0.634102	10	7.4355	0.881453	6	4.1169	0.804569	7	7.1152	0.876774	0.482113
Ddx54	{"AGLTEPVLIR", "ALILSPTR", "ALPSFPTSECVSDVEPDTR", "AVASFQQR", "CSTLIVTDLAAR", "DPSSQMMR", "DQEFYVPYRPK", "ELALQTMK", "ELDLAELGLHPLFSSCFEEGELQR", "FISSSYK", "FVGQSGQEDK", "FVGQSGQEDKK", "GLDIPLLDNVINYSFPAK", "GLSVSGAGGAFEQQVAGAVLDLMGDEAQNMSR", "HHAEYLTELLMGQGVSCAHIYSALDQTAR", "KAVASFQQR", "LFEMGFAEQLQEIIGR", "LLVEFAR", "LPGGHQTVLFSATLPK", "LQSVEYVVFDEADR", "LVHVAVEMNLK", "MEDQFAALHENPDIIIATPGR", "…	34	2.2518	0.692478	24	6.0755	0.858667	20	7.0138	0.875215	19	8.2649	0.892066	0.638914
Ddx55	{"DLDFAGLAR", "ELAIQIDEVLSHFTK", "ELGFPHMTPVQSATIPLFMK", "FNQLVHFLR", "HECSLIFR", "ILCIHGK", "LENHYMICK", "MEHVTEGAWESLQVPLHPR", "QHGGNIIVATPGR", "SLDVLVLDEADR", "TGLFSATQTQEVENLVR", "TVQLTDLGVSDLEEDS"}	4	1.8068	0.643722	5	1.3861	0.580906	3	3.742	0.789119	2	6.3475	0.863899	0.114658
Ddx56	{"AIPLALEGK", "ALLFVNTLER", "ANNPGIVLTFVLPAEQPFLGK", "ATGPVMEQAVR", "AVLMEKPDVVVGTPSR", "CHIISQFNQGLYDCVIATDAEILGPQVK", "EIKEELLHSEK", "ELVLHNPVTLK", "GIDFHHVSAVLNFDLPPTAEAYVHR", "GLVLVPTK", "HDLPLHPAVVKPHLGHVPDYLVPAALR", "IEDLLSGEGEAPILLPYQFQMEEIESFR", "LFLEQFSIPSCVLNGELPLR", "LLQAVTDLGWSRPTLIQEK", "LQESQLPGPDQLQQFQVVCETEEDKFLLLYALLK", "MEDQEALGFEHMGLDPR", "QAQAMIQQLAAYCAR", "SLLCHLPR", "TAAYAIP…	25	2.5629	0.71933	19	10.143	0.910258	11	4.6844	0.82408	14	15.058	0.937726	0.774303
Ddx6	{"ASAGPGGGGTQPQPQLNQLK", "DNIQAMVIVPTR", "ELLMGIFEMGWEKPSPIQEESIPIALSGR", "FGHLGLAINLITYDDR", "FGHLGLAINLITYDDRFNLK", "FMNSHLQKPYEINLMEELTLK", "GNEFEDYCLK", "GNEFEDYCLKR", "GVTQYYAYVTER", "ISQLGYSCFYIHAK", "KDNIQAMVIVPTR", "KISQLGYSCFYIHAK", "LAETYLHR", "LDDTVHVVIATPGR", "LLSQDFVQIMEDIILTLPK", "LQINQSIIFCNSSQR", "NLVCTDLFTR", "NTSTINNGTPQQAQSMAATIKPGDDWK", "NTSTINNGTPQQAQSMAATIKPGDDWKK", "QILLYSA…	54	1.328	0.570447	55	4.0834	0.803281	29	12.299	0.924806	35	22.556	0.957548	0.377684
Decr1	{"AMTTFLSTLGAQCVIASR", "CDVRDPDMVHNTVLELIK", "DPDMVHNTVLELIK", "EEWDIIEGLIR", "FDGGEEVFLSGEFNSLK", "FFQPVLKPMLPPDAFQGK", "FNIIQPGPIK", "LTPNGWK", "SLAAEWGR", "VAFITGGGTGLGK", "VAGHPDVVINNAAGNFISPSER", "VTKEEWDIIEGLIR"}	14	0.60475	0.37685	18	2.1547	0.683013	5	4.2733	0.810365	9	5.9942	0.857024	0.020003
Degs1	{"EEFEWVYTDQPHAAR", "GHETYSYYGPLNLLTFNVGYHNEHHDFPNVPGK", "IASEYYDDLPHYNSWIK", "VLYDFVTDDTISPYSR", "VSREEFEWVYTDQPHAAR", "YHMDHHR"}	6	2.7611	0.73412	8	7.7629	0.885883	4	4.0483	0.801914	2	5.3954	0.843638	0.754549
Dek	{"EPFTVTQGK", "EVYENYPAYDLTER", "EVYENYPAYDLTERK", "IHFFLSK", "KKEEMLK", "KLLADANLEEVTMK", "KNVGQFSGFPFEK", "KPPTDEELK", "KPPTDEELKETVK", "KPPTDEELKETVKK", "LKKPPTDEELK", "LKKPPTDEELKETVK", "LLADANLEEVTMK", "LLYNRPGTVSSLK", "LLYNRPGTVSSLKK", "LTMQVSSLQR", "NVGQFSGFPFEK", "QICKEVYENYPAYDLTER", "SGVNSELVK", "SGVNSELVKR", "SICEVLDLER", "SLIVEGKR"}	21	1.0061	0.50152	23	4.0814	0.803204	11	25.289	0.961961	17	12.267	0.924625	0.310794
Dennd1a	{"DPFEDLLR", "LYHQWLSTVR"}	0	NaN	NA	3	2.4982	0.714139	2	10.13	0.910153	1	NaN	NA	0.21101
Dennd4c	{"ALQQAHDVLVK", "APITDIAVIIK", "ATAADSLFDR", "DTGLAFFDDCIEK", "EDVETGLDPLSLLATECVEK", "FKPQSPYR", "FMASILK", "FYTLLSK", "ILTAALTCPK", "KPQESSAIEMTPIEADYSWQK", "KPSLLSEQQQAASALVETIR", "LDLPSNLPGLILTSEHCNGGVQLPLSSLSQDSK", "LIELDDSQR", "LMPGCEVIQATPYGR", "LQCPAGEVPFSR", "LYQQLCSVHR", "MTQLEMEIQETFLR", "NLADEIESYMNLK", "QLTQLGLLTLVEK", "QSIQQNDVLKPINLLSQQMKPGTK", "SCSMELHGEGNQEPGSPAVFAHPLER", "SEHTVF…	9	1.3552	0.575408	10	5.7858	0.852633	7	3.9636	0.798533	9	2.3369	0.700321	0.296936
Denr	{"ATDISESSGADCK", "ATDISESSGADCKGDTK", "LDADYPLR", "LTVENSPK", "NFPNEFAK", "QETGITEGQGPVGEEEEK", "VLYCGVCSLPTEYCEYMPDVAK", "WPEVDDDSIEDLGEVK"}	2	1.1995	0.545351	2	4.4146	0.815314	1	NaN	NA	2	3.3592	0.7706	0.292383
Deptor	{"DDGTFALDSEVK", "ELIDWLIEHK", "GIIHHVCDEHK", "GSKPCHIQAVDPSGPAAAAGMK", "LMDHGIIQHVSNK", "LMELLNETSPSSQETHDSPFCLR", "LMSPETTLLQPR"}	3	4.9748	0.83263	3	4.6492	0.822984	4	12.758	0.927315	5	4.8132	0.827978	1.1957
Dera	{"AAGCSIPVASVATGFPAGQTHLK", "ASLVAMMAGSDFIK", "AVTFIDLTTLSGDDTFSNVQR", "EELGDEWLTPDLFR", "ESLAWLSLVK", "ETVNATFPVAIVMLR", "EWQAAWLLK", "GITTAAVCVYPAR", "GTELDLSWISK", "IGASSLLSDIER", "KEWQAAWLLK", "QIYHHVTGR", "TILATGELGSLTNVYK", "TLVLTGQWEALYDEVTQFR", "VGFKPAGGIR", "VQVNHAAVLR", "YAAYHDLPMS"}	11	0.99667	0.499166	15	4.133	0.805182	12	12.359	0.925144	8	4.1186	0.804634	0.263837
Derl1	{"HNWGQGFR", "NFLSTPQFLYR", "SDIGDWFR", "YPMDLGGR", "YWFAATVAVPLIGK"}	6	1.2549	0.556521	6	4.6284	0.82233	1	NaN	NA	1	NaN	NA	0.359925
Desi1	{"GEAYNLFEHNCNTFSNEVAQFLTGR", "LSPIMLGK", "LYVYDLSK", "MEPPNLYPVK", "QLEGIWHTSIVVHK", "RLSPIMLGK"}	3	2.4892	0.713401	4	2.3576	0.702168	1	NaN	NA	1	NaN	NA	0.482567
Dfna5	{"ALFCVLQK", "EVDAGGDLISVSHLNDSDK", "EVDAGGDLISVSHLNDSDKLQLLSLVTK", "GVVESHSSFGTLR", "ILFDEELLR", "IQGEHPGPQDEVSNQK", "KLDSVYLDPLAYR", "KQEVDVQQLIQDAVK", "LDSVYLDPLAYR", "LFASADIALER", "LQLLSLVTK", "NEVLCVLTQK", "QDGQFEFCLLQGK", "QEVDVQQLIQDAVK", "SFHPFAVLPAQQQR", "SGAIGTVVGK", "TVNMDNLVLQQVLESR", "YQILSATLEDVLTEGHCLSPVVVESDFVK"}	17	0.90504	0.475077	14	3.177	0.760594	10	7.6341	0.88418	10	5.3029	0.841343	0.181466
Dgcr14	{"AAGEAGEAGVAR", "DFFPDVEK", "DNLELPSAEHQAIESSQAGVETWK", "ELIPQESPR", "GLSPAMSPALQR", "GTPGTSAGALFLSSASAPSR", "HAWLYQAEEEFEK", "HAWLYQAEEEFEKR", "NSLMYYPEGVPDEEQLFK", "SQLQQAAALNAQHK", "TPAGGPQTPTSTPAPGSATR", "TPLTQDPASITDNLLQLPAR", "VLDEEEYIEGLQTVIQR", "VTENLASLTPK"}	5	2.8457	0.739969	3	4.959	0.832187	1	NaN	NA	2	4.8431	0.828858	0.779031
Dgkh	{"AGLAASIAGSSIINK", "ALYNETEALLVGR", "DIIEDEDGVAMPHQWLEGNLPVSAK", "DVYHPVCPLGQCK", "FPESLTR", "ICDAATIHCLLEQELAHAVNACSHALNK", "IVNSDEHAVVISSAK", "LCSQAAEELITR", "LEQLLQALHADSQASR", "MLLANIDPFGATPFIDPDLDSLDGYSEK", "SLIFDEVDLSDASVAEASTK", "SSLLPEPVAATEEFYMTIYEDSVANHLTK", "TMVHTACK", "TNLYIHPAPDLATEEVSQMR", "VLGWGGSYDDDTQLPQILEK"}	2	1.3269	0.570244	2	2.7892	0.736092	6	2.5496	0.718278	5	4.3588	0.813391	0.125927
Dgki	{"DALEMYR", "EASIPLGILVVR", "EVMLLTYK", "FQCIVFLNIPR", "GAGAAAAAALEEPAAAGQK", "GATGGSSSSGSGAGSCCLGAEGGADPR", "IIGHEDLETAV", "ILCQVEDGTIVQLDR", "ISLQDYEGLHYDKDK", "IVVHTACIEQLEK", "LQEDLQSVSSGSQR", "MFYAGAAFSDFLQR", "MLSDSGMITPHYEDSDLKDFSHSR", "NGGSLLIQGPGHCSLLHYAAK", "NPDLPPEELEDGVCK", "QVFDLSQEGPK", "TGLQHLAPAHPLGLPVANGPAK", "VHYQDQETSFPR", "VLQSPVSSEDHAILQAVLTGDLMK", "VVCDGTDLTPK", "WCFLDATSADR…	13	1.1279	0.530053	9	3.848	0.793729	8	4.7346	0.82562	6	4.5057	0.81837	0.221985
Dgkz	{"EALEMYR", "EVLLTTAK", "IALRNQATMVQKAK", "ILSHVEEGNVVQLDR", "IQDLKPQCIVFLNIPR", "IVVHTQCIK", "LKPPPPVAILPLGTGNDLAR", "QVFDLSQGGPR", "SPMCHQLSSK", "STAPLHSDQQPVPEQLR", "TICHYIVEAGASLMK", "TLLHHAVSTGSK", "VSMHDYEALHYDKEQLK", "WCFLDATTASR"}	12	0.73357	0.423156	8	1.2165	0.548838	10	6.2435	0.861945	7	4.8465	0.828957	-0.0163062
Dhcr24	{"EEFWEMFDGSLYHK", "EGLEYIPLR", "GLEAICEK", "GLEFVLIHQR", "HVENYLK", "KLYEQHHVVQDMLVPMK", "KQLGCQDAFPEVYDK", "LNSIGSYYKPWFFK", "LTQGETLR", "LYEQHHVVQDMLVPMK", "QLGCQDAFPEVYDK", "SVHGFQMLYADCYMNR", "YLFGWMVPPK"}	11	1.7347	0.634329	13	6.4073	0.864998	5	1.2998	0.56518	7	8.7687	0.897632	0.252387
Dhcr7	{"AGSQGQWGR", "AIECSYTSADGLK", "FLPGYVGGVQEGAITPAGVVNK", "GYLFPTSAEDCK", "LLVSGFWGVAR", "YTAAVPYR"}	7	0.4436	0.307287	6	1.8045	0.64343	3	7.8879	0.887487	2	6.9161	0.873675	0.00513803
Dhfr	{"IMQEFESDTFFPEIDLGK", "INIVLSR", "LIEQPELASK", "LLPEYPGVLSEVQEEK", "MVRPLNCIVAVSQNMGIGK", "NGDLPWPPLR", "QNLVIMGR", "SLDDALR", "TWFSIPEK", "VDMVWIVGGSSVYQEAMNQPGHLR", "VRPLNCIVAVSQNMGIGK", "YKFEVYEK"}	21	1.1676	0.53866	17	2.4847	0.713031	9	3.7562	0.789748	15	21.043	0.954634	0.165507
Dhodh	{"ELEALLK", "ELGIDGLIITNTTVSRPVGLQGALR", "EMYALTQGTIPIIGVGGVSSGQDALEK", "GFNTVTDAIGVDHR", "GPQKPAVLVK", "HGEAVDGLYK", "IAPDLTAQDKEDIASVAR", "ILGPLADYLVVNVSSPNTAGLR", "LGFGFVEVGSVTPQPQEGNPRPR", "LLDPESAHR", "LPEDQAVINR", "QTQLTTDGLPLGINLGK", "TSVDAAADYVEGVR", "VISLGLLPR", "YGFNSHGLSAVEHR"}	8	0.85157	0.459918	6	2.239	0.691263	5	5.2621	0.840309	3	3.6747	0.786083	0.0720744
Dhrs1	{"ATAQEAQSLGGR", "CVPVVCDSSQESEVK", "CVVALATDPNILNLSGK", "EDTPEDPLFK", "GHYLCSVYGAR", "GIALQLCK", "GRLDVLVNNAYAGVQAILNTTNK", "HGVSYVSLWPGLVQTEMVK", "LAADCAHELR", "LDVLVNNAYAGVQAILNTTNK", "MKPDFSSAESPEMSGK", "SFWEVPASIWDDINNVGLR", "SLFEQVDR", "VLPSCDLAR", "WVVTLYNSK"}	8	1.0765	0.51842	8	1.8369	0.647503	8	3.3997	0.772712	6	4.745	0.825936	0.0503982
Dhrs4	{"AVATLQGEGLSVTGIVCHVGK", "AVVPEMEK", "FPSLGPYNVSK", "FSSVLWEEK", "GGGSVVIVGSVAGFTR", "LAEDGAHVVVSSR", "NFAAELAPK", "RNPLSNK", "TALLGLTK", "VALVTASTDGIGFAIAR", "VNCLAPGLIK"}	2	0.84379	0.457639	8	2.8797	0.742248	8	6.0315	0.857783	8	11.733	0.921464	0.155297
Dhrs7	{"AVLQEFGK", "DILVLPLDLTDTSSHEAATK", "EKDILVLPLDLTDTSSHEAATK", "GFFNALHSELGQYPGITFCNVYPGPVQSDIVK", "LGVSLVLSAR", "LMLISMANDLK", "NNLDPDLPYK"}	5	0.58096	0.367473	5	1.3824	0.580255	3	10.682	0.914398	2	7.5214	0.882648	0.0141153
Dhrs7b	{"ALEELSR", "ALLPSMVER", "GTISDTIVDVDR", "GTISDTIVDVDRK", "HATQAFFDCLR", "KQGHIVAISSIQGK", "NAVVVVTGATSGLGR", "QGHIVAISSIQGK", "SAAEVAQDVFDAVGK", "SAAEVAQDVFDAVGKK", "TLAPGLFFR", "VFHAAGAK", "VMEINYFGPVALTK", "VTVISPGYIHTNLSVNAVTADGSR"}	19	0.98831	0.49706	25	3.773	0.790488	13	7.1519	0.877329	19	10.929	0.916171	0.241357
Dhrsx	{"AHFLPLDLASLASVR", "DFQALGLPLHLLVNNAGVMLEPR", "GDPVTSNMADPGVVDTELYR", "GQEVVSSIR", "HAGWVLR", "HAYSPYAAYAQSK", "SPEEGAWTLVYAAAAPELEGVGGR", "VAIVTGATAGIGR", "VVTVGSATHYVGTVDMADLHGR"}	6	2.1204	0.679528	6	5.8196	0.853364	4	2.9049	0.743911	1	NaN	NA	0.501282
Dhx15	{"ALVTGYFMQVAHLER", "ASTNAMLISAGLPPLK", "DNQVVQLHPSTVLDHKPEWVLYNEFVLTTK", "DYLEAAIR", "DYYINIR", "EAMNDPLLER", "EVDDLGPEVGDIK", "FAHIDGDHLTLLNVYHAFK", "FQIYFDNCPLLTIPGR", "FTDILVR", "HQSFVLVGETGSGK", "HRLDLGEDYPSGK", "IAPQYYDMSNFPQCEAK", "IFEPPPPK", "IIPLYSTLPPQQQQR", "IRVESLLVTAISK", "KALVTGYFMQVAHLER", "LDLGEDYPSGK", "LGIDDLVHFDFMDPPAPETLMR", "LQLPVWEYK", "QNHESVQWCYDNFINYR", "RGVACTQPR", "RLQL…	95	0.95009	0.487203	83	3.177	0.760594	47	8.568	0.895485	56	9.3208	0.903108	0.213689
Dhx16	{"AAQLQGDEEPSGPPLSAQAQQK", "AITSGYFYHTAR", "AMVPELR", "CASAEEFVQR", "DTDTLDLGGPAR", "EFLSEPDLASYSVVMVDEAHER", "ELLVLPIYANLPSDMQAR", "EQLEGLLER", "FSAFFDDAPVFR", "HVAQFLIGTAQR", "LGNEVGYSIR", "MAELPVDPMLSK", "QQQTVFIHPNSSLFEQQPR", "RWEEAQLGAASLK", "SLPVFPFR", "TGMESLTVTPCSK", "TLHTDILFGLIK", "TSLGNVVLLLK", "TTQIPQYLFEEGYTK", "VAAMSVAAR", "VEVGLTSCQGDYVR", "VLVASATLDTAR", "WEEAQLGAASLK", "WLLYHELVL…	15	1.8624	0.650643	15	3.936	0.797407	5	3.1815	0.760851	7	16.669	0.943404	0.371121
Dhx29	{"AAGFSSSPSWEGR", "ALDPPQLQVISNAMNLLR", "AQVHPSSVNR", "AVLAAGLYDSVGK", "CDLGSPEDFLSK", "CNIVCTQPR", "DLQTYGWLLYQEK", "DSIVETLK", "EMETLEDHPIFNPAIK", "ERFEGFLDYSVPEILR", "ETTLITPFPVLLFGGDIEVQHR", "FEGFLDYSVPEILR", "FQSVQIQATLSPPQQTK", "FSTYFTHCPILR", "GPQTLSFQDIALLK", "ILQIITELIK", "ISAVSLATR", "IYSFNSANDSGGSANLDK", "KCNIVCTQPR", "KGPQTLSFQDIALLK", "KKPAPATEAESALNLNLFEK", "KLQEDGLLADVSHVIVDEVHER",…	31	1.0315	0.507753	53	3.2442	0.764384	32	8.0272	0.889224	27	10.027	0.909314	0.234205
Dhx30	{"AIFQQPPLGVR", "AIVLAAIFR", "ALGISHAK", "ALLSHDSGSDHLAFVR", "ALTQFPLPK", "ATISLSDSDLLR", "AVAGWEEVLR", "AVDEAVILLQEIGVLDQR", "CLHPLLVVVSCLTR", "CNVIITQPR", "CQSGFAYHLFPR", "DPFSSSLQNR", "DSGPLSDPITGKPYMPLSEAEEVR", "DSSQVHPLAVLLLTDGDVHIR", "DTILSAIEQHPVVVISGDTGCGK", "DVNTDFLLILLK", "EHYLEDILAK", "ENYLEENLLYAPSLR", "EYLTTLGQR", "FGSPADSWWRPEPTMPPTSWR", "FIHGLIK", "GEPGGILCFLPGWQEIK", "GGSFEMTDDDSA…	40	1.3103	0.567156	48	3.9177	0.796653	35	12.656	0.926772	36	13.952	0.933119	0.363177
Dhx33	{"APVLYLEGR", "DDQLTLTPIGR", "EAISDSLLR", "FISSEGDHITLLNIYR", "GQLLAQLR", "HLPDGCPSMLVLPLYASLPYSQQLR", "KYSCVILDEAHER", "LYTEDEFEKFEK", "MAAFPLEPR", "MSMPIMSSR", "MTVPEIQR", "NLDNAVLIGETGSGK", "QGIIAVTQPR", "QHPIQIFYTK", "RVAAISLATR", "TIHTDVLFGVVK", "TTQIPQYLYEGGISR", "VAAISLATR", "VVMLLTAGGGGGAGGGR", "YNPDSGLEVLAVQR", "YSCVILDEAHER"}	12	1.4035	0.58394	14	3.3145	0.768223	9	6.61	0.868594	8	3.6196	0.783531	0.282115
Dhx35	{"AAPLGPVK", "CIVSGFFANAAR", "DVTAIESAWLLELAPHFYQQGTHLSLK", "EMMVDPLLTK", "FDDCTDPLATR", "FHSSGAYR", "FWKPGTEGPGVSISEER", "GAVLGHEVGYCIR", "IAEFPLNPMFAK", "LTEPLGMR", "LYTEEAFDQLPQSTVPEMQR", "QSVTENSGTTIIYNPYAALSIEQQR", "SNLAPVILQLK", "TAIECLVVVPVSQASANQR", "TLYTDIAIGLLK", "VAAVTVAGR", "VLPMYAGLPSFEQMK", "WVIYNEVIQTSK"}	6	1.0152	0.503771	6	2.7922	0.736301	4	5.7403	0.851639	1	NaN	NA	0.188552
Dhx37	{"DSLLAAWK", "ELFEELDRPAASEK", "ELPEFVVYQEIVETTK", "EMNLSHR", "FLLEGQVFR", "FMTDGVLLK", "GQLTTAVNAVCPEAGLFLDPK", "GVDESNVLVLPGK", "LFTTPPPVIK", "LKLPILAEEQAIMEAVAEHPIVIVCGETGSGK", "LLIMSATLR", "LQMSQLSCPITALGR", "LSEVQVSEAEMSLFYTTAK", "QFPVTVHFNK", "QIMAAGLGDHLAR", "SCLLSSPSTMLK", "SVYTDILLGLLSR", "TMSTFPVAPR", "TPLDDYSGECFR", "TPLLDDPVFIHPSSVLFK", "TWAGQGPSLK", "VAAVAMSQR", "VGWPLPAVQVDFPEGIDR",…	19	2.0588	0.673074	16	3.3527	0.770258	11	8.5249	0.895012	11	4.4589	0.816813	0.459516
Dhx38	{"CICAAYFHQAAK", "DATSDLAIIAR", "DIMVQQR", "DNSIVIVVGETGSGK", "DWEESKDDQK", "EADLDHYSAVIMDEAHER", "FAAFFGNVPIFHIPGR", "FEDCTSENTLIK", "GIGEYVNIR", "HWELAGTK", "IGMDALQIYPISQANANQR", "LEGTSLDSQVGGLICK", "LEVDEDFEEDNAAK", "LIVTSATMDAEK", "LMVEFPLDPALSK", "LYTQSAYK", "MEDPGEDTSIHR", "MEDPGEDTSIHRLEGTSLDSQVGGLICK", "MLTSGVVHR", "MSLASCGTDWDIVR", "NELLTTTVPEIQR", "NNNYSTIWCNDHFIHAK", "QPEPVIPVK", "SAA…	25	1.6146	0.617532	25	6.6106	0.868604	20	8.0973	0.890077	8	8.606	0.895898	0.497935
Dhx40	{"DNSFLIVTGNTGSGK", "EFWSQCMPDHVIPEIK", "FCNLIGPR", "GCTSQEGGTTPTFPIQK", "GSPVHIHPSSALHEQETK", "HILGDPNLSK", "IFLPPPPGIR", "IVCPIRYEWVR", "KVAAISVAQR", "LGLDILEVVPISK", "LGLSMVEFPLPPHLTCAVIR", "LHELNAHDLSSVAR", "LILEALK", "QLYQCDAIDR", "TFCTMDGR", "TLTTDILFGLLK", "TSLTSVVLTLK", "VAAISVAQR", "YMTDGCLLK", "YVVDGGFVK"}	7	1.9705	0.663356	7	4.8178	0.828114	1	NaN	NA	6	6.4931	0.866544	0.555016
Dhx57	{"CVIHPLHSSLSSEEQQAVFVKPPMGVTK", "DLGALTPDEK", "FVAASHQVAELVK", "GMESLEDTFVSQANALQR", "HFDSPYLLYHEK", "HQVVVISGMTGCGK", "ICDGDLGAALEHLLR", "IISMIVK", "ILEMFSTHNLQSVFSR", "IWDDGDDFCVFTEPK", "LHISEFLYGK", "LLTHTQHK", "LMLLGSIFR", "MLYEQLQSNSLFNNR", "NPSMDLCSCPR", "QCFSETFGER", "QFTELLSDIGFVK", "QLLPAWEER", "VANIICTQPR", "VPLEQLCLR", "VPLQTLHMTSENQEK", "YFSYCPVITIPGR", "YGFHTEHCQLALR"}	8	0.79811	0.44386	7	3.0338	0.752095	7	3.496	0.77758	7	2.5513	0.718413	0.0473203
Dhx8	{"AICSGFFR", "AVAVAAAGVLMGSEPGPAEELAK", "AYRDEMLTTNVPEIQR", "EEFPDFDEETGILPK", "ELEALMPSAAGQEK", "ELFPVLCQPDNPSAR", "EQLVQAVHDNQILIVIGETGSGK", "EVTTIDPR", "FHQTEGDHLTLLAVYNSWK", "FSNPWCYENFIQAR", "FSQYFYEAPIFTIPGR", "GIGMMPNDIPEWK", "HKLDVVSCGK", "HWVDPLPDAEGR", "LEPLYNR", "LIQTMRPPAKPSTSK", "LIVTSATLDAVK", "LKEQLVQAVHDNQILIVIGETGSGK", "MAEFPLEPMLCK", "NGAEFTDSLISNLLR", "NLVGETNEETSMR", "NPDGSLSQ…	11	3.5274	0.779123	15	3.2149	0.762746	1	NaN	NA	3	4.3207	0.812055	0.78654
Dhx9	{"AAECNIVVTQPR", "AAMEALVVEVSK", "AEENNSGVESSGYGSPGPTWDR", "DFVNYLVR", "DINTDFLLVVLR", "DKEDDGGEDDDANCNLICGDEYGPETK", "DVVLAYPEVR", "ELDALDANDELTPLGR", "ELLPVKK", "ETPFELIEALLK", "FDRLETHMTPEMFR", "FEAEILEAISSNSVVIIR", "FSDHVALLSVFQAWDDAR", "GISHVIVDEIHER", "GMTLVTPLQLLLFASK", "HLENNSHFGSHR", "ISAVAVAER", "KEEQEVQATLESEEVDLNAGLHGNWTLENAK", "KFEAEILEAISSNSVVIIR", "KILTTEGR", "KLAAQSCALSLVR", "KMTP…	140	0.97885	0.494656	130	3.1599	0.75961	112	8.7197	0.897116	109	9.1434	0.901414	0.22042
Diablo	{"AVYTLVSLYR", "LETTWMTAVGLSEMAAEAAYQTGADQASITAR", "MNSQEEDEVWQVIIGAR", "NHIQLVK"}	1	NaN	NA	3	4.4241	0.815638	1	NaN	NA	2	9.594	0.905607	0.377524
Diaph1	{"AEPHFLSILQHLLLVR", "AGCAVTSLLASELTK", "AMDPAVPNMMIDAAK", "DMHLLSCLESLR", "DVQNFPAATDEKDK", "DVQNFPAATDEKDKFVEK", "ELGDYFVFDPK", "EMVSQYLHTSK", "FQPLLDGLK", "FVAEDLSQDCFWTK", "HELQVEMK", "HLQIDIER", "KSEGVPTILEEAK", "KVYKPEVQLR", "LGLHQVLQELR", "LIEECVSQIVLHK", "LLSALCILPQPEDMNER", "LNAILFK", "LQDLQGEKDALDSEK", "LQFSEQVENIKPEIVSVTAACEELRK", "LSVEEFFMDLHNFR", "LVDQMIDK", "MMHSNMETLYK", "MTLLHFLAE…	10	1.0235	0.505807	14	3.5682	0.781095	11	7.9974	0.888857	4	3.8704	0.794678	0.221338
Diaph3	{"AELDEASDVYSMLWDTVK", "ALMNTQYGLER", "EILPNLK", "ELNYNLDTHASTGR", "EMVMQYINTASK", "FFSIVEGLR", "GLQSAPPAGPYEPGEK", "HADILHFVDDLAHLDK", "HLPDEEQLK", "IAQNLSIFLSSFR", "IGPNEMSENCFWIK", "INELQAELQAFK", "KEFKPEISMR", "LENTFCCQEK", "LFTYLESLR", "LIDECVSQIVLHR", "LINGQIQEK", "MMEDMNLNEDKK", "MQLTEGSRPHHSINCNSTR", "NAQTFGFDLSSLCK", "NDGLDIQLK", "QISPQEFLHELK", "QLQQLEK", "SDYNSLCEPEQFAVVMSNVK", "SESVPE…	4	5.2241	0.839334	7	6.7024	0.87017	9	2.7145	0.730785	6	3.6931	0.786921	1.23631
Dicer1	{"AAQLFLCSLGLK", "AVEEDDFVVGFWNPSEENCGVDTGK", "AVSPELFHVIDDFVK", "ELLEMEPETAK", "ETPFVFK", "FDLPTEYR", "FLLFTDTLLR", "FYVADVYTDLTPLSK", "HAITTYLFCTYPDAHEGR", "HSTTVVPEHAAHQGATRPSLENHDQMSVNCK", "IGELDEHLMPVGK", "ILGLTASILNGK", "KFLLFTDTLLR", "LEDYQDAVIIPR", "LEMLGDSFLK", "LHQYIFSHILR", "MDSEQSPSVGYSSR", "NEMQGMDSELR", "QQFESVEWYNNR", "SDAETATDLVVLDR", "SIADCVEALLGCYLTSCGER", "TLGPNPGLILQALTLSNASDG…	5	1.1064	0.525256	11	3.3881	0.772111	7	5.2991	0.841247	2	16.261	0.942066	0.23581
Dido1	{"AFHTLLAEPGRPHDVQSVSETAER", "AHLFDLNCK", "ALPSASLVGR", "APTGSTPGPQGTLPAR", "ATQGNTEENPR", "AYPVSGCLDYLSEDLPDTIHIGGR", "DRWDEAGPATALPSSAGPGQGHEADGQWATSEFR", "EAACESSTPSWASDHNYNAVKPEKPEKPTALSPTLLSK", "EEVAYDPEDETILEEAK", "EGAGDTEVDPSEQQPQQHNLSLR", "EKPLDEPEAQGLESR", "ELSMWTEKPTK", "EMFNLFQVTDNR", "ESVGSTLSPHQDSK", "ETPAGTAVVQGPGLAAEAK", "FGAQKPPIPSLFSGQHGPPPYGDNR", "FGVVANNNR", "FMICCDR", "GFINMQS…	12	1.4669	0.594633	2	2.495	0.713877	7	3.0501	0.753093	10	5.2561	0.840156	0.162448
Diexf	{"AAQMLQSPK", "ANAQVLANNSR", "DAVMSHTLIYVPSYFDFVR", "DFGEEHPFYDR", "DLFYPER", "EELNFTHICEYTQK", "EIQAAASSPPATQQLK", "EKEIQAAASSPPATQQLK", "ELFLIMNSYR", "FHFFINK", "FQGEYGSDPEERPPNLK", "GEEATWTCTVLYSK", "HCINAQGQVAVR", "HESLFSLETNFLEEDSGGSCSQRPSQDPFQQHVNK", "HFFLQGEK", "HVYCLHAINHVLK", "IGVAILQR", "KEELNFTHICEYTQK", "LAAVVGVER", "LGVGEDDDFR", "LGVGEDDDFRDQGLTRPK", "LLHLQKPLESTWAK", "MEAQDLSSVIDAR"…	52	1.6831	0.627297	55	5.9613	0.856349	32	17.534	0.946045	25	11.284	0.918593	0.541291
Dimt1	{"AALRPTDVVLEVGPGTGNMTVK", "AGGLMFNTGIGQHILK", "CAILMFQR", "IHCSVQNTVIPEDFSIADK", "IQQILTSTGFSDK", "IQQILTSTGFSDKR", "LLHGFNAEGIHFS", "LLLHRPFFR", "LQVLVGDVLK", "LSINTQLLAR", "LVAELHK", "LVAELHKR", "LVAKPGDK", "NNFRPPPK", "NPLIVNSIIDK", "NPPPPINFQEWDGLVR", "SDLPFFDACVANLPYQISSPFVFK", "SMDIDDFIR", "SSAVQQLLEK", "VQGTPLASK", "VVACELDPR"}	25	1.7081	0.630737	27	5.0807	0.835545	19	22.915	0.958185	26	24.713	0.961109	0.534295
Dip2a	{"AHTTPDHPLFLLLNAK", "APLGGIHISETK", "DAGLWHGVLTSVMNR", "DVCLSSLR", "GLGAQTGALR", "GLRPEVICPCASSPEALTVAIR", "LTSTLLQSHSGIEPWLDR", "MSHAATSALCR", "VIIAHTETK"}	3	3.4976	0.777659	1	NaN	NA	2	4.6093	0.821725	1	NaN	NA	1.02725
Dip2b	{"AACVLTTQTLMR", "AQATPDHVLFMLLNAK", "AQLAELELELSEGDITQK", "AVSTTFGSR", "CPCLTGLDVTGKPVYTLTYGK", "DAGLWHGMFANVMNK", "DLGQIEENDLVR", "DLHWAMMAHR", "DVSLSSLR", "EGSVMGVTVSR", "GINLSCIR", "GLEPSPAAVAALPPEVR", "GLGNQVEVLK", "GTSGSLADVFANTR", "GTTVCTASCLQLHK", "HNADDIVATGLAVESIK", "HQFLAEILQWR", "IVVVAEQRPDASEEDSFQWMSR", "KHQFLAEILQWR", "LAMLSQCQALSQACNYSEGETVVNVLDFK", "LLSPYSPQTQETDSIGQK", "LSFGDAAQT…	11	1.6316	0.620003	23	7.3463	0.880186	14	4.6458	0.822877	10	3.3583	0.770553	0.448096
Dis3	{"AESPDFPYLNTLLR", "ASLTYAEAQMR", "ASVAFHTQLFFK", "AVHEDIVAVELLPR", "AVQEGIPAFTCEEYVK", "DDIGCGAPACSACGGAHAGPALELQPR", "DQASSLCPWPHYLLPDTNVLLHQIDVLEHPAIR", "ETETEVLLLEHDVPHQPFSQAVLSFLPR", "ETNSMVEEFMLLANISVAK", "FHMDSETHDPIDLQTK", "GALTLSSPEIR", "GIVSEEAYILFVR", "HFYTFTNEHHK", "HLCVCSVDPPGCTDIDDALHCR", "HLFTPADK", "IDMVPELLSSNLCSLR", "IDSAAMNDDITTSLR", "IEGTVFHVFDK", "IHEEFSEHALLR", "IIFSEHLPLSK"…	29	1.2966	0.564574	33	3.9525	0.798082	21	3.4518	0.775372	21	6.9713	0.87455	0.243926
Dis3l2	{"ALNGDLVVVK", "ATSVYLVQK", "AVKPESNDKEIEATYEADIPEEGCGHHPLQQSR", "DCIFTIDPSTAR", "DFANTLFICR", "DIFIDGVVAR", "DLDDALACR", "EDCNFALGQLAK", "FADVIVHR", "GTLIQGVLR", "GVSSVVGPSAVGASPGDK", "GVSSVVGPSAVGASPGDKK", "HGNTSGLVDGVK", "HYALNVPLYTHFTSPIR", "ILEEWFGR", "ILEEWFGRTIIR", "IPEEELPPISPEHSVEEVHQAVLNLHSIAK", "IYCNALALR", "IYVPLKDCPQDFMTRPK", "LAFTLDHETGLPQGCHIYEYR", "LLAAALGYSEQPDVEPDTLQK", "LLCEELC…	10	0.93908	0.484292	14	2.929	0.745482	11	3.6031	0.782755	10	3.4748	0.776526	0.0936155
Disp2	{"AGPPGFSEHYELQPLAR", "AMQALTGPK", "DFLSPQTADYQVPSLK", "DLLLDHQTVFSQCPALQTSSPYK", "DTLWLALK", "EEENFFCGRPEK", "FALLFLPIIK", "FDTHGNLAALVLK", "FQTNLPYSTEYGPVHHFYTEISR", "GVLVPACVGSSQDKPPFCAQVPAK", "IISILSR", "LLLALHR", "LQLPILLPLGGQFFR", "LSHRPSILSEDLQIHDGSCCLQHAQAPVSPR", "MMALEQSPDGTR", "SHISFGALCQR", "SSHPFER", "YLAHGCVAQAHGQR"}	9	4.475	0.817352	6	8.9797	0.899797	4	12.777	0.927415	5	17.436	0.945758	1.2693
Dkc1	{"ADAEVITFPK", "ALETLTGALFQRPPLIAAVK", "DHMVTMHDVLDAQWLYDNHKDESYLR", "DSAVNAICYGAK", "EIGDYIR", "EYVGIVR", "GEAICMAIALMTTAVISTCDHGIVAK", "HGKPTDNTPATWK", "IMLPGLLR", "KPLQEDDVAEIQHAEEFLIKPESK", "LGIFWVSCEAGTYIR", "LHNAIEGGTQLSR", "MIEYDPER", "MIEYDPERR", "NTLVTEAVQAPQLAAEAVNVIK", "QDYIDYSDSGK", "RVVYPLEK", "TAHYTPLPCGSNPLK", "TAHYTPLPCGSNPLKR", "TGFINLDKPSNPSSHEVVAWIR", "TVLESGGETGDGDNDTTK", "VAQ…	31	1.0252	0.506222	35	3.2722	0.765929	30	8.284	0.892288	19	8.0556	0.889571	0.231672
Dkk1	{"CYCGEGLACR", "GAAGVGGVQICLACR", "GEIEESIIENLGNDHNAAAGDGYPR", "GQEGSVCLR", "HAMCCPGNYCK", "ICKPVLK", "LHTCQRH", "NGICMPSDHSHFPR", "RTTLTSK", "SSDCAAGLCCAR", "YQTLDNYQPYPCAEDEECGSDEYCSSPSR"}	13	3.0171	0.751064	13	13.229	0.929721	8	15.636	0.939889	6	3.6726	0.785986	0.99196
Dlat	{"AAPAAAAAMAPPGPR", "ASALACLK", "DIDSFVPSK", "DVPLGAPLCIIVEK", "DVPVGSIICITVEKPQDIEAFK", "GFDVASVMSVTLSCDHR", "GIDLTQVK", "GLETIASDVVSLASK", "ILVPEGTR", "ISVNDFIIK", "LIPADNEK", "LQPHEFQGGTFTISNLGMFGIK", "NFSAIINPPQACILAIGASEDK", "VAPAPAGVFTDIPISNIR", "VFVSPLAK", "VPEANSSWMDTVIR", "VPLPSLSPTMQAGTIAR", "VVDGAVGAQWLAEFK", "YLEKPITMLL"}	31	0.73313	0.423009	34	2.7654	0.734424	24	7.6215	0.884011	22	7.4544	0.881718	0.128787
Dld	{"ADGSTQVIDTK", "AEVITCDVLLVCIGR", "ALLNNSHYYHMAHGK", "ALTGGIAHLFK", "EANLAAAFGKPINF", "FPFAANSR", "GIEIPEVR", "GRIPVNNR", "IDVSVEAASGGK", "IGKFPFAANSR", "IPNIYAIGDVVAGPMLAHK", "LGADVTAVEFLGHVGGIGIDMEISK", "NETLGGTCLNVGCIPSK", "NILVATGSEVTPFPGITIDEDTIVSSTGALSLK", "RPFTQNLGLEELGIELDPK", "SAQLGFK", "SEEQLKEEGIEFK", "VCHAHPTLSEAFR", "VLGAHILGPGAGEMVNEAALALEYGASCEDIAR", "VVHVNGFGK"}	48	0.76265	0.432672	46	2.6024	0.722407	33	7.1369	0.877103	33	7.5499	0.88304	0.123356
Dlg1	{"AASHEQAAAALK", "ALHLLEEYR", "AVLGDDEITR", "DRVNDDLISEFPDK", "DSGLPSQGLNFR", "EQMMNSSVSSGSGSLR", "FGDILHVINASDDEWWQAR", "FIEAGQYNNHLYGTSVQSVR", "GQEEYVLSYEPVNQQEVNYTRPVIILGPMK", "IISVNSVDLR", "IITGGAAAQDGR", "LEQEFTEHFTAIVQGDTLEDIYNQVK", "LLAVNSVCLEEVTHEEAVTALK", "NAGQAVTIVAQYRPEEYSR", "QIIEEQSGPYIWVPAK", "QVTPDGESDEVGVIPSK", "SMENIMEMNK", "SMENIMEMNKR", "VNDDLISEFPDK"}	13	1.2791	0.56123	18	4.2063	0.807925	10	7.8993	0.887632	9	4.0239	0.800951	0.315389
Dlgap4	{"ANSWQLVETPEK", "ANSWQLVETPEKR", "DGYWFLK", "DKASDAGDKQR", "ENNLSEEVLGK", "FDELYHLK", "GSWSTLTLSHAHEVCQK", "LEGWCCQMDK", "LLQAETER", "LLQAETERLEGWCCQMDK", "LSSIGIQVDCIQPVPK", "QNSATESADSIEIYVPEAQTR", "QNSATESADSIEIYVPEAQTRL", "SEQGTLTSSESHSEAIPK", "SEVTSQSGLSNSSDSLDSSTRPPSVTR", "SLPDCTSHPNSISIDAGPR", "SSAPSHSMSSR", "VLSAVGSAQLLMSQK"}	8	1.8501	0.649135	9	3.713	0.787821	2	17.094	0.944733	3	9.7401	0.906891	0.490135
Dlst	{"AKPAETPAPAHK", "ASAFALQEQPVVNAVIDDATK", "EAQNTCAMLTTFNEVDMSNIQEMR", "EAVTFLR", "GLVVPVIR", "LGFMSAFVK", "NDVITVQTPAFAESVTEGDVR", "NVETMNYADIER", "VEGGTPLFTLR", "VEVRPMMYVALTYDHR"}	25	0.77081	0.435287	13	2.6869	0.728769	14	6.5474	0.867504	19	6.634	0.869007	0.120997
Dmap1	{"AAEEGKDYPFAR", "AETDHLFDLSR", "DAPPLLPSDTGQGYR", "EAEKPAVPETAGIK", "FVVIHDR", "LITAADTTAEQR", "LPSSVGQK", "QACANCEYELQMLR", "SDLVLLYELK", "SSETLTFK", "TVQVPVYSEQEYQLYLHDDAWTK", "WMPFTNPAR", "YDHQQFK", "YYHICAK"}	9	2.1291	0.680419	11	3.8378	0.793294	4	4.2259	0.808645	4	6.5672	0.867851	0.446786
Dmxl1	{"DDPTWSELR", "HGNIQVGCVDCSMQQGK", "HLVHLDWMSR", "HQLLISGGR", "IPVAFPTGDANSLCK", "IVAHPLNEK", "IWSLSSFSLLHTFINEHARQSIFR", "LAMVQLVLNNLK", "LFFTTASAHLK", "LFMYGPMAGK", "LSLFSEMVYSK", "LWQYLVK", "LYEAVIDAK", "MLPSSSFTPLSSAAVDHQIEVLLSEWSK", "MNLHQVLTGAVNPGDHCFAVGSVGEQR", "QEEIQETFIR", "SLALVAHTGYLPHQQDPHHAHR", "STSMLISSAHSK", "THPLLLR", "TLQCWEQVLLR", "TQLLHVFQEDFILNNLEK"}	2	1.8804	0.652826	2	0.5231	0.343444	4	2.4881	0.713311	2	14.969	0.937379	-0.0644011
Dmxl2	{"AAEGISSDSLLSVPGQK", "ALDTLLEQTPKEDDEQQVIIK", "AMLEPENTPFK", "ATSDFAFITSSSLVATSGHSNDNR", "CCMETNSLGNTSDESETYHWR", "EIAALHEICNHESVIK", "FGNVDADSPVEETIQDHSALK", "FLLQESQQETTVK", "HGNIQVSCVECSNQHGR", "HLVHLDWVSK", "IPVAFPSGDANSLSK", "IQHALETIHHLK", "LAAHPLNNR", "LDQEEMVDKPDIGSYER", "LEQMFLVALADTVATTSTELDENRDK", "LFFTTANAHFK", "LFSCGADGTLK", "LHTCLLTSLPPLYR", "LLDELSDPEASK", "LSGIVSDQTNSK", "LTGHGLI…	12	1.2495	0.555457	11	4.1248	0.80487	10	4.6429	0.822786	15	12.459	0.9257	0.285968
Dna2	{"AGCSPSDIGVIAPYR", "AISESFAPER", "ALGMSESLFK", "AVEEQGDDASIPEAMLSK", "AVLSETFR", "EDPEAGWLLYLK", "EHESLSHILGDCQR", "ELIIDFR", "FVLVGDHQQLPPLVVNR", "IISDLLAR", "IQEETRHLQLAHLK", "LHVTASQDR", "LILLGSVSSLK", "LQELALQTLR", "LSALPQIIEEEK", "NWLAASLLHR", "QMLIGTILHEVFQK", "SIASLAHLEELYNSHPIVATTCMGINHPIFSR", "SLDIEESIWSPR", "SLILVSFVR", "SQVVLYTLLSQER", "SSPCNIEVVK", "THQSIWLTPASELEESGNCVGNLVR", "VANAV…	4	4.8485	0.829016	5	5.5828	0.848089	2	2.6945	0.729327	4	2.3328	0.699952	1.08437
Dnaaf5	{"AAELIGTFVSPEVFLK", "AALLDPFAAVR", "AAPAEAEVAAAPGLTEAAEAAELTR", "ACLQPSTDPHMR", "ALAAHLLDLGLR", "ALEALEQVLEEAVRPGADSAAFQGPWAR", "APSASGLLILASVIR", "ATPEHFHMQSESLIGPLMQTISHQHWK", "AVVGSCIR", "EGCECAAALAR", "EGSVLFPDVLVR", "ELLVHLDDPESAIQDTVLEVLK", "FTVLLTQAGPAVGEALQHVIPTLR", "HVGALLER", "IINMFLK", "KHVGALLER", "LFDDVPQVR", "LILAMLK", "LILAMLKK", "LLPALSAR", "LLSDPAEGCR", "LTASHGEWAVHSVQLLK", "LTP…	31	2.1851	0.686038	25	3.0684	0.754203	15	8.4129	0.893763	11	24.513	0.960804	0.486188
Dnah3	{"GLMEDVMQNIK", "MIEDYWGVSRK", "YYYYLTNGIRK"}	1	NaN	NA	2	2.3264	0.699375	1	NaN	NA	2	14.798	0.936701	0.114007
Dnaja1	{"CVLNEGMPIYR", "DHAVFTR", "EGGAGGGFGSPMDIFDMFFGGGGR", "ELYDKGGEQAIK", "ETTYYDVLGVKPNATQEELK", "ETTYYDVLGVKPNATQEELKK", "IHQIGPGMVQQIQSVCMECQGHGER", "ILEVHIDK", "ITFHGEGDQEPGLEPGDIIIVLDQK", "KEVEETDEMDQVELVDFDPNQER", "KILEVHIDK", "NVVHQLSVTLEDLYNGATR", "QISQAYEVLADSK", "RGEDLFMCMDIQLVEALCGFQKPISTLDNR", "TIVITSHPGQIVK", "VKETTYYDVLGVKPNATQEELKK", "VNFPENGFLSPDK"}	44	1.7189	0.632204	43	6.6361	0.869043	19	19.749	0.951805	18	10.227	0.910929	0.570407
Dnaja2	{"ANVADTK", "DGNDLHMTYK", "EGSGGGGGMDDIFSHIFGGGLFGFMGNQSR", "EHEVFQR", "EISFAYEVLSNPEK", "EISFAYEVLSNPEKR", "EYHPDKNPNAGDKFK", "FDVQFPENNWINPDK", "GEDMMHPLK", "GEGMPQYR", "IGLVEALCGFQFTFK", "ILEVHVDK", "ITFTGEADQAPGVEPGDIVLLLQEK", "ITFTGEADQAPGVEPGDIVLLLQEKEHEVFQR", "LSELEDLLPSRPEVPNVIGETEEVELQEFDSTR", "LYDILGVPPGASENELK", "LYDILGVPPGASENELKK", "NVLCSACSGQGGK", "QLAPGMVQQMQSVCSDCNGEGEVINEKDR", "R…	34	1.1753	0.540293	36	4.483	0.817618	19	12.823	0.927657	24	11.38	0.919225	0.348532
[truncated: 4,078 more rows]

## Sheet: +QA
Gene name	Peptide sequences	#Peptides Day 1	Ratio H/L Day 1	Fraction labeled Day 1	#Peptides Day 2	Ratio H/L Day 2	Fraction labeled Day 2	#Peptides Day 3	Ratio H/L Day 3	Fraction labeled Day 3	#Peptides Day 5	Ratio H/L Day 5	Fraction labeled Day 5	kdeg
[truncated: 5,168 more rows]

[truncated: 2 more sheets: -QA + PK digest, -QA + NaBu + PK digest]
