# Supplementary material for: Global analysis of protein degradation in prion infected cells
Source: Sci Rep. 2020 Jul 1;10:10800. doi: 10.1038/s41598-020-67505-5 (PMC7329860; doi:10.1038/s41598-020-67505-5)
Supplement: Supplementary file 5 — Supplementary Table S4 [file 41598_2020_67505_MOESM5_ESM.xlsx]

## Sheet: Sheet1
Time (min)	Fraction 1-2 %B	Fraction 3-4 %B	Fraction 5-6 %B	Fraction 7-8 %B
0	2	3	8	11
2	2	3	8	11
73	20	30	30	35
76	70	70	70	70
80	70	70	70	70
82	0	0	0	0
90	0	0	0	0
