# Supplementary material for: Global analysis of protein degradation in prion infected cells
Source: Sci Rep. 2020 Jul 1;10:10800. doi: 10.1038/s41598-020-67505-5 (PMC7329860; doi:10.1038/s41598-020-67505-5)
Supplement: Supplementary file 6 — Supplementary Table S5 [file 41598_2020_67505_MOESM6_ESM.xlsx]

## Sheet: prp
m/z	z
1351.68	2
1354.69	2
901.456	3
903.463	3
685.358	2
688.368	2
457.241	3
459.248	3
545.257	2
548.267	2
363.841	3
365.847	3
1196.9	3
1198.91	3
508.772	2
511.782	2
339.517	3
341.524	3
570.264	2
573.274	2
380.512	3
382.519	3
756.863	2
759.873	2
504.911	3
506.918	3
544.736	2
547.746	2
363.493	3
365.5	3
